# Supplementary material for: The CUL5 ubiquitin ligase complex mediates resistance to CDK9 and MCL1 inhibitors in lung cancer cells
Source: eLife. 2019 Jul 11;8:e44288. doi: 10.7554/eLife.44288 (PMC6701926; doi:10.7554/eLife.44288)
Supplement: Figure 2—source data 1. [file elife-44288-fig2-data1.xlsx]

## Sheet: cdk9_mergedcountstable.txt
CRISPRi v2 TOP5 sgRNA Library Used in Screens
Additional sgRNA IDs Refer to CRISPRi v2 Supp5 sgRNA Library Not Used in the Screens
	background	background	CDK9i	CDK9i	dmso	dmso	MCL1i	MCL1i
	Rep1	Rep2	Rep1	Rep2	Rep1	Rep2	Rep1	Rep2
sgRNA ID
A1BG_+_58858549.23-P1	231	186	47	1	225	2	164	41
A1BG_+_58858791.23-P1	0	0	0	0	0	0	0	0
A1BG_+_58858964.23-P1	327	740	230	219	1	1	145	139
A1BG_+_58864367.23-P2	1777	1849	438	375	138	434	241	545
A1BG_+_58864705.23-P2	0	0	0	0	0	0	0	0
A1BG_-_58858562.23-P1	0	0	0	0	0	0	0	0
A1BG_-_58858617.23-P1	392	262	86	39	1	4	236	108
A1BG_-_58858630.23-P1	842	993	392	272	543	170	355	566
A1BG_-_58858788.23-P1	1246	1711	397	726	987	14	532	441
A1BG_-_58858915.23-P1	0	0	0	0	0	0	0	0
A1BG_-_58858950.23-P1	0	0	0	0	0	0	0	0
A1BG_-_58858991.23-P1	0	0	0	0	0	0	0	0
A1BG_-_58864354.23-P2	1671	2219	666	695	105	789	585	753
A1BG_-_58864360.23-P2	3502	2949	639	881	763	350	1442	1553
A1BG_-_58864420.23-P2	0	0	0	0	0	0	0	0
A1BG_-_58864428.23-P2	0	0	0	0	0	0	0	0
A1BG_-_58864436.23-P2	0	0	0	0	0	0	0	0
A1BG_-_58864715.23-P2	0	0	0	0	0	0	0	0
A1BG_-_58864822.23-P2	1987	1749	310	1173	212	906	750	759
A1BG_-_58864840.23-P2	1046	994	193	419	165	393	315	303
A1CF_+_52645000.23-P1P2	918	1449	241	254	140	69	317	257
A1CF_+_52645034.23-P1P2	0	0	0	0	0	0	0	0
A1CF_+_52645080.23-P1P2	257	134	110	10	0	1	52	19
A1CF_+_52645091.23-P1P2	0	0	0	0	0	0	0	0
A1CF_+_52645339.23-P1P2	1907	2360	308	585	146	690	677	365
A1CF_+_52645358.23-P1P2	0	0	0	0	0	0	0	0
A1CF_+_52645377.23-P1P2	0	0	0	0	0	0	0	0
A1CF_-_52645011.23-P1P2	2119	2504	410	532	3	155	568	585
A1CF_-_52645249.23-P1P2	0	0	0	0	0	0	0	0
A1CF_-_52645373.23-P1P2	1628	1363	385	551	319	87	622	886
A2ML1_+_8975211.23-P1P2	1132	1078	138	418	41	34	563	200
A2ML1_+_8975278.23-P1P2	822	1512	280	920	4	67	479	148
A2ML1_+_8975452.23-P1P2	0	0	0	0	0	0	0	0
A2ML1_-_8975403.23-P1P2	0	0	0	0	0	0	0	0
A2ML1_-_8975471.23-P1P2	0	0	0	0	0	0	0	0
A2ML1_-_8975487.23-P1P2	0	0	0	0	0	0	0	0
A2ML1_-_8975582.23-P1P2	2043	1832	868	604	320	507	636	711
A2ML1_-_8975593.23-P1P2	1012	987	616	394	2	477	36	450
A2ML1_-_8975664.23-P1P2	2481	2587	933	668	2	426	858	1109
A2ML1_-_8975669.23-P1P2	0	0	0	0	0	0	0	0
A2M_+_9268141.23-P1P2	2857	2850	618	1271	673	72	1036	658
A2M_+_9268487.23-P1P2	1906	2152	961	674	79	540	527	619
A2M_+_9268495.23-P1P2	1875	1650	504	500	153	245	583	548
A2M_+_9268524.23-P1P2	0	0	0	0	0	0	0	0
A2M_-_9268044.23-P1P2	0	0	0	0	0	0	0	0
A2M_-_9268273.23-P1P2	3681	4575	1354	1539	199	1301	620	1565
A2M_-_9268326.23-P1P2	0	0	0	0	0	0	0	0
A2M_-_9268360.23-P1P2	0	0	0	0	0	0	0	0
A2M_-_9268387.23-P1P2	3590	2885	918	1208	1249	437	1045	1351
A2M_-_9268427.23-P1P2	0	0	0	0	0	0	0	0
A3GALT2_+_33786262.23-ENST00000442999.3	0	0	0	0	0	0	0	0
A3GALT2_+_33786358.23-ENST00000442999.3	0	0	0	0	0	0	0	0
A3GALT2_+_33786467.23-ENST00000442999.3	0	0	0	0	0	0	0	0
A3GALT2_+_33786635.23-ENST00000442999.3	0	0	0	0	0	0	0	0
A3GALT2_+_33786649.23-ENST00000442999.3	1665	2090	699	513	147	297	212	741
A3GALT2_+_33786659.23-ENST00000442999.3	1141	468	807	190	770	141	521	310
A3GALT2_+_33786675.23-ENST00000442999.3	410	319	12	67	1	0	128	44
A3GALT2_+_33786682.23-ENST00000442999.3	428	413	89	306	2	140	84	171
A3GALT2_-_33786237.23-ENST00000442999.3	0	0	0	0	0	0	0	0
A3GALT2_-_33786280.23-ENST00000442999.3	464	631	149	165	7	218	95	55
A4GALT_+_43116425.23-P1P2	1354	1297	720	466	465	370	209	412
A4GALT_+_43116792.23-P1P2	1581	1427	516	453	3	55	339	513
A4GALT_-_43116413.23-P1P2	0	0	0	0	0	0	0	0
A4GALT_-_43116431.23-P1P2	2065	2526	1158	740	475	712	459	1019
A4GALT_-_43116434.23-P1P2	1884	1588	641	487	3	351	587	706
A4GALT_-_43116460.23-P1P2	0	0	0	0	0	0	0	0
A4GALT_-_43116503.23-P1P2	0	0	0	0	0	0	0	0
A4GALT_-_43116683.23-P1P2	0	0	0	0	0	0	0	0
A4GALT_-_43116819.23-P1P2	1738	1084	178	581	212	224	350	255
A4GALT_-_43116823.23-P1P2	0	0	0	0	0	0	0	0
A4GNT_+_137850764.23-P1P2	0	0	0	0	0	0	0	0
A4GNT_+_137850968.23-P1P2	925	1210	241	899	2	448	462	537
A4GNT_+_137851024.23-P1P2	3899	3883	1262	1193	193	1078	1444	932
A4GNT_+_137851046.23-P1P2	0	0	0	0	0	0	0	0
A4GNT_+_137851070.23-P1P2	0	0	0	0	0	0	0	0
A4GNT_+_137851178.23-P1P2	2396	2456	1219	1010	9	692	886	968
A4GNT_-_137850791.23-P1P2	0	0	0	0	0	0	0	0
A4GNT_-_137850879.23-P1P2	0	0	0	0	0	0	0	0
A4GNT_-_137851117.23-P1P2	1760	2460	867	703	404	489	263	1149
A4GNT_-_137851121.23-P1P2	833	1005	529	428	140	140	237	409
AAAS_+_53714942.23-P1P2	0	0	0	0	0	0	0	0
AAAS_+_53714983.23-P1P2	1062	1076	273	315	534	214	231	380
AAAS_+_53715016.23-P1P2	0	0	0	0	0	0	0	0
AAAS_+_53715355.23-P1P2	365	1054	242	362	1	4	92	301
AAAS_-_53715347.23-P1P2	0	0	0	0	0	0	0	0
AAAS_-_53715352.23-P1P2	0	0	0	0	0	0	0	0
AAAS_-_53715363.23-P1P2	0	0	0	0	0	0	0	0
AAAS_-_53715371.23-P1P2	2011	2246	484	732	927	404	549	785
AAAS_-_53715389.23-P1P2	2359	2856	492	582	3	517	345	820
AAAS_-_53715438.23-P1P2	1686	2028	620	635	316	618	358	586
AACS_+_125549974.23-P1P2	0	0	0	0	0	0	0	0
AACS_+_125549983.23-P1P2	1022	1145	360	517	4	116	523	490
AACS_+_125549999.23-P1P2	1812	2161	783	663	212	641	519	624
AACS_+_125550002.23-P1P2	1006	1315	274	731	87	321	187	238
AACS_+_125550035.23-P1P2	1140	1297	457	656	0	433	783	288
AACS_+_125550369.23-P1P2	0	0	0	0	0	0	0	0
AACS_+_125550406.23-P1P2	0	0	0	0	0	0	0	0
AACS_-_125550169.23-P1P2	782	745	64	100	67	65	6	221
AACS_-_125550187.23-P1P2	0	0	0	0	0	0	0	0
AACS_-_125550379.23-P1P2	0	0	0	0	0	0	0	0
AADACL2_+_151451732.23-P1P2	3552	3640	776	1729	200	736	1091	1330
AADACL2_+_151451892.23-P1P2	0	0	0	0	0	0	0	0
AADACL2_+_151451926.23-P1P2	3619	3739	1481	1242	567	515	1220	1366
AADACL2_+_151451935.23-P1P2	0	0	0	0	0	0	0	0
AADACL2_+_151452057.23-P1P2	0	0	0	0	0	0	0	0
AADACL2_+_151452121.23-P1P2	3982	5208	1298	1459	712	680	937	1547
AADACL2_-_151451828.23-P1P2	3493	4093	738	2021	1102	666	1129	1256
AADACL2_-_151451931.23-P1P2	0	0	0	0	0	0	0	0
AADACL2_-_151451961.23-P1P2	1714	2163	261	1137	323	136	909	798
AADACL2_-_151452019.23-P1P2	0	0	0	0	0	0	0	0
AADACL3_+_12776115.23-P1P2	1604	1726	942	536	178	17	499	155
AADACL3_+_12776121.23-P1P2	0	0	0	0	0	0	0	0
AADACL3_+_12776133.23-P1P2	2535	2654	1025	1101	252	321	1031	1067
AADACL3_+_12776213.23-P1P2	726	741	51	295	183	185	212	197
AADACL3_+_12776313.23-P1P2	949	1011	239	275	78	55	33	631
AADACL3_+_12776369.23-P1P2	0	0	0	0	0	0	0	0
AADACL3_+_12776495.23-P1P2	2110	2225	429	707	116	755	274	460
AADACL3_-_12776129.23-P1P2	0	0	0	0	0	0	0	0
AADACL3_-_12776233.23-P1P2	0	0	0	0	0	0	0	0
AADACL3_-_12776507.23-P1P2	0	0	0	0	0	0	0	0
AADACL4_+_12704492.23-P1P2	0	0	0	0	0	0	0	0
AADACL4_+_12704556.23-P1P2	0	0	0	0	0	0	0	0
AADACL4_+_12704573.23-P1P2	1191	1675	236	481	613	347	594	611
AADACL4_+_12704601.23-P1P2	1584	1577	406	639	209	658	190	594
AADACL4_+_12704653.23-P1P2	1772	1795	572	490	122	320	459	487
AADACL4_+_12704686.23-P1P2	0	0	0	0	0	0	0	0
AADACL4_+_12704714.23-P1P2	216	296	226	121	1	165	226	9
AADACL4_+_12704720.23-P1P2	0	0	0	0	0	0	0	0
AADACL4_+_12704750.23-P1P2	0	0	0	0	0	0	0	0
AADACL4_-_12704768.23-P1P2	2034	1576	1141	562	3	700	761	538
AADAC_+_151532013.23-P1P2	864	1195	439	274	411	473	347	587
AADAC_+_151532125.23-P1P2	0	0	0	0	0	0	0	0
AADAC_+_151532371.23-P1P2	2629	2158	761	819	195	86	696	823
AADAC_-_151531905.23-P1P2	733	616	387	310	1	55	170	234
AADAC_-_151531939.23-P1P2	2175	2610	475	1216	304	151	680	1090
AADAC_-_151531954.23-P1P2	770	922	170	192	182	2	355	390
AADAC_-_151531985.23-P1P2	0	0	0	0	0	0	0	0
AADAC_-_151532317.23-P1P2	0	0	0	0	0	0	0	0
AADAC_-_151532366.23-P1P2	0	0	0	0	0	0	0	0
AADAC_-_151532397.23-P1P2	0	0	0	0	0	0	0	0
AADAT_+_171010904.23-P1P2	2561	2242	537	731	379	794	1099	1021
AADAT_+_171010929.23-P1P2	921	1447	334	310	273	916	229	482
AADAT_+_171011005.23-P1P2	0	0	0	0	0	0	0	0
AADAT_+_171011279.23-P1P2	0	0	0	0	0	0	0	0
AADAT_+_171011325.23-P1P2	0	0	0	0	0	0	0	0
AADAT_+_171011392.23-P1P2	1146	1010	378	580	400	135	287	304
AADAT_-_171011321.23-P1P2	1573	1973	502	846	561	213	453	906
AADAT_-_171011333.23-P1P2	0	0	0	0	0	0	0	0
AADAT_-_171011368.23-P1P2	912	1522	247	319	242	568	248	547
AADAT_-_171011381.23-P1P2	0	0	0	0	0	0	0	0
AAED1_+_99417117.23-P1P2	2333	2118	966	931	127	577	502	648
AAED1_+_99417228.23-P1P2	0	0	0	0	0	0	0	0
AAED1_+_99417233.23-P1P2	840	1014	192	163	1	43	95	425
AAED1_+_99417483.23-P1P2	0	0	0	0	0	0	0	0
AAED1_+_99417525.23-P1P2	1391	1241	413	317	521	326	337	357
AAED1_+_99417589.23-P1P2	691	949	208	298	286	3	167	107
AAED1_-_99417150.23-P1P2	0	0	0	0	0	0	0	0
AAED1_-_99417451.23-P1P2	0	0	0	0	0	0	0	0
AAED1_-_99417574.23-P1P2	1079	1796	561	606	2	175	257	508
AAED1_-_99417581.23-P1P2	0	0	0	0	0	0	0	0
AAGAB_+_67546560.23-P1P2	0	0	0	0	0	0	0	0
AAGAB_+_67546965.23-P1P2	80	114	15	34	1	322	82	60
AAGAB_+_67546984.23-P1P2	0	0	0	0	0	0	0	0
AAGAB_-_67546617.23-P1P2	0	0	0	0	0	0	0	0
AAGAB_-_67546714.23-P1P2	876	479	537	180	2	12	508	278
AAGAB_-_67546743.23-P1P2	0	0	0	0	0	0	0	0
AAGAB_-_67546780.23-P1P2	0	0	0	0	0	0	0	0
AAGAB_-_67546928.23-P1P2	1181	1537	734	407	590	179	398	479
AAGAB_-_67546952.23-P1P2	1006	643	131	143	3	126	572	545
AAGAB_-_67546997.23-P1P2	183	484	0	171	2	0	58	134
AAK1_+_69870290.23-P1P2	555	705	62	177	215	2	93	274
AAK1_+_69870701.23-P1P2	689	613	235	131	191	97	441	182
AAK1_+_69870743.23-P1P2	0	0	0	0	0	0	0	0
AAK1_-_69870339.23-P1P2	0	0	0	0	0	0	0	0
AAK1_-_69870541.23-P1P2	397	377	126	56	3	1	211	245
AAK1_-_69870640.23-P1P2	0	0	0	0	0	0	0	0
AAK1_-_69870719.23-P1P2	0	0	0	0	0	0	0	0
AAK1_-_69870759.23-P1P2	0	0	0	0	0	0	0	0
AAK1_-_69870791.23-P1P2	1935	2301	441	592	104	547	466	1063
AAK1_-_69870794.23-P1P2	282	492	57	274	1	141	180	207
AAMDC_+_77532426.23-P1P2	552	790	37	352	2	190	177	348
AAMDC_-_77532187.23-P1P2	2363	2453	793	1164	112	651	941	1290
AAMDC_-_77532195.23-P1P2	0	0	0	0	0	0	0	0
AAMDC_-_77532222.23-P1P2	675	441	205	121	220	0	57	210
AAMDC_-_77532236.23-P1P2	677	1088	400	600	709	499	354	680
AAMDC_-_77532439.23-P1P2	0	0	0	0	0	0	0	0
AAMDC_-_77532634.23-P1P2	902	867	548	150	149	82	381	210
AAMDC_-_77532649.23-P1P2	0	0	0	0	0	0	0	0
AAMDC_-_77532686.23-P1P2	0	0	0	0	0	0	0	0
AAMDC_-_77532705.23-P1P2	0	0	0	0	0	0	0	0
AAMP_+_219134841.23-P1P2	315	93	278	0	2	0	342	0
AAMP_+_219134851.23-P1P2	674	473	132	189	110	2	277	92
AAMP_-_219134310.23-P1P2	0	0	0	0	0	0	0	0
AAMP_-_219134415.23-P1P2	774	1201	322	404	88	440	232	296
AAMP_-_219134418.23-P1P2	0	0	0	0	0	0	0	0
AAMP_-_219134424.23-P1P2	1736	1505	642	482	3	290	389	521
AAMP_-_219134443.23-P1P2	0	0	0	0	0	0	0	0
AAMP_-_219134449.23-P1P2	0	0	0	0	0	0	0	0
AAMP_-_219134453.23-P1P2	0	0	0	0	0	0	0	0
AAMP_-_219134469.23-P1P2	2154	1546	496	861	342	420	445	549
AANAT_+_74463710.23-P1P2	0	0	0	0	0	0	0	0
AANAT_+_74463718.23-P1P2	1700	2391	390	630	403	592	1191	990
AANAT_+_74463735.23-P1P2	2960	4294	1124	782	769	325	838	1180
AANAT_+_74463793.23-P1P2	0	0	0	0	0	0	0	0
AANAT_+_74464038.23-P1P2	0	0	0	0	0	0	0	0
AANAT_+_74464088.23-P1P2	1079	1292	615	707	400	380	535	621
AANAT_+_74464143.23-P1P2	0	0	0	0	0	0	0	0
AANAT_-_74463789.23-P1P2	0	0	0	0	0	0	0	0
AANAT_-_74464175.23-P1P2	1058	2001	387	671	162	362	455	490
AANAT_-_74464185.23-P1P2	2624	2543	738	1049	107	259	1073	685
AAR2_+_34824386.23-P1P2	1068	829	162	94	3	0	350	329
AAR2_+_34824405.23-P1P2	0	0	0	0	0	0	0	0
AAR2_+_34824485.23-P1P2	0	0	0	0	0	0	0	0
AAR2_+_34824488.23-P1P2	1203	1636	419	347	175	378	279	521
AAR2_+_34824655.23-P1P2	0	0	0	0	0	0	0	0
AAR2_+_34824681.23-P1P2	1493	1513	519	791	562	3	746	498
AAR2_-_34824417.23-P1P2	756	1080	316	226	11	63	486	522
AAR2_-_34824425.23-P1P2	2056	1764	339	576	169	1810	722	672
AAR2_-_34824434.23-P1P2	0	0	0	0	0	0	0	0
AAR2_-_34824937.23-P1P2	0	0	0	0	0	0	0	0
AARD_+_117950477.23-P1P2	2387	2797	605	1199	135	214	1521	1292
AARD_+_117950489.23-P1P2	807	1396	420	490	4	3	365	424
AARD_+_117950882.23-P1P2	3905	3533	1235	960	693	325	1297	1227
AARD_+_117950890.23-P1P2	733	1350	383	483	356	116	226	327
AARD_+_117950901.23-P1P2	0	0	0	0	0	0	0	0
AARD_+_117950911.23-P1P2	0	0	0	0	0	0	0	0
AARD_-_117950494.23-P1P2	1778	2109	614	596	289	441	453	1289
AARD_-_117950667.23-P1P2	0	0	0	0	0	0	0	0
AARD_-_117950692.23-P1P2	0	0	0	0	0	0	0	0
AARD_-_117950728.23-P1P2	0	0	0	0	0	0	0	0
AARS2_+_44280645.23-P1P2	0	0	0	0	0	0	0	0
AARS2_+_44280650.23-P1P2	2304	3709	1003	1286	183	367	1199	968
AARS2_+_44280670.23-P1P2	0	0	0	0	0	0	0	0
AARS2_+_44281006.23-P1P2	1603	2242	605	875	544	325	444	605
AARS2_+_44281027.23-P1P2	1188	1539	377	883	74	62	485	600
AARS2_+_44281044.23-P1P2	694	862	383	385	381	58	546	651
AARS2_+_44281056.23-P1P2	2090	2359	667	1042	260	461	307	378
AARS2_-_44280878.23-P1P2	0	0	0	0	0	0	0	0
AARS2_-_44281001.23-P1P2	0	0	0	0	0	0	0	0
AARS2_-_44281016.23-P1P2	0	0	0	0	0	0	0	0
AARSD1_+_41116203.23-P1	2304	2945	842	979	99	980	1192	1017
AARSD1_+_41116343.23-P1	0	0	0	0	0	0	0	0
AARSD1_+_41116412.23-P1	836	1363	277	167	64	2	238	390
AARSD1_+_41116417.23-P1	2839	2696	980	1389	10	738	801	1018
AARSD1_+_41132061.23-P2	4574	5599	1728	1901	395	884	1458	2398
AARSD1_+_41132078.23-P2	1312	1855	502	751	250	744	405	313
AARSD1_-_41116054.23-P1	0	0	0	0	0	0	0	0
AARSD1_-_41116243.23-P1	1879	2352	688	990	58	334	1028	679
AARSD1_-_41116425.23-P1	872	675	172	122	76	74	335	259
AARSD1_-_41116465.23-P1	0	0	0	0	0	0	0	0
AARSD1_-_41116499.23-P1	0	0	0	0	0	0	0	0
AARSD1_-_41116508.23-P1	0	0	0	0	0	0	0	0
AARSD1_-_41131671.23-P2	0	0	0	0	0	0	0	0
AARSD1_-_41131701.23-P2	0	0	0	0	0	0	0	0
AARSD1_-_41131712.23-P2	6254	8083	2255	1857	1498	1074	2941	3153
AARSD1_-_41131716.23-P2	3084	2723	958	1296	652	901	1051	1173
AARSD1_-_41132004.23-P2	0	0	0	0	0	0	0	0
AARSD1_-_41132022.23-P2	0	0	0	0	0	0	0	0
AARSD1_-_41132037.23-P2	1492	2001	955	716	5	614	270	1302
AARSD1_-_41132088.23-P2	6740	8043	2390	2737	840	1381	3042	2368
AARS_+_70323296.23-P1P2	0	0	0	0	0	0	0	0
AARS_+_70323318.23-P1P2	117	104	405	0	264	44	273	0
AARS_+_70323322.23-P1P2	861	209	1426	96	749	4	717	137
AARS_+_70323353.23-P1P2	199	73	516	47	1	0	519	128
AARS_+_70323362.23-P1P2	422	40	718	27	599	0	367	27
AARS_+_70323368.23-P1P2	0	0	0	0	0	0	0	0
AARS_+_70323376.23-P1P2	0	0	0	0	0	0	0	0
AARS_-_70322952.23-P1P2	0	0	0	0	0	0	0	0
AARS_-_70323314.23-P1P2	0	0	0	0	0	0	0	0
AARS_-_70323332.23-P1P2	809	227	1433	2	390	44	533	201
AASDHPPT_+_105948405.23-P1P2	386	231	0	41	1	0	0	62
AASDHPPT_+_105948450.23-P1P2	1627	1531	481	426	4	67	806	397
AASDHPPT_+_105948470.23-P1P2	0	0	0	0	0	0	0	0
AASDHPPT_+_105948804.23-P1P2	0	0	0	0	0	0	0	0
AASDHPPT_+_105948813.23-P1P2	616	581	77	207	96	385	161	199
AASDHPPT_+_105948816.23-P1P2	0	0	0	0	0	0	0	0
AASDHPPT_-_105948374.23-P1P2	2060	2139	793	705	546	314	428	728
AASDHPPT_-_105948417.23-P1P2	695	1111	318	123	376	569	228	223
AASDHPPT_-_105948422.23-P1P2	0	0	0	0	0	0	0	0
AASDHPPT_-_105948779.23-P1P2	0	0	0	0	0	0	0	0
AASDH_+_57253516.23-P1P2	0	0	0	0	0	0	0	0
AASDH_+_57253570.23-P1P2	3563	3928	1445	1486	731	871	623	1100
AASDH_+_57253636.23-P1P2	0	0	0	0	0	0	0	0
AASDH_+_57253649.23-P1P2	0	0	0	0	0	0	0	0
AASDH_-_57253280.23-P1P2	145	546	26	200	16	0	68	174
AASDH_-_57253356.23-P1P2	1299	1618	323	605	439	172	134	417
AASDH_-_57253362.23-P1P2	2052	2685	475	751	448	652	522	1277
AASDH_-_57253574.23-P1P2	0	0	0	0	0	0	0	0
AASDH_-_57253588.23-P1P2	843	776	187	257	139	325	72	317
AASDH_-_57253646.23-P1P2	0	0	0	0	0	0	0	0
AASS_+_121784000.23-P1P2	430	650	217	172	0	23	221	270
AASS_+_121784213.23-P1P2	0	0	0	0	0	0	0	0
AASS_+_121784219.23-P1P2	1988	1862	373	940	263	466	543	506
AASS_+_121784247.23-P1P2	1056	1137	331	307	4	239	185	601
AASS_+_121784250.23-P1P2	0	0	0	0	0	0	0	0
AASS_-_121784091.23-P1P2	0	0	0	0	0	0	0	0
AASS_-_121784229.23-P1P2	0	0	0	0	0	0	0	0
AASS_-_121784277.23-P1P2	2548	2528	762	1010	545	528	811	880
AASS_-_121784313.23-P1P2	0	0	0	0	0	0	0	0
AASS_-_121784328.23-P1P2	1914	2058	565	810	350	368	458	865
AATF_+_35306366.23-P1P2	0	0	0	0	0	0	0	0
AATF_+_35306650.23-P1P2	0	0	0	0	0	0	0	0
AATF_-_35306286.23-P1P2	735	459	457	22	314	17	450	158
AATF_-_35306312.23-P1P2	1244	807	774	307	312	19	521	348
AATF_-_35306320.23-P1P2	0	0	0	0	0	0	0	0
AATF_-_35306333.23-P1P2	2320	2025	646	1058	178	493	216	457
AATF_-_35306340.23-P1P2	979	854	375	57	302	2	214	369
AATF_-_35306346.23-P1P2	1015	893	928	205	6	1	375	61
AATF_-_35306351.23-P1P2	0	0	0	0	0	0	0	0
AATF_-_35306747.23-P1P2	0	0	0	0	0	0	0	0
AATK_+_79139544.23-ENST00000326724.4	0	0	0	0	0	0	0	0
AATK_+_79139571.23-ENST00000326724.4	711	754	290	388	89	58	73	495
AATK_+_79139589.23-ENST00000326724.4	2037	2402	394	1104	355	611	558	720
AATK_+_79139592.23-ENST00000326724.4	1163	1497	467	820	218	14	477	1136
AATK_-_79139586.23-ENST00000326724.4	675	1117	254	502	76	195	253	406
AATK_-_79139702.23-ENST00000326724.4	0	0	0	0	0	0	0	0
AATK_-_79139880.23-ENST00000326724.4	0	0	0	0	0	0	0	0
AATK_-_79139956.23-ENST00000326724.4	802	925	855	576	335	240	245	160
AATK_-_79139960.23-ENST00000326724.4	0	0	0	0	0	0	0	0
AATK_-_79139975.23-ENST00000326724.4	0	0	0	0	0	0	0	0
ABAT_+_8768492.23-P1	995	1205	245	687	3	243	388	558
ABAT_+_8768526.23-P1	0	0	0	0	0	0	0	0
ABAT_+_8768542.23-P1	0	0	0	0	0	0	0	0
ABAT_+_8768682.23-P1	585	838	73	431	0	266	14	132
ABAT_+_8768874.23-P1	0	0	0	0	0	0	0	0
ABAT_+_8807437.23-P2	0	0	0	0	0	0	0	0
ABAT_+_8807445.23-P2	871	732	403	246	5	1	159	316
ABAT_+_8807450.23-P2	1400	1727	181	572	529	70	285	582
ABAT_+_8807464.23-P2	2476	3648	1445	1252	115	1205	1116	1199
ABAT_+_8807492.23-P2	1328	1292	475	544	194	134	236	703
ABAT_+_8807600.23-P2	0	0	0	0	0	0	0	0
ABAT_+_8807610.23-P2	0	0	0	0	0	0	0	0
ABAT_+_8807696.23-P2	1640	2132	621	699	7	387	407	1055
ABAT_+_8807706.23-P2	0	0	0	0	0	0	0	0
ABAT_+_8807798.23-P2	0	0	0	0	0	0	0	0
ABAT_-_8768466.23-P1	0	0	0	0	0	0	0	0
ABAT_-_8768504.23-P1	572	557	167	229	131	161	122	128
ABAT_-_8768523.23-P1	1588	1668	584	664	119	440	559	533
ABAT_-_8768530.23-P1	0	0	0	0	0	0	0	0
ABAT_-_8768533.23-P1	493	817	194	531	64	38	143	230
ABCA10_+_67224502.23-P1P2	0	0	0	0	0	0	0	0
ABCA10_+_67224811.23-P1P2	2450	2979	1518	1072	116	268	557	1348
ABCA10_+_67224827.23-P1P2	0	0	0	0	0	0	0	0
ABCA10_+_67224916.23-P1P2	0	0	0	0	0	0	0	0
ABCA10_+_67224929.23-P1P2	1963	1818	856	461	254	155	395	779
ABCA10_-_67224447.23-P1P2	2289	1715	526	1284	540	219	596	762
ABCA10_-_67224767.23-P1P2	3437	3498	523	1492	910	785	1299	1815
ABCA10_-_67224823.23-P1P2	1067	930	166	416	2	155	248	291
ABCA10_-_67224857.23-P1P2	0	0	0	0	0	0	0	0
ABCA10_-_67224969.23-P1P2	0	0	0	0	0	0	0	0
ABCA12_+_216002868.23-P1P2	0	0	0	0	0	0	0	0
ABCA12_+_216002883.23-P1P2	0	0	0	0	0	0	0	0
ABCA12_+_216002996.23-P1P2	1113	1209	367	411	61	471	326	207
ABCA12_+_216003308.23-P1P2	960	655	254	360	3	29	346	295
ABCA12_+_216003314.23-P1P2	3590	4487	713	1270	803	682	1138	1509
ABCA12_+_216003317.23-P1P2	0	0	0	0	0	0	0	0
ABCA12_+_216003325.23-P1P2	0	0	0	0	0	0	0	0
ABCA12_+_216003340.23-P1P2	1221	1519	501	781	202	154	371	633
ABCA12_-_216002923.23-P1P2	978	777	247	477	3	70	373	189
ABCA12_-_216003059.23-P1P2	0	0	0	0	0	0	0	0
ABCA13_+_48211090.23-P1P2	1122	1273	243	382	260	392	410	352
ABCA13_+_48211097.23-P1P2	1578	1299	339	319	294	163	248	387
ABCA13_+_48211145.23-P1P2	1028	1400	624	620	210	51	434	271
ABCA13_+_48211160.23-P1P2	2255	2503	892	1400	351	129	633	728
ABCA13_+_48211170.23-P1P2	0	0	0	0	0	0	0	0
ABCA13_-_48211093.23-P1P2	1577	1935	521	555	540	297	665	825
ABCA13_-_48211142.23-P1P2	0	0	0	0	0	0	0	0
ABCA13_-_48211206.23-P1P2	0	0	0	0	0	0	0	0
ABCA13_-_48211352.23-P1P2	0	0	0	0	0	0	0	0
ABCA13_-_48211482.23-P1P2	0	0	0	0	0	0	0	0
ABCA1_+_107689930.23-P1P2	0	0	0	0	0	0	0	0
ABCA1_+_107689978.23-P1P2	0	0	0	0	0	0	0	0
ABCA1_+_107690410.23-P1P2	0	0	0	0	0	0	0	0
ABCA1_-_107689997.23-P1P2	523	395	230	191	210	22	171	123
ABCA1_-_107690031.23-P1P2	3459	2903	1318	889	501	566	327	922
ABCA1_-_107690202.23-P1P2	0	0	0	0	0	0	0	0
ABCA1_-_107690338.23-P1P2	0	0	0	0	0	0	0	0
ABCA1_-_107690385.23-P1P2	1350	929	216	40	327	6	412	385
ABCA1_-_107690389.23-P1P2	820	630	627	95	419	135	136	385
ABCA1_-_107690394.23-P1P2	1546	1529	390	730	550	430	292	500
ABCA2_+_139922190.23-P1P2	1196	1110	546	209	3	4	142	368
ABCA2_+_139922193.23-P1P2	0	0	0	0	0	0	0	0
ABCA2_+_139922201.23-P1P2	532	757	213	167	1	275	142	216
ABCA2_+_139922272.23-P1P2	1544	1353	564	691	5	241	565	497
ABCA2_+_139922290.23-P1P2	0	0	0	0	0	0	0	0
ABCA2_+_139922669.23-P1P2	1104	1486	163	234	243	159	260	352
ABCA2_-_139922262.23-P1P2	0	0	0	0	0	0	0	0
ABCA2_-_139922304.23-P1P2	0	0	0	0	0	0	0	0
ABCA2_-_139922347.23-P1P2	0	0	0	0	0	0	0	0
ABCA2_-_139922596.23-P1P2	1671	1048	266	542	2	149	437	248
ABCA3_+_2390336.23-P1P2	1290	1529	535	487	6	180	648	336
ABCA3_+_2390611.23-P1P2	900	995	234	523	311	43	543	278
ABCA3_+_2390721.23-P1P2	0	0	0	0	0	0	0	0
ABCA3_-_2390323.23-P1P2	1287	1889	455	605	225	49	456	578
ABCA3_-_2390333.23-P1P2	808	493	498	343	4	2	357	1
ABCA3_-_2390500.23-P1P2	0	0	0	0	0	0	0	0
ABCA3_-_2390670.23-P1P2	0	0	0	0	0	0	0	0
ABCA3_-_2390673.23-P1P2	0	0	0	0	0	0	0	0
ABCA3_-_2390704.23-P1P2	964	351	545	100	706	1	286	1
ABCA3_-_2390733.23-P1P2	0	0	0	0	0	0	0	0
ABCA4_+_94586620.23-P1P2	0	0	0	0	0	0	0	0
ABCA4_+_94586668.23-P1P2	857	753	190	223	100	36	226	288
ABCA4_+_94586689.23-P1P2	0	0	0	0	0	0	0	0
ABCA4_-_94586219.23-P1P2	305	363	86	0	453	1	72	0
ABCA4_-_94586232.23-P1P2	1697	1715	730	634	425	623	359	721
ABCA4_-_94586250.23-P1P2	766	1251	191	464	264	215	491	330
ABCA4_-_94586284.23-P1P2	0	0	0	0	0	0	0	0
ABCA4_-_94586293.23-P1P2	0	0	0	0	0	0	0	0
ABCA4_-_94586628.23-P1P2	0	0	0	0	0	0	0	0
ABCA4_-_94586658.23-P1P2	768	957	420	265	1	344	470	423
ABCA5_+_67322884.23-P1P2	0	0	0	0	0	0	0	0
ABCA5_+_67323191.23-P1P2	0	0	0	0	0	0	0	0
ABCA5_+_67323221.23-P1P2	0	0	0	0	0	0	0	0
ABCA5_-_67322845.23-P1P2	0	0	0	0	0	0	0	0
ABCA5_-_67322851.23-P1P2	1124	1311	260	286	4	363	372	251
ABCA5_-_67322872.23-P1P2	3427	3323	939	1246	209	617	1031	1091
ABCA5_-_67322891.23-P1P2	1842	1854	642	318	287	203	683	282
ABCA5_-_67323220.23-P1P2	1393	1090	139	617	282	368	417	468
ABCA5_-_67323267.23-P1P2	0	0	0	0	0	0	0	0
ABCA5_-_67323280.23-P1P2	1504	1195	412	351	51	301	450	307
ABCA6_+_67137671.23-P1P2	0	0	0	0	0	0	0	0
ABCA6_+_67137842.23-P1P2	1527	2191	988	693	363	601	700	730
ABCA6_+_67138008.23-P1P2	951	878	142	209	3	75	215	312
ABCA6_+_67138026.23-P1P2	2762	2925	878	793	514	398	335	946
ABCA6_+_67138050.23-P1P2	1415	1530	98	484	157	490	605	313
ABCA6_+_67138055.23-P1P2	0	0	0	0	0	0	0	0
ABCA6_-_67137744.23-P1P2	0	0	0	0	0	0	0	0
ABCA6_-_67137748.23-P1P2	0	0	0	0	0	0	0	0
ABCA6_-_67137854.23-P1P2	1700	1501	534	483	155	131	469	871
ABCA6_-_67137948.23-P1P2	0	0	0	0	0	0	0	0
ABCA7_+_1040413.23-P1	4005	3426	727	1051	246	340	1188	1169
ABCA7_+_1040474.23-P1	0	0	0	0	0	0	0	0
ABCA7_+_1040513.23-P1	2184	2524	1096	1394	566	386	761	1050
ABCA7_+_1040541.23-P1	0	0	0	0	0	0	0	0
ABCA7_+_1040560.23-P1	0	0	0	0	0	0	0	0
ABCA7_+_1040577.23-P1	2406	2664	708	1111	304	336	655	1129
ABCA7_+_1041292.23-P2	1626	1935	351	806	143	213	738	435
ABCA7_+_1041297.23-P2	1417	1872	640	530	623	28	513	849
ABCA7_+_1041311.23-P2	1861	1947	692	440	176	610	393	352
ABCA7_+_1041348.23-P2	0	0	0	0	0	0	0	0
ABCA7_+_1041432.23-P2	0	0	0	0	0	0	0	0
ABCA7_+_1041489.23-P2	0	0	0	0	0	0	0	0
ABCA7_+_1041673.23-P2	0	0	0	0	0	0	0	0
ABCA7_-_1040133.23-P1	1276	855	682	119	612	13	134	207
ABCA7_-_1040209.23-P1	1903	2163	364	352	414	197	407	525
ABCA7_-_1040214.23-P1	0	0	0	0	0	0	0	0
ABCA7_-_1040526.23-P1	0	0	0	0	0	0	0	0
ABCA7_-_1041459.23-P2	2347	2543	738	844	549	422	497	1073
ABCA7_-_1041690.23-P2	0	0	0	0	0	0	0	0
ABCA7_-_1041717.23-P2	3180	3795	1269	1419	490	1166	810	1351
ABCA8_+_66950951.23-P1P2	0	0	0	0	0	0	0	0
ABCA8_+_66950959.23-P1P2	3035	3985	922	1120	137	586	201	1421
ABCA8_+_66951172.23-P1P2	0	0	0	0	0	0	0	0
ABCA8_+_66951401.23-P1P2	377	660	148	58	1	309	204	135
ABCA8_-_66951365.23-P1P2	0	0	0	0	0	0	0	0
ABCA8_-_66951372.23-P1P2	1463	1927	355	614	414	714	339	667
ABCA8_-_66951390.23-P1P2	0	0	0	0	0	0	0	0
ABCA8_-_66951447.23-P1P2	0	0	0	0	0	0	0	0
ABCA8_-_66951525.23-P1P2	2674	2865	815	648	799	595	816	932
ABCA8_-_66951528.23-P1P2	1809	1873	273	393	5	293	278	1167
ABCA9_+_67056924.23-P1P2	0	0	0	0	0	0	0	0
ABCA9_+_67056982.23-P1P2	0	0	0	0	0	0	0	0
ABCA9_+_67057085.23-P1P2	2134	2488	633	1215	563	435	568	458
ABCA9_-_67056649.23-P1P2	1049	1015	579	207	83	95	603	371
ABCA9_-_67056810.23-P1P2	0	0	0	0	0	0	0	0
ABCA9_-_67056917.23-P1P2	0	0	0	0	0	0	0	0
ABCA9_-_67056936.23-P1P2	0	0	0	0	0	0	0	0
ABCA9_-_67057012.23-P1P2	1684	1503	381	664	135	99	453	464
ABCA9_-_67057053.23-P1P2	1554	1538	665	302	9	254	533	532
ABCA9_-_67057069.23-P1P2	1776	1474	622	733	180	401	540	487
ABCB10_+_229694012.23-P1P2	0	0	0	0	0	0	0	0
ABCB10_+_229694285.23-P1P2	456	228	126	53	197	1	86	84
ABCB10_+_229694391.23-P1P2	0	0	0	0	0	0	0	0
ABCB10_+_229694413.23-P1P2	1405	1020	729	399	71	30	95	39
ABCB10_-_229694283.23-P1P2	0	0	0	0	0	0	0	0
ABCB10_-_229694290.23-P1P2	0	0	0	0	0	0	0	0
ABCB10_-_229694297.23-P1P2	561	90	281	1	153	1	231	1
ABCB10_-_229694400.23-P1P2	0	0	0	0	0	0	0	0
ABCB10_-_229694457.23-P1P2	1681	1552	316	699	8	66	647	865
ABCB10_-_229694467.23-P1P2	1554	1552	295	950	6	131	553	670
ABCB11_+_169887409.23-P1P2	2610	2234	766	1083	1449	532	1320	813
ABCB11_+_169887589.23-P1P2	0	0	0	0	0	0	0	0
ABCB11_+_169887604.23-P1P2	0	0	0	0	0	0	0	0
ABCB11_+_169887776.23-P1P2	0	0	0	0	0	0	0	0
ABCB11_+_169887811.23-P1P2	2939	2905	1326	1057	605	838	517	873
ABCB11_+_169887815.23-P1P2	0	0	0	0	0	0	0	0
ABCB11_-_169887416.23-P1P2	3118	2445	399	1115	853	505	948	1149
ABCB11_-_169887692.23-P1P2	0	0	0	0	0	0	0	0
ABCB11_-_169887784.23-P1P2	2792	3155	1143	1509	642	288	954	884
ABCB11_-_169887796.23-P1P2	1473	1556	427	549	326	585	431	621
ABCB1_+_87342475.23-ENST00000265724.3	0	0	0	0	0	0	0	0
ABCB1_+_87342641.23-ENST00000265724.3	0	0	0	0	0	0	0	0
ABCB1_-_87342245.23-ENST00000265724.3	0	0	0	0	0	0	0	0
ABCB1_-_87342256.23-ENST00000265724.3	2953	2986	667	929	766	731	737	1039
ABCB1_-_87342302.23-ENST00000265724.3	946	697	364	550	217	137	190	240
ABCB1_-_87342654.23-ENST00000265724.3	2605	2160	1011	1123	8	785	293	927
ABCB1_-_87342657.23-ENST00000265724.3	1443	1421	636	362	305	483	363	616
ABCB1_-_87342674.23-ENST00000265724.3	1613	1287	178	412	93	228	247	409
ABCB1_-_87342678.23-ENST00000265724.3	0	0	0	0	0	0	0	0
ABCB1_-_87342682.23-ENST00000265724.3	0	0	0	0	0	0	0	0
ABCB4_+_87104635.23-P1P2	0	0	0	0	0	0	0	0
ABCB4_+_87104755.23-P1P2	0	0	0	0	0	0	0	0
ABCB4_+_87104897.23-P1P2	0	0	0	0	0	0	0	0
ABCB4_+_87104933.23-P1P2	1564	1384	340	726	471	289	364	617
ABCB4_+_87104939.23-P1P2	1377	1677	392	472	2	348	169	462
ABCB4_+_87104948.23-P1P2	0	0	0	0	0	0	0	0
ABCB4_+_87105008.23-P1P2	1062	1278	71	337	335	185	295	778
ABCB4_-_87104608.23-P1P2	1160	1254	244	322	263	297	158	328
ABCB4_-_87104975.23-P1P2	1461	1042	469	179	193	395	256	209
ABCB4_-_87104991.23-P1P2	0	0	0	0	0	0	0	0
ABCB5_+_20687051.23-P1P2	906	875	411	337	97	81	473	370
ABCB5_+_20687204.23-P1P2	0	0	0	0	0	0	0	0
ABCB5_+_20687218.23-P1P2	494	432	75	307	85	62	0	418
ABCB5_+_20687242.23-P1P2	3223	3725	1368	1327	952	455	822	1459
ABCB5_+_20687409.23-P1P2	399	422	147	196	217	1	128	135
ABCB5_+_20687450.23-P1P2	0	0	0	0	0	0	0	0
ABCB5_-_20687157.23-P1P2	0	0	0	0	0	0	0	0
ABCB5_-_20687194.23-P1P2	0	0	0	0	0	0	0	0
ABCB5_-_20687236.23-P1P2	0	0	0	0	0	0	0	0
ABCB5_-_20687396.23-P1P2	2248	3091	743	1412	322	277	1130	1181
ABCB6_+_220083287.23-P1P2	0	0	0	0	0	0	0	0
ABCB6_+_220083500.23-P1P2	877	911	231	274	339	534	494	288
ABCB6_+_220083584.23-P1P2	0	0	0	0	0	0	0	0
ABCB6_+_220083613.23-P1P2	0	0	0	0	0	0	0	0
ABCB6_+_220083669.23-P1P2	0	0	0	0	0	0	0	0
ABCB6_-_220083181.23-P1P2	754	514	308	276	1	147	310	350
ABCB6_-_220083194.23-P1P2	879	755	401	353	244	4	183	185
ABCB6_-_220083298.23-P1P2	0	0	0	0	0	0	0	0
ABCB6_-_220083468.23-P1P2	2409	2644	527	560	5	353	484	1045
ABCB6_-_220083604.23-P1P2	1196	1071	436	328	11	462	305	324
ABCB7_+_74375695.23-P1P2	0	0	0	0	0	0	0	0
ABCB7_+_74375720.23-P1P2	0	0	0	0	0	0	0	0
ABCB7_+_74375885.23-P1P2	1202	609	144	145	0	230	532	132
ABCB7_+_74375896.23-P1P2	0	0	0	0	0	0	0	0
ABCB7_+_74376070.23-P1P2	1419	900	155	127	1092	1	214	127
ABCB7_-_74375871.23-P1P2	0	0	0	0	0	0	0	0
ABCB7_-_74375964.23-P1P2	2054	1742	488	124	341	27	480	221
ABCB7_-_74376019.23-P1P2	1944	1432	284	114	270	74	522	157
ABCB7_-_74376036.23-P1P2	0	0	0	0	0	0	0	0
ABCB7_-_74376044.23-P1P2	1103	921	520	100	255	34	761	68
ABCB8_+_150725531.23-P1P2	0	0	0	0	0	0	0	0
ABCB8_+_150725592.23-P1P2	0	0	0	0	0	0	0	0
ABCB8_+_150725958.23-P1P2	0	0	0	0	0	0	0	0
ABCB8_+_150725965.23-P1P2	1236	1421	903	331	5	265	102	636
ABCB8_-_150725551.23-P1P2	306	343	419	17	185	1	179	52
ABCB8_-_150725580.23-P1P2	2576	3645	1418	1223	1020	930	1378	1067
ABCB8_-_150725890.23-P1P2	0	0	0	0	0	0	0	0
ABCB8_-_150725928.23-P1P2	891	993	320	240	3	99	124	330
ABCB8_-_150725938.23-P1P2	0	0	0	0	0	0	0	0
ABCB8_-_150725975.23-P1P2	2385	2839	593	1155	578	422	1170	1227
ABCB9_+_123450501.23-P1	0	0	0	0	0	0	0	0
ABCB9_+_123450542.23-P1	0	0	0	0	0	0	0	0
ABCB9_+_123450546.23-P1	1872	1499	267	636	120	323	586	536
ABCB9_+_123450566.23-P1	1719	2225	846	871	358	654	1221	381
ABCB9_+_123450826.23-P1	2640	2571	828	987	590	432	852	718
ABCB9_+_123450970.23-P1	1200	1829	168	590	299	99	272	755
ABCB9_+_123465380.23-P2	0	0	0	0	0	0	0	0
ABCB9_+_123465415.23-P2	0	0	0	0	0	0	0	0
ABCB9_+_123465727.23-P2	196	386	0	112	173	2	47	238
ABCB9_+_123465780.23-P2	0	0	0	0	0	0	0	0
ABCB9_-_123450530.23-P1	0	0	0	0	0	0	0	0
ABCB9_-_123450533.23-P1	0	0	0	0	0	0	0	0
ABCB9_-_123450551.23-P1	0	0	0	0	0	0	0	0
ABCB9_-_123450999.23-P1	439	736	142	242	2	1	64	177
ABCB9_-_123465296.23-P2	536	667	141	222	0	9	236	94
ABCB9_-_123465398.23-P2	0	0	0	0	0	0	0	0
ABCB9_-_123465422.23-P2	3289	3339	1215	1887	268	315	1336	1396
ABCB9_-_123465699.23-P2	1211	1276	266	808	83	332	424	500
ABCB9_-_123465738.23-P2	1577	1901	356	649	239	711	649	459
ABCB9_-_123465787.23-P2	2045	1746	435	364	363	472	557	444
ABCC10_+_43395315.23-P1P2	1112	1174	591	479	3	120	476	513
ABCC10_+_43395533.23-P1P2	0	0	0	0	0	0	0	0
ABCC10_+_43395536.23-P1P2	0	0	0	0	0	0	0	0
ABCC10_+_43395660.23-P1P2	0	0	0	0	0	0	0	0
ABCC10_-_43395326.23-P1P2	0	0	0	0	0	0	0	0
ABCC10_-_43395330.23-P1P2	436	555	301	82	252	178	126	43
ABCC10_-_43395343.23-P1P2	1058	1072	116	602	1	307	475	376
ABCC10_-_43395719.23-P1P2	0	0	0	0	0	0	0	0
ABCC10_-_43395891.23-P1P2	325	436	74	154	0	3	425	133
ABCC10_-_43395984.23-P1P2	1881	1631	542	389	148	500	235	716
ABCC11_+_48277846.23-P1	0	0	0	0	0	0	0	0
ABCC11_+_48278091.23-P1	0	0	0	0	0	0	0	0
ABCC11_+_48278130.23-P1	1642	1684	993	465	179	274	226	405
ABCC11_+_48278163.23-P1	0	0	0	0	0	0	0	0
ABCC11_+_48281001.23-P2	2733	3209	367	1105	191	427	562	879
ABCC11_+_48281042.23-P2	1114	1391	744	588	7	59	170	621
ABCC11_+_48281160.23-P2	0	0	0	0	0	0	0	0
ABCC11_+_48281175.23-P2	0	0	0	0	0	0	0	0
ABCC11_+_48281194.23-P2	0	0	0	0	0	0	0	0
ABCC11_+_48281284.23-P2	0	0	0	0	0	0	0	0
ABCC11_+_48281345.23-P2	1513	1229	691	377	5	534	681	591
ABCC11_+_48281428.23-P2	2421	2245	710	782	6	368	989	796
ABCC11_-_48277852.23-P1	1875	1606	1108	688	391	879	483	741
ABCC11_-_48278103.23-P1	912	1049	670	259	2	12	200	550
ABCC11_-_48278122.23-P1	1953	1780	692	529	372	442	705	258
ABCC11_-_48278125.23-P1	747	1120	565	245	348	335	322	529
ABCC11_-_48278197.23-P1	0	0	0	0	0	0	0	0
ABCC11_-_48278200.23-P1	0	0	0	0	0	0	0	0
ABCC11_-_48280980.23-P2	2196	2885	1107	1005	209	249	1017	1102
ABCC11_-_48281374.23-P2	0	0	0	0	0	0	0	0
ABCC12_+_48180281.23-ENST00000311303.3	0	0	0	0	0	0	0	0
ABCC12_+_48180331.23-ENST00000311303.3	0	0	0	0	0	0	0	0
ABCC12_+_48180353.23-ENST00000311303.3	0	0	0	0	0	0	0	0
ABCC12_+_48180599.23-ENST00000311303.3	0	0	0	0	0	0	0	0
ABCC12_+_48180636.23-ENST00000311303.3	2104	2372	618	748	157	811	619	776
ABCC12_-_48180314.23-ENST00000311303.3	888	1017	167	345	129	158	306	262
ABCC12_-_48180571.23-ENST00000311303.3	0	0	0	0	0	0	0	0
ABCC12_-_48180643.23-ENST00000311303.3	1336	1549	670	493	313	229	361	286
ABCC12_-_48180648.23-ENST00000311303.3	1041	1018	180	328	193	75	174	269
ABCC12_-_48180679.23-ENST00000311303.3	2378	2865	731	999	1093	514	438	954
ABCC1_+_16043482.23-P1P2	999	1367	492	741	245	467	183	920
ABCC1_+_16043647.23-P1P2	0	0	0	0	0	0	0	0
ABCC1_+_16043887.23-P1P2	0	0	0	0	0	0	0	0
ABCC1_+_16043921.23-P1P2	1761	2424	1063	969	8	718	485	1070
ABCC1_+_16043939.23-P1P2	0	0	0	0	0	0	0	0
ABCC1_-_16043841.23-P1P2	0	0	0	0	0	0	0	0
ABCC1_-_16043871.23-P1P2	1302	971	307	448	1	274	401	591
ABCC1_-_16043934.23-P1P2	1631	1569	492	703	523	184	460	632
ABCC1_-_16043999.23-P1P2	0	0	0	0	0	0	0	0
ABCC1_-_16044002.23-P1P2	1447	1754	265	866	1007	768	269	1213
ABCC2_+_101542376.23-P1P2	0	0	0	0	0	0	0	0
ABCC2_+_101542515.23-P1P2	1937	2042	665	756	94	808	405	363
ABCC2_+_101542910.23-P1P2	2104	2682	580	911	137	256	436	1002
ABCC2_+_101542914.23-P1P2	2534	3640	1071	1952	263	397	1377	882
ABCC2_+_101542981.23-P1P2	1538	2505	340	856	149	321	462	1071
ABCC2_-_101542463.23-P1P2	0	0	0	0	0	0	0	0
ABCC2_-_101542705.23-P1P2	0	0	0	0	0	0	0	0
ABCC2_-_101542708.23-P1P2	0	0	0	0	0	0	0	0
ABCC2_-_101542808.23-P1P2	40	62	22	65	0	39	0	0
ABCC2_-_101542903.23-P1P2	0	0	0	0	0	0	0	0
ABCC3_+_48712245.23-P1P2	0	0	0	0	0	0	0	0
ABCC3_+_48712248.23-P1P2	723	1244	171	235	192	318	205	371
ABCC3_+_48712270.23-P1P2	1815	1840	369	897	148	359	711	311
ABCC3_+_48712294.23-P1P2	0	0	0	0	0	0	0	0
ABCC3_+_48712450.23-P1P2	172	30	29	12	1	68	79	0
ABCC3_+_48712559.23-P1P2	1819	2415	637	1065	94	576	650	940
ABCC3_+_48712662.23-P1P2	2434	2011	891	823	400	457	473	879
ABCC3_+_48712738.23-P1P2	0	0	0	0	0	0	0	0
ABCC3_-_48712163.23-P1P2	0	0	0	0	0	0	0	0
ABCC3_-_48712673.23-P1P2	0	0	0	0	0	0	0	0
ABCC4_+_95953430.23-P1P2	1332	1459	406	701	140	1078	379	651
ABCC4_+_95953641.23-P1P2	1441	1603	706	1183	112	361	395	482
ABCC4_+_95953668.23-P1P2	1293	1440	317	497	4	673	1224	632
ABCC4_+_95953676.23-P1P2	0	0	0	0	0	0	0	0
ABCC4_+_95953681.23-P1P2	0	0	0	0	0	0	0	0
ABCC4_+_95953695.23-P1P2	0	0	0	0	0	0	0	0
ABCC4_-_95953458.23-P1P2	0	0	0	0	0	0	0	0
ABCC4_-_95953561.23-P1P2	0	0	0	0	0	0	0	0
ABCC4_-_95953614.23-P1P2	1181	689	192	245	2	180	200	198
ABCC4_-_95953652.23-P1P2	304	369	109	36	2	146	93	157
ABCC5_+_183735202.23-P1P2	0	0	0	0	0	0	0	0
ABCC5_+_183735246.23-P1P2	0	0	0	0	0	0	0	0
ABCC5_+_183735252.23-P1P2	0	0	0	0	0	0	0	0
ABCC5_+_183735285.23-P1P2	0	0	0	0	0	0	0	0
ABCC5_+_183735648.23-P1P2	246	294	56	28	0	189	76	119
ABCC5_+_183735692.23-P1P2	560	753	244	345	2	141	519	369
ABCC5_-_183735259.23-P1P2	1492	1104	361	328	185	352	750	305
ABCC5_-_183735312.23-P1P2	2400	1842	630	592	252	524	868	707
ABCC5_-_183735467.23-P1P2	1916	2262	950	783	623	118	937	1053
ABCC5_-_183735588.23-P1P2	0	0	0	0	0	0	0	0
ABCC6_+_16316894.23-ENST00000205557.7	0	0	0	0	0	0	0	0
ABCC6_+_16316916.23-ENST00000205557.7	221	266	0	69	167	4	0	156
ABCC6_+_16317287.23-ENST00000205557.7	1243	1201	472	404	4	336	427	881
ABCC6_+_16317296.23-ENST00000205557.7	1717	2109	505	897	756	586	676	604
ABCC6_-_16316877.23-ENST00000205557.7	0	0	0	0	0	0	0	0
ABCC6_-_16317049.23-ENST00000205557.7	0	0	0	0	0	0	0	0
ABCC6_-_16317052.23-ENST00000205557.7	0	0	0	0	0	0	0	0
ABCC6_-_16317235.23-ENST00000205557.7	760	1139	352	293	5	264	376	407
ABCC6_-_16317247.23-ENST00000205557.7	779	1249	456	583	233	292	209	630
ABCC6_-_16317344.23-ENST00000205557.7	0	0	0	0	0	0	0	0
ABCC8_+_17497824.23-P1P2	0	0	0	0	0	0	0	0
ABCC8_+_17497953.23-P1P2	1619	2478	528	951	220	48	461	887
ABCC8_+_17498249.23-P1P2	0	0	0	0	0	0	0	0
ABCC8_+_17498387.23-P1P2	905	1360	1037	484	45	530	295	277
ABCC8_+_17498394.23-P1P2	0	0	0	0	0	0	0	0
ABCC8_-_17497979.23-P1P2	2271	2681	374	1144	136	513	638	734
ABCC8_-_17497997.23-P1P2	1480	1141	414	200	331	233	371	278
ABCC8_-_17498066.23-P1P2	0	0	0	0	0	0	0	0
ABCC8_-_17498220.23-P1P2	1498	1817	723	653	150	62	288	435
ABCC8_-_17498282.23-P1P2	0	0	0	0	0	0	0	0
ABCC9_+_22093672.23-P1P2	420	663	69	218	350	2	438	46
ABCC9_+_22093678.23-P1P2	1531	1985	779	681	110	253	769	469
ABCC9_+_22093937.23-P1P2	499	535	126	163	0	51	98	41
ABCC9_+_22093941.23-P1P2	345	210	233	62	2	27	46	63
ABCC9_+_22094148.23-P1P2	0	0	0	0	0	0	0	0
ABCC9_+_22094152.23-P1P2	0	0	0	0	0	0	0	0
ABCC9_+_22094309.23-P1P2	1765	1832	414	281	3	167	341	251
ABCC9_-_22093906.23-P1P2	0	0	0	0	0	0	0	0
ABCC9_-_22094032.23-P1P2	0	0	0	0	0	0	0	0
ABCC9_-_22094122.23-P1P2	0	0	0	0	0	0	0	0
ABCD1_+_152990414.23-P1P2	2340	2290	653	579	331	403	616	930
ABCD1_+_152990694.23-P1P2	0	0	0	0	0	0	0	0
ABCD1_+_152990711.23-P1P2	1293	1572	741	517	450	460	277	568
ABCD1_-_152990333.23-P1P2	0	0	0	0	0	0	0	0
ABCD1_-_152990338.23-P1P2	843	461	191	500	2	2	250	333
ABCD1_-_152990342.23-P1P2	0	0	0	0	0	0	0	0
ABCD1_-_152990379.23-P1P2	428	859	179	202	116	60	216	347
ABCD1_-_152990498.23-P1P2	0	0	0	0	0	0	0	0
ABCD1_-_152990703.23-P1P2	1465	1499	799	702	147	300	541	266
ABCD1_-_152990727.23-P1P2	0	0	0	0	0	0	0	0
ABCD2_+_40013099.23-P1P2	1230	790	267	374	0	176	471	242
ABCD2_+_40013295.23-P1P2	0	0	0	0	0	0	0	0
ABCD2_+_40013504.23-P1P2	0	0	0	0	0	0	0	0
ABCD2_+_40013514.23-P1P2	2551	2265	494	955	1198	628	729	911
ABCD2_+_40013594.23-P1P2	3155	3298	668	1576	270	392	412	1001
ABCD2_-_40013191.23-P1P2	804	576	195	247	161	211	108	287
ABCD2_-_40013313.23-P1P2	0	0	0	0	0	0	0	0
ABCD2_-_40013342.23-P1P2	0	0	0	0	0	0	0	0
ABCD2_-_40013373.23-P1P2	0	0	0	0	0	0	0	0
ABCD2_-_40013610.23-P1P2	3336	2941	805	1088	357	692	718	1020
ABCD3_+_94884002.23-P1P2	1064	1966	348	713	209	370	634	1632
ABCD3_+_94884009.23-P1P2	1281	1557	568	558	150	142	211	569
ABCD3_+_94884032.23-P1P2	2043	2266	355	678	430	318	598	829
ABCD3_+_94884210.23-P1P2	0	0	0	0	0	0	0	0
ABCD3_+_94884219.23-P1P2	0	0	0	0	0	0	0	0
ABCD3_+_94884473.23-P1P2	611	892	491	342	205	158	97	267
ABCD3_-_94883974.23-P1P2	659	789	337	396	258	244	77	219
ABCD3_-_94884061.23-P1P2	0	0	0	0	0	0	0	0
ABCD3_-_94884365.23-P1P2	0	0	0	0	0	0	0	0
ABCD3_-_94884436.23-P1P2	0	0	0	0	0	0	0	0
ABCD4_+_74769232.23-P1P2	0	0	0	0	0	0	0	0
ABCD4_+_74769429.23-P1P2	0	0	0	0	0	0	0	0
ABCD4_+_74769611.23-P1P2	1796	2417	1075	1123	227	370	312	480
ABCD4_+_74769625.23-P1P2	0	0	0	0	0	0	0	0
ABCD4_+_74769649.23-P1P2	1468	2096	650	794	642	916	408	666
ABCD4_-_74769174.23-P1P2	0	0	0	0	0	0	0	0
ABCD4_-_74769631.23-P1P2	2911	3234	1254	970	276	266	787	1307
ABCD4_-_74769666.23-P1P2	0	0	0	0	0	0	0	0
ABCD4_-_74769682.23-P1P2	1967	2141	486	612	542	496	623	657
ABCD4_-_74769729.23-P1P2	1559	2365	568	797	156	223	532	628
ABCE1_+_146019317.23-P1P2	1248	474	1073	36	1020	37	693	29
ABCE1_+_146019463.23-P1P2	155	156	558	68	403	20	224	84
ABCE1_+_146019466.23-P1P2	0	0	0	0	0	0	0	0
ABCE1_+_146019482.23-P1P2	0	0	0	0	0	0	0	0
ABCE1_+_146019651.23-P1P2	0	0	0	0	0	0	0	0
ABCE1_+_146019792.23-P1P2	0	0	0	0	0	0	0	0
ABCE1_+_146019842.23-P1P2	1697	2164	525	644	714	518	740	483
ABCE1_-_146019439.23-P1P2	0	0	0	0	0	0	0	0
ABCE1_-_146019502.23-P1P2	150	0	941	1	111	2	595	0
ABCE1_-_146019516.23-P1P2	272	148	1183	1	1	0	228	58
ABCF1_+_30539238.23-P1	1181	679	312	188	322	26	394	51
ABCF1_+_30539434.23-P1	0	0	0	0	0	0	0	0
ABCF1_+_30539469.23-P1	2087	1611	500	331	412	265	1048	162
ABCF1_+_30539647.23-P1	746	971	239	309	123	0	78	214
ABCF1_+_30539664.23-P1	0	0	0	0	0	0	0	0
ABCF1_+_30546312.23-P2	343	188	0	1	0	1	0	0
ABCF1_+_30546315.23-P2	1473	1601	338	449	495	166	262	431
ABCF1_+_30546387.23-P2	0	0	0	0	0	0	0	0
ABCF1_+_30546397.23-P2	0	0	0	0	0	0	0	0
ABCF1_+_30546405.23-P2	0	0	0	0	0	0	0	0
ABCF1_-_30539219.23-P1	0	0	0	0	0	0	0	0
ABCF1_-_30539232.23-P1	1479	1432	529	372	395	201	272	663
ABCF1_-_30539559.23-P1	0	0	0	0	0	0	0	0
ABCF1_-_30539602.23-P1	544	766	267	121	2	100	730	140
ABCF1_-_30539728.23-P1	0	0	0	0	0	0	0	0
ABCF1_-_30546344.23-P2	1591	1665	415	867	111	114	307	951
ABCF1_-_30546354.23-P2	1979	2879	614	647	700	326	726	1026
ABCF1_-_30546366.23-P2	1802	2169	633	752	8	51	540	1125
ABCF1_-_30546413.23-P2	0	0	0	0	0	0	0	0
ABCF1_-_30546502.23-P2	0	0	0	0	0	0	0	0
ABCF2_+_150923872.23-P1P2	1348	1837	538	486	126	347	349	640
ABCF2_+_150923902.23-P1P2	87	256	19	293	0	182	0	57
ABCF2_+_150923936.23-P1P2	0	0	0	0	0	0	0	0
ABCF2_+_150923959.23-P1P2	0	0	0	0	0	0	0	0
ABCF2_+_150924059.23-P1P2	0	0	0	0	0	0	0	0
ABCF2_+_150924236.23-P1P2	539	345	90	135	0	40	110	138
ABCF2_+_150924287.23-P1P2	1360	1582	733	377	727	248	141	834
ABCF2_+_150924296.23-P1P2	0	0	0	0	0	0	0	0
ABCF2_+_150924331.23-P1P2	0	0	0	0	0	0	0	0
ABCF2_-_150923882.23-P1P2	1124	1171	534	304	6	176	322	270
ABCF3_+_183904140.23-P1P2	0	0	0	0	0	0	0	0
ABCF3_-_183903980.23-P1P2	1974	2596	511	1558	78	397	424	873
ABCF3_-_183903991.23-P1P2	2004	1918	502	1088	115	216	381	638
ABCF3_-_183904021.23-P1P2	1850	2659	881	1201	284	588	193	1004
ABCF3_-_183904044.23-P1P2	0	0	0	0	0	0	0	0
ABCF3_-_183904344.23-P1P2	0	0	0	0	0	0	0	0
ABCF3_-_183904356.23-P1P2	1182	2383	689	948	2	552	558	679
ABCF3_-_183904380.23-P1P2	1006	909	301	414	116	477	204	282
ABCF3_-_183904399.23-P1P2	0	0	0	0	0	0	0	0
ABCF3_-_183904495.23-P1P2	0	0	0	0	0	0	0	0
ABCG1_+_43639503.23-P1P2	0	0	0	0	0	0	0	0
ABCG1_+_43639544.23-P1P2	1351	1815	369	854	711	349	307	481
ABCG1_+_43639681.23-P1P2	60	124	82	63	0	0	0	55
ABCG1_-_43639282.23-P1P2	1287	1519	457	820	598	497	672	424
ABCG1_-_43639541.23-P1P2	1605	2057	239	716	319	260	682	1022
ABCG1_-_43639554.23-P1P2	0	0	0	0	0	0	0	0
ABCG1_-_43639626.23-P1P2	628	516	384	370	2	43	174	299
ABCG1_-_43639644.23-P1P2	0	0	0	0	0	0	0	0
ABCG1_-_43639647.23-P1P2	0	0	0	0	0	0	0	0
ABCG1_-_43639652.23-P1P2	0	0	0	0	0	0	0	0
ABCG2_+_89079727.23-P1P2	0	0	0	0	0	0	0	0
ABCG2_+_89079755.23-P1P2	0	0	0	0	0	0	0	0
ABCG2_+_89079974.23-P1P2	986	907	502	183	0	316	218	422
ABCG2_+_89080025.23-P1P2	1013	1215	386	111	377	302	138	378
ABCG2_+_89080044.23-P1P2	259	174	49	107	223	39	24	143
ABCG2_-_89079568.23-P1P2	0	0	0	0	0	0	0	0
ABCG2_-_89079599.23-P1P2	0	0	0	0	0	0	0	0
ABCG2_-_89079947.23-P1P2	0	0	0	0	0	0	0	0
ABCG2_-_89079989.23-P1P2	3235	2769	856	1093	550	742	712	854
ABCG2_-_89080000.23-P1P2	127	66	33	0	0	0	0	0
ABCG4_+_119019794.23-P1P2	975	1403	329	342	561	228	319	1050
ABCG4_+_119019855.23-P1P2	970	860	333	515	66	13	536	179
ABCG4_+_119020113.23-P1P2	0	0	0	0	0	0	0	0
ABCG4_-_119019755.23-P1P2	0	0	0	0	0	0	0	0
ABCG4_-_119019776.23-P1P2	0	0	0	0	0	0	0	0
ABCG4_-_119019784.23-P1P2	1927	1874	615	922	66	292	437	620
ABCG4_-_119019798.23-P1P2	0	28	0	30	0	0	95	25
ABCG4_-_119019811.23-P1P2	328	337	119	181	229	0	151	103
ABCG4_-_119020171.23-P1P2	0	0	0	0	0	0	0	0
ABCG4_-_119020232.23-P1P2	0	0	0	0	0	0	0	0
ABCG5_+_44065447.23-P1P2	1103	1262	441	495	250	286	391	411
ABCG5_+_44065537.23-P1P2	0	0	0	0	0	0	0	0
ABCG5_+_44065669.23-P1P2	0	0	0	0	0	0	0	0
ABCG5_+_44065862.23-P1P2	0	0	0	0	0	0	0	0
ABCG5_+_44065865.23-P1P2	222	546	140	254	32	50	65	16
ABCG5_-_44065428.23-P1P2	1593	1672	837	632	147	456	476	774
ABCG5_-_44065433.23-P1P2	572	982	472	400	214	89	194	450
ABCG5_-_44065438.23-P1P2	0	0	0	0	0	0	0	0
ABCG5_-_44065586.23-P1P2	0	0	0	0	0	0	0	0
ABCG5_-_44065840.23-P1P2	260	597	227	143	2	16	64	290
ABCG8_+_44066166.23-P1P2	411	450	155	227	2	45	206	128
ABCG8_+_44066180.23-P1P2	599	1015	234	218	116	29	320	163
ABCG8_+_44066240.23-P1P2	0	0	0	0	0	0	0	0
ABCG8_+_44066323.23-P1P2	930	1659	641	406	140	189	292	750
ABCG8_+_44066333.23-P1P2	1161	1502	426	643	38	152	309	685
ABCG8_-_44066172.23-P1P2	1665	1913	1318	727	484	372	522	593
ABCG8_-_44066199.23-P1P2	0	0	0	0	0	0	0	0
ABCG8_-_44066213.23-P1P2	0	0	0	0	0	0	0	0
ABCG8_-_44066292.23-P1P2	0	0	0	0	0	0	0	0
ABCG8_-_44066373.23-P1P2	0	0	0	0	0	0	0	0
ABHD10_+_111697851.23-P1P2	970	1357	487	197	490	529	51	779
ABHD10_+_111697939.23-P1P2	0	0	0	0	0	0	0	0
ABHD10_+_111698093.23-P1P2	2037	2236	380	616	538	463	467	706
ABHD10_+_111698102.23-P1P2	0	0	0	0	0	0	0	0
ABHD10_+_111698117.23-P1P2	0	0	0	0	0	0	0	0
ABHD10_+_111698316.23-P1P2	1554	1769	775	680	223	93	290	518
ABHD10_-_111697877.23-P1P2	816	1797	248	338	246	381	253	748
ABHD10_-_111697911.23-P1P2	0	0	0	0	0	0	0	0
ABHD10_-_111697914.23-P1P2	1349	1667	447	608	128	283	442	477
ABHD10_-_111697938.23-P1P2	0	0	0	0	0	0	0	0
ABHD11_+_73152640.23-P1P2	0	0	0	0	0	0	0	0
ABHD11_+_73152656.23-P1P2	1291	2226	536	767	409	187	412	820
ABHD11_+_73152963.23-P1P2	1644	1650	357	643	358	474	355	920
ABHD11_+_73153163.23-P1P2	0	0	0	0	0	0	0	0
ABHD11_-_73152688.23-P1P2	949	1120	269	439	256	130	270	511
ABHD11_-_73153052.23-P1P2	0	0	0	0	0	0	0	0
ABHD11_-_73153080.23-P1P2	0	0	0	0	0	0	0	0
ABHD11_-_73153094.23-P1P2	979	1207	214	450	2	129	615	488
ABHD11_-_73153115.23-P1P2	0	0	0	0	0	0	0	0
ABHD11_-_73153135.23-P1P2	1343	2266	422	613	303	473	345	857
ABHD12B_+_51339177.23-P1P2	1669	1715	863	758	114	684	893	370
ABHD12B_-_51338832.23-P1P2	215	410	69	115	2	106	136	10
ABHD12B_-_51338864.23-P1P2	1092	1968	201	476	138	94	469	168
ABHD12B_-_51338879.23-P1P2	0	0	0	0	0	0	0	0
ABHD12B_-_51338885.23-P1P2	3254	3148	895	1408	942	813	1208	1027
ABHD12B_-_51338895.23-P1P2	0	0	0	0	0	0	0	0
ABHD12B_-_51338913.23-P1P2	0	0	0	0	0	0	0	0
ABHD12B_-_51338916.23-P1P2	0	0	0	0	0	0	0	0
ABHD12B_-_51339227.23-P1P2	188	199	47	124	1	136	0	303
ABHD12B_-_51339232.23-P1P2	0	0	0	0	0	0	0	0
ABHD12_+_25371025.23-P1P2	0	0	0	0	0	0	0	0
ABHD12_+_25371393.23-P1P2	844	1136	297	265	770	6	482	526
ABHD12_+_25371436.23-P1P2	998	588	70	312	1	2	149	443
ABHD12_-_25371009.23-P1P2	0	0	0	0	0	0	0	0
ABHD12_-_25371014.23-P1P2	0	0	0	0	0	0	0	0
ABHD12_-_25371024.23-P1P2	0	0	0	0	0	0	0	0
ABHD12_-_25371053.23-P1P2	883	631	194	460	130	501	418	367
ABHD12_-_25371057.23-P1P2	1264	1152	809	908	593	544	585	887
ABHD12_-_25371074.23-P1P2	0	0	0	0	0	0	0	0
ABHD12_-_25371489.23-P1P2	974	1082	586	458	2	160	448	433
ABHD13_+_108870795.23-P1P2	346	310	163	226	1	2	467	76
ABHD13_+_108870811.23-P1P2	544	587	144	32	133	198	143	370
ABHD13_+_108871155.23-P1P2	0	0	0	0	0	0	0	0
ABHD13_+_108871228.23-P1P2	1914	1852	708	615	12	209	403	675
ABHD13_+_108871236.23-P1P2	0	0	0	0	0	0	0	0
ABHD13_-_108870880.23-P1P2	1631	1891	232	483	3	132	770	598
ABHD13_-_108870892.23-P1P2	0	0	0	0	0	0	0	0
ABHD13_-_108870927.23-P1P2	0	0	0	0	0	0	0	0
ABHD13_-_108871256.23-P1P2	1734	1897	497	562	388	727	420	831
ABHD13_-_108871313.23-P1P2	0	0	0	0	0	0	0	0
ABHD14A_+_52009088.23-P1P2	0	0	0	0	0	0	0	0
ABHD14A_+_52009119.23-P1P2	0	0	0	0	0	0	0	0
ABHD14A_+_52009149.23-P1P2	1373	1456	659	391	432	136	368	662
ABHD14A_+_52009194.23-P1P2	287	403	43	198	1	164	68	227
ABHD14A_+_52009199.23-P1P2	0	0	0	0	0	0	0	0
ABHD14A_+_52009255.23-P1P2	1635	1590	1018	394	5	487	592	409
ABHD14A_-_52009122.23-P1P2	122	80	0	99	0	0	0	30
ABHD14A_-_52009154.23-P1P2	0	0	0	0	0	0	0	0
ABHD14A_-_52009160.23-P1P2	691	684	196	199	187	52	369	137
ABHD14A_-_52009315.23-P1P2	0	0	0	0	0	0	0	0
ABHD14B_+_52007815.23-P1	4222	4141	819	1299	939	519	1743	1761
ABHD14B_+_52016945.23-P2	1441	1672	159	567	394	253	386	340
ABHD14B_+_52017055.23-P2	0	0	0	0	0	0	0	0
ABHD14B_+_52017325.23-P2	1544	1096	552	610	408	254	613	299
ABHD14B_+_52017350.23-P2	771	825	333	536	4	170	294	373
ABHD14B_+_52017353.23-P2	0	0	0	0	0	0	0	0
ABHD14B_-_52007690.23-P1	0	0	0	0	0	0	0	0
ABHD14B_-_52007852.23-P1	0	0	0	0	0	0	0	0
ABHD14B_-_52007865.23-P1	0	0	0	0	0	0	0	0
ABHD14B_-_52007985.23-P1	4907	4325	1520	1225	344	706	1228	1505
ABHD14B_-_52007995.23-P1	2933	3637	1259	1492	217	138	922	1011
ABHD14B_-_52008010.23-P1	0	0	0	0	0	0	0	0
ABHD14B_-_52008027.23-P1	2132	2286	1197	750	1051	499	512	1277
ABHD14B_-_52008030.23-P1	0	0	0	0	0	0	0	0
ABHD14B_-_52008040.23-P1	4741	5153	1002	1439	298	671	1765	1913
ABHD14B_-_52016935.23-P2	0	0	0	0	0	0	0	0
ABHD14B_-_52016965.23-P2	824	1280	141	254	253	223	271	389
ABHD14B_-_52017160.23-P2	0	0	0	0	0	0	0	0
ABHD14B_-_52017383.23-P2	1393	1424	298	699	111	623	538	709
ABHD14B_-_52017387.23-P2	0	0	0	0	0	0	0	0
ABHD15_+_27893596.23-P1P2	0	0	0	0	0	0	0	0
ABHD15_+_27893970.23-P1P2	0	0	0	0	0	0	0	0
ABHD15_-_27893577.23-P1P2	2802	3597	1156	1385	999	1084	1355	2269
ABHD15_-_27893616.23-P1P2	0	0	0	0	0	0	0	0
ABHD15_-_27893641.23-P1P2	831	553	372	269	4	2	44	499
ABHD15_-_27893654.23-P1P2	1683	1385	236	80	381	462	695	280
ABHD15_-_27893937.23-P1P2	0	0	0	0	0	0	0	0
ABHD15_-_27893964.23-P1P2	0	0	0	0	0	0	0	0
ABHD15_-_27893980.23-P1P2	715	575	659	82	119	480	208	61
ABHD15_-_27894008.23-P1P2	3318	1975	1395	156	578	264	1255	367
ABHD16A_+_31670831.23-P1P2	0	0	0	0	0	0	0	0
ABHD16A_+_31671120.23-P1P2	2671	2302	1594	1365	886	618	2037	934
ABHD16A_+_31671138.23-P1P2	1072	1254	859	1339	218	122	437	568
ABHD16A_-_31670442.23-P1P2	0	0	0	0	0	0	0	0
ABHD16A_-_31670645.23-P1P2	0	0	0	0	0	0	0	0
ABHD16A_-_31670650.23-P1P2	0	0	0	0	0	0	0	0
ABHD16A_-_31670671.23-P1P2	2595	2371	1633	1005	829	229	1380	742
ABHD16A_-_31670675.23-P1P2	0	0	0	0	0	0	0	0
ABHD16A_-_31670679.23-P1P2	832	417	675	297	0	76	290	142
ABHD16A_-_31670764.23-P1P2	3245	2930	4166	1485	721	544	854	1433
ABHD16B_+_62492825.23-P1P2	1319	1016	160	1004	257	352	481	439
ABHD16B_+_62492837.23-P1P2	1480	1994	282	870	100	461	679	882
ABHD16B_+_62492887.23-P1P2	1864	2255	523	1006	355	69	636	702
ABHD16B_+_62493200.23-P1P2	0	0	0	0	0	0	0	0
ABHD16B_+_62493236.23-P1P2	1339	1765	369	572	215	133	242	655
ABHD16B_+_62493242.23-P1P2	0	0	0	0	0	0	0	0
ABHD16B_+_62493291.23-P1P2	0	0	0	0	0	0	0	0
ABHD16B_-_62492870.23-P1P2	874	974	180	376	359	25	280	549
ABHD16B_-_62493095.23-P1P2	0	0	0	0	0	0	0	0
ABHD16B_-_62493298.23-P1P2	0	0	0	0	0	0	0	0
ABHD17A_+_1885071.23-P1P2	0	0	0	0	0	0	0	0
ABHD17A_+_1885470.23-P1P2	686	1158	440	214	172	149	60	480
ABHD17A_-_1885045.23-P1P2	2941	2778	1186	1251	171	366	1223	670
ABHD17A_-_1885067.23-P1P2	0	0	0	0	0	0	0	0
ABHD17A_-_1885076.23-P1P2	1865	2643	326	813	538	701	341	822
ABHD17A_-_1885086.23-P1P2	0	0	0	0	0	0	0	0
ABHD17A_-_1885099.23-P1P2	1704	1647	387	918	392	124	562	556
ABHD17A_-_1885105.23-P1P2	0	0	0	0	0	0	0	0
ABHD17A_-_1885122.23-P1P2	0	0	0	0	0	0	0	0
ABHD17A_-_1885483.23-P1P2	2109	2230	687	1316	95	114	584	693
ABHD17B_+_74525655.23-P1P2	2237	2691	872	1040	450	249	1327	553
ABHD17B_+_74525744.23-P1P2	0	0	0	0	0	0	0	0
ABHD17B_+_74525862.23-P1P2	2861	3693	976	1369	399	610	1590	1035
ABHD17B_+_74526081.23-P1P2	0	0	0	0	0	0	0	0
ABHD17B_+_74526089.23-P1P2	461	686	230	235	2	232	52	297
ABHD17B_+_74526100.23-P1P2	0	0	0	0	0	0	0	0
ABHD17B_-_74525630.23-P1P2	0	0	0	0	0	0	0	0
ABHD17B_-_74525690.23-P1P2	1773	1785	552	913	671	170	446	808
ABHD17B_-_74525704.23-P1P2	1393	874	463	361	633	277	225	302
ABHD17B_-_74526135.23-P1P2	0	0	0	0	0	0	0	0
ABHD17C_+_80987662.23-P1P2	2092	1928	336	582	157	110	1131	1126
ABHD17C_+_80987691.23-P1P2	0	0	0	0	0	0	0	0
ABHD17C_+_80987703.23-P1P2	1658	1818	343	411	686	442	1135	722
ABHD17C_+_80987878.23-P1P2	338	403	412	115	102	78	222	45
ABHD17C_+_80987887.23-P1P2	136	179	0	69	0	147	80	169
ABHD17C_+_80988086.23-P1P2	342	270	21	155	1	124	44	123
ABHD17C_+_80988162.23-P1P2	0	0	0	0	0	0	0	0
ABHD17C_-_80987718.23-P1P2	0	0	0	0	0	0	0	0
ABHD17C_-_80988060.23-P1P2	0	0	0	0	0	0	0	0
ABHD17C_-_80988126.23-P1P2	0	0	0	0	0	0	0	0
ABHD1_+_27346724.23-P1P2	0	0	0	0	0	0	0	0
ABHD1_+_27346727.23-P1P2	0	0	0	0	0	0	0	0
ABHD1_+_27347051.23-P1P2	0	0	0	0	0	0	0	0
ABHD1_+_27347075.23-P1P2	1350	1437	279	353	252	4	681	435
ABHD1_+_27347086.23-P1P2	1515	1156	457	479	397	202	357	555
ABHD1_+_27347095.23-P1P2	374	485	112	139	0	263	202	148
ABHD1_+_27347132.23-P1P2	3687	3422	1063	1629	13	582	892	880
ABHD1_-_27346733.23-P1P2	1551	1512	486	610	223	839	356	532
ABHD1_-_27346736.23-P1P2	0	0	0	0	0	0	0	0
ABHD1_-_27347069.23-P1P2	0	0	0	0	0	0	0	0
ABHD2_+_89631693.23-P1P2	3404	4085	693	1051	289	1086	1012	842
ABHD2_+_89632075.23-P1P2	498	404	251	216	264	222	240	217
ABHD2_+_89632196.23-P1P2	0	0	0	0	0	0	0	0
ABHD2_-_89631662.23-P1P2	0	0	0	0	0	0	0	0
ABHD2_-_89631738.23-P1P2	2798	2685	1027	1067	100	411	501	778
ABHD2_-_89631760.23-P1P2	871	620	0	265	19	283	0	352
ABHD2_-_89631921.23-P1P2	0	0	0	0	0	0	0	0
ABHD2_-_89631993.23-P1P2	0	0	0	0	0	0	0	0
ABHD2_-_89632047.23-P1P2	0	0	0	0	0	0	0	0
ABHD2_-_89632154.23-P1P2	1333	1209	275	428	1	4	624	318
ABHD3_+_19284354.23-P1P2	1323	1436	283	435	132	342	443	523
ABHD3_+_19284534.23-P1P2	1428	2059	452	515	423	214	537	947
ABHD3_+_19284717.23-P1P2	1657	1467	223	409	712	882	593	801
ABHD3_+_19284728.23-P1P2	673	776	235	476	30	154	160	430
ABHD3_-_19284369.23-P1P2	0	0	0	0	0	0	0	0
ABHD3_-_19284492.23-P1P2	0	0	0	0	0	0	0	0
ABHD3_-_19284521.23-P1P2	0	0	0	0	0	0	0	0
ABHD3_-_19284683.23-P1P2	0	0	0	0	0	0	0	0
ABHD3_-_19284708.23-P1P2	0	0	0	0	0	0	0	0
ABHD3_-_19284770.23-P1P2	195	189	155	0	389	0	157	113
ABHD4_+_23067144.23-P1P2	0	0	0	0	0	0	0	0
ABHD4_+_23067433.23-P1P2	0	0	0	0	0	0	0	0
ABHD4_+_23067458.23-P1P2	0	0	0	0	0	0	0	0
ABHD4_+_23067515.23-P1P2	659	607	45	152	171	7	53	280
ABHD4_+_23067613.23-P1P2	529	939	205	262	5	416	260	340
ABHD4_-_23067199.23-P1P2	1141	1250	72	433	536	876	496	365
ABHD4_-_23067580.23-P1P2	0	0	0	0	0	0	0	0
ABHD4_-_23067583.23-P1P2	0	0	0	0	0	0	0	0
ABHD4_-_23067625.23-P1P2	720	742	212	363	3	21	144	456
ABHD4_-_23067680.23-P1P2	655	1048	467	326	3	185	172	430
ABHD5_+_43732395.23-P1P2	1353	1345	275	355	5	660	97	398
ABHD5_+_43732435.23-P1P2	0	0	0	0	0	0	0	0
ABHD5_+_43732515.23-P1P2	0	0	0	0	0	0	0	0
ABHD5_+_43732521.23-P1P2	479	487	12	415	264	29	356	91
ABHD5_+_43732806.23-P1P2	1308	1906	386	782	348	522	577	731
ABHD5_+_43732860.23-P1P2	0	0	0	0	0	0	0	0
ABHD5_-_43732422.23-P1P2	6830	5906	1233	2643	894	1462	2631	4119
ABHD5_-_43732446.23-P1P2	0	0	0	0	0	0	0	0
ABHD5_-_43732464.23-P1P2	484	419	32	212	0	2	254	278
ABHD5_-_43732886.23-P1P2	0	0	0	0	0	0	0	0
ABHD6_+_58223718.23-P1P2	957	1594	421	362	3	168	359	361
ABHD6_+_58223924.23-P1P2	0	0	0	0	0	0	0	0
ABHD6_+_58223966.23-P1P2	689	1040	554	401	53	345	437	370
ABHD6_+_58223976.23-P1P2	0	0	0	0	0	0	0	0
ABHD6_+_58223988.23-P1P2	0	0	0	0	0	0	0	0
ABHD6_-_58223553.23-P1P2	817	1154	333	248	1	542	221	370
ABHD6_-_58223594.23-P1P2	1561	1587	487	471	293	7	268	880
ABHD6_-_58223751.23-P1P2	0	0	0	0	0	0	0	0
ABHD6_-_58223761.23-P1P2	0	0	0	0	0	0	0	0
ABHD6_-_58223914.23-P1P2	1950	2440	723	722	397	439	469	784
ABHD8_+_17413753.23-P1P2	221	289	72	93	215	7	68	216
ABHD8_+_17413810.23-P1P2	0	0	0	0	0	0	0	0
ABHD8_+_17413933.23-P1P2	0	0	0	0	0	0	0	0
ABHD8_+_17414242.23-P1P2	0	0	0	0	0	0	0	0
ABHD8_-_17413788.23-P1P2	788	1018	743	181	83	313	378	170
ABHD8_-_17413792.23-P1P2	0	0	0	0	0	0	0	0
ABHD8_-_17413858.23-P1P2	0	0	0	0	0	0	0	0
ABHD8_-_17414169.23-P1P2	1210	1162	219	351	96	926	182	362
ABHD8_-_17414173.23-P1P2	648	514	250	377	0	207	1	319
ABHD8_-_17414201.23-P1P2	621	1157	116	281	250	159	159	468
ABI1_+_27149446.23-P1P2	1842	1969	558	721	765	446	500	771
ABI1_+_27149474.23-P1P2	3111	2382	891	616	260	451	667	796
ABI1_+_27149511.23-P1P2	0	0	0	0	0	0	0	0
ABI1_+_27149704.23-P1P2	0	0	0	0	0	0	0	0
ABI1_+_27149800.23-P1P2	2438	2526	951	752	285	201	519	968
ABI1_+_27149865.23-P1P2	0	0	0	0	0	0	0	0
ABI1_-_27149345.23-P1P2	0	0	0	0	0	0	0	0
ABI1_-_27149590.23-P1P2	0	0	0	0	0	0	0	0
ABI1_-_27149837.23-P1P2	2037	1618	637	637	488	280	725	556
ABI1_-_27149855.23-P1P2	922	1166	360	419	154	67	114	120
ABI2_+_204193030.23-P1P2	1235	1752	415	506	167	438	642	481
ABI2_+_204193039.23-P1P2	0	0	0	0	0	0	0	0
ABI2_+_204193043.23-P1P2	0	0	0	0	0	0	0	0
ABI2_+_204193079.23-P1P2	350	461	89	77	1	0	57	33
ABI2_+_204193085.23-P1P2	0	0	0	0	0	0	0	0
ABI2_+_204193116.23-P1P2	0	0	0	0	0	0	0	0
ABI2_+_204193458.23-P1P2	430	425	101	283	162	455	213	329
ABI2_-_204193048.23-P1P2	0	0	0	0	0	0	0	0
ABI2_-_204193058.23-P1P2	2320	2816	1034	1694	179	662	482	1246
ABI2_-_204193288.23-P1P2	626	956	383	523	7	95	309	584
ABI3BP_+_100711811.23-P1P2	0	0	0	0	0	0	0	0
ABI3BP_+_100712193.23-P1P2	0	0	0	0	0	0	0	0
ABI3BP_+_100712238.23-P1P2	505	663	117	273	217	3	109	142
ABI3BP_+_100712278.23-P1P2	0	0	0	0	0	0	0	0
ABI3BP_+_100712307.23-P1P2	2090	2594	1181	1059	372	1185	993	1040
ABI3BP_-_100712220.23-P1P2	1574	2072	733	362	3	184	338	735
ABI3BP_-_100712267.23-P1P2	511	806	347	515	2	204	249	328
ABI3BP_-_100712283.23-P1P2	0	0	0	0	0	0	0	0
ABI3BP_-_100712320.23-P1P2	1549	2155	306	990	506	166	461	1020
ABI3BP_-_100712323.23-P1P2	0	0	0	0	0	0	0	0
ABI3_+_47287730.23-P1P2	0	0	0	0	0	0	0	0
ABI3_+_47287798.23-P1P2	1598	1435	441	795	184	339	395	816
ABI3_+_47288056.23-P1P2	0	0	0	0	0	0	0	0
ABI3_+_47288122.23-P1P2	2564	2453	654	1117	192	1144	752	1353
ABI3_+_47288159.23-P1P2	3036	3089	778	724	88	306	503	906
ABI3_+_47288453.23-P1P2	0	0	0	0	0	0	0	0
ABI3_+_47288474.23-P1P2	0	0	0	0	0	0	0	0
ABI3_+_47288486.23-P1P2	0	0	0	0	0	0	0	0
ABI3_+_47288524.23-P1P2	1354	1271	311	323	347	517	583	567
ABI3_-_47288028.23-P1P2	1233	1230	655	599	283	586	626	569
ABL1_+_133589362.23-ENST00000372348.2	0	0	0	0	0	0	0	0
ABL1_+_133589617.23-ENST00000372348.2	1192	1002	324	557	5	153	278	591
ABL1_+_133589629.23-ENST00000372348.2	996	1131	345	388	219	3	141	318
ABL1_+_133589636.23-ENST00000372348.2	1372	2022	433	305	71	260	280	758
ABL1_+_133589652.23-ENST00000372348.2	0	0	0	0	0	0	0	0
ABL1_-_133589216.23-ENST00000372348.2	0	0	0	0	0	0	0	0
ABL1_-_133589228.23-ENST00000372348.2	2366	2759	666	830	997	137	359	1411
ABL1_-_133589268.23-ENST00000372348.2	2077	1927	353	697	501	641	443	986
ABL1_-_133589272.23-ENST00000372348.2	0	0	0	0	0	0	0	0
ABL1_-_133589804.23-ENST00000372348.2	0	0	0	0	0	0	0	0
ABL2_+_179111875.23-P1	0	0	0	0	0	0	0	0
ABL2_+_179111908.23-P1	0	0	0	0	0	0	0	0
ABL2_+_179112036.23-P1	0	0	0	0	0	0	0	0
ABL2_+_179112061.23-P1	0	0	0	0	0	0	0	0
ABL2_+_179112138.23-P1	0	0	0	0	0	0	0	0
ABL2_+_179112168.23-P1	3268	3633	675	1342	274	1129	1497	1801
ABL2_+_179112186.23-P1	7127	7877	1800	2250	523	1217	2022	3081
ABL2_+_179198340.23-P2	786	1762	476	758	4	5	543	433
ABL2_+_179198398.23-P2	754	707	330	254	5	101	76	470
ABL2_+_179198527.23-P2	0	0	0	0	0	0	0	0
ABL2_+_179198561.23-P2	0	0	0	0	0	0	0	0
ABL2_+_179198565.23-P2	790	659	194	402	2	1	365	148
ABL2_+_179198736.23-P2	0	0	0	0	0	0	0	0
ABL2_+_179198740.23-P2	1384	1696	387	676	161	427	665	630
ABL2_+_179198799.23-P2	0	0	0	0	0	0	0	0
ABL2_-_179112151.23-P1	2704	3935	1181	1521	538	608	1064	1365
ABL2_-_179112154.23-P1	82	139	0	7	0	0	0	0
ABL2_-_179112158.23-P1	1459	2195	147	617	278	155	672	741
ABL2_-_179198654.23-P2	0	0	0	0	0	0	0	0
ABL2_-_179198834.23-P2	312	560	604	239	540	208	230	119
ABLIM1_+_116417743.23-ENST00000277895.5	1135	1566	466	486	491	110	275	365
ABLIM1_+_116417800.23-ENST00000277895.5	0	0	0	0	0	0	0	0
ABLIM1_+_116417821.23-ENST00000277895.5	0	0	0	0	0	0	0	0
ABLIM1_+_116417829.23-ENST00000277895.5	2161	2464	519	638	249	162	643	905
ABLIM1_+_116417833.23-ENST00000277895.5	0	0	0	0	0	0	0	0
ABLIM1_+_116418018.23-ENST00000277895.5	2100	2879	528	1433	977	878	846	1195
ABLIM1_-_116417795.23-ENST00000277895.5	2241	2657	1158	636	367	437	497	1042
ABLIM1_-_116417810.23-ENST00000277895.5	1677	2687	386	912	1007	497	887	890
ABLIM1_-_116417816.23-ENST00000277895.5	0	0	0	0	0	0	0	0
ABLIM1_-_116417819.23-ENST00000277895.5	0	0	0	0	0	0	0	0
ABLIM2_+_8160016.23-P1P2	2853	2611	645	525	89	647	736	1177
ABLIM2_+_8160086.23-P1P2	0	0	0	0	0	0	0	0
ABLIM2_+_8160141.23-P1P2	2194	1921	398	910	523	31	325	572
ABLIM2_+_8160204.23-P1P2	1413	1347	528	359	561	40	584	340
ABLIM2_+_8160328.23-P1P2	0	0	0	0	0	0	0	0
ABLIM2_+_8160487.23-P1P2	0	0	0	0	0	0	0	0
ABLIM2_+_8160523.23-P1P2	837	554	237	435	389	1	430	557
ABLIM2_-_8160138.23-P1P2	1183	1239	317	1150	5	278	452	443
ABLIM2_-_8160157.23-P1P2	0	0	0	0	0	0	0	0
ABLIM2_-_8160471.23-P1P2	0	0	0	0	0	0	0	0
ABLIM3_+_148521081.23-P1P2	0	0	0	0	0	0	0	0
ABLIM3_+_148521102.23-P1P2	1887	1685	299	516	638	365	202	767
ABLIM3_+_148521122.23-P1P2	0	0	0	0	0	0	0	0
ABLIM3_+_148521137.23-P1P2	0	0	0	0	0	0	0	0
ABLIM3_+_148521279.23-P1P2	0	0	0	0	0	0	0	0
ABLIM3_+_148521297.23-P1P2	0	0	0	0	0	0	0	0
ABLIM3_+_148521451.23-P1P2	4089	4899	1798	2052	705	926	1252	1560
ABLIM3_-_148521229.23-P1P2	1349	1085	274	1060	170	490	407	636
ABLIM3_-_148521482.23-P1P2	812	1291	418	554	142	161	166	268
ABLIM3_-_148521503.23-P1P2	658	946	261	371	2	231	366	487
ABO_+_136130684.23-P2	0	0	0	0	0	0	0	0
ABO_+_136150190.23-P1	633	439	35	301	0	1	108	202
ABO_+_136150541.23-P1	0	0	0	0	0	0	0	0
ABO_+_136150587.23-P1	0	0	0	0	0	0	0	0
ABO_+_136150601.23-P1	2105	2867	583	726	370	919	1085	1435
ABO_-_136130683.23-P2	0	0	0	0	0	0	0	0
ABO_-_136130692.23-P2	4696	5126	1425	1386	502	655	1063	3266
ABO_-_136130896.23-P2	0	0	0	0	0	0	0	0
ABO_-_136130899.23-P2	0	0	0	0	0	0	0	0
ABO_-_136130921.23-P2	2266	2196	757	763	298	240	521	525
ABO_-_136130928.23-P2	0	0	0	0	0	0	0	0
ABO_-_136130955.23-P2	2124	1966	371	707	1651	57	283	726
ABO_-_136130959.23-P2	684	1076	435	250	337	489	588	400
ABO_-_136130966.23-P2	1243	1492	373	632	320	445	549	588
ABO_-_136150162.23-P1	0	0	0	0	0	0	0	0
ABO_-_136150207.23-P1	0	0	0	0	0	0	0	0
ABO_-_136150219.23-P1	2083	2694	221	1771	385	262	597	715
ABO_-_136150446.23-P1	0	0	0	0	0	0	0	0
ABO_-_136150600.23-P1	1757	2165	796	687	860	128	320	892
ABO_-_136150606.23-P1	3239	3537	842	1556	5	787	1001	1271
ABRACL_+_139349873.23-P1P2	0	0	0	0	0	0	0	0
ABRACL_+_139349876.23-P1P2	2329	2500	751	772	186	502	1041	851
ABRACL_+_139349879.23-P1P2	2128	1981	629	408	6	293	796	590
ABRACL_+_139349931.23-P1P2	2352	3181	1434	1488	372	808	1276	1398
ABRACL_+_139350209.23-P1P2	2394	3120	697	701	394	348	482	1059
ABRACL_+_139350231.23-P1P2	0	0	0	0	0	0	0	0
ABRACL_-_139350061.23-P1P2	0	0	0	0	0	0	0	0
ABRACL_-_139350119.23-P1P2	1786	1491	880	666	603	386	867	757
ABRACL_-_139350292.23-P1P2	0	0	0	0	0	0	0	0
ABRACL_-_139350417.23-P1P2	0	0	0	0	0	0	0	0
ABRA_+_107782019.23-P1P2	184	709	20	126	1	154	0	182
ABRA_+_107782028.23-P1P2	0	0	0	0	0	0	0	0
ABRA_+_107782269.23-P1P2	0	0	0	0	0	0	0	0
ABRA_+_107782392.23-P1P2	1135	1752	522	546	36	147	426	432
ABRA_+_107782399.23-P1P2	415	435	107	118	2	1	133	32
ABRA_+_107782407.23-P1P2	0	0	0	0	0	0	0	0
ABRA_+_107782422.23-P1P2	2978	3112	716	1201	429	818	511	1220
ABRA_-_107782347.23-P1P2	0	0	0	0	0	0	0	0
ABRA_-_107782350.23-P1P2	761	900	187	312	3	298	399	505
ABRA_-_107782371.23-P1P2	0	0	0	0	0	0	0	0
ABR_+_1082842.23-P1P2	1763	2239	645	1255	105	648	434	751
ABR_+_1082862.23-P1P2	86	118	39	61	0	90	121	0
ABR_+_1082896.23-P1P2	0	0	0	0	0	0	0	0
ABR_+_1083212.23-P1P2	0	0	0	0	0	0	0	0
ABR_+_1083246.23-P1P2	0	0	0	0	0	0	0	0
ABR_+_1083266.23-P1P2	459	754	424	128	0	355	119	86
ABR_-_1082914.23-P1P2	0	0	0	0	0	0	0	0
ABR_-_1083030.23-P1P2	0	0	0	0	0	0	0	0
ABR_-_1083256.23-P1P2	647	1112	139	105	0	200	129	414
ABR_-_1083263.23-P1P2	1136	1779	455	503	318	548	776	683
ABT1_+_26597184.23-P1P2	1293	1461	468	458	789	80	280	535
ABT1_+_26597384.23-P1P2	0	0	0	0	0	0	0	0
ABT1_+_26597401.23-P1P2	0	0	0	0	0	0	0	0
ABT1_+_26597412.23-P1P2	482	423	187	148	0	3	215	91
ABT1_-_26597183.23-P1P2	0	0	0	0	0	0	0	0
ABT1_-_26597263.23-P1P2	897	706	1041	102	1	15	365	82
ABT1_-_26597427.23-P1P2	1505	891	807	513	226	192	454	260
ABT1_-_26597485.23-P1P2	0	0	0	0	0	0	0	0
ABT1_-_26597617.23-P1P2	1526	943	614	250	122	49	469	158
ABT1_-_26597649.23-P1P2	0	0	0	0	0	0	0	0
ABTB1_+_127391808.23-P1P2	1420	1302	258	311	3	2	519	501
ABTB1_+_127391828.23-P1P2	1177	916	412	445	735	141	363	434
ABTB1_+_127391831.23-P1P2	1962	2060	523	542	497	404	312	713
ABTB1_+_127391861.23-P1P2	0	0	0	0	0	0	0	0
ABTB1_+_127392211.23-P1P2	0	0	0	0	0	0	0	0
ABTB1_+_127392221.23-P1P2	2513	3603	748	891	277	417	1514	1323
ABTB1_-_127391845.23-P1P2	0	0	0	0	0	0	0	0
ABTB1_-_127392172.23-P1P2	0	0	0	0	0	0	0	0
ABTB1_-_127392198.23-P1P2	1011	1100	468	258	266	27	236	234
ABTB1_-_127392210.23-P1P2	0	0	0	0	0	0	0	0
ABTB2_+_34379321.23-P1P2	0	0	0	0	0	0	0	0
ABTB2_+_34379353.23-P1P2	0	0	0	0	0	0	0	0
ABTB2_-_34379074.23-P1P2	1671	2145	416	529	4	289	452	631
ABTB2_-_34379083.23-P1P2	0	0	0	0	0	0	0	0
ABTB2_-_34379146.23-P1P2	1114	1258	276	331	181	18	369	308
ABTB2_-_34379166.23-P1P2	0	0	0	0	0	0	0	0
ABTB2_-_34379310.23-P1P2	2356	2448	717	1096	530	416	630	923
ABTB2_-_34379384.23-P1P2	0	0	0	0	0	0	0	0
ABTB2_-_34379465.23-P1P2	1116	1634	322	291	177	230	385	522
ABTB2_-_34379521.23-P1P2	1388	1418	751	502	145	224	494	303
ACAA1_+_38178110.23-P1P2	0	0	0	0	0	0	0	0
ACAA1_+_38178133.23-P1P2	0	0	0	0	0	0	0	0
ACAA1_+_38178488.23-P1P2	2640	2503	681	736	449	386	1022	391
ACAA1_+_38178517.23-P1P2	1284	1554	372	693	677	318	420	400
ACAA1_+_38178570.23-P1P2	874	669	202	209	677	39	235	380
ACAA1_-_38178165.23-P1P2	0	0	0	0	0	0	0	0
ACAA1_-_38178168.23-P1P2	906	852	257	417	156	138	409	417
ACAA1_-_38178171.23-P1P2	0	0	0	0	0	0	0	0
ACAA1_-_38178499.23-P1P2	0	0	0	0	0	0	0	0
ACAA1_-_38178575.23-P1P2	929	937	376	298	442	155	595	359
ACAA2_+_47339402.23-P1P2	0	0	0	0	0	0	0	0
ACAA2_+_47339407.23-P1P2	0	0	0	0	0	0	0	0
ACAA2_+_47339850.23-P1P2	1951	1940	398	903	196	808	846	579
ACAA2_-_47339441.23-P1P2	0	0	0	0	0	0	0	0
ACAA2_-_47339449.23-P1P2	900	860	372	654	1	227	424	401
ACAA2_-_47339655.23-P1P2	0	0	0	0	0	0	0	0
ACAA2_-_47339855.23-P1P2	2673	2488	670	630	214	1040	816	879
ACAA2_-_47339858.23-P1P2	346	337	19	91	0	42	211	154
ACAA2_-_47339876.23-P1P2	1139	1062	324	397	1	231	706	620
ACAA2_-_47339894.23-P1P2	0	0	0	0	0	0	0	0
ACACA_+_35715534.23-P1P2	1104	1233	534	726	3	53	1011	332
ACACA_+_35715655.23-P1P2	1806	1345	437	187	400	4	349	278
ACACA_+_35715673.23-P1P2	0	0	0	0	0	0	0	0
ACACA_+_35715687.23-P1P2	0	0	0	0	0	0	0	0
ACACA_-_35715615.23-P1P2	0	0	0	0	0	0	0	0
ACACA_-_35715847.23-P1P2	161	132	230	1	124	2	173	4
ACACA_-_35715962.23-P1P2	0	0	0	0	0	0	0	0
ACACA_-_35715992.23-P1P2	2942	4437	1188	978	612	232	1234	1414
ACACA_-_35716002.23-P1P2	516	966	136	415	0	116	344	382
ACACA_-_35716041.23-P1P2	0	0	0	0	0	0	0	0
ACACB_+_109569160.23-P1	1332	1307	355	741	138	308	491	519
ACACB_+_109569170.23-P1	1379	1136	511	455	114	301	160	453
ACACB_+_109569423.23-P1	0	0	0	0	0	0	0	0
ACACB_+_109569572.23-P1	0	0	0	0	0	0	0	0
ACACB_+_109592523.23-P2	0	0	0	0	0	0	0	0
ACACB_+_109592546.23-P2	0	0	0	0	0	0	0	0
ACACB_+_109592574.23-P2	1243	1370	413	495	337	256	306	760
ACACB_+_109592577.23-P2	0	0	0	0	0	0	0	0
ACACB_+_109592655.23-P2	832	1411	411	392	121	1	41	220
ACACB_+_109592908.23-P2	2272	3105	387	1117	13	365	712	1216
ACACB_-_109569178.23-P1	3481	3144	727	1782	368	357	686	1094
ACACB_-_109569213.23-P1	0	0	0	0	0	0	0	0
ACACB_-_109569231.23-P1	2704	2465	1093	1056	176	366	510	865
ACACB_-_109569253.23-P1	0	0	0	0	0	0	0	0
ACACB_-_109569626.23-P1	0	0	0	0	0	0	0	0
ACACB_-_109569639.23-P1	1047	1236	229	327	399	137	165	464
ACACB_-_109592496.23-P2	441	616	547	769	2	414	250	156
ACACB_-_109592519.23-P2	1057	1857	307	1246	4	343	825	429
ACACB_-_109592529.23-P2	0	0	0	0	0	0	0	0
ACACB_-_109592941.23-P2	0	0	0	0	0	0	0	0
ACAD10_+_112123853.23-P1P2	0	0	0	0	0	0	0	0
ACAD10_+_112123992.23-P1P2	0	0	0	0	0	0	0	0
ACAD10_+_112124115.23-P1P2	2396	2405	660	565	601	154	666	1262
ACAD10_-_112123838.23-P1P2	0	0	0	0	0	0	0	0
ACAD10_-_112123885.23-P1P2	0	0	0	0	0	0	0	0
ACAD10_-_112123894.23-P1P2	1991	1417	1458	460	456	434	1578	460
ACAD10_-_112123907.23-P1P2	1638	1268	530	502	518	373	1028	759
ACAD10_-_112123925.23-P1P2	1074	1143	157	533	330	3	438	581
ACAD10_-_112124129.23-P1P2	0	0	0	0	0	0	0	0
ACAD10_-_112124210.23-P1P2	1958	1915	487	444	276	192	428	396
ACAD11_+_132378245.23-P1P2	0	0	0	0	0	0	0	0
ACAD11_+_132378251.23-P1P2	0	0	0	0	0	0	0	0
ACAD11_+_132378312.23-P1P2	1306	1904	321	597	210	59	605	481
ACAD11_+_132378627.23-P1P2	0	0	0	0	0	0	0	0
ACAD11_+_132379379.23-P1P2	929	711	122	185	121	180	505	197
ACAD11_-_132378357.23-P1P2	0	0	0	0	0	0	0	0
ACAD11_-_132378588.23-P1P2	0	0	0	0	0	0	0	0
ACAD11_-_132378623.23-P1P2	364	455	25	162	0	1	5	129
ACAD11_-_132378633.23-P1P2	670	709	324	373	10	380	92	895
ACAD11_-_132379444.23-P1P2	530	558	233	119	0	1	29	129
ACAD8_+_134123511.23-P1P2	881	1307	642	154	169	1	182	445
ACAD8_+_134123936.23-P1P2	0	0	0	0	0	0	0	0
ACAD8_-_134123445.23-P1P2	0	0	0	0	0	0	0	0
ACAD8_-_134123448.23-P1P2	1778	1548	677	347	585	309	802	501
ACAD8_-_134123455.23-P1P2	681	908	221	485	110	268	181	433
ACAD8_-_134123480.23-P1P2	0	0	0	0	0	0	0	0
ACAD8_-_134123488.23-P1P2	0	0	0	0	0	0	0	0
ACAD8_-_134123502.23-P1P2	1560	1674	216	653	225	680	398	494
ACAD8_-_134123507.23-P1P2	705	1629	316	384	5	388	453	430
ACAD8_-_134123648.23-P1P2	0	0	0	0	0	0	0	0
ACAD9_+_128598584.23-P1P2	0	0	0	0	0	0	0	0
ACAD9_+_128598604.23-P1P2	1107	1506	408	148	208	583	238	534
ACAD9_+_128598694.23-P1P2	0	0	0	0	0	0	0	0
ACAD9_+_128598781.23-P1P2	0	0	0	0	0	0	0	0
ACAD9_-_128598499.23-P1P2	965	655	304	189	1	107	318	413
ACAD9_-_128598508.23-P1P2	1703	2285	250	181	3	667	220	452
ACAD9_-_128598528.23-P1P2	1537	1531	830	866	204	204	571	683
ACAD9_-_128598541.23-P1P2	1132	1784	725	702	302	579	174	418
ACAD9_-_128598801.23-P1P2	0	0	0	0	0	0	0	0
ACAD9_-_128598823.23-P1P2	0	0	0	0	0	0	0	0
ACADL_+_211089708.23-P1P2	0	0	0	0	0	0	0	0
ACADL_+_211089722.23-P1P2	267	235	57	3	1	141	297	26
ACADL_+_211090089.23-P1P2	0	0	0	0	0	0	0	0
ACADL_-_211089616.23-P1P2	0	0	0	0	0	0	0	0
ACADL_-_211089695.23-P1P2	752	830	2339	563	113	183	238	287
ACADL_-_211090002.23-P1P2	0	0	0	0	0	0	0	0
ACADL_-_211090030.23-P1P2	997	1466	355	548	4	171	424	542
ACADL_-_211090048.23-P1P2	699	1513	348	350	318	443	173	577
ACADL_-_211090061.23-P1P2	0	0	0	0	0	0	0	0
ACADL_-_211090095.23-P1P2	635	634	39	296	151	216	695	213
ACADM_+_76190107.23-P1P2	2591	2567	889	744	300	290	872	946
ACADM_+_76190432.23-P1P2	1825	2072	421	704	5	107	327	893
ACADM_+_76190695.23-P1P2	1439	1596	567	535	426	228	484	503
ACADM_+_76190716.23-P1P2	0	0	0	0	0	0	0	0
ACADM_+_76190816.23-P1P2	0	0	0	0	0	0	0	0
ACADM_-_76190463.23-P1P2	0	0	0	0	0	0	0	0
ACADM_-_76190475.23-P1P2	1369	1277	249	324	62	300	353	560
ACADM_-_76190620.23-P1P2	0	0	0	0	0	0	0	0
ACADM_-_76190633.23-P1P2	2039	2727	859	990	668	640	325	1011
ACADM_-_76190671.23-P1P2	0	0	0	0	0	0	0	0
ACADSB_+_124768533.23-P1P2	0	0	0	0	0	0	0	0
ACADSB_+_124768710.23-P1P2	0	0	0	0	0	0	0	0
ACADSB_+_124768874.23-P1P2	1994	2788	449	922	356	83	887	672
ACADSB_+_124768891.23-P1P2	1538	2266	493	864	249	625	405	540
ACADSB_+_124768894.23-P1P2	0	0	0	0	0	0	0	0
ACADSB_+_124768941.23-P1P2	1062	1861	418	603	79	331	184	531
ACADSB_+_124768944.23-P1P2	3778	3589	1325	1596	286	654	548	1768
ACADSB_+_124768952.23-P1P2	0	0	0	0	0	0	0	0
ACADSB_-_124768497.23-P1P2	0	0	0	0	0	0	0	0
ACADSB_-_124768552.23-P1P2	2180	2962	1012	749	829	912	883	936
ACADS_+_121163619.23-P1P2	0	0	0	0	0	0	0	0
ACADS_+_121163685.23-P1P2	919	1467	318	489	4	310	452	584
ACADS_+_121163695.23-P1P2	0	50	0	1	0	0	0	0
ACADS_+_121163865.23-P1P2	0	0	0	0	0	0	0	0
ACADS_+_121164027.23-P1P2	0	0	0	0	0	0	0	0
ACADS_+_121164090.23-P1P2	633	872	161	197	2	25	395	289
ACADS_-_121163653.23-P1P2	565	608	85	190	61	181	202	109
ACADS_-_121163657.23-P1P2	1133	1300	224	695	5	348	236	491
ACADS_-_121163671.23-P1P2	1317	1865	602	722	141	686	518	724
ACADS_-_121163758.23-P1P2	0	0	0	0	0	0	0	0
ACADVL_+_7123231.23-P1P2	0	0	0	0	0	0	0	0
ACADVL_+_7123718.23-P1P2	0	0	0	0	0	0	0	0
ACADVL_-_7123221.23-P1P2	735	856	26	301	2	166	493	668
ACADVL_-_7123242.23-P1P2	0	0	0	0	0	0	0	0
ACADVL_-_7123283.23-P1P2	2848	2447	668	514	299	421	583	651
ACADVL_-_7123300.23-P1P2	0	0	0	0	0	0	0	0
ACADVL_-_7123392.23-P1P2	0	0	0	0	0	0	0	0
ACADVL_-_7123639.23-P1P2	1390	1112	464	411	515	294	522	334
ACADVL_-_7123665.23-P1P2	651	541	148	138	171	205	210	224
ACADVL_-_7123677.23-P1P2	754	1427	360	597	2	136	638	619
ACAN_+_89346671.23-P1P2	0	0	0	0	0	0	0	0
ACAN_+_89347050.23-P1P2	0	0	0	0	0	0	0	0
ACAN_+_89347054.23-P1P2	0	0	0	0	0	0	0	0
ACAN_+_89347058.23-P1P2	0	0	0	0	0	0	0	0
ACAN_+_89347139.23-P1P2	151	179	91	171	1	1	73	80
ACAN_+_89347148.23-P1P2	133	167	174	84	1	129	0	46
ACAN_+_89347151.23-P1P2	99	153	191	0	79	1	0	17
ACAN_-_89346701.23-P1P2	433	432	23	67	66	56	117	82
ACAN_-_89346738.23-P1P2	0	0	0	0	0	0	0	0
ACAN_-_89347101.23-P1P2	1187	1559	162	491	165	270	525	397
ACAP1_+_7239854.23-P1P2	737	888	204	255	1	278	26	213
ACAP1_+_7239897.23-P1P2	0	0	0	0	0	0	0	0
ACAP1_+_7239925.23-P1P2	0	0	0	0	0	0	0	0
ACAP1_+_7239956.23-P1P2	1210	802	137	86	273	201	145	99
ACAP1_+_7240302.23-P1P2	0	0	0	0	0	0	0	0
ACAP1_+_7240320.23-P1P2	809	1024	177	580	7	337	183	659
ACAP1_-_7239866.23-P1P2	1342	1174	111	324	231	44	179	279
ACAP1_-_7240198.23-P1P2	0	0	0	0	0	0	0	0
ACAP1_-_7240242.23-P1P2	1093	1898	1017	691	482	251	655	805
ACAP1_-_7240264.23-P1P2	0	0	0	0	0	0	0	0
ACAP2_+_195163325.23-P1P2	0	0	0	0	0	0	0	0
ACAP2_+_195163701.23-P1P2	0	0	0	0	0	0	0	0
ACAP2_+_195163707.23-P1P2	1712	1805	411	760	122	312	973	720
ACAP2_-_195163292.23-P1P2	0	0	0	0	0	0	0	0
ACAP2_-_195163352.23-P1P2	2462	1748	415	911	364	376	1214	771
ACAP2_-_195163362.23-P1P2	276	450	70	131	44	41	311	83
ACAP2_-_195163382.23-P1P2	0	0	0	0	0	0	0	0
ACAP2_-_195163395.23-P1P2	374	286	151	132	1	180	56	1
ACAP2_-_195163655.23-P1P2	816	894	232	349	313	176	593	195
ACAP2_-_195163749.23-P1P2	0	0	0	0	0	0	0	0
ACAP3_+_1242907.23-P1P2	0	0	0	0	0	0	0	0
ACAP3_+_1243258.23-P1P2	1061	1154	295	435	101	161	219	409
ACAP3_+_1243301.23-P1P2	0	0	0	0	0	0	0	0
ACAP3_+_1243337.23-P1P2	1297	1635	401	604	169	172	447	836
ACAP3_-_1242824.23-P1P2	0	0	0	0	0	0	0	0
ACAP3_-_1242913.23-P1P2	0	0	0	0	0	0	0	0
ACAP3_-_1243095.23-P1P2	538	619	339	557	3	66	247	528
ACAP3_-_1243221.23-P1P2	254	279	78	12	0	0	106	139
ACAP3_-_1243228.23-P1P2	0	0	0	0	0	0	0	0
ACAP3_-_1243235.23-P1P2	0	154	70	15	0	18	1	0
ACAT1_+_107992288.23-P1P2	53	131	0	66	0	353	69	90
ACAT1_+_107992310.23-P1P2	1401	1409	302	558	80	674	557	644
ACAT1_+_107992321.23-P1P2	1755	1724	584	530	439	260	348	614
ACAT1_+_107992690.23-P1P2	0	0	0	0	0	0	0	0
ACAT1_+_107992693.23-P1P2	0	0	0	0	0	0	0	0
ACAT1_-_107992307.23-P1P2	0	0	0	0	0	0	0	0
ACAT1_-_107992336.23-P1P2	0	0	0	0	0	0	0	0
ACAT1_-_107992364.23-P1P2	1597	2456	443	600	64	981	257	818
ACAT1_-_107992702.23-P1P2	0	0	0	0	0	0	0	0
ACAT1_-_107992733.23-P1P2	1459	1816	719	439	163	134	639	487
ACAT2_+_160183137.23-P1P2	0	0	0	0	0	0	0	0
ACAT2_+_160183421.23-P1P2	0	0	0	0	0	0	0	0
ACAT2_+_160183436.23-P1P2	219	211	16	47	0	0	60	99
ACAT2_+_160183505.23-P1P2	469	433	209	391	1	1	0	251
ACAT2_-_160183042.23-P1P2	0	0	0	0	0	0	0	0
ACAT2_-_160183054.23-P1P2	67	559	35	74	0	56	0	40
ACAT2_-_160183095.23-P1P2	539	960	91	505	295	417	285	167
ACAT2_-_160183174.23-P1P2	1010	1511	712	551	2	427	548	317
ACAT2_-_160183545.23-P1P2	0	0	0	0	0	0	0	0
ACAT2_-_160183588.23-P1P2	0	0	0	0	0	0	0	0
ACBD3_+_226374329.23-P1P2	703	708	95	282	491	0	32	164
ACBD3_+_226374366.23-P1P2	1478	1383	722	679	244	424	461	288
ACBD3_-_226373901.23-P1P2	0	0	0	0	0	0	0	0
ACBD3_-_226373955.23-P1P2	0	0	0	0	0	0	0	0
ACBD3_-_226373992.23-P1P2	2176	2141	1123	988	110	465	417	772
ACBD3_-_226373998.23-P1P2	0	0	0	0	0	0	0	0
ACBD3_-_226374023.23-P1P2	0	0	0	0	0	0	0	0
ACBD3_-_226374064.23-P1P2	0	0	0	0	0	0	0	0
ACBD3_-_226374403.23-P1P2	1194	1118	106	562	1	257	278	685
ACBD3_-_226374411.23-P1P2	733	1182	237	296	0	1	263	368
ACBD4_+_43210021.23-P2	2151	2067	517	806	6	192	509	685
ACBD4_+_43210042.23-P2	2192	1936	727	893	218	153	598	672
ACBD4_+_43210060.23-P2	95	160	21	0	102	40	116	64
ACBD4_+_43210408.23-P2	341	876	86	185	187	18	374	178
ACBD4_+_43210421.23-P2	0	0	0	0	0	0	0	0
ACBD4_+_43213044.23-P1	0	0	0	0	0	0	0	0
ACBD4_+_43213087.23-P1	1355	1156	414	223	231	779	216	477
ACBD4_+_43213412.23-P1	954	937	145	248	396	2	283	503
ACBD4_-_43210055.23-P2	1824	1712	468	624	442	455	553	518
ACBD4_-_43210342.23-P2	0	0	0	0	0	0	0	0
ACBD4_-_43210377.23-P2	0	0	0	0	0	0	0	0
ACBD4_-_43210416.23-P2	0	0	0	0	0	0	0	0
ACBD4_-_43210458.23-P2	0	0	0	0	0	0	0	0
ACBD4_-_43213050.23-P1	686	835	201	134	3	1	307	226
ACBD4_-_43213072.23-P1	1432	1042	402	1119	3	195	251	344
ACBD4_-_43213075.23-P1	1856	1997	622	245	310	86	490	240
ACBD4_-_43213105.23-P1	0	0	0	0	0	0	0	0
ACBD4_-_43213242.23-P1	0	0	0	0	0	0	0	0
ACBD4_-_43213460.23-P1	0	0	0	0	0	0	0	0
ACBD4_-_43213499.23-P1	0	0	0	0	0	0	0	0
ACBD5_+_27529127.23-P1P2	0	0	0	0	0	0	0	0
ACBD5_+_27529290.23-P1P2	0	0	0	0	0	0	0	0
ACBD5_+_27529332.23-P1P2	277	403	75	253	248	18	208	172
ACBD5_+_27529682.23-P1P2	1674	2165	439	1115	157	362	354	764
ACBD5_+_27529701.23-P1P2	1201	1408	164	388	182	181	341	308
ACBD5_+_27529710.23-P1P2	2580	4239	650	1219	517	946	368	1137
ACBD5_+_27529713.23-P1P2	0	0	0	0	0	0	0	0
ACBD5_-_27529363.23-P1P2	0	0	0	0	0	0	0	0
ACBD5_-_27529679.23-P1P2	711	911	280	182	1	86	421	339
ACBD5_-_27529780.23-P1P2	0	0	0	0	0	0	0	0
ACBD6_+_180471319.23-P1P2	1508	1719	609	1020	4	147	430	796
ACBD6_+_180471324.23-P1P2	0	0	0	0	0	0	0	0
ACBD6_+_180471354.23-P1P2	1859	2003	907	1011	390	175	735	619
ACBD6_+_180471478.23-P1P2	0	0	0	0	0	0	0	0
ACBD6_+_180471539.23-P1P2	0	0	0	0	0	0	0	0
ACBD6_+_180471617.23-P1P2	2400	2577	1039	1300	5	541	717	785
ACBD6_-_180471311.23-P1P2	0	0	0	0	0	0	0	0
ACBD6_-_180471491.23-P1P2	0	0	0	0	0	0	0	0
ACBD6_-_180471532.23-P1P2	308	486	300	157	157	27	147	73
ACBD6_-_180471707.23-P1P2	1951	2193	808	814	769	548	186	1009
ACBD7_+_15130458.23-P1P2	0	0	0	0	0	0	0	0
ACBD7_+_15130520.23-P1P2	807	1111	274	446	5	318	429	102
ACBD7_+_15130765.23-P1P2	0	0	0	0	0	0	0	0
ACBD7_+_15130776.23-P1P2	1388	1512	521	99	112	457	470	514
ACBD7_-_15130379.23-P1P2	588	819	117	406	1	249	278	488
ACBD7_-_15130397.23-P1P2	147	439	169	42	1	2	68	25
ACBD7_-_15130438.23-P1P2	258	225	58	140	1	1	80	24
ACBD7_-_15130555.23-P1P2	0	0	0	0	0	0	0	0
ACBD7_-_15130579.23-P1P2	0	0	0	0	0	0	0	0
ACBD7_-_15130633.23-P1P2	0	0	0	0	0	0	0	0
ACCSL_+_44069556.23-ENST00000378832.1	0	0	0	0	0	0	0	0
ACCSL_+_44069616.23-ENST00000378832.1	3352	3579	955	1127	375	183	1026	1407
ACCSL_+_44069971.23-ENST00000378832.1	4333	6422	1415	1816	1148	1463	1752	2277
ACCSL_+_44069981.23-ENST00000378832.1	646	989	143	538	3	181	183	391
ACCSL_+_44069992.23-ENST00000378832.1	0	0	0	0	0	0	0	0
ACCSL_-_44069582.23-ENST00000378832.1	2238	1999	442	764	242	362	359	589
ACCSL_-_44069740.23-ENST00000378832.1	0	0	0	0	0	0	0	0
ACCSL_-_44069759.23-ENST00000378832.1	0	0	0	0	0	0	0	0
ACCSL_-_44069772.23-ENST00000378832.1	0	0	0	0	0	0	0	0
ACCSL_-_44069930.23-ENST00000378832.1	0	147	0	48	0	19	0	0
ACCS_+_44087946.23-P1P2	1456	1684	367	877	531	70	572	610
ACCS_+_44088025.23-P1P2	0	0	0	0	0	0	0	0
ACCS_+_44088028.23-P1P2	1535	1579	194	432	9	688	544	329
ACCS_+_44088070.23-P1P2	0	0	0	0	0	0	0	0
ACCS_+_44088091.23-P1P2	1373	1266	418	410	229	125	371	390
ACCS_+_44088215.23-P1P2	1394	1652	651	784	122	207	341	547
ACCS_+_44088290.23-P1P2	0	0	0	0	0	0	0	0
ACCS_-_44088081.23-P1P2	0	0	0	0	0	0	0	0
ACCS_-_44088090.23-P1P2	926	1631	404	370	272	454	290	341
ACCS_-_44088106.23-P1P2	0	0	0	0	0	0	0	0
ACD_+_67693727.23-P1P2	0	0	0	0	0	0	0	0
ACD_+_67693748.23-P1P2	667	813	160	355	5	155	104	359
ACD_+_67694105.23-P1P2	0	0	0	0	0	0	0	0
ACD_+_67694124.23-P1P2	3047	2182	703	564	450	414	1300	603
ACD_-_67693904.23-P1P2	561	952	58	277	2	223	302	272
ACD_-_67693954.23-P1P2	0	0	0	0	0	0	0	0
ACD_-_67693957.23-P1P2	1493	1033	614	307	555	102	241	326
ACD_-_67694092.23-P1P2	0	0	0	0	0	0	0	0
ACD_-_67694143.23-P1P2	1507	998	736	201	823	157	434	523
ACD_-_67694152.23-P1P2	0	0	0	0	0	0	0	0
ACE2_+_15618824.23-P1P2	0	0	0	0	0	0	0	0
ACE2_+_15618847.23-P1P2	0	0	0	0	0	0	0	0
ACE2_+_15619016.23-P1P2	191	60	8	75	2	1	49	0
ACE2_+_15619047.23-P1P2	0	0	0	0	0	0	0	0
ACE2_+_15619087.23-P1P2	2537	2634	327	889	160	243	748	820
ACE2_-_15618591.23-P1P2	0	0	0	0	0	0	0	0
ACE2_-_15618594.23-P1P2	2016	2634	484	812	340	867	919	908
ACE2_-_15618975.23-P1P2	3770	4752	1494	1537	1203	1349	1522	1596
ACE2_-_15618978.23-P1P2	0	0	0	0	0	0	0	0
ACE2_-_15619013.23-P1P2	1967	2635	747	828	460	124	650	1247
ACER1_+_6333110.23-P1P2	1095	1404	324	519	125	7	155	165
ACER1_+_6333137.23-P1P2	1153	1500	88	166	4	249	190	245
ACER1_+_6333164.23-P1P2	517	522	447	380	2	1	332	252
ACER1_+_6333525.23-P1P2	0	0	0	0	0	0	0	0
ACER1_-_6333127.23-P1P2	0	0	0	0	0	0	0	0
ACER1_-_6333176.23-P1P2	0	0	0	0	0	0	0	0
ACER1_-_6333413.23-P1P2	0	0	0	0	0	0	0	0
ACER1_-_6333545.23-P1P2	366	228	52	41	113	2	36	4
ACER1_-_6333558.23-P1P2	1715	1122	316	567	144	147	568	522
ACER1_-_6333623.23-P1P2	0	0	0	0	0	0	0	0
ACER2_+_19409007.23-P1P2	995	1288	154	76	2	1	77	442
ACER2_+_19409248.23-P1P2	1511	1295	256	762	418	342	507	559
ACER2_+_19409371.23-P1P2	0	0	0	0	0	0	0	0
ACER2_+_19409376.23-P1P2	1901	1959	405	1057	266	43	488	650
ACER2_+_19409383.23-P1P2	1616	1696	246	414	243	3	682	594
ACER2_+_19409433.23-P1P2	0	0	0	0	0	0	0	0
ACER2_+_19409493.23-P1P2	0	0	0	0	0	0	0	0
ACER2_-_19409274.23-P1P2	0	0	0	0	0	0	0	0
ACER2_-_19409294.23-P1P2	0	0	0	0	0	0	0	0
ACER2_-_19409474.23-P1P2	981	892	273	466	4	991	260	333
ACER3_+_76571969.23-P1P2	880	1639	405	367	3	83	397	453
ACER3_+_76572444.23-P1P2	0	0	0	0	0	0	0	0
ACER3_-_76571770.23-P1P2	0	0	0	0	0	0	0	0
ACER3_-_76571978.23-P1P2	571	676	194	315	3	1	67	252
ACER3_-_76572000.23-P1P2	1121	1754	216	690	2	293	80	404
ACER3_-_76572003.23-P1P2	1675	1981	262	701	51	316	132	590
ACER3_-_76572006.23-P1P2	0	0	0	0	0	0	0	0
ACER3_-_76572045.23-P1P2	0	0	0	0	0	0	0	0
ACER3_-_76572313.23-P1P2	0	0	0	0	0	0	0	0
ACER3_-_76572404.23-P1P2	1219	1772	679	561	5	161	435	226
ACE_+_61554448.23-P1	169	376	274	157	3	35	118	135
ACE_+_61554534.23-P1	0	0	0	0	0	0	0	0
ACE_+_61554651.23-P1	0	0	0	0	0	0	0	0
ACE_+_61554816.23-P1	0	0	0	0	0	0	0	0
ACE_+_61554829.23-P1	1395	2243	417	611	393	207	267	497
ACE_+_61562226.23-P2	0	0	0	0	0	0	0	0
ACE_+_61562272.23-P2	1909	2539	736	568	1041	489	689	905
ACE_+_61562293.23-P2	1136	2026	454	407	3	173	666	529
ACE_+_61562404.23-P2	0	0	0	0	0	0	0	0
ACE_+_61562589.23-P2	0	0	0	0	0	0	0	0
ACE_-_61554428.23-P1	1933	2109	557	609	747	156	268	826
ACE_-_61554458.23-P1	1559	1780	559	412	485	364	448	778
ACE_-_61554461.23-P1	1466	1698	537	596	249	280	538	541
ACE_-_61554901.23-P1	0	0	0	0	0	0	0	0
ACE_-_61554915.23-P1	0	0	0	0	0	0	0	0
ACE_-_61562238.23-P2	26	112	76	113	0	0	0	0
ACE_-_61562443.23-P2	616	816	188	289	233	233	189	107
ACE_-_61562505.23-P2	0	0	0	0	0	0	0	0
ACE_-_61562601.23-P2	0	0	0	0	0	0	0	0
ACE_-_61562661.23-P2	3840	4100	1523	951	797	1284	1428	1758
ACHE_+_100493137.23-P1	0	0	0	0	0	0	0	0
ACHE_+_100493329.23-P1	0	0	0	0	0	0	0	0
ACHE_+_100493456.23-P1	2105	3095	778	1141	224	555	977	790
ACHE_+_100493473.23-P1	1053	1271	247	252	336	63	188	733
ACHE_+_100494559.23-P2	66	40	0	0	0	0	0	72
ACHE_+_100494570.23-P2	530	307	13	186	293	1	109	161
ACHE_+_100494596.23-P2	0	0	0	0	0	0	0	0
ACHE_-_100493040.23-P1	0	0	0	0	0	0	0	0
ACHE_-_100493104.23-P1	0	0	0	0	0	0	0	0
ACHE_-_100493122.23-P1	603	778	222	372	206	310	406	184
ACHE_-_100493407.23-P1	0	0	0	0	0	0	0	0
ACHE_-_100493427.23-P1	1315	1744	398	695	81	100	278	790
ACHE_-_100493486.23-P1	1445	1599	490	470	7	213	916	802
ACHE_-_100494233.23-P2	626	1209	267	376	2	114	134	276
ACHE_-_100494236.23-P2	1404	1920	637	840	356	461	408	1172
ACHE_-_100494326.23-P2	0	0	0	0	0	0	0	0
ACHE_-_100494356.23-P2	0	0	0	0	0	0	0	0
ACHE_-_100494415.23-P2	0	0	0	0	0	0	0	0
ACHE_-_100494526.23-P2	0	0	0	0	0	0	0	0
ACHE_-_100494578.23-P2	1913	1969	499	1402	381	157	785	719
ACIN1_+_23540370.23-P2	0	0	0	0	0	0	0	0
ACIN1_+_23540783.23-P2	0	0	0	0	0	0	0	0
ACIN1_+_23563821.23-P1	0	0	0	0	0	0	0	0
ACIN1_+_23563962.23-P1	880	751	198	421	3	192	474	180
ACIN1_+_23564097.23-P1	1423	1668	197	653	76	250	312	219
ACIN1_+_23564314.23-P1	1223	966	320	188	339	217	296	28
ACIN1_+_23564345.23-P1	0	0	0	0	0	0	0	0
ACIN1_-_23540292.23-P2	752	607	227	196	184	5	599	61
ACIN1_-_23540315.23-P2	0	0	0	0	0	0	0	0
ACIN1_-_23540722.23-P2	1844	1856	775	409	378	38	1212	317
ACIN1_-_23540725.23-P2	0	0	0	0	0	0	0	0
ACIN1_-_23540730.23-P2	684	497	169	118	0	115	815	130
ACIN1_-_23540744.23-P2	523	658	356	104	3	83	130	224
ACIN1_-_23540756.23-P2	1583	1467	517	545	3	67	288	364
ACIN1_-_23540802.23-P2	0	0	0	0	0	0	0	0
ACIN1_-_23563847.23-P1	248	602	35	249	1	364	93	113
ACIN1_-_23563913.23-P1	1179	1279	553	653	141	59	335	432
ACIN1_-_23564062.23-P1	1379	1612	484	410	99	250	459	836
ACIN1_-_23564262.23-P1	1174	634	114	210	140	147	549	373
ACIN1_-_23564284.23-P1	1722	1853	266	458	138	960	456	221
ACKR2_+_42850956.23-P1P2	1036	788	209	320	128	227	207	275
ACKR2_-_42850976.23-P1P2	653	595	644	202	0	74	65	479
ACKR2_-_42850987.23-P1P2	0	0	0	0	0	0	0	0
ACKR2_-_42850992.23-P1P2	2968	3119	1143	1689	187	575	535	924
ACKR2_-_42851020.23-P1P2	3381	3003	1230	1128	265	528	681	1373
ACKR2_-_42851024.23-P1P2	0	0	0	0	0	0	0	0
ACKR2_-_42851391.23-P1P2	0	0	0	0	0	0	0	0
ACKR2_-_42851412.23-P1P2	0	0	0	0	0	0	0	0
ACKR2_-_42851475.23-P1P2	0	0	0	0	0	0	0	0
ACKR2_-_42851479.23-P1P2	1052	1565	286	682	4	80	142	708
ACKR3_+_237476442.23-P2	0	0	0	0	0	0	0	0
ACKR3_+_237476473.23-P2	1560	1372	432	681	157	119	350	674
ACKR3_+_237476736.23-P2	0	0	0	0	0	0	0	0
ACKR3_+_237476822.23-P2	548	930	365	324	97	2	697	352
ACKR3_+_237476887.23-P2	0	0	0	0	0	0	0	0
ACKR3_+_237478500.23-P1	1299	1223	625	527	118	120	402	457
ACKR3_+_237478916.23-P1	750	1065	521	257	70	164	302	316
ACKR3_+_237478950.23-P1	1598	2028	789	421	76	256	231	713
ACKR3_-_237476457.23-P2	0	0	0	0	0	0	0	0
ACKR3_-_237476493.23-P2	1998	1952	955	928	343	333	472	620
ACKR3_-_237476505.23-P2	2097	2272	767	755	400	629	823	741
ACKR3_-_237476881.23-P2	0	0	0	0	0	0	0	0
ACKR3_-_237476900.23-P2	1405	1558	435	294	199	137	73	416
ACKR3_-_237478572.23-P1	0	0	0	0	0	0	0	0
ACKR3_-_237478578.23-P1	1682	1303	430	445	160	357	316	644
ACKR3_-_237478586.23-P1	0	0	0	0	0	0	0	0
ACKR3_-_237478610.23-P1	298	500	169	253	0	1	194	293
ACKR3_-_237478615.23-P1	0	0	0	0	0	0	0	0
ACKR3_-_237478884.23-P1	0	0	0	0	0	0	0	0
ACKR3_-_237478929.23-P1	0	0	0	0	0	0	0	0
ACKR4_+_132316216.23-P1P2	0	0	0	0	0	0	0	0
ACKR4_+_132316328.23-P1P2	0	0	0	0	0	0	0	0
ACKR4_+_132316377.23-P1P2	1083	815	335	262	181	228	192	228
ACKR4_+_132316545.23-P1P2	0	0	0	0	0	0	0	0
ACKR4_-_132316111.23-P1P2	924	1112	215	429	3	19	364	543
ACKR4_-_132316167.23-P1P2	579	734	241	225	311	300	128	476
ACKR4_-_132316171.23-P1P2	72	240	187	205	0	0	0	28
ACKR4_-_132316248.23-P1P2	0	0	0	0	0	0	0	0
ACKR4_-_132316406.23-P1P2	0	0	0	0	0	0	0	0
ACKR4_-_132316525.23-P1P2	1858	2038	843	597	164	351	710	611
ACLY_+_40074710.23-P1P2	0	0	0	0	0	0	0	0
ACLY_+_40074807.23-P1P2	1049	1475	458	238	254	143	792	612
ACLY_+_40075121.23-P1P2	301	756	81	251	2	0	166	95
ACLY_-_40074750.23-P1P2	0	0	0	0	0	0	0	0
ACLY_-_40074817.23-P1P2	217	224	19	18	0	72	1	85
ACLY_-_40075090.23-P1P2	294	510	59	107	0	3	327	157
ACLY_-_40075168.23-P1P2	0	0	0	0	0	0	0	0
ACLY_-_40075192.23-P1P2	0	0	0	0	0	0	0	0
ACLY_-_40075221.23-P1P2	0	0	0	0	0	0	0	0
ACLY_-_40075227.23-P1P2	341	536	43	48	0	1	267	31
ACMSD_+_135596183.23-P1P2	1935	2156	895	285	6	114	252	560
ACMSD_+_135596266.23-P1P2	0	0	0	0	0	0	0	0
ACMSD_-_135596118.23-P1P2	0	0	0	0	0	0	0	0
ACMSD_-_135596123.23-P1P2	2239	2952	1296	652	364	428	559	1185
ACMSD_-_135596149.23-P1P2	0	0	0	0	0	0	0	0
ACMSD_-_135596200.23-P1P2	1836	1266	508	711	151	544	666	491
ACMSD_-_135596315.23-P1P2	0	0	0	0	0	0	0	0
ACMSD_-_135596354.23-P1P2	3916	3230	1074	1304	313	502	1014	1614
ACMSD_-_135596438.23-P1P2	1553	1490	225	623	521	400	229	691
ACMSD_-_135596683.23-P1P2	0	0	0	0	0	0	0	0
ACN9_+_96747038.23-P1P2	0	0	0	0	0	0	0	0
ACN9_+_96747061.23-P1P2	0	0	0	0	0	0	0	0
ACN9_+_96747104.23-P1P2	558	1785	370	614	2	285	264	257
ACN9_+_96747221.23-P1P2	0	0	0	0	0	0	0	0
ACN9_+_96747240.23-P1P2	1321	1303	295	471	110	169	187	458
ACN9_+_96747363.23-P1P2	1254	1166	402	519	267	56	277	507
ACN9_-_96747019.23-P1P2	0	0	0	0	0	0	0	0
ACN9_-_96747046.23-P1P2	1146	1774	658	863	372	505	357	840
ACN9_-_96747065.23-P1P2	1002	1287	565	622	120	122	541	808
ACN9_-_96747455.23-P1P2	0	0	0	0	0	0	0	0
ACO1_+_32384680.23-P1P2	299	438	175	226	1	51	74	101
ACO1_+_32384714.23-P1P2	0	0	0	0	0	0	0	0
ACO1_+_32385057.23-P1P2	1341	2079	363	872	171	682	615	377
ACO1_-_32384671.23-P1P2	0	0	0	0	0	0	0	0
ACO1_-_32384696.23-P1P2	0	0	0	0	0	0	0	0
ACO1_-_32384733.23-P1P2	1677	1259	379	714	185	170	631	584
ACO1_-_32384889.23-P1P2	0	0	0	0	0	0	0	0
ACO1_-_32385047.23-P1P2	2636	2818	799	712	321	461	366	681
ACO1_-_32385064.23-P1P2	969	1161	253	593	27	162	534	381
ACO1_-_32385115.23-P1P2	0	0	0	0	0	0	0	0
ACO2_+_41865203.23-P1P2	2263	2075	749	617	308	613	249	596
ACO2_+_41865228.23-P1P2	1962	2303	764	919	622	237	515	1199
ACO2_+_41865231.23-P1P2	0	0	0	0	0	0	0	0
ACO2_+_41865345.23-P1P2	2003	1901	788	596	209	158	334	455
ACO2_+_41865484.23-P1P2	0	0	0	0	0	0	0	0
ACO2_+_41865560.23-P1P2	0	0	0	0	0	0	0	0
ACO2_-_41865209.23-P1P2	749	649	45	89	264	121	248	25
ACO2_-_41865357.23-P1P2	0	0	0	0	0	0	0	0
ACO2_-_41865534.23-P1P2	931	897	407	403	200	147	118	291
ACO2_-_41865573.23-P1P2	0	0	0	0	0	0	0	0
ACOT11_+_55007947.23-P2	549	848	132	269	322	235	207	100
ACOT11_+_55007958.23-P2	0	0	0	0	0	0	0	0
ACOT11_+_55007963.23-P2	602	921	293	272	65	39	87	242
ACOT11_+_55008024.23-P2	0	0	0	0	0	0	0	0
ACOT11_+_55008184.23-P2	0	0	0	0	0	0	0	0
ACOT11_+_55008406.23-P2	1444	2901	517	621	1024	1821	540	645
ACOT11_+_55013888.23-P1	1458	1904	463	573	152	227	230	731
ACOT11_+_55013964.23-P1	1114	1160	589	563	154	256	32	335
ACOT11_+_55013970.23-P1	1307	999	359	290	393	223	245	530
ACOT11_+_55014110.23-P1	0	0	0	0	0	0	0	0
ACOT11_-_55008004.23-P2	908	979	405	164	520	121	121	238
ACOT11_-_55008353.23-P2	0	0	0	0	0	0	0	0
ACOT11_-_55008376.23-P2	706	905	354	267	2	124	195	258
ACOT11_-_55008399.23-P2	0	0	0	0	0	0	0	0
ACOT11_-_55013905.23-P1	0	0	0	0	0	0	0	0
ACOT11_-_55013950.23-P1	1682	2102	649	731	264	354	686	951
ACOT11_-_55014024.23-P1	0	0	0	0	0	0	0	0
ACOT11_-_55014173.23-P1	0	0	0	0	0	0	0	0
ACOT11_-_55014234.23-P1	459	978	375	149	54	55	245	190
ACOT11_-_55014292.23-P1	0	0	0	0	0	0	0	0
ACOT12_+_80689507.23-P1P2	0	0	0	0	0	0	0	0
ACOT12_+_80689555.23-P1P2	0	0	0	0	0	0	0	0
ACOT12_+_80689628.23-P1P2	1132	1449	213	328	5	135	327	640
ACOT12_+_80689672.23-P1P2	927	1124	684	367	5	322	310	246
ACOT12_+_80689920.23-P1P2	0	0	0	0	0	0	0	0
ACOT12_+_80689929.23-P1P2	340	349	278	94	88	72	62	64
ACOT12_+_80689961.23-P1P2	0	0	0	0	0	0	0	0
ACOT12_-_80689574.23-P1P2	946	1149	432	582	253	310	246	436
ACOT12_-_80689897.23-P1P2	1662	1645	647	706	190	323	522	498
ACOT12_-_80689916.23-P1P2	0	0	0	0	0	0	0	0
ACOT13_+_24667341.23-P1P2	1122	1701	341	353	447	333	178	790
ACOT13_+_24667625.23-P1P2	0	0	0	0	0	0	0	0
ACOT13_-_24667290.23-P1P2	0	0	0	0	0	0	0	0
ACOT13_-_24667329.23-P1P2	2460	2508	644	909	471	294	1047	996
ACOT13_-_24667371.23-P1P2	855	1234	244	509	3	5	393	392
ACOT13_-_24667374.23-P1P2	0	0	0	0	0	0	0	0
ACOT13_-_24667386.23-P1P2	723	727	274	327	94	47	404	201
ACOT13_-_24667473.23-P1P2	3091	4096	1437	1452	214	976	742	1273
ACOT13_-_24667530.23-P1P2	0	0	0	0	0	0	0	0
ACOT13_-_24667815.23-P1P2	0	0	0	0	0	0	0	0
ACOT1_+_74003818.23-P1P2	1308	2330	365	746	175	412	603	425
ACOT1_+_74003838.23-P1P2	0	0	0	0	0	0	0	0
ACOT1_+_74003843.23-P1P2	1418	2012	383	1070	6	411	121	649
ACOT1_+_74004100.23-P1P2	1648	2640	392	829	784	320	745	987
ACOT1_-_74004062.23-P1P2	1281	961	492	379	510	412	79	369
ACOT1_-_74004076.23-P1P2	1882	1928	405	604	159	212	695	719
ACOT1_-_74004103.23-P1P2	0	0	0	0	0	0	0	0
ACOT1_-_74004113.23-P1P2	0	0	0	0	0	0	0	0
ACOT1_-_74004496.23-P1P2	0	0	0	0	0	0	0	0
ACOT1_-_74004524.23-P1P2	0	0	0	0	0	0	0	0
ACOT2_+_74035740.23-P1P2	992	916	91	431	390	98	335	279
ACOT2_+_74035970.23-P1P2	564	398	266	76	293	172	108	178
ACOT2_+_74036024.23-P1P2	2109	2392	443	821	322	177	635	773
ACOT2_+_74036035.23-P1P2	0	0	0	0	0	0	0	0
ACOT2_+_74036054.23-P1P2	0	0	0	0	0	0	0	0
ACOT2_-_74036039.23-P1P2	0	0	0	0	0	0	0	0
ACOT2_-_74036051.23-P1P2	1377	1612	268	544	287	97	363	652
ACOT2_-_74036080.23-P1P2	0	0	0	0	0	0	0	0
ACOT2_-_74036118.23-P1P2	0	0	0	0	0	0	0	0
ACOT2_-_74036501.23-P1P2	1784	1635	823	963	171	327	619	855
ACOT4_+_74058581.23-P1P2	0	0	0	0	0	0	0	0
ACOT4_+_74058635.23-P1P2	1739	1538	416	489	161	315	508	498
ACOT4_+_74058647.23-P1P2	529	300	304	1	1	2	567	0
ACOT4_+_74058687.23-P1P2	0	0	0	0	0	0	0	0
ACOT4_+_74058910.23-P1P2	5522	5609	1387	2143	581	717	2859	1780
ACOT4_+_74058918.23-P1P2	560	777	450	297	3	65	72	277
ACOT4_+_74059053.23-P1P2	0	0	0	0	0	0	0	0
ACOT4_+_74059070.23-P1P2	0	0	0	0	0	0	0	0
ACOT4_-_74059158.23-P1P2	0	0	0	0	0	0	0	0
ACOT4_-_74059268.23-P1P2	1500	1218	523	479	1	146	199	439
ACOT6_+_74077704.23-P1P2	3135	3404	1232	1285	419	344	1402	1610
ACOT6_+_74077926.23-P1P2	2824	2786	1023	751	238	476	831	1540
ACOT6_+_74078053.23-P1P2	2824	2500	308	1074	213	382	1061	900
ACOT6_+_74078097.23-P1P2	0	0	0	0	0	0	0	0
ACOT6_+_74078110.23-P1P2	0	0	0	0	0	0	0	0
ACOT6_-_74077642.23-P1P2	0	0	0	0	0	0	0	0
ACOT6_-_74077963.23-P1P2	0	0	0	0	0	0	0	0
ACOT6_-_74077984.23-P1P2	2066	2267	460	775	227	378	757	702
ACOT6_-_74078059.23-P1P2	745	490	545	275	122	3	331	322
ACOT6_-_74078124.23-P1P2	0	0	0	0	0	0	0	0
ACOT7_+_6453356.23-P1P2	348	818	309	304	151	112	244	290
ACOT7_-_6453209.23-P1P2	0	0	0	0	0	0	0	0
ACOT7_-_6453318.23-P1P2	0	0	0	0	0	0	0	0
ACOT7_-_6453331.23-P1P2	0	0	0	0	0	0	0	0
ACOT7_-_6453334.23-P1P2	1341	1115	304	260	196	387	251	263
ACOT7_-_6453354.23-P1P2	0	0	0	0	0	0	0	0
ACOT7_-_6453369.23-P1P2	1141	852	303	247	98	468	334	341
ACOT7_-_6453388.23-P1P2	2371	2021	644	581	169	84	706	861
ACOT7_-_6453406.23-P1P2	1022	936	480	281	313	384	324	391
ACOT7_-_6453466.23-P1P2	0	0	0	0	0	0	0	0
ACOT8_+_44485553.23-P1P2	1099	847	430	227	477	174	404	56
ACOT8_+_44485579.23-P1P2	0	0	0	0	0	0	0	0
ACOT8_+_44485987.23-P1P2	0	0	0	0	0	0	0	0
ACOT8_+_44486016.23-P1P2	544	1069	178	190	175	278	239	58
ACOT8_+_44486037.23-P1P2	0	0	0	0	0	0	0	0
ACOT8_-_44485597.23-P1P2	460	571	153	220	2	58	215	439
ACOT8_-_44485644.23-P1P2	0	0	0	0	0	0	0	0
ACOT8_-_44485808.23-P1P2	0	0	0	0	0	0	0	0
ACOT8_-_44485992.23-P1P2	1014	1257	181	153	72	243	317	204
ACOT8_-_44486001.23-P1P2	1578	1149	220	394	300	355	581	181
ACOT9_+_23761133.23-P1P2	2455	2506	719	856	137	887	649	500
ACOT9_+_23761144.23-P1P2	0	0	0	0	0	0	0	0
ACOT9_+_23761350.23-P1P2	608	1066	143	127	86	196	130	366
ACOT9_+_23761355.23-P1P2	0	0	0	0	0	0	0	0
ACOT9_+_23761360.23-P1P2	921	1266	355	197	3	247	249	264
ACOT9_-_23760942.23-P1P2	0	0	0	0	0	0	0	0
ACOT9_-_23761181.23-P1P2	0	0	0	0	0	0	0	0
ACOT9_-_23761296.23-P1P2	0	0	0	0	0	0	0	0
ACOT9_-_23761316.23-P1P2	1018	1446	231	384	156	192	243	338
ACOT9_-_23761394.23-P1P2	1666	1694	664	585	123	45	197	489
ACOX1_+_73974830.23-P1P2	0	0	0	0	0	0	0	0
ACOX1_+_73975184.23-P1P2	0	0	0	0	0	0	0	0
ACOX1_+_73975227.23-P1P2	1084	1112	53	227	229	69	210	447
ACOX1_+_73975249.23-P1P2	0	0	0	0	0	0	0	0
ACOX1_-_73974792.23-P1P2	0	0	0	0	0	0	0	0
ACOX1_-_73974876.23-P1P2	13	0	0	0	0	0	0	0
ACOX1_-_73975169.23-P1P2	2012	3606	1140	1230	159	702	788	1196
ACOX1_-_73975193.23-P1P2	1423	1591	595	628	128	419	396	510
ACOX1_-_73975196.23-P1P2	1642	2220	567	622	566	176	420	1144
ACOX1_-_73975245.23-P1P2	1010	1152	684	178	147	112	303	428
ACOX2_+_58512259.23-P2	0	0	0	0	0	0	0	0
ACOX2_+_58512291.23-P2	0	0	0	0	0	0	0	0
ACOX2_+_58512428.23-P2	1358	2049	597	825	397	346	505	541
ACOX2_+_58512441.23-P2	527	1106	211	494	120	26	278	368
ACOX2_+_58522495.23-P1	0	0	0	0	0	0	0	0
ACOX2_+_58522520.23-P1	1107	1422	511	593	3	444	262	537
ACOX2_+_58522693.23-P1	0	0	0	0	0	0	0	0
ACOX2_+_58522852.23-P1	3449	3779	1118	1037	1217	1391	685	826
ACOX2_+_58522860.23-P1	1658	1271	521	529	2	332	292	511
ACOX2_+_58522888.23-P1	571	935	211	179	285	110	203	232
ACOX2_+_58522893.23-P1	1215	974	208	355	430	479	168	535
ACOX2_-_58512038.23-P2	1288	2150	649	877	701	492	322	838
ACOX2_-_58512043.23-P2	1676	2290	867	899	509	1051	259	901
ACOX2_-_58512058.23-P2	0	0	0	0	0	0	0	0
ACOX2_-_58512157.23-P2	0	0	0	0	0	0	0	0
ACOX2_-_58512421.23-P2	0	0	0	0	0	0	0	0
ACOX2_-_58512435.23-P2	1071	1241	358	504	3	229	369	253
ACOX2_-_58522790.23-P1	0	0	0	0	0	0	0	0
ACOX2_-_58522878.23-P1	0	0	0	0	0	0	0	0
ACOX2_-_58522905.23-P1	0	0	0	0	0	0	0	0
ACOX3_+_8429824.23-P1	0	0	0	0	0	0	0	0
ACOX3_+_8430042.23-P1	0	0	0	0	0	0	0	0
ACOX3_+_8430113.23-P1	2955	4061	1283	1260	493	1027	899	1453
ACOX3_+_8430140.23-P1	1638	1873	725	786	199	437	198	522
ACOX3_+_8430181.23-P1	0	0	0	0	0	0	0	0
ACOX3_+_8430200.23-P1	0	0	0	0	0	0	0	0
ACOX3_+_8442240.23-P2	0	0	0	0	0	0	0	0
ACOX3_+_8442373.23-P2	1405	1851	1083	699	7	303	692	536
ACOX3_+_8442383.23-P2	436	1315	93	500	3	305	358	192
ACOX3_+_8442429.23-P2	0	0	0	0	0	0	0	0
ACOX3_+_8442463.23-P2	0	0	0	0	0	0	0	0
ACOX3_+_8442467.23-P2	1110	1323	442	333	1	151	511	249
ACOX3_-_8429711.23-P1	0	0	0	0	0	0	0	0
ACOX3_-_8430094.23-P1	606	823	175	76	451	361	83	201
ACOX3_-_8430121.23-P1	1333	1103	354	521	554	65	54	584
ACOX3_-_8430129.23-P1	1210	1380	295	718	471	214	327	819
ACOX3_-_8442139.23-P2	0	0	0	0	0	0	0	0
ACOX3_-_8442145.23-P2	0	0	0	0	0	0	0	0
ACOX3_-_8442419.23-P2	873	963	300	307	352	22	375	544
ACOX3_-_8442435.23-P2	1168	1737	415	591	227	263	345	290
ACOXL_+_111490261.23-P1P2	0	0	0	0	0	0	0	0
ACOXL_+_111490271.23-P1P2	1399	2311	859	633	4	525	322	629
ACOXL_+_111490383.23-P1P2	0	0	0	0	0	0	0	0
ACOXL_+_111490544.23-P1P2	0	0	0	0	0	0	0	0
ACOXL_+_111490547.23-P1P2	1101	1637	642	408	487	475	259	560
ACOXL_+_111490560.23-P1P2	976	1385	372	182	1	56	324	471
ACOXL_+_111490595.23-P1P2	1772	1953	281	1001	401	240	58	592
ACOXL_-_111490250.23-P1P2	0	0	0	0	0	0	0	0
ACOXL_-_111490612.23-P1P2	678	935	375	358	218	27	186	381
ACOXL_-_111490664.23-P1P2	0	0	0	0	0	0	0	0
ACP1_+_264980.23-P1P2	490	603	198	169	0	1	0	426
ACP1_+_265303.23-P1P2	433	606	466	180	423	147	327	291
ACP1_-_264936.23-P1P2	0	0	0	0	0	0	0	0
ACP1_-_264967.23-P1P2	780	1004	223	249	113	299	33	646
ACP1_-_264970.23-P1P2	556	162	591	12	331	5	246	73
ACP1_-_264976.23-P1P2	0	0	0	0	0	0	0	0
ACP1_-_265107.23-P1P2	351	581	170	235	1	103	0	57
ACP1_-_265135.23-P1P2	0	0	0	0	0	0	0	0
ACP1_-_265335.23-P1P2	0	0	0	0	0	0	0	0
ACP1_-_265360.23-P1P2	0	0	0	0	0	0	0	0
ACP2_+_47270142.23-P1P2	0	0	0	0	0	0	0	0
ACP2_+_47270309.23-P1P2	0	0	0	0	0	0	0	0
ACP2_+_47270320.23-P1P2	2562	3287	1064	1312	66	550	650	854
ACP2_+_47270332.23-P1P2	1288	1326	473	391	618	102	420	469
ACP2_-_47269906.23-P1P2	0	0	0	0	0	0	0	0
ACP2_-_47269915.23-P1P2	1141	1086	329	496	489	345	369	638
ACP2_-_47269943.23-P1P2	0	0	0	0	0	0	0	0
ACP2_-_47269958.23-P1P2	3103	3934	1283	1715	473	1144	1119	1477
ACP2_-_47270292.23-P1P2	0	0	0	0	0	0	0	0
ACP2_-_47270385.23-P1P2	655	684	338	212	181	145	137	296
ACP5_+_11688472.23-P1	1288	1824	596	369	14	420	445	580
ACP5_+_11688484.23-P1	0	0	0	0	0	0	0	0
ACP5_+_11689300.23-P2	0	0	0	0	0	0	0	0
ACP5_+_11689329.23-P2	0	0	0	0	0	0	0	0
ACP5_+_11689378.23-P2	0	0	0	0	0	0	0	0
ACP5_+_11689751.23-P2	0	0	0	0	0	0	0	0
ACP5_-_11688043.23-P1	0	0	0	0	0	0	0	0
ACP5_-_11688058.23-P1	0	0	0	0	0	0	0	0
ACP5_-_11688064.23-P1	0	0	0	0	0	0	0	0
ACP5_-_11688086.23-P1	1192	1710	628	573	367	97	336	515
ACP5_-_11688218.23-P1	0	0	0	0	0	0	0	0
ACP5_-_11688414.23-P1	1289	1639	301	575	91	120	490	801
ACP5_-_11688437.23-P1	2081	3162	930	939	403	321	608	1171
ACP5_-_11688455.23-P1	1530	1866	257	414	366	299	510	252
ACP5_-_11689356.23-P2	1837	2564	736	823	123	430	680	851
ACP5_-_11689724.23-P2	194	288	109	19	124	173	38	30
ACP5_-_11689727.23-P2	1265	879	393	529	114	134	243	522
ACP5_-_11689744.23-P2	841	549	241	346	1	23	146	416
ACP5_-_11689771.23-P2	1053	1443	365	320	353	492	249	306
ACP5_-_11689778.23-P2	0	0	0	0	0	0	0	0
ACP6_+_147141933.23-P1P2	0	0	0	0	0	0	0	0
ACP6_+_147141956.23-P1P2	352	644	358	292	1	2	203	243
ACP6_+_147142089.23-P1P2	0	0	0	0	0	0	0	0
ACP6_+_147142126.23-P1P2	0	0	0	0	0	0	0	0
ACP6_+_147142159.23-P1P2	1093	1108	412	409	3	329	409	602
ACP6_+_147142188.23-P1P2	0	0	0	0	0	0	0	0
ACP6_-_147141887.23-P1P2	0	0	0	0	0	0	0	0
ACP6_-_147142348.23-P1P2	843	990	165	359	2	109	439	596
ACP6_-_147142356.23-P1P2	1067	1389	420	508	4	337	897	800
ACP6_-_147142393.23-P1P2	1335	2204	519	495	196	151	556	825
ACPL2_+_140950667.23-P1P2	0	0	0	0	0	0	0	0
ACPL2_+_140950939.23-P1P2	0	0	0	0	0	0	0	0
ACPL2_+_140950942.23-P1P2	1118	1548	583	691	240	51	437	608
ACPL2_+_140950963.23-P1P2	568	589	132	284	773	1	283	172
ACPL2_+_140951037.23-P1P2	335	719	101	422	4	70	383	195
ACPL2_+_140951054.23-P1P2	0	0	0	0	0	0	0	0
ACPL2_+_140951088.23-P1P2	0	0	0	0	0	0	0	0
ACPL2_+_140951203.23-P1P2	3241	3413	783	1441	8	353	1252	1044
ACPL2_-_140950647.23-P1P2	2253	2789	394	730	209	101	947	723
ACPL2_-_140951141.23-P1P2	0	0	0	0	0	0	0	0
ACPP_+_132036268.23-P1P2	1602	1957	525	590	264	444	769	924
ACPP_+_132036293.23-P1P2	1278	1569	481	389	249	441	407	577
ACPP_+_132036338.23-P1P2	1662	2141	301	465	480	34	596	591
ACPP_+_132036344.23-P1P2	0	0	0	0	0	0	0	0
ACPP_+_132036504.23-P1P2	1320	1789	376	254	355	43	660	455
ACPP_+_132036703.23-P1P2	1890	2019	599	575	305	272	347	1017
ACPP_+_132036714.23-P1P2	0	0	0	0	0	0	0	0
ACPP_+_132036719.23-P1P2	0	0	0	0	0	0	0	0
ACPP_-_132036256.23-P1P2	0	0	0	0	0	0	0	0
ACPP_-_132036481.23-P1P2	0	0	0	0	0	0	0	0
ACPT_+_51293697.23-ENST00000270593.1	1580	2221	589	491	334	365	1071	618
ACPT_+_51293752.23-ENST00000270593.1	0	0	0	0	0	0	0	0
ACPT_+_51293761.23-ENST00000270593.1	847	938	622	573	212	43	574	475
ACPT_+_51294074.23-ENST00000270593.1	708	792	199	580	4	186	320	655
ACPT_+_51294085.23-ENST00000270593.1	0	0	0	0	0	0	0	0
ACPT_+_51294143.23-ENST00000270593.1	0	0	0	0	0	0	0	0
ACPT_-_51293907.23-ENST00000270593.1	0	0	0	0	0	0	0	0
ACPT_-_51293910.23-ENST00000270593.1	1410	1090	234	413	10	194	400	252
ACPT_-_51294111.23-ENST00000270593.1	0	0	0	0	0	0	0	0
ACPT_-_51294122.23-ENST00000270593.1	267	150	100	0	87	0	71	0
ACRBP_+_6756117.23-P1P2	0	0	0	0	0	0	0	0
ACRBP_+_6756534.23-P1P2	0	0	0	0	0	0	0	0
ACRBP_+_6756555.23-P1P2	1877	2326	916	849	133	960	324	604
ACRBP_+_6756569.23-P1P2	837	1329	129	431	267	278	249	395
ACRBP_+_6756572.23-P1P2	1260	1593	552	668	276	601	371	958
ACRBP_-_6756113.23-P1P2	0	0	0	0	0	0	0	0
ACRBP_-_6756126.23-P1P2	1851	2217	674	954	7	304	986	511
ACRBP_-_6756147.23-P1P2	2414	3399	976	1441	145	578	1032	1722
ACRBP_-_6756321.23-P1P2	0	0	0	0	0	0	0	0
ACRBP_-_6756581.23-P1P2	0	0	0	0	0	0	0	0
ACRC_+_70798298.23-P1P2	0	0	0	0	0	0	0	0
ACRC_-_70797923.23-P1P2	1473	2213	661	412	3	452	677	720
ACRC_-_70798359.23-P1P2	1404	1370	201	675	265	263	819	596
ACRC_-_70798376.23-P1P2	1241	1471	542	425	336	42	681	742
ACRC_-_70798668.23-P1P2	0	0	0	0	0	0	0	0
ACRC_-_70798671.23-P1P2	0	0	0	0	0	0	0	0
ACRC_-_70798717.23-P1P2	1567	2166	579	884	7	110	782	1083
ACRC_-_70798728.23-P1P2	0	0	0	0	0	0	0	0
ACRC_-_70798784.23-P1P2	2209	1420	736	575	482	216	585	811
ACRC_-_70798787.23-P1P2	0	0	0	0	0	0	0	0
ACRV1_+_125550253.23-P1P2	2835	4044	966	1022	1187	718	1468	1588
ACRV1_+_125550289.23-P1P2	0	0	0	0	0	0	0	0
ACRV1_+_125550420.23-P1P2	1681	2365	718	723	516	334	873	781
ACRV1_+_125550697.23-P1P2	2349	2667	772	474	4	554	791	978
ACRV1_-_125550304.23-P1P2	0	0	0	0	0	0	0	0
ACRV1_-_125550308.23-P1P2	0	0	0	0	0	0	0	0
ACRV1_-_125550324.23-P1P2	2723	3005	910	988	345	770	1265	1267
ACRV1_-_125550488.23-P1P2	0	0	0	0	0	0	0	0
ACRV1_-_125550545.23-P1P2	0	0	0	0	0	0	0	0
ACRV1_-_125550695.23-P1P2	2257	2169	442	897	3	234	501	409
ACR_+_51176655.23-P1P2	0	0	0	0	0	0	0	0
ACR_+_51176910.23-P1P2	0	0	0	0	0	0	0	0
ACR_+_51177042.23-P1P2	0	0	0	0	0	0	0	0
ACR_+_51177061.23-P1P2	673	783	159	186	145	24	290	318
ACR_+_51177099.23-P1P2	1579	1630	599	915	161	205	735	754
ACR_-_51176666.23-P1P2	1168	901	450	191	2	473	264	483
ACR_-_51176714.23-P1P2	1777	1388	199	646	118	246	312	312
ACR_-_51176829.23-P1P2	2825	3116	495	1047	666	517	1341	1527
ACR_-_51177047.23-P1P2	0	0	0	0	0	0	0	0
ACR_-_51177126.23-P1P2	0	0	0	0	0	0	0	0
ACSBG1_+_78526451.23-P1P2	0	0	0	0	0	0	0	0
ACSBG1_+_78526472.23-P1P2	1167	1017	278	468	3	283	257	559
ACSBG1_+_78526497.23-P1P2	783	700	228	209	2	47	239	349
ACSBG1_+_78526814.23-P1P2	1883	2515	326	843	515	460	392	866
ACSBG1_+_78526826.23-P1P2	0	0	0	0	0	0	0	0
[truncated: 207,075+ more rows]
