# Supplementary material for: The CUL5 ubiquitin ligase complex mediates resistance to CDK9 and MCL1 inhibitors in lung cancer cells
Source: eLife. 2019 Jul 11;8:e44288. doi: 10.7554/eLife.44288 (PMC6701926; doi:10.7554/eLife.44288)
Supplement: Figure 2—source data 2. [file elife-44288-fig2-data2.xlsx]

## Sheet: phenotypetable.txt
CRISPRi v2 TOP5 sgRNA Library Used in Screens
Additional sgRNA IDs Refer to CRISPRi v2 Supp5 sgRNA Library Not Used in the Screens
	CDK9i	CDK9i	CDK9i	dmso	dmso	dmso	MCL1i	MCL1i	MCL1i
	Rep1	Rep2	ave_Rep1_Rep2	Rep1	Rep2	ave_Rep1_Rep2	Rep1	Rep2	ave_Rep1_Rep2
sgRNA ID
A1BG_+_58858549.23-P1	-0.632225	-6.02042	-3.32632	3.04621	-3.98625	-0.470021	1.2086	-0.678536	0.265033
A1BG_+_58858791.23-P1
A1BG_+_58858964.23-P1	1.15728	-0.237857	0.459711	-5.26897	-6.97847	-6.12372	0.529561	-0.909369	-0.189904
A1BG_+_58864367.23-P2	-0.355506	-0.783045	-0.569276	-0.602526	0.46193	-0.0702983	-1.17954	-0.259346	-0.719443
A1BG_+_58864705.23-P2
A1BG_-_58858562.23-P1
A1BG_-_58858617.23-P1	-0.52351	-1.22928	-0.876397	-5.53053	-3.48051	-4.50552	0.970732	0.224536	0.597634
A1BG_-_58858630.23-P1	0.561968	-0.34945	0.106259	2.45131	0.00664915	1.22898	0.456798	0.69208	0.574439
A1BG_-_58858788.23-P1	0.0148417	0.281939	0.14839	2.74799	-4.38036	-0.816183	0.474993	-0.452918	0.0110376
A1BG_-_58858915.23-P1
A1BG_-_58858950.23-P1
A1BG_-_58858991.23-P1
A1BG_-_58864354.23-P2	0.337817	-0.156087	0.0908649	-0.908073	1.0611	0.0765111	0.188596	-0.0561166	0.0662396
A1BG_-_58864360.23-P2	-0.789356	-0.224275	-0.506815	0.885753	-0.521891	0.181931	0.422691	0.577903	0.500297
A1BG_-_58864420.23-P2
A1BG_-_58864428.23-P2
A1BG_-_58864436.23-P2
A1BG_-_58864715.23-P2
A1BG_-_58864822.23-P2	-1.01532	0.94241	-0.0364534	-0.144279	1.60396	0.729841	0.29717	0.298713	0.297941
A1BG_-_58864840.23-P2	-0.773275	0.272442	-0.250417	0.419832	1.21419	0.817012	-0.0286601	-0.210857	-0.119758
A1CF_+_52645000.23-P1P2	-0.264526	-0.99342	-0.628973	0.37111	-1.83941	-0.73415	0.168788	-0.992146	-0.411679
A1CF_+_52645034.23-P1P2
A1CF_+_52645080.23-P1P2	0.44067	-2.22542	-0.892377	-4.92705	-4.51318	-4.72012	-0.602386	-1.31509	-0.958738
A1CF_+_52645091.23-P1P2
A1CF_+_52645339.23-P1P2	-0.965368	-0.493541	-0.729454	-0.623088	0.77879	0.077851	0.208722	-1.18975	-0.490513
A1CF_+_52645358.23-P1P2
A1CF_+_52645377.23-P1P2
A1CF_-_52645011.23-P1P2	-0.704753	-0.715999	-0.710376	-6.38003	-1.46099	-3.92051	-0.196622	-0.594655	-0.395638
A1CF_-_52645249.23-P1P2
A1CF_-_52645373.23-P1P2	-0.415235	0.212076	-0.10158	0.732705	-1.41672	-0.342007	0.314685	0.881664	0.598175
A2ML1_+_8975211.23-P1P2	-1.3712	0.151955	-0.609622	-1.70293	-2.43377	-2.06835	0.695132	-0.927214	-0.116041
A2ML1_+_8975278.23-P1P2	0.111223	0.801985	0.456604	-4.59882	-1.94325	-3.27103	0.923686	-1.84972	-0.463016
A2ML1_+_8975452.23-P1P2
A2ML1_-_8975403.23-P1P2
A2ML1_-_8975471.23-P1P2
A2ML1_-_8975487.23-P1P2
A2ML1_-_8975582.23-P1P2	0.430013	-0.0820617	0.173975	0.409632	0.699546	0.554589	0.0192085	0.137573	0.0783908
A2ML1_-_8975593.23-P1P2	0.948728	0.193883	0.571305	-5.89882	1.50385	-2.19748	-3.11027	0.369946	-1.37016
A2ML1_-_8975664.23-P1P2	0.253962	-0.434623	-0.0903303	-7.19253	-0.0494466	-3.62099	0.170927	0.281051	0.225989
A2ML1_-_8975669.23-P1P2
A2M_+_9268141.23-P1P2	-0.543887	0.353739	-0.095074	0.998354	-2.75391	-0.877779	0.239322	-0.611731	-0.186205
A2M_+_9268487.23-P1P2	0.676995	-0.15612	0.260437	-1.50837	0.558261	-0.475057	-0.151874	-0.294596	-0.223235
A2M_+_9268495.23-P1P2	-0.23046	-0.203729	-0.217094	-0.53111	-0.198704	-0.364907	0.0174762	-0.087147	-0.0348354
A2M_+_9268524.23-P1P2
A2M_-_9268044.23-P1P2
A2M_-_9268273.23-P1P2	0.222065	-0.0530412	0.0845118	-1.12508	0.738757	-0.193162	-0.866959	-0.0445378	-0.455748
A2M_-_9268326.23-P1P2
A2M_-_9268360.23-P1P2
A2M_-_9268387.23-P1P2	-0.302483	0.262786	-0.0198482	1.56097	-0.169958	0.695504	-0.0776819	0.408528	0.165423
A2M_-_9268427.23-P1P2
A3GALT2_+_33786262.23-ENST00000442999.3
A3GALT2_+_33786358.23-ENST00000442999.3
A3GALT2_+_33786467.23-ENST00000442999.3
A3GALT2_+_33786635.23-ENST00000442999.3
A3GALT2_+_33786649.23-ENST00000442999.3	0.412777	-0.507735	-0.0474789	-0.417457	-0.26206	-0.339759	-1.27059	0.00711377	-0.631737
A3GALT2_+_33786659.23-ENST00000442999.3	1.16528	0.218228	0.691752	2.51681	0.822095	1.66945	0.571855	0.908831	0.740343
A3GALT2_+_33786675.23-ENST00000442999.3	-3.42958	-0.732586	-2.08108	-5.5953	-5.76902	-5.68216	0.0233189	-1.35491	-0.665795
A3GALT2_+_33786682.23-ENST00000442999.3	-0.600799	1.08613	0.242664	-4.65729	0.992193	-1.83255	-0.646351	0.230926	-0.207712
A3GALT2_-_33786237.23-ENST00000442999.3
A3GALT2_-_33786280.23-ENST00000442999.3	0.0261224	-0.416437	-0.195157	-2.96645	1.0196	-0.973426	-0.585326	-2.01707	-1.3012
A4GALT_+_43116425.23-P1P2	0.753776	0.0419607	0.397868	1.54225	0.743327	1.14279	-0.992854	-0.151391	-0.572122
A4GALT_+_43116792.23-P1P2	0.0495405	-0.136665	-0.0435623	-5.95748	-2.1445	-4.05099	-0.518681	0.0271167	-0.245782
A4GALT_-_43116413.23-P1P2
A4GALT_-_43116431.23-P1P2	0.830428	-0.25252	0.288954	0.964035	0.726003	0.845019	-0.466777	0.193371	-0.136703
A4GALT_-_43116434.23-P1P2	0.109532	-0.18648	-0.0384739	-6.21044	0.37524	-2.9176	0.0204324	0.3336	0.177016
A4GALT_-_43116460.23-P1P2
A4GALT_-_43116503.23-P1P2
A4GALT_-_43116683.23-P1P2
A4GALT_-_43116819.23-P1P2	-1.62254	0.618983	-0.501781	0.0488851	0.278114	0.1635	-0.609202	-0.584724	-0.596963
A4GALT_-_43116823.23-P1P2
A4GNT_+_137850764.23-P1P2
A4GNT_+_137850968.23-P1P2	-0.275485	1.09012	0.407319	-5.76913	1.11947	-2.32483	0.701238	0.331058	0.516148
A4GNT_+_137851024.23-P1P2	0.0375426	-0.18384	-0.0731488	-1.25225	0.704094	-0.27408	0.269766	-0.555699	-0.142967
A4GNT_+_137851046.23-P1P2
A4GNT_+_137851070.23-P1P2
A4GNT_+_137851178.23-P1P2	0.690005	0.236782	0.463394	-4.97231	0.725441	-2.12343	0.26755	0.15984	0.213695
A4GNT_-_137850791.23-P1P2
A4GNT_-_137850879.23-P1P2
A4GNT_-_137851117.23-P1P2	0.643463	-0.288324	0.177569	0.961029	0.222156	0.591592	-1.03964	0.404792	-0.317425
A4GNT_-_137851121.23-P1P2	1.00989	0.287225	0.648555	0.511287	-0.290789	0.110249	-0.11063	0.206049	0.047709
AAAS_+_53714942.23-P1P2
AAAS_+_53714983.23-P1P2	-0.294876	-0.253517	-0.274197	2.0923	0.222913	1.15761	-0.49802	0.00146451	-0.248278
AAAS_+_53715016.23-P1P2
AAAS_+_53715355.23-P1P2	1.07205	-0.0230759	0.524485	-5.42758	-5.48875	-5.45816	-0.285392	-0.304968	-0.29518
AAAS_-_53715347.23-P1P2
AAAS_-_53715352.23-P1P2
AAAS_-_53715363.23-P1P2
AAAS_-_53715371.23-P1P2	-0.389899	-0.098705	-0.244302	1.96691	0.0779774	1.02244	-0.170236	-0.0135221	-0.0918791
AAAS_-_53715389.23-P1P2	-0.59651	-0.776168	-0.686339	-6.53482	0.0871483	-3.22384	-1.07071	-0.297229	-0.683969
AAAS_-_53715438.23-P1P2	0.22167	-0.156492	0.0325893	0.668569	0.838529	0.753549	-0.532774	-0.288014	-0.410394
AACS_+_125549974.23-P1P2
AACS_+_125549983.23-P1P2	0.159608	0.371626	0.265617	-4.913	-0.750243	-2.83162	0.736287	0.278577	0.507432
AACS_+_125549999.23-P1P2	0.454436	-0.185881	0.134278	-0.0112697	0.799605	0.394168	-0.100978	-0.28901	-0.194994
AACS_+_125550002.23-P1P2	-0.211448	0.671618	0.230085	-0.447294	0.518491	0.0355982	-0.724721	-0.962958	-0.84384
AACS_+_125550035.23-P1P2	0.346167	0.535327	0.440747	-7.07191	0.970169	-3.05087	1.16085	-0.667967	0.246441
AACS_+_125550369.23-P1P2
AACS_+_125550406.23-P1P2
AACS_-_125550169.23-P1P2	-1.94609	-1.3785	-1.6623	-0.460759	-0.965821	-0.71329	-5.32326	-0.250123	-2.78669
AACS_-_125550187.23-P1P2
AACS_-_125550379.23-P1P2
AADACL2_+_151451732.23-P1P2	-0.529568	0.444737	-0.0424157	-1.06638	0.246747	-0.409818	-0.000181489	0.0505591	0.0251888
AADACL2_+_151451892.23-P1P2
AADACL2_+_151451926.23-P1P2	0.375915	-0.0712499	0.152333	0.410007	-0.3071	0.0514533	0.134089	0.0503763	0.0922327
AADACL2_+_151451935.23-P1P2
AADACL2_+_151452057.23-P1P2
AADACL2_+_151452121.23-P1P2	0.047732	-0.317012	-0.13464	0.600633	-0.384215	0.108209	-0.384573	-0.248185	-0.316379
AADACL2_-_151451828.23-P1P2	-0.577839	0.500648	-0.0385955	1.41983	-0.0666565	0.676589	0.0733778	-0.201251	-0.0639366
AADACL2_-_151451931.23-P1P2
AADACL2_-_151451961.23-P1P2	-1.05031	0.590936	-0.229687	0.676416	-1.43845	-0.381015	0.787784	0.0644982	0.426141
AADACL2_-_151452019.23-P1P2
AADACL3_+_12776115.23-P1P2	0.89706	-0.16839	0.364335	-0.0875479	-4.11285	-2.1002	0.0182366	-1.97402	-0.977892
AADACL3_+_12776121.23-P1P2
AADACL3_+_12776133.23-P1P2	0.358573	0.249383	0.303978	-0.246313	-0.494615	-0.370464	0.404858	0.188463	0.29666
AADACL3_+_12776213.23-P1P2	-2.16647	0.189979	-0.988243	1.09605	0.55096	0.823505	-0.0731063	-0.408207	-0.240656
AADACL3_+_12776313.23-P1P2	-0.324463	-0.359542	-0.342002	-0.520685	-1.6473	-1.08399	-3.14307	0.823	-1.16004
AADACL3_+_12776369.23-P1P2
AADACL3_+_12776495.23-P1P2	-0.633259	-0.135286	-0.384272	-1.10087	0.993651	-0.053609	-1.2422	-0.771028	-1.00661
AADACL3_-_12776129.23-P1P2
AADACL3_-_12776233.23-P1P2
AADACL3_-_12776507.23-P1P2
AADACL4_+_12704492.23-P1P2
AADACL4_+_12704556.23-P1P2
AADACL4_+_12704573.23-P1P2	-0.67038	-0.281315	-0.475847	2.12596	0.281755	1.20386	0.69916	0.0481545	0.373657
AADACL4_+_12704601.23-P1P2	-0.299086	0.215443	-0.0418217	0.16218	1.29188	0.727032	-1.3567	0.0944234	-0.631139
AADACL4_+_12704653.23-P1P2	0.0336433	-0.354393	-0.160375	-0.776248	0.0650681	-0.35559	-0.246014	-0.378919	-0.312466
AADACL4_+_12704686.23-P1P2
AADACL4_+_12704714.23-P1P2	1.73023	0.228147	0.979187	-4.67071	1.70978	-1.48047	1.76809	-3.53646	-0.884183
AADACL4_+_12704720.23-P1P2
AADACL4_+_12704750.23-P1P2
AADACL4_-_12704768.23-P1P2	0.830914	0.0311119	0.431013	-6.32096	1.38207	-2.46945	0.284448	-0.0475182	0.118465
AADAC_+_151532013.23-P1P2	0.688124	-0.606025	0.0410495	2.01228	1.21581	1.61405	0.386703	0.477493	0.432098
AADAC_+_151532125.23-P1P2
AADAC_+_151532371.23-P1P2	-0.123611	0.120978	-0.00131654	-0.668791	-2.09631	-1.38255	-0.214556	0.112341	-0.0511076
AADAC_-_151531905.23-P1P2	0.743455	0.528075	0.635765	-6.43349	-0.932519	-3.68301	-0.405479	0.106649	-0.149415
AADAC_-_151531939.23-P1P2	-0.530081	0.416831	-0.0566252	0.245305	-1.55852	-0.656608	0.0253902	0.24335	0.13437
AADAC_-_151531954.23-P1P2	-0.514389	-0.744923	-0.629656	1.00326	-6.29571	-2.64623	0.58576	0.261779	0.423769
AADAC_-_151531985.23-P1P2
AADAC_-_151532317.23-P1P2
AADAC_-_151532366.23-P1P2
AADAC_-_151532397.23-P1P2
AADAT_+_171010904.23-P1P2	-0.588778	-0.0981056	-0.343442	0.32774	1.05533	0.691536	0.482283	0.368268	0.425275
AADAT_+_171010929.23-P1P2	0.201582	-0.703987	-0.251203	1.32988	1.89326	1.61157	-0.305055	-0.0828886	-0.193972
AADAT_+_171011005.23-P1P2
AADAT_+_171011279.23-P1P2
AADAT_+_171011325.23-P1P2
AADAT_+_171011392.23-P1P2	0.064786	0.718507	0.391646	1.56564	-0.350416	0.607613	-0.294685	-0.229141	-0.261913
AADAT_-_171011321.23-P1P2	0.0171755	0.297076	0.157126	1.59673	-0.658558	0.469087	-0.0931367	0.380263	0.143563
AADAT_-_171011333.23-P1P2
AADAT_-_171011368.23-P1P2	-0.219588	-0.735603	-0.477595	1.17015	1.1309	1.15053	-0.175895	0.0267156	-0.0745895
AADAT_-_171011381.23-P1P2
AAED1_+_99417117.23-P1P2	0.392844	0.332888	0.362866	-1.11511	0.676849	-0.21913	-0.513628	-0.205566	-0.359597
AAED1_+_99417228.23-P1P2
AAED1_+_99417233.23-P1P2	-0.464348	-1.11838	-0.791362	-6.63007	-2.00667	-4.31837	-1.44159	0.248548	-0.596521
AAED1_+_99417483.23-P1P2
AAED1_+_99417525.23-P1P2	-0.0869739	-0.450211	-0.268592	1.66741	0.624349	1.14588	-0.342503	-0.294436	-0.318469
AAED1_+_99417589.23-P1P2	-0.0671673	-0.152358	-0.109763	1.81151	-5.75239	-1.97044	-0.346039	-1.64573	-0.995882
AAED1_-_99417150.23-P1P2
AAED1_-_99417451.23-P1P2
AAED1_-_99417574.23-P1P2	0.721313	-0.0486603	0.336326	-5.9913	-0.806452	-3.39888	-0.367056	-0.318816	-0.342936
AAED1_-_99417581.23-P1P2
AAGAB_+_67546560.23-P1P2
AAGAB_+_67546965.23-P1P2	-0.750103	-0.22669	-0.488396	-3.23775	4.05093	0.406592	1.73842	0.577072	1.15775
AAGAB_+_67546984.23-P1P2
AAGAB_-_67546617.23-P1P2
AAGAB_-_67546714.23-P1P2	0.958926	0.106709	0.532817	-5.69061	-2.76601	-4.22831	0.916697	0.71813	0.817414
AAGAB_-_67546743.23-P1P2
AAGAB_-_67546780.23-P1P2
AAGAB_-_67546928.23-P1P2	0.978778	-0.398279	0.290249	2.08295	-0.549178	0.766889	0.13363	-0.178948	-0.022659
AAGAB_-_67546952.23-P1P2	-1.27606	-0.650066	-0.963061	-5.30528	0.201513	-2.55188	0.888256	1.26451	1.07638
AAGAB_-_67546997.23-P1P2	-5.85863	0.0177266	-2.92045	-3.43152	-6.36893	-4.90023	0.0450801	-0.349703	-0.152311
AAK1_+_69870290.23-P1P2	-1.49721	-0.475137	-0.986175	1.71603	-5.90857	-2.09627	-0.874386	0.139624	-0.367381
AAK1_+_69870701.23-P1P2	0.113092	-0.707583	-0.297246	1.23325	-0.106922	0.563162	1.05907	-0.248877	0.405098
AAK1_+_69870743.23-P1P2
AAK1_-_69870339.23-P1P2
AAK1_-_69870541.23-P1P2	0.00921959	-1.23233	-0.611554	-3.96386	-6.00551	-4.98468	0.790903	0.881288	0.836096
AAK1_-_69870640.23-P1P2
AAK1_-_69870719.23-P1P2
AAK1_-_69870759.23-P1P2
AAK1_-_69870791.23-P1P2	-0.468548	-0.439855	-0.454201	-1.1335	0.48026	-0.326621	-0.351133	0.388952	0.0189096
AAK1_-_69870794.23-P1P2	-0.641726	0.674255	0.0162642	-5.05537	0.749945	-2.15271	1.0551	0.254044	0.654572
AAMDC_+_77532426.23-P1P2	-2.23414	0.35246	-0.940838	-5.02435	0.497055	-2.26365	0.0618801	0.320306	0.191093
AAMDC_-_77532187.23-P1P2	0.089708	0.443281	0.266495	-1.31487	0.63909	-0.337891	0.374446	0.575895	0.475171
AAMDC_-_77532195.23-P1P2
AAMDC_-_77532222.23-P1P2	-0.0543287	-0.347034	-0.200681	1.46679	-6.23499	-2.3841	-1.86305	0.432682	-0.715186
AAMDC_-_77532236.23-P1P2	0.905779	0.660093	0.782936	3.15081	1.42834	2.28957	0.767393	0.824999	0.796196
AAMDC_-_77532439.23-P1P2
AAMDC_-_77532634.23-P1P2	0.945983	-1.01233	-0.0331744	0.486362	-0.849428	-0.181533	0.459463	-0.542571	-0.0415544
AAMDC_-_77532649.23-P1P2
AAMDC_-_77532686.23-P1P2
AAMDC_-_77532705.23-P1P2
AAMP_+_219134841.23-P1P2	1.48467	-5.03585	-1.77559	-4.21503	-4.00168	-4.10836	1.82144	-5.05152	-1.61504
AAMP_+_219134851.23-P1P2	-0.687276	0.195283	-0.245996	0.468932	-5.33279	-2.43193	0.419936	-0.859063	-0.219563
AAMP_-_219134310.23-P1P2
AAMP_-_219134415.23-P1P2	0.399662	-0.0530716	0.173295	-0.0525811	1.10425	0.525833	-0.0354098	-0.517496	-0.276453
AAMP_-_219134418.23-P1P2
AAMP_-_219134424.23-P1P2	0.229813	-0.123921	0.052946	-6.09241	0.177269	-2.95757	-0.455126	-0.0273369	-0.241231
AAMP_-_219134443.23-P1P2
AAMP_-_219134449.23-P1P2
AAMP_-_219134453.23-P1P2
AAMP_-_219134469.23-P1P2	-0.453671	0.674282	0.110305	0.429227	0.672829	0.551028	-0.572342	0.009409	-0.281467
AANAT_+_74463710.23-P1P2
AANAT_+_74463718.23-P1P2	-0.459054	-0.405453	-0.432253	1.00749	0.538963	0.773229	1.18944	0.230958	0.710198
AANAT_+_74463735.23-P1P2	0.26798	-0.938344	-0.335182	1.13964	-1.1709	-0.0156335	-0.117776	-0.360464	-0.23912
AANAT_+_74463793.23-P1P2
AANAT_+_74464038.23-P1P2
AANAT_+_74464088.23-P1P2	0.853898	0.648913	0.751406	1.65255	0.787373	1.21996	0.690715	0.44613	0.568423
AANAT_+_74464143.23-P1P2
AANAT_-_74463789.23-P1P2
AANAT_-_74464175.23-P1P2	0.214001	-0.0575991	0.0782008	0.376903	0.0862486	0.231576	0.485398	-0.526796	-0.0206992
AANAT_-_74464185.23-P1P2	-0.16514	0.241221	0.0380402	-1.53191	-0.742599	-1.13725	0.412681	-0.389284	0.0116985
AAR2_+_34824386.23-P1P2	-1.05591	-1.6219	-1.33891	-5.39156	-7.14406	-6.26781	0.0933142	0.169787	0.13155
AAR2_+_34824405.23-P1P2
AAR2_+_34824485.23-P1P2
AAR2_+_34824488.23-P1P2	0.14332	-0.718428	-0.287554	0.302967	0.439194	0.37108	-0.405501	-0.147746	-0.276623
AAR2_+_34824655.23-P1P2
AAR2_+_34824681.23-P1P2	0.140527	0.583075	0.361801	1.6746	-6.42533	-2.37536	0.701832	-0.100123	0.300855
AAR2_-_34824417.23-P1P2	0.406473	-0.737899	-0.165713	-3.01863	-1.54663	-2.28263	1.06537	0.454162	0.759765
AAR2_-_34824425.23-P1P2	-0.935548	-0.0959725	-0.51576	-0.520568	2.59005	1.03474	0.193029	0.110754	0.151892
AAR2_-_34824434.23-P1P2
AAR2_-_34824937.23-P1P2
AARD_+_117950477.23-P1P2	-0.315257	0.296689	-0.00928395	-1.05999	-1.15529	-1.10764	1.05262	0.388797	0.720709
AARD_+_117950489.23-P1P2	0.722756	0.00829207	0.365524	-4.57225	-6.30921	-5.44073	0.558127	-0.216092	0.171018
AARD_+_117950882.23-P1P2	0.00412336	-0.36105	-0.178463	0.589782	-0.889474	-0.149846	0.112655	-0.0226872	0.0449838
AARD_+_117950890.23-P1P2	0.728466	0.035873	0.38217	2.04224	-0.987855	0.527193	0.00530857	-0.542526	-0.268609
AARD_+_117950901.23-P1P2
AARD_+_117950911.23-P1P2
AARD_-_117950494.23-P1P2	0.13099	-0.304438	-0.0867237	0.463063	0.2952	0.379131	-0.269873	0.792764	0.261446
AARD_-_117950667.23-P1P2
AARD_-_117950692.23-P1P2
AARD_-_117950728.23-P1P2
AARS2_+_44280645.23-P1P2
AARS2_+_44280650.23-P1P2	0.465116	-0.00940227	0.227857	-0.570048	-0.78427	-0.677159	0.76049	-0.43488	0.162805
AARS2_+_44280670.23-P1P2
AARS2_+_44281006.23-P1P2	0.259167	0.161306	0.210237	1.52508	-0.233367	0.645857	-0.149344	-0.386708	-0.268026
AARS2_+_44281027.23-P1P2	0.00903646	0.717229	0.363133	-0.920689	-2.08067	-1.50068	0.410321	0.144112	0.277217
AARS2_+_44281044.23-P1P2	0.807344	0.355908	0.581626	2.21903	-1.34065	0.439189	1.35676	1.09804	1.2274
AARS2_+_44281056.23-P1P2	0.0171906	0.339917	0.178554	0.0772576	0.197571	0.137414	-1.06439	-1.13865	-1.10152
AARS2_-_44280878.23-P1P2
AARS2_-_44281001.23-P1P2
AARS2_-_44281016.23-P1P2
AARSD1_+_41116203.23-P1	0.212686	-0.0701495	0.0712684	-1.45639	0.965494	-0.245449	0.752043	-0.0308767	0.360583
AARSD1_+_41116343.23-P1
AARSD1_+_41116412.23-P1	0.0713179	-1.51013	-0.719405	-0.623182	-6.85966	-3.74142	-0.109742	-0.302168	-0.205955
AARSD1_+_41116417.23-P1	0.130406	0.561963	0.346185	-5.06506	0.68378	-2.19064	-0.12271	0.0979883	-0.0123607
AARSD1_+_41132061.23-P2	0.260582	-0.0396733	0.110454	-0.449355	-0.110143	-0.279749	0.0533333	0.279734	0.166534
AARSD1_+_41132078.23-P2	0.278926	0.214203	0.246565	0.692409	1.23486	0.963636	0.00702508	-1.06411	-0.528544
AARSD1_-_41116054.23-P1
AARSD1_-_41116243.23-P1	0.21545	0.27035	0.2429	-1.93359	-0.26306	-1.09833	0.832674	-0.289333	0.27167
AARSD1_-_41116425.23-P1	-0.676985	-0.949269	-0.813127	-0.43608	-0.636382	-0.536231	0.322632	0.121136	0.221884
AARSD1_-_41116465.23-P1
AARSD1_-_41116499.23-P1
AARSD1_-_41116508.23-P1
AARSD1_-_41131671.23-P2
AARSD1_-_41131701.23-P2
AARSD1_-_41131712.23-P2	0.193283	-0.60318	-0.204948	1.02244	-0.358989	0.331723	0.614327	0.144906	0.379616
AARSD1_-_41131716.23-P2	-0.0217703	0.447606	0.212918	0.842318	0.95731	0.899814	0.149759	0.288077	0.218918
AARSD1_-_41132004.23-P2
AARSD1_-_41132022.23-P2
AARSD1_-_41132037.23-P2	1.02126	0.0360477	0.528654	-5.13693	0.848498	-2.14421	-0.763417	0.88308	0.0598312
AARSD1_-_41132088.23-P2	0.169197	-0.0364009	0.066398	0.0798897	0.0108877	0.0453887	0.555071	-0.260993	0.147039
AARS_+_70323296.23-P1P2
AARS_+_70323318.23-P1P2	3.45635	-5.19551	-0.86958	4.25821	1.3119	2.78505	2.92519	-5.21117	-1.14299
AARS_+_70323322.23-P1P2	2.39282	0.396341	1.39458	2.88313	-3.15445	-0.135661	1.43876	0.893744	1.16625
AARS_+_70323353.23-P1P2	3.03954	0.883502	1.96152	-4.55245	-3.65655	-4.1045	3.08577	2.31325	2.69951
AARS_+_70323362.23-P1P2	2.43168	0.951697	1.69169	3.58949	-2.80464	0.392423	1.50134	0.936031	1.21868
AARS_+_70323368.23-P1P2
AARS_+_70323376.23-P1P2
AARS_-_70322952.23-P1P2
AARS_-_70323314.23-P1P2
AARS_-_70323332.23-P1P2	2.48976	-5.30781	-1.40902	2.03151	0.185791	1.10865	1.10079	1.32757	1.21418
AASDHPPT_+_105948405.23-P1P2	-6.93125	-0.97546	-3.95336	-5.50828	-5.30507	-5.40668	-6.89339	-0.394481	-3.64394
AASDHPPT_+_105948450.23-P1P2	-0.0931706	-0.326812	-0.209991	-5.58382	-1.96126	-3.77254	0.689436	-0.444192	0.122622
AASDHPPT_+_105948470.23-P1P2
AASDHPPT_+_105948804.23-P1P2
AASDHPPT_+_105948813.23-P1P2	-1.33507	0.02983	-0.652618	0.402353	1.95923	1.18079	-0.233071	-0.0426985	-0.137885
AASDHPPT_+_105948816.23-P1P2
AASDHPPT_-_105948374.23-P1P2	0.287683	-0.082504	0.10259	1.16851	-0.215192	0.476657	-0.564163	-0.0518549	-0.308009
AASDHPPT_-_105948417.23-P1P2	0.536949	-1.65639	-0.559721	2.1979	1.58755	1.89272	0.0948198	-0.813672	-0.359426
AASDHPPT_-_105948422.23-P1P2
AASDHPPT_-_105948779.23-P1P2
AASDH_+_57253516.23-P1P2
AASDH_+_57253570.23-P1P2	0.362912	0.116377	0.239644	0.799028	0.379858	0.589443	-0.812989	-0.33322	-0.573105
AASDH_+_57253636.23-P1P2
AASDH_+_57253649.23-P1P2
AASDH_-_57253280.23-P1P2	-0.814535	0.0698364	-0.372349	-0.095732	-6.54249	-3.31911	0.610353	-0.146742	0.231805
AASDH_-_57253356.23-P1P2	-0.34286	0.0995328	-0.121664	1.51907	-0.680823	0.419123	-1.5743	-0.453021	-1.01366
AASDH_-_57253362.23-P1P2	-0.446096	-0.3193	-0.382698	0.888717	0.51093	0.699823	-0.27211	0.430908	0.0793988
AASDH_-_57253574.23-P1P2
AASDH_-_57253588.23-P1P2	-0.507559	-0.0755509	-0.291555	0.483729	1.29729	0.89051	-1.84666	0.211497	-0.817584
AASDH_-_57253646.23-P1P2
AASS_+_121784000.23-P1P2	0.678293	-0.399294	0.1395	-5.66737	-2.26783	-3.9676	0.742509	0.235591	0.48905
AASS_+_121784213.23-P1P2
AASS_+_121784219.23-P1P2	-0.749135	0.532617	-0.108259	0.165994	0.554457	0.360225	-0.169495	-0.376573	-0.273034
AASS_+_121784247.23-P1P2	-0.00877185	-0.370184	-0.189478	-4.96022	0.302758	-2.32873	-0.810214	0.583276	-0.113469
AASS_+_121784250.23-P1P2
AASS_-_121784091.23-P1P2
AASS_-_121784229.23-P1P2
AASS_-_121784277.23-P1P2	-0.0765675	0.195096	0.0592643	0.85914	0.293521	0.576331	0.0512075	-0.0193498	0.0159289
AASS_-_121784313.23-P1P2
AASS_-_121784328.23-P1P2	-0.0953332	0.173488	0.0390775	0.633013	0.0694428	0.351228	-0.360372	0.2526	-0.053886
AATF_+_35306366.23-P1P2
AATF_+_35306650.23-P1P2
AATF_-_35306286.23-P1P2	0.979385	-2.86418	-0.942398	1.8572	-2.20198	-0.172391	0.99498	-0.0354983	0.479741
AATF_-_35306312.23-P1P2	0.980354	0.124407	0.552381	1.08881	-2.85559	-0.88339	0.447168	0.28959	0.368379
AATF_-_35306320.23-P1P2
AATF_-_35306333.23-P1P2	-0.179584	0.582155	0.201286	-0.619999	0.514646	-0.0526764	-1.72222	-0.644585	-1.1834
AATF_-_35306340.23-P1P2	0.280517	-2.38646	-1.05297	1.38742	-6.18518	-2.39888	-0.490899	0.292456	-0.0992215
AATF_-_35306346.23-P1P2	1.53565	-0.604299	0.465676	-4.31812	-7.24961	-5.78387	0.266282	-2.36871	-1.05121
AATF_-_35306351.23-P1P2
AATF_-_35306747.23-P1P2
AATK_+_79139544.23-ENST00000326724.4
AATK_+_79139571.23-ENST00000326724.4	0.371138	0.560229	0.465684	0.0862047	-1.14753	-0.530663	-1.58108	0.895935	-0.342573
AATK_+_79139589.23-ENST00000326724.4	-0.705244	0.397241	-0.154001	0.563622	0.577916	0.570769	-0.16531	-0.235096	-0.200203
AATK_+_79139592.23-ENST00000326724.4	0.348578	0.650359	0.499469	0.668726	-4.1876	-1.75943	0.417009	1.10496	0.760984
AATK_-_79139586.23-ENST00000326724.4	0.254876	0.364867	0.309872	-0.0666391	0.034825	-0.0159071	0.287049	0.0429937	0.165021
AATK_-_79139702.23-ENST00000326724.4
AATK_-_79139880.23-ENST00000326724.4
AATK_-_79139956.23-ENST00000326724.4	1.75726	0.835353	1.2963	1.82474	0.606489	1.21561	-0.0080215	-1.02831	-0.518166
AATK_-_79139960.23-ENST00000326724.4
AATK_-_79139975.23-ENST00000326724.4
ABAT_+_8768492.23-P1	-0.35698	0.708086	0.175553	-5.28941	0.242903	-2.52325	0.344159	0.392375	0.368267
ABAT_+_8768526.23-P1
ABAT_+_8768542.23-P1
ABAT_+_8768682.23-P1	-1.33753	0.559475	-0.389029	-6.11058	0.897384	-2.6066	-3.68214	-1.16334	-2.42274
ABAT_+_8768874.23-P1
ABAT_+_8807437.23-P2
ABAT_+_8807445.23-P2	0.553042	-0.054448	0.249297	-4.36042	-6.96279	-5.66161	-0.750847	0.291152	-0.229847
ABAT_+_8807450.23-P2	-1.28643	-0.0754437	-0.680937	1.68009	-2.07186	-0.195886	-0.593594	-0.0661058	-0.32985
ABAT_+_8807464.23-P2	0.887993	-0.0241338	0.43193	-1.34413	0.954836	-0.194646	0.553125	-0.102203	0.225461
ABAT_+_8807492.23-P2	0.181679	0.27081	0.226244	0.30905	-0.716393	-0.203671	-0.789597	0.625062	-0.0822678
ABAT_+_8807600.23-P2
ABAT_+_8807610.23-P2
ABAT_+_8807696.23-P2	0.263904	-0.0901057	0.0868993	-4.78795	0.0911062	-2.34842	-0.307796	0.488107	0.0901553
ABAT_+_8807706.23-P2
ABAT_+_8807798.23-P2
ABAT_-_8768466.23-P1
ABAT_-_8768504.23-P1	-0.111232	0.236408	0.0625877	0.957729	0.762291	0.86001	-0.526335	-0.618462	-0.572399
ABAT_-_8768523.23-P1	0.221764	0.189873	0.205819	-0.654	0.630364	-0.0118181	0.196508	-0.142841	0.0268338
ABAT_-_8768530.23-P1
ABAT_-_8768533.23-P1	0.319404	0.897113	0.608259	0.138733	-1.87336	-0.867312	-0.0827735	-0.325631	-0.204202
ABCA10_+_67224502.23-P1P2
ABCA10_+_67224811.23-P1P2	0.974325	0.0442141	0.50927	-1.31641	-0.921615	-1.11901	-0.434234	0.359064	-0.0375849
ABCA10_+_67224827.23-P1P2
ABCA10_+_67224916.23-P1P2
ABCA10_+_67224929.23-P1P2	0.467557	-0.460776	0.0033906	0.134017	-0.999104	-0.432543	-0.610337	0.280414	-0.164961
ABCA10_-_67224447.23-P1P2	-0.456648	1.10117	0.322263	1.00049	-0.416298	0.292097	-0.238534	0.332726	0.0470957
ABCA10_-_67224767.23-P1P2	-1.05133	0.289455	-0.380939	1.16697	0.397142	0.782054	0.299051	0.556511	0.427781
ABCA10_-_67224823.23-P1P2	-1.01937	0.35809	-0.33064	-5.97517	-0.0320544	-3.00361	-0.402349	-0.17314	-0.287745
ABCA10_-_67224857.23-P1P2
ABCA10_-_67224969.23-P1P2
ABCA12_+_216002868.23-P1P2
ABCA12_+_216002883.23-P1P2
ABCA12_+_216002996.23-P1P2	0.0643332	-0.0378666	0.0132333	-1.10532	1.19289	0.0437847	-0.0687107	-1.04304	-0.555876
ABCA12_+_216003308.23-P1P2	-0.253271	0.655239	0.200984	-5.23775	-1.94446	-3.59111	0.230537	0.352291	0.291414
ABCA12_+_216003314.23-P1P2	-0.667075	-0.302185	-0.48463	0.923665	-0.164999	0.379333	0.0453157	-0.0690871	-0.0118857
ABCA12_+_216003317.23-P1P2
ABCA12_+_216003325.23-P1P2
ABCA12_+_216003340.23-P1P2	0.379754	0.55901	0.469382	0.488541	-0.749211	-0.130335	-0.0157731	0.240227	0.112227
ABCA12_-_216002923.23-P1P2	-0.320389	0.814812	0.247212	-5.26455	-0.91958	-3.09207	0.31214	-0.536457	-0.112158
ABCA12_-_216003059.23-P1P2
ABCA13_+_48211090.23-P1P2	-0.54211	-0.217851	-0.37998	0.974688	0.853601	0.914145	0.250422	-0.351514	-0.0505458
ABCA13_+_48211097.23-P1P2	-0.553805	-0.507036	-0.53042	0.659968	-0.441549	0.109209	-0.966886	-0.243925	-0.605405
ABCA13_+_48211145.23-P1P2	0.944713	0.343651	0.644182	0.792798	-2.22588	-0.71654	0.458726	-0.865991	-0.203633
ABCA13_+_48211160.23-P1P2	0.326923	0.680506	0.503714	0.400593	-1.72531	-0.662357	-0.130051	-0.278577	-0.204314
ABCA13_+_48211170.23-P1P2
ABCA13_-_48211093.23-P1P2	0.0671075	-0.283037	-0.107965	1.53803	-0.150891	0.693568	0.457043	0.273204	0.365123
ABCA13_-_48211142.23-P1P2
ABCA13_-_48211206.23-P1P2
ABCA13_-_48211352.23-P1P2
ABCA13_-_48211482.23-P1P2
ABCA1_+_107689930.23-P1P2
ABCA1_+_107689978.23-P1P2
ABCA1_+_107690410.23-P1P2
ABCA1_-_107689997.23-P1P2	0.479758	0.470457	0.475108	1.76776	-1.61337	0.0771932	0.0899844	-0.180123	-0.0450694
ABCA1_-_107690031.23-P1P2	0.27293	-0.188552	0.0421892	0.296705	0.194238	0.245471	-1.70019	-0.151635	-0.925914
ABCA1_-_107690202.23-P1P2
ABCA1_-_107690338.23-P1P2
ABCA1_-_107690385.23-P1P2	-0.978921	-3.01887	-1.9989	1.03858	-4.72166	-1.84154	-0.00944417	0.232251	0.111403
ABCA1_-_107690389.23-P1P2	1.27778	-1.21062	0.0335807	2.1155	0.330516	1.22301	-0.889218	0.792578	-0.0483202
ABCA1_-_107690394.23-P1P2	-0.322059	0.452117	0.0650289	1.59314	0.722728	1.15793	-0.701701	-0.109517	-0.405609
ABCA2_+_139922190.23-P1P2	0.53369	-0.890247	-0.178279	-5.55486	-5.56344	-5.55915	-1.37146	-0.0897107	-0.730583
ABCA2_+_139922193.23-P1P2
ABCA2_+_139922201.23-P1P2	0.344362	-0.661708	-0.158673	-5.97111	1.09205	-2.43953	-0.202736	-0.306191	-0.254464
ABCA2_+_139922272.23-P1P2	0.212029	0.549333	0.380681	-5.18635	0.0638513	-2.56125	0.252449	0.0582272	0.155338
ABCA2_+_139922290.23-P1P2
ABCA2_+_139922669.23-P1P2	-1.09486	-1.14812	-1.12149	0.900465	-0.671427	0.114519	-0.383358	-0.574716	-0.479037
ABCA2_-_139922262.23-P1P2
ABCA2_-_139922304.23-P1P2
ABCA2_-_139922347.23-P1P2
ABCA2_-_139922596.23-P1P2	-0.986279	0.567463	-0.209408	-6.62232	-0.261346	-3.44183	-0.232208	-0.576155	-0.404181
ABCA3_+_2390336.23-P1P2	0.395175	-0.131857	0.131659	-4.66402	-0.533611	-2.59881	0.709494	-0.682984	0.0132548
ABCA3_+_2390611.23-P1P2	-0.278482	0.590852	0.156185	1.55117	-1.97938	-0.214107	0.973826	-0.33654	0.318643
ABCA3_+_2390721.23-P1P2
ABCA3_-_2390323.23-P1P2	0.164861	-0.123878	0.0204915	0.568162	-2.71579	-1.07381	0.205893	-0.20541	0.000241313
ABCA3_-_2390333.23-P1P2	0.966725	0.995358	0.981042	-4.57403	-5.39254	-4.98329	0.524368	-7.44237	-3.459
ABCA3_-_2390500.23-P1P2
ABCA3_-_2390670.23-P1P2
ABCA3_-_2390673.23-P1P2
ABCA3_-_2390704.23-P1P2	0.842158	-0.292734	0.274712	2.63481	-5.90242	-1.6338	-0.050219	-6.95226	-3.50124
ABCA3_-_2390733.23-P1P2
ABCA4_+_94586620.23-P1P2
ABCA4_+_94586668.23-P1P2	-0.508361	-0.236869	-0.372615	-0.0151182	-1.83367	-0.924396	-0.220173	0.11649	-0.0518416
ABCA4_+_94586689.23-P1P2
ABCA4_-_94586219.23-P1P2	-0.161466	-6.98906	-3.57526	3.65488	-5.95092	-1.14802	-0.379941	-7.00472	-3.69233
ABCA4_-_94586232.23-P1P2	0.447917	0.0830835	0.2655	1.08673	1.092	1.08936	-0.538132	0.252934	-0.142599
ABCA4_-_94586250.23-P1P2	-0.338837	0.0878523	-0.125492	1.54737	0.0122349	0.779803	1.06118	-0.419473	0.320853
ABCA4_-_94586284.23-P1P2
ABCA4_-_94586293.23-P1P2
ABCA4_-_94586628.23-P1P2
ABCA4_-_94586658.23-P1P2	0.794218	-0.333789	0.230214	-6.50079	1.0768	-2.71199	0.994353	0.32521	0.659782
ABCA5_+_67322884.23-P1P2
ABCA5_+_67323191.23-P1P2
ABCA5_+_67323221.23-P1P2
ABCA5_-_67322845.23-P1P2
ABCA5_-_67322851.23-P1P2	-0.447124	-0.677843	-0.562483	-5.05025	0.700282	-2.17498	0.107531	-0.881837	-0.387153
ABCA5_-_67322872.23-P1P2	-0.202814	0.103555	-0.0496296	-0.951194	0.123764	-0.413715	-0.0301029	-0.103764	-0.0669334
ABCA5_-_67322891.23-P1P2	0.144307	-1.02481	-0.440249	0.402027	-0.638181	-0.118077	0.271483	-1.2138	-0.47116
ABCA5_-_67323220.23-P1P2	-1.6601	0.697752	-0.481176	0.779749	0.986358	0.883053	-0.037277	0.283324	0.123023
ABCA5_-_67323267.23-P1P2
ABCA5_-_67323280.23-P1P2	-0.203153	-0.24873	-0.225942	-1.79799	0.563733	-0.617127	-0.0380087	-0.457629	-0.247819
ABCA6_+_67137671.23-P1P2
ABCA6_+_67137842.23-P1P2	1.03682	-0.141925	0.447446	1.01152	0.686756	0.849137	0.577526	-0.0825499	0.247488
ABCA6_+_67138008.23-P1P2	-1.07862	-0.551981	-0.8153	-5.22416	-0.99635	-3.11026	-0.44231	0.0103964	-0.215957
ABCA6_+_67138026.23-P1P2	0.0115144	-0.364307	-0.176396	0.658304	-0.324688	0.166808	-1.34068	-0.125453	-0.733067
ABCA6_+_67138050.23-P1P2	-2.18694	-0.141715	-1.16433	-0.0877885	0.91023	0.411221	0.477004	-0.786226	-0.154611
ABCA6_+_67138055.23-P1P2
ABCA6_-_67137744.23-P1P2
ABCA6_-_67137748.23-P1P2
ABCA6_-_67137854.23-P1P2	-0.00568823	-0.117092	-0.0613899	-0.371018	-0.965377	-0.668197	-0.155076	0.717892	0.281408
ABCA6_-_67137948.23-P1P2
ABCA7_+_1040413.23-P1	-0.79684	-0.186025	-0.491433	-0.940895	-0.78001	-0.860453	-0.0504684	-0.048179	-0.0493237
ABCA7_+_1040474.23-P1
ABCA7_+_1040513.23-P1	0.67021	0.662256	0.666233	1.13608	-0.156131	0.489974	0.181794	0.237749	0.209772
ABCA7_+_1040541.23-P1
ABCA7_+_1040560.23-P1
ABCA7_+_1040577.23-P1	-0.0998805	0.257002	0.0785608	0.0996836	-0.434153	-0.167235	-0.174271	0.264523	0.0451259
ABCA7_+_1041292.23-P2	-0.546849	0.255256	-0.145797	-0.423063	-0.6305	-0.526782	0.563164	-0.650175	-0.0435053
ABCA7_+_1041297.23-P2	0.518239	-0.301779	0.10823	1.89864	-3.5101	-0.80573	0.23699	0.362327	0.299659
ABCA7_+_1041311.23-P2	0.237701	-0.62694	-0.19462	-0.318254	0.878536	0.280141	-0.540678	-0.964534	-0.752606
ABCA7_+_1041348.23-P2
ABCA7_+_1041432.23-P2
ABCA7_+_1041489.23-P2
ABCA7_+_1041673.23-P2
ABCA7_-_1040133.23-P1	0.76115	-1.32623	-0.282538	2.02415	-3.48643	-0.73114	-1.54852	-0.543222	-1.04587
ABCA7_-_1040209.23-P1	-0.72133	-1.10065	-0.91099	0.883604	-0.903858	-0.0101269	-0.522376	-0.539573	-0.530974
ABCA7_-_1040214.23-P1
ABCA7_-_1040526.23-P1
ABCA7_-_1041459.23-P2	-0.00419025	-0.0724792	-0.0383347	0.988237	-0.0383084	0.474964	-0.536701	0.25819	-0.139256
ABCA7_-_1041690.23-P2
ABCA7_-_1041717.23-P2	0.3396	0.0995121	0.219556	0.386004	0.850376	0.61819	-0.270234	0.0129991	-0.128617
ABCA8_+_66950951.23-P1P2
ABCA8_+_66950959.23-P1P2	-0.053923	-0.312344	-0.183133	-1.38527	-0.212699	-0.798985	-2.21363	0.0153981	-1.09912
ABCA8_+_66951172.23-P1P2
ABCA8_+_66951401.23-P1P2	0.315968	-1.9896	-0.836818	-5.47424	1.45805	-2.0081	0.816804	-0.786435	0.0151841
ABCA8_-_66951365.23-P1P2
ABCA8_-_66951372.23-P1P2	-0.378104	-0.131309	-0.254706	1.26295	1.12055	1.19175	-0.406774	-0.0275266	-0.21715
ABCA8_-_66951390.23-P1P2
ABCA8_-_66951447.23-P1P2
ABCA8_-_66951525.23-P1P2	-0.0491926	-0.625732	-0.337462	1.34144	0.285335	0.81339	-0.00955942	-0.117062	-0.0633107
ABCA8_-_66951528.23-P1P2	-1.06328	-0.734012	-0.898649	-5.41487	-0.12347	-2.76917	-0.999237	0.820525	-0.0893559
ABCA9_+_67056924.23-P1P2
ABCA9_+_67056982.23-P1P2
ABCA9_+_67057085.23-P1P2	-0.0883479	0.484707	0.19818	1.16182	0.0370089	0.599416	-0.206798	-0.938496	-0.572647
ABCA9_-_67056649.23-P1P2	0.807555	-0.77504	0.0162579	-0.575582	-0.8645	-0.720041	0.904014	0.0510826	0.477548
ABCA9_-_67056810.23-P1P2
ABCA9_-_67056917.23-P1P2
ABCA9_-_67056936.23-P1P2
ABCA9_-_67057012.23-P1P2	-0.479094	0.340147	-0.0694734	-0.556684	-1.37136	-0.964024	-0.19151	-0.192577	-0.192044
ABCA9_-_67057053.23-P1P2	0.440375	-0.829698	-0.194662	-4.34767	-0.045247	-2.19646	0.15902	-0.0284861	0.0652669
ABCA9_-_67057069.23-P1P2	0.15129	0.510886	0.331088	-0.218386	0.674846	0.22823	-0.0148013	-0.0946716	-0.0547364
ABCB10_+_229694012.23-P1P2
ABCB10_+_229694285.23-P1P2	-0.190675	-0.586232	-0.388454	1.87334	-5.27998	-1.70332	-0.703826	0.0624987	-0.320664
ABCB10_+_229694391.23-P1P2
ABCB10_+_229694413.23-P1P2	0.718355	0.164629	0.441492	-1.22243	-2.53455	-1.87849	-2.1837	-3.20588	-2.69479
ABCB10_-_229694283.23-P1P2
ABCB10_-_229694290.23-P1P2
ABCB10_-_229694297.23-P1P2	0.667504	-4.97312	-2.15281	1.20971	-3.93894	-1.36462	0.422691	-4.98878	-2.28305
ABCB10_-_229694400.23-P1P2
ABCB10_-_229694457.23-P1P2	-0.746388	0.367973	-0.189208	-4.63093	-2.00261	-3.31677	0.325317	0.659715	0.492516
ABCB10_-_229694467.23-P1P2	-0.732265	0.810608	0.0391717	-4.93263	-1.01358	-2.97311	0.212164	0.291176	0.25167
ABCB11_+_169887409.23-P1P2	-0.103699	0.474141	0.185221	2.23518	0.482777	1.35898	0.719287	0.0447693	0.382028
ABCB11_+_169887589.23-P1P2
ABCB11_+_169887604.23-P1P2
ABCB11_+_169887776.23-P1P2
ABCB11_+_169887811.23-P1P2	0.51669	0.0601746	0.288432	0.803859	0.759392	0.781625	-0.80429	-0.231413	-0.517852
ABCB11_+_169887815.23-P1P2
ABCB11_-_169887416.23-P1P2	-1.30123	0.385947	-0.457639	1.21417	0.277429	0.745801	-0.014863	0.413616	0.199376
ABCB11_-_169887692.23-P1P2
ABCB11_-_169887784.23-P1P2	0.376461	0.45469	0.415576	0.963523	-0.900591	0.0314661	0.153561	-0.33245	-0.0894446
ABCB11_-_169887796.23-P1P2	-0.121515	0.0157733	-0.0528706	0.908363	1.14157	1.02497	-0.0701987	0.177894	0.0538479
ABCB1_+_87342475.23-ENST00000265724.3
ABCB1_+_87342641.23-ENST00000265724.3
ABCB1_-_87342245.23-ENST00000265724.3
ABCB1_-_87342256.23-ENST00000265724.3	-0.481488	-0.165726	-0.323607	1.13741	0.522637	0.830025	-0.299646	-0.0199472	-0.159797
ABCB1_-_87342302.23-ENST00000265724.3	0.287033	1.17701	0.732022	0.960032	0.205925	0.582979	-0.613042	-0.035053	-0.324047
ABCB1_-_87342654.23-ENST00000265724.3	0.299434	0.575064	0.437249	-5.26289	1.09264	-2.08512	-1.44951	0.282681	-0.583415
ABCB1_-_87342657.23-ENST00000265724.3	0.482962	-0.454108	0.0144273	0.841987	0.996097	0.919042	-0.288231	0.297167	0.00446805
ABCB1_-_87342674.23-ENST00000265724.3	-1.51486	-0.124558	-0.81971	-1.03219	0.0560018	-0.488097	-1.00436	-0.150768	-0.577566
ABCB1_-_87342678.23-ENST00000265724.3
ABCB1_-_87342682.23-ENST00000265724.3
ABCB4_+_87104635.23-P1P2
ABCB4_+_87104755.23-P1P2
ABCB4_+_87104897.23-P1P2
ABCB4_+_87104933.23-P1P2	-0.536699	0.587935	0.0256179	1.35274	0.293206	0.822971	-0.400431	0.33757	-0.0314307
ABCB4_+_87104939.23-P1P2	-0.147668	-0.310287	-0.228977	-6.34314	0.284185	-3.02948	-1.32363	-0.356847	-0.840241
ABCB4_+_87104948.23-P1P2
ABCB4_+_87105008.23-P1P2	-2.23789	-0.40433	-1.32111	1.41963	-0.235383	0.592122	-0.145198	0.787025	0.320914
ABCB4_-_87104608.23-P1P2	-0.584237	-0.442667	-0.513452	0.943187	0.474906	0.709046	-1.17333	-0.431698	-0.802514
ABCB4_-_87104975.23-P1P2	0.0256385	-1.02259	-0.498474	0.163894	1.15348	0.658686	-0.809941	-0.814709	-0.812325
ABCB4_-_87104991.23-P1P2
ABCB5_+_20687051.23-P1P2	0.524562	0.142203	0.333383	-0.139277	-0.880381	-0.509829	0.765128	0.261314	0.513221
ABCB5_+_20687204.23-P1P2
ABCB5_+_20687218.23-P1P2	-1.05461	1.02594	-0.0143345	0.545201	-0.247783	0.148709	-7.24849	1.45554	-2.89647
ABCB5_+_20687242.23-P1P2	0.428599	0.0296653	0.229132	1.32481	-0.480394	0.422206	-0.268395	0.150811	-0.0587921
ABCB5_+_20687409.23-P1P2	0.224362	0.412348	0.318355	2.20548	-6.16819	-1.98135	0.0625541	-0.141212	-0.0393291
ABCB5_+_20687450.23-P1P2
ABCB5_-_20687157.23-P1P2
ABCB5_-_20687194.23-P1P2
ABCB5_-_20687236.23-P1P2
ABCB5_-_20687396.23-P1P2	0.0677269	0.388404	0.228065	0.280668	-0.927208	-0.32327	0.71048	0.115007	0.412743
ABCB6_+_220083287.23-P1P2
ABCB6_+_220083500.23-P1P2	-0.259749	-0.214538	-0.237143	1.71289	1.7823	1.74759	0.874733	-0.158311	0.358211
ABCB6_+_220083584.23-P1P2
ABCB6_+_220083613.23-P1P2
ABCB6_+_220083669.23-P1P2
ABCB6_-_220083181.23-P1P2	0.373301	0.621637	0.497469	-6.47424	0.746956	-2.86364	0.420503	0.948658	0.68458
ABCB6_-_220083194.23-P1P2	0.532674	0.421929	0.477301	1.2352	-5.00742	-1.88611	-0.561221	-0.52588	-0.54355
ABCB6_-_220083298.23-P1P2
ABCB6_-_220083468.23-P1P2	-0.527625	-0.720486	-0.624055	-5.82811	-0.352074	-3.09009	-0.612556	0.163852	-0.224352
ABCB6_-_220083604.23-P1P2	0.209118	-0.188453	0.0103321	-3.68039	1.33991	-1.17024	-0.268537	-0.221821	-0.245179
ABCB7_+_74375695.23-P1P2
ABCB7_+_74375720.23-P1P2
ABCB7_+_74375885.23-P1P2	-1.39636	-0.551652	-0.974007	-7.14824	1.1481	-3.00007	0.52686	-0.702833	-0.0879864
ABCB7_+_74375896.23-P1P2
ABCB7_+_74376070.23-P1P2	-1.5296	-1.30636	-1.41798	2.70628	-7.26087	-2.2773	-1.02639	-1.32203	-1.17421
ABCB7_-_74375871.23-P1P2
ABCB7_-_74375964.23-P1P2	-0.408548	-2.2936	-1.35107	0.493585	-3.45873	-1.48257	-0.394531	-1.47556	-0.935043
ABCB7_-_74376019.23-P1P2	-1.11013	-2.13219	-1.62116	0.23618	-1.72145	-0.742637	-0.194108	-1.68612	-0.940116
ABCB7_-_74376036.23-P1P2
ABCB7_-_74376044.23-P1P2	0.580086	-1.68446	-0.552189	0.971313	-2.20669	-0.617686	1.16733	-2.25652	-0.544594
ABCB8_+_150725531.23-P1P2
ABCB8_+_150725592.23-P1P2
ABCB8_+_150725958.23-P1P2
ABCB8_+_150725965.23-P1P2	1.21205	-0.583266	0.314394	-4.86536	0.130066	-2.36765	-1.89624	0.343263	-0.776488
ABCB8_-_150725551.23-P1P2	2.11835	-2.81586	-0.348756	2.35817	-5.86916	-1.75549	0.929227	-1.21855	-0.144663
ABCB8_-_150725580.23-P1P2	0.80366	-0.0567571	0.373451	1.74761	0.582292	1.16495	0.800242	-0.269287	0.265477
ABCB8_-_150725890.23-P1P2
ABCB8_-_150725928.23-P1P2	0.187581	-0.530022	-0.17122	-5.13014	-0.773385	-2.95176	-1.14229	-0.0862564	-0.614271
ABCB8_-_150725938.23-P1P2
ABCB8_-_150725975.23-P1P2	-0.34295	0.221247	-0.0608515	1.03933	-0.19716	0.421085	0.675318	0.292824	0.484071
ABCB9_+_123450501.23-P1
ABCB9_+_123450542.23-P1
ABCB9_+_123450546.23-P1	-1.14473	0.281836	-0.431449	-0.879297	0.338514	-0.270392	0.0271911	0.0193758	0.0232835
ABCB9_+_123450566.23-P1	0.642095	0.165677	0.403886	0.820639	0.786465	0.803552	1.20929	-1.04287	0.0832107
ABCB9_+_123450826.23-P1	-0.00790039	0.13753	0.0648147	0.922426	-0.0203183	0.451054	0.0711864	-0.337203	-0.133008
ABCB9_+_123450970.23-P1	-1.17157	-0.113531	-0.642549	1.07936	-1.65457	-0.287607	-0.438557	0.226565	-0.105996
ABCB9_+_123465380.23-P2
ABCB9_+_123465415.23-P2
ABCB9_+_123465727.23-P2	-5.95712	-0.266365	-3.11174	2.9041	-5.03955	-1.06773	-0.357322	0.805432	0.224055
ABCB9_+_123465780.23-P2
ABCB9_-_123450530.23-P1
ABCB9_-_123450533.23-P1
ABCB9_-_123450551.23-P1
ABCB9_-_123450999.23-P1	0.0366049	-0.0859614	-0.0246783	-4.6939	-6.97065	-5.83228	-1.07528	-0.552885	-0.814082
ABCB9_-_123465296.23-P2	-0.261603	-0.0683897	-0.164996	-5.9846	-3.65871	-4.82166	0.519353	-1.32388	-0.402265
ABCB9_-_123465398.23-P2
ABCB9_-_123465422.23-P2	0.228242	0.695416	0.461829	-0.533167	-0.853084	-0.693126	0.40307	0.244954	0.324012
ABCB9_-_123465699.23-P2	-0.521766	0.859536	0.168885	-0.782767	0.610535	-0.0861159	0.188736	0.151443	0.17009
ABCB9_-_123465738.23-P2	-0.482299	-0.0317308	-0.257015	0.362077	1.13407	0.748074	0.421907	-0.547121	-0.0626072
ABCB9_-_123465787.23-P2	-0.568079	-0.743306	-0.655692	0.590118	0.665713	0.627915	-0.173553	-0.472351	-0.322952
ABCC10_+_43395315.23-P1P2	0.753008	0.225403	0.489205	-5.4498	-0.737418	-3.09361	0.478676	0.30867	0.393673
ABCC10_+_43395533.23-P1P2
ABCC10_+_43395536.23-P1P2
ABCC10_+_43395660.23-P1P2
ABCC10_-_43395326.23-P1P2
ABCC10_-_43395330.23-P1P2	1.13037	-1.24005	-0.0548422	2.29327	0.912298	1.60279	-0.0881054	-2.18701	-1.13756
ABCC10_-_43395343.23-P1P2	-1.52421	0.686268	-0.41897	-6.96295	0.748914	-3.10702	0.547459	-0.00842908	0.269515
ABCC10_-_43395719.23-P1P2
ABCC10_-_43395891.23-P1P2	-0.469908	0.0173396	-0.226284	-5.26455	-4.63031	-4.94743	2.08982	-0.209831	0.939996
ABCC10_-_43395984.23-P1P2	-0.1302	-0.549177	-0.339689	-0.583654	0.847151	0.131749	-1.29797	0.315346	-0.491311
ABCC11_+_48277846.23-P1
ABCC11_+_48278091.23-P1
ABCC11_+_48278130.23-P1	0.939346	-0.337852	0.300747	-0.113246	-0.0667362	-0.0899909	-1.15826	-0.552827	-0.855544
ABCC11_+_48278163.23-P1
ABCC11_+_48281001.23-P2	-1.2317	-0.0193401	-0.625519	-0.754664	-0.356908	-0.555786	-0.579044	-0.365117	-0.472081
ABCC11_+_48281042.23-P2	1.08256	0.276503	0.679532	-4.23	-2.00636	-3.11818	-1.00934	0.339614	-0.334865
ABCC11_+_48281160.23-P2
ABCC11_+_48281175.23-P2
ABCC11_+_48281194.23-P2
ABCC11_+_48281284.23-P2
ABCC11_+_48281345.23-P2	0.53428	-0.186111	0.174085	-5.15709	1.35033	-1.90338	0.551114	0.446816	0.498965
ABCC11_+_48281428.23-P2	-0.104777	-0.00273758	-0.0537574	-5.57225	-0.0560297	-2.81414	0.411238	0.00719615	0.209217
ABCC11_-_48277852.23-P1	0.906002	0.295746	0.600874	0.822527	1.68337	1.25295	-0.253997	0.387145	0.0665742
ABCC11_-_48278103.23-P1	1.22006	-0.499253	0.360404	-5.74871	-3.89693	-4.82282	-0.486235	0.57156	0.0426626
ABCC11_-_48278122.23-P1	0.168087	-0.2318	-0.0318567	0.69186	0.543149	0.617504	0.232802	-1.28336	-0.52528
ABCC11_-_48278125.23-P1	1.26208	-0.673908	0.294085	1.98216	0.811642	1.3969	0.488751	0.420912	0.454832
ABCC11_-_48278197.23-P1
ABCC11_-_48278200.23-P1
ABCC11_-_48280980.23-P2	0.676712	-0.00263846	0.337037	-0.309126	-0.981446	-0.645286	0.592241	0.114624	0.353432
ABCC11_-_48281374.23-P2
ABCC12_+_48180281.23-ENST00000311303.3
ABCC12_+_48180331.23-ENST00000311303.3
ABCC12_+_48180353.23-ENST00000311303.3
ABCC12_+_48180599.23-ENST00000311303.3
ABCC12_+_48180636.23-ENST00000311303.3	-0.102521	-0.146256	-0.124389	-0.660121	1.00458	0.172228	-0.0623244	-0.108904	-0.0856143
ABCC12_-_48180314.23-ENST00000311303.3	-0.745777	-0.0409141	-0.393345	0.300988	-0.133415	0.0837867	0.165771	-0.45361	-0.143919
ABCC12_-_48180571.23-ENST00000311303.3
ABCC12_-_48180643.23-ENST00000311303.3	0.669248	-0.13294	0.268154	0.990492	-0.20501	0.392741	-0.18505	-0.934179	-0.559615
ABCC12_-_48180648.23-ENST00000311303.3	-0.866966	-0.115232	-0.491099	0.65288	-1.2098	-0.278458	-0.878012	-0.416988	-0.6475
ABCC12_-_48180679.23-ENST00000311303.3	-0.0368705	-0.0012412	-0.0190559	1.96272	0.0742132	1.01847	-0.737947	-0.0834027	-0.410675
ABCC1_+_16043482.23-P1P2	0.643109	0.63527	0.639189	1.05647	1.00339	1.02993	-0.745842	0.931764	0.0929609
ABCC1_+_16043647.23-P1P2
ABCC1_+_16043887.23-P1P2
ABCC1_+_16043921.23-P1P2	0.936682	0.195916	0.566299	-4.698	0.797574	-1.95021	-0.157539	0.323292	0.0828765
ABCC1_+_16043939.23-P1P2
ABCC1_-_16043841.23-P1P2
ABCC1_-_16043871.23-P1P2	-0.419484	0.402765	-0.00835962	-7.26234	0.727613	-3.26736	0.00374368	0.786758	0.395251
ABCC1_-_16043934.23-P1P2	-0.0640917	0.360489	0.148198	1.4433	-0.53916	0.452072	-0.123252	0.191222	0.0339852
ABCC1_-_16043999.23-P1P2
ABCC1_-_16044002.23-P1P2	-0.784066	0.500528	-0.141769	2.56118	1.36144	1.96131	-0.724588	0.971002	0.123207
ABCC2_+_101542376.23-P1P2
ABCC2_+_101542515.23-P1P2	0.122537	0.0852126	0.103875	-1.28084	1.21535	-0.0327449	-0.555031	-0.98887	-0.771951
ABCC2_+_101542910.23-P1P2	-0.194075	-0.0390489	-0.116562	-0.85671	-0.836185	-0.846448	-0.567936	0.0826445	-0.242646
ABCC2_+_101542914.23-P1P2	0.422477	0.619752	0.521114	-0.184105	-0.643819	-0.413962	0.822911	-0.542017	0.140447
ABCC2_+_101542981.23-P1P2	-0.512514	-0.0303905	-0.271452	-0.283494	-0.411257	-0.347376	-0.0322918	0.277219	0.122464
ABCC2_-_101542463.23-P1P2
ABCC2_-_101542705.23-P1P2
ABCC2_-_101542708.23-P1P2
ABCC2_-_101542808.23-P1P2	0.802438	1.58691	1.19467	-2.27337	1.88411	-0.19463	-3.65475	-4.47421	-4.06448
ABCC2_-_101542903.23-P1P2
ABCC3_+_48712245.23-P1P2
ABCC3_+_48712248.23-P1P2	-0.415064	-0.885516	-0.65029	1.17129	0.58502	0.878154	-0.115573	-0.242424	-0.178998
ABCC3_+_48712270.23-P1P2	-0.633342	0.482211	-0.0755652	-0.532123	0.195258	-0.168433	0.350751	-1.06165	-0.355449
ABCC3_+_48712294.23-P1P2
ABCC3_+_48712450.23-P1P2	-0.903349	0.196809	-0.35327	-4.34209	3.73348	-0.304304	0.580315	-3.45113	-1.43541
ABCC3_+_48712559.23-P1P2	0.151155	0.337568	0.244361	-1.19016	0.485026	-0.352569	0.218165	0.141781	0.179973
ABCC3_+_48712662.23-P1P2	0.215103	0.229789	0.222446	0.47892	0.415261	0.44709	-0.660618	0.309093	-0.175762
ABCC3_+_48712738.23-P1P2
ABCC3_-_48712163.23-P1P2
ABCC3_-_48712673.23-P1P2
ABCC4_+_95953430.23-P1P2	-0.0491076	0.461244	0.206068	-0.165918	2.11629	0.975184	-0.110525	0.338821	0.114148
ABCC4_+_95953641.23-P1P2	0.635605	1.08041	0.858009	-0.601323	0.402204	-0.0995591	-0.164347	-0.230598	-0.197472
ABCC4_+_95953668.23-P1P2	-0.363233	-0.0160137	-0.189623	-5.25233	1.45552	-1.89841	1.62368	0.314999	0.96934
ABCC4_+_95953676.23-P1P2
ABCC4_+_95953681.23-P1P2
ABCC4_+_95953695.23-P1P2
ABCC4_-_95953458.23-P1P2
ABCC4_-_95953561.23-P1P2
ABCC4_-_95953614.23-P1P2	-0.955896	0.0270151	-0.46444	-6.12162	0.616401	-2.75261	-0.859138	-0.295932	-0.577535
ABCC4_-_95953652.23-P1P2	0.185192	-1.83881	-0.826811	-4.16375	1.21526	-1.47425	-0.00596971	0.270215	0.132123
ABCC5_+_183735202.23-P1P2
ABCC5_+_183735246.23-P1P2
ABCC5_+_183735252.23-P1P2
ABCC5_+_183735285.23-P1P2
ABCC5_+_183735648.23-P1P2	-0.470225	-1.87358	-1.1719	-4.86419	1.91548	-1.47436	0.008212	0.198217	0.103214
ABCC5_+_183735692.23-P1P2	0.466389	0.392684	0.429537	-5.04511	0.135953	-2.45458	1.59311	0.474042	1.03357
ABCC5_-_183735259.23-P1P2	-0.382242	-0.232235	-0.307239	0.0725267	0.903815	0.488171	0.710514	-0.352788	0.178863
ABCC5_-_183735312.23-P1P2	-0.264676	-0.118867	-0.191771	-0.167362	0.739274	0.285956	0.235532	0.12158	0.178556
ABCC5_-_183735467.23-P1P2	0.652837	-0.0117774	0.32053	1.46338	-1.70783	-0.122224	0.670822	0.399978	0.5354
ABCC5_-_183735588.23-P1P2
ABCC6_+_16316894.23-ENST00000205557.7
ABCC6_+_16316916.23-ENST00000205557.7	-6.12948	-0.428021	-3.27875	2.67998	-3.50237	-0.411198	-6.09162	0.733191	-2.67921
ABCC6_+_16317287.23-ENST00000205557.7	0.267967	-0.0530716	0.107448	-5.19543	0.715205	-2.24011	0.161281	1.05605	0.608665
ABCC6_+_16317296.23-ENST00000205557.7	-0.1006	0.285358	0.0923791	1.90075	0.705322	1.30303	0.358004	-0.300867	0.0285684
ABCC6_-_16316877.23-ENST00000205557.7
ABCC6_-_16317049.23-ENST00000205557.7
ABCC6_-_16317052.23-ENST00000205557.7
ABCC6_-_16317235.23-ENST00000205557.7	0.554511	-0.440058	0.0572265	-4.16375	0.44375	-1.86	0.687532	0.0184042	0.352968
ABCC6_-_16317247.23-ENST00000205557.7	0.892345	0.419532	0.655939	1.34288	0.456175	0.899529	-0.195321	0.515722	0.1602
ABCC6_-_16317344.23-ENST00000205557.7
ABCC8_+_17497824.23-P1P2
ABCC8_+_17497953.23-P1P2	0.0484417	0.137078	0.0927601	0.204649	-3.13709	-1.46622	-0.109465	0.0209011	-0.0442821
ABCC8_+_17498249.23-P1P2
ABCC8_+_17498387.23-P1P2	1.86136	0.0282097	0.944785	-1.24574	1.19337	-0.0261891	0.0855962	-0.792578	-0.353491
ABCC8_+_17498394.23-P1P2
ABCC8_-_17497979.23-P1P2	-0.937283	0.290053	-0.323615	-0.977472	0.167168	-0.405152	-0.1289	-0.365848	-0.247374
ABCC8_-_17497997.23-P1P2	-0.17296	-0.99349	-0.583225	0.923483	0.261011	0.592247	-0.293307	-0.534071	-0.413689
ABCC8_-_17498066.23-P1P2
ABCC8_-_17498220.23-P1P2	0.613965	0.0423338	0.328149	-0.235826	-2.32024	-1.27803	-0.676098	-0.5594	-0.617749
ABCC8_-_17498282.23-P1P2
ABCC9_+_22093672.23-P1P2	-0.940786	-0.0859434	-0.513365	2.82114	-5.81996	-1.49941	1.76334	-2.34623	-0.291446
ABCC9_+_22093678.23-P1P2	0.690156	-0.024675	0.33274	-0.714722	-0.419022	-0.566872	0.70938	-0.578408	0.0654861
ABCC9_+_22093937.23-P1P2	-0.320681	-0.19593	-0.258305	-5.88161	-0.838062	-3.35983	-0.645387	-2.20277	-1.42408
ABCC9_+_22093941.23-P1P2	1.09867	-0.241312	0.428678	-4.34628	-0.40645	-2.37636	-1.20409	-0.233894	-0.718993
ABCC9_+_22094148.23-P1P2
ABCC9_+_22094152.23-P1P2
ABCC9_+_22094309.23-P1P2	-0.427031	-1.18604	-0.806535	-6.11631	-0.902591	-3.50945	-0.669026	-1.36459	-1.01681
ABCC9_-_22093906.23-P1P2
ABCC9_-_22094032.23-P1P2
ABCC9_-_22094122.23-P1P2
ABCD1_+_152990414.23-P1P2	-0.176419	-0.464975	-0.320697	0.262572	0.0464123	0.154492	-0.222707	0.203026	-0.0098405
ABCD1_+_152990694.23-P1P2
ABCD1_+_152990711.23-P1P2	0.861758	-0.0856277	0.388065	1.56145	0.780013	1.17073	-0.519965	0.0344329	-0.242766
ABCD1_-_152990333.23-P1P2
ABCD1_-_152990338.23-P1P2	-0.477025	1.6359	0.579437	-5.63521	-5.29571	-5.46546	-0.0508055	1.03383	0.491511
ABCD1_-_152990342.23-P1P2
ABCD1_-_152990379.23-P1P2	0.407284	-0.569565	-0.0811409	1.20069	-1.28672	-0.0430123	0.71622	0.195349	0.455784
ABCD1_-_152990498.23-P1P2
ABCD1_-_152990703.23-P1P2	0.790302	0.42428	0.607291	-0.232836	0.231942	-0.000446706	0.265599	-0.991431	-0.362916
ABCD1_-_152990727.23-P1P2
ABCD2_+_40013099.23-P1P2	-0.538812	0.439923	-0.0494444	-7.18144	0.386631	-3.3974	0.31794	-0.203774	0.0570826
ABCD2_+_40013295.23-P1P2
ABCD2_+_40013504.23-P1P2
ABCD2_+_40013514.23-P1P2	-0.703545	0.272799	-0.215373	1.99374	0.702234	1.34799	-0.104273	0.189083	0.042405
ABCD2_+_40013594.23-P1P2	-0.574785	0.453413	-0.0606858	-0.462432	-0.519758	-0.491095	-1.23412	-0.217078	-0.725601
ABCD2_-_40013191.23-P1P2	-0.378787	0.29718	-0.0408035	0.764042	1.10408	0.934062	-1.19337	0.498053	-0.347656
ABCD2_-_40013313.23-P1P2
ABCD2_-_40013342.23-P1P2
ABCD2_-_40013373.23-P1P2
ABCD2_-_40013610.23-P1P2	-0.386124	0.0841091	-0.151007	-0.139946	0.465445	0.16275	-0.513265	-0.0246664	-0.268965
ABCD3_+_94884002.23-P1P2	0.0525959	0.055448	0.054022	0.736254	0.143242	0.439748	0.955856	1.23445	1.09515
ABCD3_+_94884009.23-P1P2	0.491627	0.0383054	0.264966	-0.010059	-0.901898	-0.455979	-0.899157	0.0508029	-0.424177
ABCD3_+_94884032.23-P1P2	-0.859863	-0.222053	-0.540958	0.835896	-0.280141	0.277878	-0.0696728	0.0523674	-0.00865271
ABCD3_+_94884210.23-P1P2
ABCD3_+_94884219.23-P1P2
ABCD3_+_94884473.23-P1P2	1.34949	0.13569	0.742588	1.50863	0.055789	0.782209	-0.952317	-0.237133	-0.594725
ABCD3_-_94883974.23-P1P2	0.697405	0.524212	0.610809	1.73127	0.859764	1.29552	-1.39455	-0.346023	-0.870286
ABCD3_-_94884061.23-P1P2
ABCD3_-_94884365.23-P1P2
ABCD3_-_94884436.23-P1P2
ABCD4_+_74769232.23-P1P2
ABCD4_+_74769429.23-P1P2
ABCD4_+_74769611.23-P1P2	0.924484	0.412878	0.668681	0.100154	-0.154712	-0.0272791	-0.82237	-0.82904	-0.825705
ABCD4_+_74769625.23-P1P2
ABCD4_+_74769649.23-P1P2	0.489595	0.11831	0.303952	1.89097	1.35869	1.62483	-0.144412	-0.150973	-0.147693
ABCD4_-_74769174.23-P1P2
ABCD4_-_74769631.23-P1P2	0.449957	-0.218526	0.115716	-0.314598	-1.05091	-0.682756	-0.18428	0.196011	0.00586521
ABCD4_-_74769666.23-P1P2
ABCD4_-_74769682.23-P1P2	-0.352034	-0.287944	-0.319989	1.22454	0.443035	0.83379	0.0441061	-0.201248	-0.0785711
ABCD4_-_74769729.23-P1P2	0.208277	-0.0504512	0.0789128	-0.236826	-0.853816	-0.545321	0.151676	-0.409932	-0.129128
ABCE1_+_146019317.23-P1P2	1.44697	-2.20008	-0.376557	2.79313	-1.12638	0.833373	0.854108	-2.52769	-0.836791
ABCE1_+_146019463.23-P1P2	3.51293	0.320798	1.91686	4.46269	-0.410566	2.02606	2.23403	0.609986	1.42201
ABCE1_+_146019466.23-P1P2
ABCE1_+_146019482.23-P1P2
ABCE1_+_146019651.23-P1P2
ABCE1_+_146019792.23-P1P2
ABCE1_+_146019842.23-P1P2	-0.0276624	-0.229831	-0.128746	1.83519	0.490232	1.16271	0.50541	-0.660534	-0.0775623
ABCE1_-_146019439.23-P1P2
ABCE1_-_146019502.23-P1P2	4.31417			2.64977			3.69073
ABCE1_-_146019516.23-P1P2	3.78571	-5.69072	-0.952505	-5.00329	-4.66626	-4.83477	1.44823	0.151599	0.799913
ABCF1_+_30539238.23-P1	-0.255456	-0.333942	-0.294699	1.2093	-2.15392	-0.47231	0.119058	-2.23177	-1.05636
ABCF1_+_30539434.23-P1
ABCF1_+_30539469.23-P1	-0.396496	-0.764316	-0.580406	0.743463	-0.0509841	0.346239	0.709007	-1.81082	-0.550906
ABCF1_+_30539647.23-P1	0.0227699	-0.133127	-0.0551786	0.48366	-7.3719	-3.44412	-1.55483	-0.678789	-1.11681
ABCF1_+_30539664.23-P1
ABCF1_+_30546312.23-P2	-6.76133	-6.03585	-6.39859	-5.34209	-5.00168	-5.17188	-6.72347	-6.05917	-6.39132
ABCF1_+_30546315.23-P2	-0.458727	-0.315449	-0.387088	1.51092	-0.71681	0.397055	-0.78832	-0.390142	-0.589231
ABCF1_+_30546387.23-P2
ABCF1_+_30546397.23-P2
ABCF1_+_30546405.23-P2
ABCF1_-_30539219.23-P1
ABCF1_-_30539232.23-P1	0.181652	-0.42592	-0.122134	1.17948	-0.279856	0.449812	-0.740145	0.392121	-0.174012
ABCF1_-_30539559.23-P1
ABCF1_-_30539602.23-P1	0.638168	-1.1436	-0.252716	-5.00329	-0.384436	-2.69386	2.12709	-0.948846	0.589121
ABCF1_-_30539728.23-P1
ABCF1_-_30546344.23-P2	-0.273816	0.577319	0.151752	-0.757125	-1.31551	-1.03632	-0.670824	0.695066	0.012121
ABCF1_-_30546354.23-P2	-0.0235262	-0.634993	-0.32926	1.58483	-0.589716	0.497558	0.256069	0.0145342	0.135302
ABCF1_-_30546366.23-P2	0.155613	-0.00948813	0.0730626	-4.73121	-2.85748	-3.79434	-0.0357687	0.555966	0.260099
ABCF1_-_30546413.23-P2
ABCF1_-_30546502.23-P2
ABCF2_+_150923872.23-P1P2	0.339792	-0.399586	-0.0298968	-0.335148	0.148564	-0.0932919	-0.246723	-0.0181366	-0.13243
ABCF2_+_150923902.23-P1P2	-0.530081	1.71349	0.591707	-3.37525	2.0607	-0.657276	-4.75663	-0.664039	-2.71034
ABCF2_+_150923936.23-P1P2
ABCF2_+_150923959.23-P1P2
ABCF2_+_150924059.23-P1P2
ABCF2_+_150924236.23-P1P2	-0.917353	0.1651	-0.376127	-5.99264	-0.555616	-3.27413	-0.589983	0.181143	-0.20442
ABCF2_+_150924287.23-P1P2	0.773213	-0.550376	0.111419	2.1806	-0.120429	1.03008	-1.56704	0.579441	-0.4938
ABCF2_+_150924296.23-P1P2
ABCF2_+_150924331.23-P1P2
ABCF2_-_150923882.23-P1P2	0.591204	-0.42686	0.082172	-4.46529	-0.181186	-2.32324	-0.10071	-0.613639	-0.357174
ABCF3_+_183904140.23-P1P2
ABCF3_-_183903980.23-P1P2	-0.284792	0.782142	0.248675	-1.57733	-0.156171	-0.866749	-0.516187	-0.0691656	-0.292676
ABCF3_-_183903991.23-P1P2	-0.332188	0.700813	0.184312	-1.039	-0.597591	-0.818296	-0.692221	-0.0849031	-0.388562
ABCF3_-_183904021.23-P1P2	0.594624	0.37209	0.483357	0.380615	0.375912	0.378264	-1.55805	0.0979468	-0.730053
ABCF3_-_183904044.23-P1P2
ABCF3_-_183904344.23-P1P2
ABCF3_-_183904356.23-P1P2	0.886281	0.188917	0.537599	-6.12284	0.442869	-2.83998	0.619906	-0.308224	0.155841
ABCF3_-_183904380.23-P1P2	-0.07586	0.384088	0.154114	-0.0322565	1.62262	0.79518	-0.59919	-0.185514	-0.392352
ABCF3_-_183904399.23-P1P2
ABCF3_-_183904495.23-P1P2
ABCG1_+_43639503.23-P1P2
ABCG1_+_43639544.23-P1P2	-0.2074	0.431076	0.111838	2.15807	0.174238	1.16615	-0.434918	-0.412789	-0.423854
ABCG1_+_43639681.23-P1P2	2.1156	0.541821	1.32871	-2.84656	-4.41288	-3.62972	-4.22794	0.330235	-1.94885
ABCG1_-_43639282.23-P1P2	0.171189	0.629311	0.40025	1.97838	0.941104	1.45974	0.76532	-0.337914	0.213703
ABCG1_-_43639541.23-P1P2	-1.08256	-0.00377295	-0.543164	0.753232	-0.43105	0.161091	0.468069	0.493925	0.480997
ABCG1_-_43639554.23-P1P2
ABCG1_-_43639626.23-P1P2	0.955277	1.03889	0.997084	-5.21044	-1.03205	-3.12125	-0.148878	0.715846	0.283484
ABCG1_-_43639644.23-P1P2
ABCG1_-_43639647.23-P1P2
ABCG1_-_43639652.23-P1P2
ABCG2_+_89079727.23-P1P2
ABCG2_+_89079755.23-P1P2
ABCG2_+_89079974.23-P1P2	0.691035	-0.790522	-0.0497435	-6.86273	1.03173	-2.9155	-0.474461	0.399212	-0.0376244
ABCG2_+_89080025.23-P1P2	0.272973	-1.93359	-0.830307	1.65818	0.544572	1.10138	-1.1731	-0.181427	-0.677261
ABCG2_+_89080044.23-P1P2	-0.737164	0.817261	0.0400486	2.86827	0.395367	1.63182	-1.72905	1.22	-0.254524
ABCG2_-_89079568.23-P1P2
ABCG2_-_89079599.23-P1P2
ABCG2_-_89079947.23-P1P2
ABCG2_-_89079989.23-P1P2	-0.253148	0.177666	-0.0377412	0.527915	0.653034	0.590475	-0.481018	-0.193986	-0.337502
ABCG2_-_89080000.23-P1P2	-0.279356	-4.54735	-2.41335	-3.91582	-3.51318	-3.7145	-5.2972	-4.56302	-4.93011
ABCG4_+_119019794.23-P1P2	0.0976202	-0.517709	-0.210045	2.28678	-0.0685012	1.10914	0.0909532	1.08495	0.587949
ABCG4_+_119019855.23-P1P2	0.122472	0.778973	0.450723	-0.79327	-3.49485	-2.14406	0.847047	-0.761306	0.0428707
ABCG4_+_119020113.23-P1P2
ABCG4_-_119019755.23-P1P2
ABCG4_-_119019776.23-P1P2
ABCG4_-_119019784.23-P1P2	0.0172366	0.495455	0.256346	-1.78357	-0.129173	-0.956371	-0.437852	-0.0927096	-0.265281
ABCG4_-_119019798.23-P1P2		1.61827			-2.30507		8.28776	1.33957	4.81367
ABCG4_-_119019811.23-P1P2	0.202201	0.621978	0.41209	2.56583	-5.84797	-1.64107	0.583652	-0.207033	0.188309
ABCG4_-_119020171.23-P1P2
ABCG4_-_119020232.23-P1P2
ABCG5_+_44065447.23-P1P2	0.342353	0.168526	0.255439	0.942744	0.411283	0.677014	0.206607	-0.11543	0.0455882
ABCG5_+_44065537.23-P1P2
ABCG5_+_44065669.23-P1P2
ABCG5_+_44065862.23-P1P2
ABCG5_+_44065865.23-P1P2	0.999802	0.414665	0.707233	0.289761	-0.895993	-0.303116	-0.0692491	-3.58969	-1.82947
ABCG5_-_44065428.23-P1P2	0.736488	0.115159	0.425824	-0.353681	0.678439	0.162379	-0.0399138	0.391902	0.175994
ABCG5_-_44065433.23-P1P2	1.38771	0.223014	0.80536	1.66577	-0.910938	0.377418	0.14284	0.377273	0.260057
ABCG5_-_44065438.23-P1P2
ABCG5_-_44065586.23-P1P2
ABCG5_-_44065840.23-P1P2	1.46912	-0.542978	0.463069	-3.93819	-2.66868	-3.30343	-0.319569	0.461393	0.0709122
ABCG8_+_44066166.23-P1P2	0.258065	0.531505	0.394785	-4.59882	-0.76902	-2.68392	0.706305	-0.31071	0.197798
ABCG8_+_44066180.23-P1P2	0.308887	-0.700342	-0.195727	0.715746	-2.57637	-0.930315	0.798315	-1.13546	-0.168575
ABCG8_+_44066240.23-P1P2
ABCG8_+_44066323.23-P1P2	1.12803	-0.512025	0.308002	0.352373	-0.580948	-0.114287	0.0315366	0.35772	0.194628
ABCG8_+_44066333.23-P1P2	0.218492	0.294743	0.256618	-1.84905	-0.751833	-1.30044	-0.20689	0.370362	0.0817361
ABCG8_-_44066172.23-P1P2	1.32776	0.122928	0.725345	1.30173	0.190446	0.74609	0.0293985	-0.186662	-0.0786315
ABCG8_-_44066199.23-P1P2
ABCG8_-_44066213.23-P1P2
ABCG8_-_44066292.23-P1P2
ABCG8_-_44066373.23-P1P2
ABHD10_+_111697851.23-P1P2	0.670872	-1.26542	-0.297272	2.09897	1.19383	1.6464	-2.54662	0.702346	-0.922135
ABHD10_+_111697939.23-P1P2
ABHD10_+_111698093.23-P1P2	-0.75744	-0.341181	-0.54931	1.16341	0.281072	0.722241	-0.422153	-0.160109	-0.291131
ABHD10_+_111698102.23-P1P2
ABHD10_+_111698117.23-P1P2
ABHD10_+_111698316.23-P1P2	0.661217	0.13941	0.400313	0.283306	-1.69665	-0.706673	-0.719063	-0.268839	-0.493951
ABHD10_-_111697877.23-P1P2	-0.0532942	-0.891758	-0.472526	1.35427	0.315181	0.834723	0.0133672	0.238591	0.125979
ABHD10_-_111697911.23-P1P2
ABHD10_-_111697914.23-P1P2	0.0713913	0.0636265	0.0675089	-0.313498	-0.00547203	-0.159485	0.0930269	-0.302122	-0.104547
ABHD10_-_111697938.23-P1P2
ABHD11_+_73152640.23-P1P2
ABHD11_+_73152656.23-P1P2	0.396751	-0.0184178	0.189167	1.42586	-1.02044	0.202713	0.0550262	0.0623135	0.0586699
ABHD11_+_73152963.23-P1P2	-0.538279	0.159162	-0.189559	0.884998	0.753401	0.8192	-0.50852	0.660311	0.0758953
ABHD11_+_73153163.23-P1P2
ABHD11_-_73152688.23-P1P2	-0.153867	0.167531	0.00683221	1.19391	-0.554007	0.319953	-0.11065	0.370968	0.130159
ABHD11_-_73153052.23-P1P2
ABHD11_-_73153080.23-P1P2
ABHD11_-_73153094.23-P1P2	-0.528763	0.0953086	-0.216727	-5.85099	-0.673075	-3.26203	1.03208	0.196599	0.614338
ABHD11_-_73153115.23-P1P2
ABHD11_-_73153135.23-P1P2	-0.00520953	-0.367452	-0.186331	0.936107	0.292672	0.61439	-0.257992	0.100291	-0.0788508
ABHD12B_+_51339177.23-P1P2	0.713383	0.340799	0.527091	-0.787701	1.22677	0.219533	0.800547	-0.70954	0.0455035
ABHD12B_-_51338832.23-P1P2	0.0252665	-0.315253	-0.144993	-3.66402	0.601348	-1.53133	1.04207	-3.85448	-1.40621
ABHD12B_-_51338864.23-P1P2	-0.776771	-0.528959	-0.652865	0.0999444	-1.83502	-0.867537	0.483486	-2.04713	-0.78182
ABHD12B_-_51338879.23-P1P2
ABHD12B_-_51338885.23-P1P2	-0.19732	0.357949	0.0803147	1.29576	0.5998	0.947781	0.273205	-0.112928	0.0801385
ABHD12B_-_51338895.23-P1P2
ABHD12B_-_51338913.23-P1P2
ABHD12B_-_51338916.23-P1P2
ABHD12B_-_51339227.23-P1P2	-0.335065	0.836309	0.250622	-4.47041	2.00375	-1.23333	-5.85944	2.10962	-1.87491
ABHD12B_-_51339232.23-P1P2
ABHD12_+_25371025.23-P1P2
ABHD12_+_25371393.23-P1P2	0.158155	-0.581161	-0.211503	2.95179	-5.01188	-1.03004	0.894589	0.392243	0.643416
ABHD12_+_25371436.23-P1P2	-2.16868	0.604467	-0.782105	-6.87872	-5.64676	-6.26274	-1.04093	1.09456	0.0268167
ABHD12_-_25371009.23-P1P2
ABHD12_-_25371014.23-P1P2
ABHD12_-_25371024.23-P1P2
ABHD12_-_25371053.23-P1P2	-0.521422	1.06273	0.270655	0.320275	2.22008	1.27018	0.623888	0.721211	0.67255
ABHD12_-_25371057.23-P1P2	1.02115	1.17536	1.09826	1.99228	1.47045	1.73137	0.591311	1.12594	0.858624
ABHD12_-_25371074.23-P1P2
ABHD12_-_25371489.23-P1P2	0.931914	0.278456	0.605185	-5.8436	-0.204649	-3.02412	0.582376	0.18181	0.382093
ABHD13_+_108870795.23-P1P2	0.579035	1.06279	0.820913	-5.35045	-4.72322	-5.03683	2.13545	-0.525126	0.805162
ABHD13_+_108870811.23-P1P2	-0.252603	-2.67848	-1.46554	1.052	0.985048	1.01852	-0.224793	0.837236	0.306222
ABHD13_+_108871155.23-P1P2
ABHD13_+_108871228.23-P1P2	0.230165	-0.0716884	0.0792384	-4.23324	-0.594601	-2.41392	-0.54494	0.0469466	-0.248997
ABHD13_+_108871236.23-P1P2
ABHD13_-_108870880.23-P1P2	-1.14863	-0.450317	-0.799471	-6.0024	-1.28763	-3.64502	0.619973	-0.157861	0.231056
ABHD13_-_108870892.23-P1P2
ABHD13_-_108870927.23-P1P2
ABHD13_-_108871256.23-P1P2	-0.137851	-0.23634	-0.187096	0.924202	1.16922	1.04671	-0.342844	0.312272	-0.0152859
ABHD13_-_108871313.23-P1P2
ABHD14A_+_52009088.23-P1P2
ABHD14A_+_52009119.23-P1P2
ABHD14A_+_52009149.23-P1P2	0.605954	-0.378032	0.113961	1.41595	-0.867424	0.274262	-0.196755	0.365964	0.0846045
ABHD14A_+_52009194.23-P1P2	-1.07371	0.493458	-0.290125	-5.08073	1.25582	-1.91245	-0.374645	0.674984	0.150169
ABHD14A_+_52009199.23-P1P2
ABHD14A_+_52009255.23-P1P2	0.981382	-0.494022	0.24368	-5.26897	0.845875	-2.21155	0.237177	-0.455783	-0.109303
ABHD14A_-_52009122.23-P1P2	-5.27758	1.82617	-1.72571	-3.85834	-3.78694	-3.82264	-5.23972	0.0880338	-2.57584
ABHD14A_-_52009154.23-P1P2
ABHD14A_-_52009160.23-P1P2	-0.152897	-0.262491	-0.207694	1.19853	-1.1645	0.0170125	0.797734	-0.816749	-0.00950754
ABHD14A_-_52009315.23-P1P2
ABHD14B_+_52007815.23-P1	-0.701056	-0.15384	-0.427448	0.915448	-0.443265	0.236091	0.426445	0.269487	0.347966
ABHD14B_+_52016945.23-P2	-1.51504	-0.0414169	-0.778227	1.21337	-0.171457	0.520958	-0.197599	-0.794897	-0.496248
ABHD14B_+_52017055.23-P2
ABHD14B_+_52017325.23-P2	0.181002	0.673371	0.427186	1.16415	0.443561	0.803853	0.370085	-0.370959	-0.000436964
ABHD14B_+_52017350.23-P2	0.453726	0.896576	0.675151	-4.50641	0.274049	-2.11618	0.311884	0.357853	0.334869
ABHD14B_+_52017353.23-P2
ABHD14B_-_52007690.23-P1
ABHD14B_-_52007852.23-P1
ABHD14B_-_52007865.23-P1
ABHD14B_-_52007985.23-P1	-0.0258351	-0.301181	-0.163508	-0.750184	-0.0620519	-0.406118	-0.295732	-0.0198654	-0.157799
ABHD14B_-_52007995.23-P1	0.444836	0.233236	0.339036	-0.672433	-2.1671	-1.41977	0.0332606	-0.343895	-0.155317
ABHD14B_-_52008010.23-P1
ABHD14B_-_52008027.23-P1	0.832151	-0.0891256	0.371513	2.06373	0.357194	1.21046	-0.355193	0.663004	0.153906
ABHD14B_-_52008030.23-P1
ABHD14B_-_52008040.23-P1	-0.577374	-0.321609	-0.449491	-0.90763	-0.38812	-0.647875	0.277276	0.0734955	0.175386
ABHD14B_-_52016935.23-P2
ABHD14B_-_52016965.23-P2	-0.882014	-0.814506	-0.84826	1.38067	0.0318799	0.706275	0.0984475	-0.21523	-0.0583915
ABHD14B_-_52017160.23-P2
ABHD14B_-_52017383.23-P2	-0.559876	0.492153	-0.0338618	-0.565387	1.36026	0.397438	0.330282	0.49698	0.413631
ABHD14B_-_52017387.23-P2
ABHD15_+_27893596.23-P1P2
ABHD15_+_27893970.23-P1P2
ABHD15_-_27893577.23-P1P2	0.387619	0.141829	0.264724	1.59628	0.822479	1.20938	0.654635	0.838334	0.746484
ABHD15_-_27893616.23-P1P2
ABHD15_-_27893641.23-P1P2	0.505389	0.479064	0.492227	-4.61453	-5.55823	-5.08638	-2.53647	1.35483	-0.590821
ABHD15_-_27893654.23-P1P2	-1.16924	-2.595	-1.88212	0.941005	0.968987	0.954996	0.426849	-0.803316	-0.188234
ABHD15_-_27893937.23-P1P2
ABHD15_-_27893964.23-P1P2
ABHD15_-_27893980.23-P1P2	1.54727	-1.29113	0.128071	0.497195	2.29238	1.39479	-0.0785607	-1.73361	-0.906085
ABHD15_-_27894008.23-P1P2	0.414886	-2.1435	-0.864306	0.563005	-0.350335	0.106335	0.300172	-0.924929	-0.312378
ABHD16A_+_31670831.23-P1P2
ABHD16A_+_31671120.23-P1P2	0.920207	0.76475	0.842478	1.49218	0.655699	1.07394	1.31186	0.201678	0.756771
ABHD16A_+_31671138.23-P1P2	1.34536	1.61336	1.47936	0.786272	-0.808676	-0.011202	0.408199	0.360497	0.384348
ABHD16A_-_31670442.23-P1P2
ABHD16A_-_31670645.23-P1P2
ABHD16A_-_31670650.23-P1P2
ABHD16A_-_31670671.23-P1P2	0.996725	0.280437	0.638581	1.43789	-0.819168	0.309359	0.791733	-0.172933	0.3094
ABHD16A_-_31670675.23-P1P2
ABHD16A_-_31670679.23-P1P2	1.36324	1.02915	1.1962	-6.618	0.0969321	-3.26053	0.182268	-0.0510852	0.0655916
ABHD16A_-_31670764.23-P1P2	2.02538	0.5383	1.28184	0.91403	0.123686	0.518858	-0.223112	0.471209	0.124049
ABHD16B_+_62492825.23-P1P2	-1.37837	1.5016	0.0616152	0.724573	1.02366	0.874114	0.247463	0.292464	0.269963
ABHD16B_+_62492837.23-P1P2	-0.726895	0.322159	-0.202368	-0.803348	0.440081	-0.181633	0.578685	0.326256	0.452471
ABHD16B_+_62492887.23-P1P2	-0.168584	0.35424	0.092828	0.691666	-2.47748	-0.892907	0.151496	-0.180513	-0.0145087
ABHD16B_+_62493200.23-P1P2
ABHD16B_+_62493236.23-P1P2	-0.194528	-0.106844	-0.150686	0.44543	-1.17726	-0.365916	-0.765278	0.0729699	-0.346154
ABHD16B_+_62493242.23-P1P2
ABHD16B_+_62493291.23-P1P2
ABHD16B_-_62492870.23-P1P2	-0.614702	0.145548	-0.234577	1.80053	-2.73101	-0.465243	0.0605925	0.675956	0.368274
ABHD16B_-_62493095.23-P1P2
ABHD16B_-_62493298.23-P1P2
ABHD17A_+_1885071.23-P1P2
ABHD17A_+_1885470.23-P1P2	1.02423	-0.917215	0.0535073	1.08838	-0.405343	0.341517	-1.81238	0.232542	-0.789916
ABHD17A_-_1885045.23-P1P2	0.354732	0.367773	0.361252	-1.02006	-0.371223	-0.695642	0.436917	-0.548742	-0.0559129
ABHD17A_-_1885067.23-P1P2
ABHD17A_-_1885076.23-P1P2	-0.851297	-0.182112	-0.516704	1.29068	0.638218	0.964449	-0.748533	-0.181895	-0.465214
ABHD17A_-_1885086.23-P1P2
ABHD17A_-_1885099.23-P1P2	-0.473585	0.675463	0.100939	0.964177	-1.17852	-0.107172	0.102516	-0.0636125	0.0194516
ABHD17A_-_1885105.23-P1P2
ABHD17A_-_1885122.23-P1P2
ABHD17A_-_1885483.23-P1P2	0.0467578	0.757853	0.402305	-1.38831	-1.73703	-1.56267	-0.14972	-0.183045	-0.166383
ABHD17B_+_74525655.23-P1P2	0.30577	0.147178	0.226474	0.770609	-0.881017	-0.055204	0.949402	-0.77972	0.0848412
ABHD17B_+_74525744.23-P1P2
ABHD17B_+_74525862.23-P1P2	0.113368	0.0870665	0.100217	0.242118	-0.045004	0.0985571	0.855306	-0.332091	0.261608
ABHD17B_+_74526081.23-P1P2
ABHD17B_+_74526089.23-P1P2	0.661802	-0.0268105	0.317496	-4.76445	0.988824	-1.88781	-1.44538	0.295326	-0.575029
ABHD17B_+_74526100.23-P1P2
ABHD17B_-_74525630.23-P1P2
ABHD17B_-_74525690.23-P1P2	-0.0185175	0.5515	0.266491	1.68237	-0.839409	0.42148	-0.288278	0.359574	0.0356482
ABHD17B_-_74525704.23-P1P2	0.0758237	0.243103	0.159463	1.94626	0.895161	1.42071	-0.927399	-0.0300135	-0.478706
ABHD17B_-_74526135.23-P1P2
ABHD17C_+_80987662.23-P1P2	-0.973415	-0.209277	-0.591346	-0.651869	-1.57862	-1.11525	0.815515	0.727173	0.771344
ABHD17C_+_80987691.23-P1P2
ABHD17C_+_80987703.23-P1P2	-0.608229	-0.626405	-0.617317	1.81101	0.512674	1.16184	1.15605	0.17079	0.663419
ABHD17C_+_80987878.23-P1P2	1.95056	-0.290409	0.830074	1.35572	0.183674	0.769699	1.09634	-1.65971	-0.281688
ABHD17C_+_80987887.23-P1P2	-5.4331	0.143446	-2.64483	-4.01386	2.26876	-0.872545	0.937264	1.42013	1.1787
ABHD17C_+_80988086.23-P1P2	-2.3606	0.718046	-0.821277	-5.33368	1.43029	-1.95169	-1.25562	0.36877	-0.443426
ABHD17C_+_80988162.23-P1P2
ABHD17C_-_80987718.23-P1P2
ABHD17C_-_80988060.23-P1P2
ABHD17C_-_80988126.23-P1P2
ABHD1_+_27346724.23-P1P2
ABHD1_+_27346727.23-P1P2
ABHD1_+_27347051.23-P1P2
ABHD1_+_27347075.23-P1P2	-0.609688	-0.506583	-0.558135	0.662713	-5.93594	-2.63661	0.715566	-0.220901	0.247332
ABHD1_+_27347086.23-P1P2	-0.0641169	0.247694	0.0917883	1.15207	0.0361939	0.594132	-0.382523	0.44449	0.0309834
ABHD1_+_27347095.23-P1P2	-0.0746047	-0.284163	-0.179384	-5.46657	1.66999	-1.89829	0.814116	-0.209316	0.3024
ABHD1_+_27347132.23-P1P2	-0.129371	0.447884	0.159257	-5.06361	-0.00284058	-2.53323	-0.344533	-0.456193	-0.400363
ABHD1_-_27346733.23-P1P2	-0.0092356	0.20916	0.0999624	0.286094	1.70319	0.994643	-0.420451	-0.00388873	-0.21217
ABHD1_-_27346736.23-P1P2
ABHD1_-_27347069.23-P1P2
ABHD2_+_89631693.23-P1P2	-0.631369	-0.439836	-0.535602	-0.473913	0.641596	0.0838418	-0.0472228	-0.775373	-0.411298
ABHD2_+_89632075.23-P1P2	0.676476	0.615413	0.645945	2.16857	1.68911	1.92884	0.649688	0.606411	0.628049
ABHD2_+_89632196.23-P1P2
ABHD2_-_89631662.23-P1P2
ABHD2_-_89631738.23-P1P2	0.218975	0.187375	0.203175	-1.72215	-0.154804	-0.938475	-0.778714	-0.284009	-0.531362
ABHD2_-_89631760.23-P1P2	-8.10325	0.292461	-3.90539	-2.43442	1.42144	-0.506491	-8.06539	0.686378	-3.6895
ABHD2_-_89631921.23-P1P2
ABHD2_-_89631993.23-P1P2
ABHD2_-_89632047.23-P1P2
ABHD2_-_89632154.23-P1P2	-0.612238	0.0206058	-0.295816	-7.29628	-5.68669	-6.49149	0.60774	-0.423644	0.0920479
ABHD3_+_19284354.23-P1P2	-0.560004	-0.204231	-0.382118	-0.241026	0.482921	0.120947	0.124365	0.0458984	0.0851314
ABHD3_+_19284534.23-P1P2	0.00533357	-0.480562	-0.237614	1.32891	-0.713353	0.307779	0.291797	0.382564	0.33718
ABHD3_+_19284717.23-P1P2	-1.22852	-0.323959	-0.776241	1.86555	1.81889	1.84222	0.220329	0.630077	0.425203
ABHD3_+_19284728.23-P1P2	0.146989	0.813642	0.480316	-1.4034	0.219782	-0.591807	-0.369736	0.651351	0.140808
ABHD3_-_19284369.23-P1P2
ABHD3_-_19284492.23-P1P2
ABHD3_-_19284521.23-P1P2
ABHD3_-_19284683.23-P1P2
ABHD3_-_19284708.23-P1P2
ABHD3_-_19284770.23-P1P2	1.33373	-6.05112	-2.35869	4.08047	-5.01695	-0.468237	1.39009	0.761008	1.07555
ABHD4_+_23067144.23-P1P2
ABHD4_+_23067433.23-P1P2
ABHD4_+_23067458.23-P1P2
ABHD4_+_23067515.23-P1P2	-2.20735	-0.478888	-1.34312	1.13789	-3.88529	-1.3737	-1.93342	0.386802	-0.773307
ABHD4_+_23067613.23-P1P2	0.297291	-0.322821	-0.012765	-3.64102	1.37837	-1.13133	0.678043	0.0374809	0.357762
ABHD4_-_23067199.23-P1P2	-2.32122	-0.0107518	-1.16599	1.99418	2.03998	2.01708	0.500912	-0.272888	0.114012
ABHD4_-_23067580.23-P1P2
ABHD4_-_23067583.23-P1P2
ABHD4_-_23067625.23-P1P2	-0.0989978	0.487288	0.194145	-4.82271	-2.59005	-3.70638	-0.619129	0.800686	0.0907784
ABHD4_-_23067680.23-P1P2	1.17686	-0.165957	0.505453	-4.68621	0.0508666	-2.31767	-0.226287	0.217841	-0.00422312
ABHD5_+_43732395.23-P1P2	-0.633723	-0.402978	-0.518351	-4.99584	1.52584	-1.735	-2.09923	-0.253695	-1.17646
ABHD5_+_43732435.23-P1P2
ABHD5_+_43732515.23-P1P2
ABHD5_+_43732521.23-P1P2	-3.65398	1.28793	-1.18303	2.22469	-1.51689	0.3539	1.27465	-0.916912	0.178869
ABHD5_+_43732806.23-P1P2	-0.0957549	0.23343	0.0688374	1.17397	0.684482	0.929228	0.52208	0.120466	0.321273
ABHD5_+_43732860.23-P1P2
ABHD5_-_43732422.23-P1P2	-0.804778	0.358732	-0.223023	0.150638	0.53867	0.344654	0.326525	0.983184	0.654854
ABHD5_-_43732446.23-P1P2
ABHD5_-_43732464.23-P1P2	-2.25393	0.535851	-0.859038	-5.83766	-5.1579	-5.49778	0.77262	0.911206	0.841913
ABHD5_-_43732886.23-P1P2
ABHD6_+_58223718.23-P1P2	0.480236	-0.619853	-0.0698082	-5.23324	-0.69321	-2.96322	0.288264	-0.63951	-0.175623
ABHD6_+_58223924.23-P1P2
ABHD6_+_58223966.23-P1P2	1.35032	0.143828	0.747072	-0.616263	0.960993	0.172365	1.04593	0.0120849	0.529007
ABHD6_+_58223976.23-P1P2
ABHD6_+_58223988.23-P1P2
ABHD6_-_58223553.23-P1P2	0.370121	-0.699494	-0.164686	-6.59002	1.46263	-2.56369	-0.183491	-0.137975	-0.160733
ABHD6_-_58223594.23-P1P2	-0.015542	-0.233766	-0.124654	0.670679	-5.27182	-2.30057	-0.839367	0.652345	-0.093511
ABHD6_-_58223751.23-P1P2
ABHD6_-_58223761.23-P1P2
ABHD6_-_58223914.23-P1P2	0.233528	-0.238073	-0.00227238	0.787914	0.0783198	0.433117	-0.353015	-0.134884	-0.24395
ABHD8_+_17413753.23-P1P2	0.0469573	-0.11703	-0.0350361	3.04447	-2.81466	0.114902	0.00235927	1.08303	0.542696
ABHD8_+_17413810.23-P1P2
ABHD8_+_17413933.23-P1P2
ABHD8_+_17414242.23-P1P2
ABHD8_-_17413788.23-P1P2	1.5801	-0.972939	0.303581	-0.162835	0.851405	0.344285	0.64299	-1.07906	-0.218035
ABHD8_-_17413792.23-P1P2
ABHD8_-_17413858.23-P1P2
ABHD8_-_17414169.23-P1P2	-0.801069	-0.20833	-0.5047	-0.571652	2.22538	0.826865	-1.0302	-0.179477	-0.604837
ABHD8_-_17414173.23-P1P2	0.290869	1.07153	0.681201	-6.2579	1.24077	-2.50856	-7.63705	0.814859	-3.4111
ABHD8_-_17414201.23-P1P2	-0.755534	-0.523009	-0.639272	1.77151	-0.310382	0.730565	-0.262768	0.197263	-0.0327523
ABI1_+_27149446.23-P1P2	-0.0580012	0.0693454	0.00567212	1.81644	0.410561	1.1135	-0.178474	0.150411	-0.0140316
ABI1_+_27149474.23-P1P2	-0.138946	-0.432434	-0.28569	-0.496618	0.151934	-0.172342	-0.518821	-0.0782618	-0.298541
ABI1_+_27149511.23-P1P2
ABI1_+_27149704.23-P1P2
ABI1_+_27149800.23-P1P2	0.306754	-0.229313	0.0387206	-0.0124872	-1.09868	-0.555583	-0.529093	0.119296	-0.204899
ABI1_+_27149865.23-P1P2
ABI1_-_27149345.23-P1P2
ABI1_-_27149590.23-P1P2
ABI1_-_27149837.23-P1P2	-0.0121458	0.173891	0.0808726	1.02268	0.0221952	0.52244	0.212406	-0.0379836	0.0872112
ABI1_-_27149855.23-P1P2	0.308165	0.0421917	0.175178	0.502341	-1.56835	-0.533007	-1.31293	-1.77739	-1.54516
ABI2_+_204193030.23-P1P2	0.0916071	-0.273056	-0.0907245	0.197586	0.552908	0.375247	0.758933	-0.361823	0.198555
ABI2_+_204193039.23-P1P2
ABI2_+_204193043.23-P1P2
ABI2_+_204193079.23-P1P2	-0.310543	-1.0631	-0.686821	-5.36703	-6.29884	-5.83294	-0.915522	-2.30116	-1.60834
ABI2_+_204193085.23-P1P2
ABI2_+_204193116.23-P1P2
ABI2_+_204193458.23-P1P2	-0.425046	0.932077	0.253515	1.67583	2.65131	2.16357	0.689316	1.1337	0.911506
ABI2_-_204193048.23-P1P2
ABI2_-_204193058.23-P1P2	0.499046	0.785524	0.642285	-0.611916	0.464164	-0.0738762	-0.564221	0.326728	-0.118746
ABI2_-_204193288.23-P1P2	0.956117	0.648538	0.802327	-3.39849	-0.778103	-2.08829	0.684243	0.792029	0.738136
ABI3BP_+_100711811.23-P1P2
ABI3BP_+_100712193.23-P1P2
ABI3BP_+_100712238.23-P1P2	-0.44484	0.238629	-0.103105	1.86559	-5.23499	-1.6847	-0.509156	-0.720047	-0.614601
ABI3BP_+_100712278.23-P1P2
ABI3BP_+_100712307.23-P1P2	0.841441	0.226261	0.533851	0.594049	1.42262	1.00833	0.629162	0.184476	0.406819
ABI3BP_-_100712220.23-P1P2	0.562384	-0.998225	-0.21792	-5.95108	-0.940338	-3.44571	-0.516541	0.00786341	-0.254339
ABI3BP_-_100712267.23-P1P2	1.10655	0.87253	0.989539	-4.913	0.570697	-2.17115	0.665621	0.205987	0.435804
ABI3BP_-_100712283.23-P1P2
ABI3BP_-_100712320.23-P1P2	-0.674799	0.39655	-0.139124	1.47005	-1.14552	0.162262	-0.0456995	0.423953	0.189127
ABI3BP_-_100712323.23-P1P2
ABI3_+_47287730.23-P1P2
ABI3_+_47287798.23-P1P2	-0.192482	0.666713	0.237116	-0.0343127	0.471215	0.218451	-0.313544	0.688662	0.187559
ABI3_+_47288056.23-P1P2
ABI3_+_47288122.23-P1P2	-0.306099	0.383819	0.0388602	-0.655041	1.45245	0.398703	-0.0667927	0.644686	0.288947
ABI3_+_47288159.23-P1P2	-0.299395	-0.574341	-0.436868	-2.02435	-0.782628	-1.40349	-0.890742	-0.266486	-0.578614
ABI3_+_47288453.23-P1P2
ABI3_+_47288474.23-P1P2
ABI3_+_47288486.23-P1P2
ABI3_+_47288524.23-P1P2	-0.457306	-0.457621	-0.457463	1.11996	1.25518	1.18757	0.487139	0.338528	0.412833
ABI3_-_47288028.23-P1P2	0.752329	0.480707	0.616518	0.960878	1.48322	1.22205	0.724861	0.390914	0.557887
ABL1_+_133589362.23-ENST00000372348.2
ABL1_+_133589617.23-ENST00000372348.2	-0.214384	0.671604	0.22861	-4.81306	-0.158371	-2.48572	-0.397428	0.741419	0.171995
ABL1_+_133589629.23-ENST00000372348.2	0.135385	-0.024733	0.0553262	0.898962	-6.00551	-2.55328	-1.11765	-0.327429	-0.72254
ABL1_+_133589636.23-ENST00000372348.2	0.00109332	-1.21016	-0.604536	-1.18814	-0.406291	-0.797216	-0.589983	0.087558	-0.251212
ABL1_+_133589652.23-ENST00000372348.2
ABL1_-_133589216.23-ENST00000372348.2
ABL1_-_133589228.23-ENST00000372348.2	-0.163921	-0.214225	-0.189073	1.83739	-1.77899	0.0292014	-1.0176	0.535644	-0.240976
ABL1_-_133589268.23-ENST00000372348.2	-0.891826	0.0516113	-0.420107	1.03256	0.964948	0.998753	-0.526324	0.536374	0.00502531
ABL1_-_133589272.23-ENST00000372348.2
ABL1_-_133589804.23-ENST00000372348.2
ABL2_+_179111875.23-P1
ABL2_+_179111908.23-P1
ABL2_+_179112036.23-P1
ABL2_+_179112061.23-P1
ABL2_+_179112138.23-P1
ABL2_+_179112168.23-P1	-0.610514	0.0819607	-0.264277	-0.491983	0.866792	0.187405	0.576465	0.490708	0.533587
ABL2_+_179112186.23-P1	-0.320363	-0.288984	-0.304674	-0.684235	-0.141409	-0.412822	-0.114713	0.148824	0.0170554
ABL2_+_179198340.23-P2	0.941367	0.301793	0.62158	-4.53421	-5.90816	-5.22119	1.16922	-0.521704	0.323759
ABL2_+_179198398.23-P2	0.472836	0.0418556	0.257346	-4.15232	-0.254447	-2.20338	-1.60769	0.914022	-0.346836
ABL2_+_179198527.23-P2
ABL2_+_179198561.23-P2
ABL2_+_179198565.23-P2	-0.360861	0.805654	0.222397	-5.54153	-6.81123	-6.17638	0.588843	-0.65161	-0.0313836
ABL2_+_179198736.23-P2
ABL2_+_179198740.23-P2	-0.173504	0.191696	0.00909636	-0.0195343	0.56308	0.271773	0.645381	0.0743588	0.35987
ABL2_+_179198799.23-P2
ABL2_-_179112151.23-P1	0.469849	0.147394	0.308621	0.75476	-0.141312	0.306724	0.357202	-0.0243914	0.166405
ABL2_-_179112154.23-P1	-4.7101	-2.79285	-3.75148	-3.29086	-4.57637	-3.93362	-4.67224	-5.62621	-5.14923
ABL2_-_179112158.23-P1	-1.64616	-0.312141	-0.979149	0.692354	-1.27097	-0.289309	0.584352	-0.0636042	0.260374
ABL2_-_179198654.23-P2
ABL2_-_179198834.23-P2	2.61794	0.290321	1.45413	3.87559	1.12406	2.49983	1.26289	-0.731394	0.265746
ABLIM1_+_116417743.23-ENST00000277895.5	0.380644	-0.169319	0.105663	1.87528	-1.2786	0.29834	-0.34239	-0.598045	-0.470217
ABLIM1_+_116417800.23-ENST00000277895.5
ABLIM1_+_116417821.23-ENST00000277895.5
ABLIM1_+_116417829.23-ENST00000277895.5	-0.392958	-0.430637	-0.411797	-0.0333044	-1.37403	-0.703666	-0.0460094	0.0580587	0.00602463
ABLIM1_+_116417833.23-ENST00000277895.5
ABLIM1_+_116418018.23-ENST00000277895.5	-0.326845	0.512208	0.0926818	1.98022	0.839633	1.40993	0.391139	0.234514	0.312827
ABLIM1_-_116417795.23-ENST00000277895.5	0.712427	-0.543962	0.0842326	0.473886	-0.0511849	0.211351	-0.470026	0.152628	-0.158699
ABLIM1_-_116417810.23-ENST00000277895.5	-0.454275	-0.0401532	-0.247214	2.34836	0.11823	1.23329	0.783922	-0.0910478	0.346437
ABLIM1_-_116417816.23-ENST00000277895.5
ABLIM1_-_116417819.23-ENST00000277895.5
ABLIM2_+_8160016.23-P1P2	-0.480174	-0.795476	-0.637825	-1.91835	0.540143	-0.689105	-0.251903	0.353583	0.05084
ABLIM2_+_8160086.23-P1P2
ABLIM2_+_8160141.23-P1P2	-0.797788	0.440818	-0.178485	1.0155	-3.40054	-1.19252	-1.05225	-0.244699	-0.648476
ABLIM2_+_8160204.23-P1P2	0.244783	-0.388957	-0.0720868	1.75149	-2.5207	-0.384605	0.428078	-0.483072	-0.0274971
ABLIM2_+_8160328.23-P1P2
ABLIM2_+_8160487.23-P1P2
ABLIM2_+_8160523.23-P1P2	-0.155406	1.16987	0.507231	1.97872	-6.56083	-2.29106	0.741908	1.51086	1.12639
ABLIM2_-_8160138.23-P1P2	-0.23496	1.4112	0.588117	-4.80213	0.396889	-2.20262	0.314744	0.0192737	0.167009
ABLIM2_-_8160157.23-P1P2
ABLIM2_-_8160471.23-P1P2
ABLIM3_+_148521081.23-P1P2
ABLIM3_+_148521102.23-P1P2	-0.992942	-0.188568	-0.590755	1.51971	0.346128	0.932919	-1.52087	0.367621	-0.576624
ABLIM3_+_148521122.23-P1P2
ABLIM3_+_148521137.23-P1P2
ABLIM3_+_148521279.23-P1P2
ABLIM3_+_148521297.23-P1P2
ABLIM3_+_148521451.23-P1P2	0.47958	0.263281	0.37143	0.548124	0.149505	0.348815	-0.00471451	-0.14787	-0.0762923
ABLIM3_-_148521229.23-P1P2	-0.634708	1.48511	0.425199	0.0958934	1.40607	0.75098	-0.0259907	0.732475	0.353242
ABLIM3_-_148521482.23-P1P2	0.706958	0.298206	0.502582	0.568588	-0.450448	0.05907	-0.587497	-0.765113	-0.676305
ABLIM3_-_148521503.23-P1P2	0.330897	0.168316	0.249607	-5.27777	0.518961	-2.3794	0.856555	0.545153	0.700854
ABO_+_136130684.23-P2
ABO_+_136150190.23-P1	-2.51184	0.97428	-0.768782	-6.22416	-6.22517	-6.22467	-0.848375	0.383206	-0.232585
ABO_+_136150541.23-P1
ABO_+_136150587.23-P1
ABO_+_136150601.23-P1	-0.187318	-0.462763	-0.32504	0.575954	0.911503	0.743728	0.746674	0.50458	0.625627
ABO_-_136130683.23-P2
ABO_-_136130692.23-P2	-0.0555356	-0.368169	-0.211852	-0.141496	-0.415359	-0.278427	-0.440492	0.852763	0.206135
ABO_-_136130896.23-P2
ABO_-_136130899.23-P2
ABO_-_136130921.23-P2	0.0831522	-0.00638574	0.0383832	0.157413	-0.640864	-0.241725	-0.417994	-0.561417	-0.489706
ABO_-_136130928.23-P2
ABO_-_136130955.23-P2	-0.852358	0.0432562	-0.404551	2.72073	-2.55525	0.082742	-1.20511	0.0658494	-0.569631
ABO_-_136130959.23-P2	1.01195	-0.586941	0.212507	2.06293	1.41514	1.73903	1.48462	0.0754651	0.780042
ABO_-_136130966.23-P2	-0.0716439	0.279486	0.103921	1.12649	0.807538	0.967016	0.523851	0.159712	0.341781
ABO_-_136150162.23-P1
ABO_-_136150207.23-P1
ABO_-_136150219.23-P1	-1.57161	0.913552	-0.329029	0.648445	-0.809203	-0.0803792	-0.100061	-0.410663	-0.255362
ABO_-_136150446.23-P1
ABO_-_136150600.23-P1	0.522661	-0.137248	0.192707	2.05347	-1.52724	0.263114	-0.754171	0.22382	-0.265176
ABO_-_136150606.23-P1	-0.278721	0.334053	0.0276659	-6.25523	0.384817	-2.93521	0.0086925	0.0265091	0.0176008
ABRACL_+_139349873.23-P1P2
ABRACL_+_139349876.23-P1P2	0.032109	-0.176518	-0.0722045	-0.562159	0.236739	-0.16271	0.541058	-0.0516258	0.244716
ABRACL_+_139349879.23-P1P2	-0.0934314	-0.76085	-0.427141	-5.38614	-0.204348	-2.79525	0.284141	-0.244371	0.0198852
ABRACL_+_139349931.23-P1P2	0.951092	0.422632	0.686862	0.423664	0.575855	0.499759	0.820539	0.316955	0.568747
ABRACL_+_139350209.23-P1P2	-0.115258	-0.635322	-0.37529	0.481021	-0.611479	-0.0652286	-0.609519	-0.0557722	-0.332646
ABRACL_+_139350231.23-P1P2
ABRACL_-_139350061.23-P1P2
ABRACL_-_139350119.23-P1P2	0.643778	0.356051	0.499915	1.51767	0.603301	1.06049	0.660171	0.525156	0.592664
ABRACL_-_139350292.23-P1P2
ABRACL_-_139350417.23-P1P2
ABRA_+_107782019.23-P1P2	-1.5367	-0.973625	-1.25516	-4.43938	0.350053	-2.04467	-5.82858	-0.458776	-3.14368
ABRA_+_107782028.23-P1P2
ABRA_+_107782269.23-P1P2
ABRA_+_107782392.23-P1P2	0.544364	-0.163293	0.190536	-1.89437	-1.02221	-1.45829	0.289032	-0.516828	-0.113898
ABRA_+_107782399.23-P1P2	-0.290566	-0.363491	-0.327028	-4.61279	-6.21196	-5.41238	0.0611139	-2.2618	-1.10034
ABRA_+_107782407.23-P1P2
ABRA_+_107782422.23-P1P2	-0.391377	0.145131	-0.123123	0.288883	0.625239	0.457061	-0.84015	0.15211	-0.34402
ABRA_-_107782347.23-P1P2
ABRA_-_107782350.23-P1P2	-0.359923	-0.00964162	-0.184782	-4.90261	0.958295	-1.97216	0.771291	0.66943	0.72036
ABRA_-_107782371.23-P1P2
ABR_+_1082842.23-P1P2	0.214273	0.68357	0.448922	-0.985394	0.764119	-0.110637	-0.319467	-0.0728985	-0.196182
ABR_+_1082862.23-P1P2	0.524072	0.566832	0.545452	-3.35877	2.16212	-0.598324	2.1954	-5.39175	-1.59817
ABR_+_1082896.23-P1P2
ABR_+_1083212.23-P1P2
ABR_+_1083246.23-P1P2
ABR_+_1083266.23-P1P2	1.5505	-1.03968	0.255411	-5.76131	1.46616	-2.14758	-0.244734	-1.62908	-0.936909
ABR_-_1082914.23-P1P2
ABR_-_1083030.23-P1P2
ABR_-_1083256.23-P1P2	-0.553746	-1.88596	-1.21985	-6.25567	0.0778232	-3.08892	-0.623596	0.0776171	-0.272989
ABR_-_1083263.23-P1P2	0.34491	-0.303699	0.0206058	1.24731	0.854089	1.0507	1.15296	0.121962	0.637463
ABT1_+_26597184.23-P1P2	0.198793	-0.154799	0.0219969	2.37155	-1.6379	0.366824	-0.504425	0.0537259	-0.225349
ABT1_+_26597384.23-P1P2
ABT1_+_26597401.23-P1P2
ABT1_+_26597412.23-P1P2	0.29894	0.00367687	0.151308	-5.8317	-4.58664	-5.20917	0.538103	-0.713648	-0.0877727
ABT1_-_26597183.23-P1P2
ABT1_-_26597263.23-P1P2	1.87973	-1.27236	0.303682	-6.72479	-3.00373	-4.86426	0.405587	-1.6029	-0.598657
ABT1_-_26597427.23-P1P2	0.765812	0.722271	0.744041	0.348808	0.338589	0.343699	-0.0262003	-0.273843	-0.150021
ABT1_-_26597485.23-P1P2
ABT1_-_26597617.23-P1P2	0.35149	-0.396592	-0.0225509	-0.560625	-1.7135	-1.13706	0.000703857	-1.07426	-0.536779
ABT1_-_26597649.23-P1P2
ABTB1_+_127391808.23-P1P2	-0.795513	-0.547006	-0.671259	-5.80254	-6.79361	-6.29807	0.250715	0.125224	0.187969
ABTB1_+_127391828.23-P1P2	0.150537	0.477195	0.313866	2.40488	-0.146744	1.12907	0.00572612	0.425419	0.215572
ABTB1_+_127391831.23-P1P2	-0.242507	-0.407542	-0.325025	1.10317	0.202691	0.65293	-0.949908	-0.0275991	-0.488754
ABTB1_+_127391861.23-P1P2
ABTB1_+_127392211.23-P1P2
ABTB1_+_127392221.23-P1P2	-0.0833656	-0.496964	-0.290165	-0.0972757	-0.558171	-0.327723	0.971754	0.0576857	0.51472
ABTB1_-_127391845.23-P1P2
ABTB1_-_127392172.23-P1P2
ABTB1_-_127392198.23-P1P2	0.553732	-0.573323	-0.00979545	1.15789	-2.79549	-0.8188	-0.396125	-0.729852	-0.562989
ABTB1_-_127392210.23-P1P2
ABTB2_+_34379321.23-P1P2
ABTB2_+_34379353.23-P1P2
ABTB2_-_34379074.23-P1P2	-0.341121	-0.500901	-0.421011	-5.62232	-0.338928	-2.98062	-0.183518	-0.262194	-0.222856
ABTB2_-_34379083.23-P1P2
ABTB2_-_34379146.23-P1P2	-0.348074	-0.407491	-0.377783	0.462489	-3.57408	-1.5558	0.108742	-0.527058	-0.209158
ABTB2_-_34379166.23-P1P2
ABTB2_-_34379310.23-P1P2	-0.0513596	0.359382	0.154011	0.931902	-0.00404001	0.463931	-0.200117	0.0958703	-0.0521233
ABTB2_-_34379384.23-P1P2
ABTB2_-_34379465.23-P1P2	-0.12827	-0.97058	-0.549425	0.427661	-0.275794	0.0759336	0.167392	-0.143215	0.0120887
ABTB2_-_34379521.23-P1P2	0.778812	0.0206391	0.399726	-0.174706	-0.109379	-0.142042	0.212374	-0.723397	-0.255511
ACAA1_+_38178110.23-P1P2
ACAA1_+_38178133.23-P1P2
ACAA1_+_38178488.23-P1P2	-0.289876	-0.247143	-0.26851	0.528426	-0.144077	0.192175	0.333656	-1.17535	-0.420845
ACAA1_+_38178517.23-P1P2	-0.122336	0.353678	0.115671	2.16076	0.26402	1.21239	0.090615	-0.454843	-0.182114
ACAA1_+_38178570.23-P1P2	-0.448343	-0.159766	-0.304055	2.7157	-1.54755	0.584074	-0.192174	0.687064	0.247445
ACAA1_-_38178165.23-P1P2
ACAA1_-_38178168.23-P1P2	-0.152808	0.487931	0.167562	0.546212	-0.073277	0.236467	0.555389	0.472265	0.513827
ACAA1_-_38178171.23-P1P2
ACAA1_-_38178499.23-P1P2
ACAA1_-_38178575.23-P1P2	0.359989	-0.133999	0.112995	2.01254	-0.0428727	0.984836	1.06001	0.119006	0.589508
ACAA2_+_47339402.23-P1P2
ACAA2_+_47339407.23-P1P2
ACAA2_+_47339850.23-P1P2	-0.628439	0.415479	-0.10648	-0.231111	1.28928	0.529084	0.497315	-0.24135	0.127982
ACAA2_-_47339441.23-P1P2
ACAA2_-_47339449.23-P1P2	0.390312	1.12369	0.757002	-6.7296	0.631264	-3.04917	0.616938	0.402337	0.509638
ACAA2_-_47339655.23-P1P2
ACAA2_-_47339855.23-P1P2	-0.331292	-0.462825	-0.397059	-0.5586	1.29451	0.367953	-0.00901979	0.00201985	-0.00349997
ACAA2_-_47339858.23-P1P2	-2.52177	-0.370073	-1.44592	-5.35461	-0.451379	-2.903	0.98927	0.373253	0.681261
ACAA2_-_47339876.23-P1P2	-0.148767	0.0991645	-0.0248013	-7.06937	0.352089	-3.35864	1.01277	0.726628	0.869699
ACAA2_-_47339894.23-P1P2
ACACA_+_35715534.23-P1P2	0.617106	0.754606	0.685856	-5.43938	-1.98713	-3.71326	1.57584	-0.389846	0.592998
ACACA_+_35715655.23-P1P2	-0.382158	-1.32776	-0.854958	0.909451	-5.84048	-2.46552	-0.6687	-0.771378	-0.720039
ACACA_+_35715673.23-P1P2
ACACA_+_35715687.23-P1P2
ACACA_-_35715615.23-P1P2
ACACA_-_35715847.23-P1P2	2.17951	-5.52566	-1.67307	2.70746	-3.49149	-0.392015	1.80651	-3.54132	-0.867406
ACACA_-_35715962.23-P1P2
ACACA_-_35715992.23-P1P2	0.356672	-0.662941	-0.153134	0.818983	-1.70448	-0.442748	0.449344	-0.146731	0.151306
ACACA_-_35716002.23-P1P2	-0.25883	0.299826	0.020498	-5.92984	-0.50499	-3.21742	1.11784	0.164621	0.641229
ACACA_-_35716041.23-P1P2
ACACB_+_109569160.23-P1	-0.242768	0.700024	0.228628	-0.186677	0.467651	0.140487	0.263	0.170619	0.216809
ACACB_+_109569170.23-P1	0.232708	0.198713	0.21571	-0.51234	0.636781	0.0622205	-1.40468	0.176691	-0.613994
ACACB_+_109569423.23-P1
ACACB_+_109569572.23-P1
ACACB_+_109592523.23-P2
ACACB_+_109592546.23-P2
ACACB_+_109592574.23-P2	0.0753223	0.0500619	0.0626921	1.20117	0.132948	0.66706	-0.319424	0.652967	0.166771
ACACB_+_109592577.23-P2
ACACB_+_109592655.23-P2	0.64749	-0.329055	0.159217	0.302601	-7.90959	-3.8035	-2.64009	-1.17807	-1.90908
ACACB_+_109592908.23-P2	-0.888622	0.0437733	-0.422425	-4.36513	-0.535717	-2.45042	0.0287853	0.150621	0.0897033
ACACB_-_109569178.23-P1	-0.59454	0.699633	0.0525469	-0.157547	-0.585697	-0.371622	-0.640422	-0.0199172	-0.33017
ACACB_-_109569213.23-P1
ACACB_-_109569231.23-P1	0.358133	0.29576	0.326946	-0.857271	-0.198764	-0.528017	-0.703727	-0.00774435	-0.355736
ACACB_-_109569253.23-P1
ACACB_-_109569626.23-P1
ACACB_-_109569639.23-P1	-0.527907	-0.399579	-0.463743	1.69238	-0.620523	0.535927	-0.962925	0.0895892	-0.436668
ACACB_-_109592496.23-P2	1.9757	1.83879	1.90724	-4.70046	1.97961	-1.36042	0.883948	-0.478313	0.202818
ACACB_-_109592519.23-P2	-0.11873	0.943068	0.412169	-4.96158	0.116215	-2.42268	1.34529	-0.610853	0.367218
ACACB_-_109592529.23-P2
ACACB_-_109592941.23-P2
ACAD10_+_112123853.23-P1P2
ACAD10_+_112123992.23-P1P2
ACAD10_+_112124115.23-P1P2	-0.195155	-0.570977	-0.383066	1.08899	-1.41213	-0.16157	-0.144235	0.572746	0.214256
ACAD10_-_112123838.23-P1P2
ACAD10_-_112123885.23-P1P2
ACAD10_-_112123894.23-P1P2	1.21543	-0.104397	0.555518	0.95779	0.845835	0.901812	1.3674	-0.120063	0.62367
ACAD10_-_112123907.23-P1P2	0.0370638	0.181942	0.109503	1.42327	0.787601	1.10543	1.0307	0.762688	0.896696
ACAD10_-_112123925.23-P1P2	-1.10922	0.418119	-0.345552	1.38172	-6.02074	-2.31951	0.408808	0.526856	0.467832
ACAD10_-_112124129.23-P1P2
ACAD10_-_112124210.23-P1P2	-0.342452	-0.589975	-0.466214	0.257536	-0.765258	-0.253861	-0.490899	-0.770701	-0.6308
ACAD11_+_132378245.23-P1P2
ACAD11_+_132378251.23-P1P2
ACAD11_+_132378312.23-P1P2	-0.359575	-0.154493	-0.257034	0.447483	-2.45927	-1.00589	0.592651	-0.481853	0.0553989
ACAD11_+_132378627.23-P1P2
ACAD11_+_132379379.23-P1P2	-1.26386	-0.423587	-0.843725	0.143506	0.571055	0.35728	0.823404	-0.348583	0.237411
ACAD11_-_132378357.23-P1P2
ACAD11_-_132378588.23-P1P2
ACAD11_-_132378623.23-P1P2	-2.199	0.0288646	-1.08507	-5.42758	-6.27681	-5.8522	-4.48307	-0.315424	-2.39925
ACAD11_-_132378633.23-P1P2	0.616768	0.592127	0.604447	-2.98191	1.65312	-0.664395	-1.16166	1.83917	0.338758
ACAD11_-_132379444.23-P1P2	0.479272	-0.710566	-0.115647	-5.96839	-6.57121	-6.2698	-2.48907	-0.609823	-1.54945
ACAD8_+_134123511.23-P1P2	1.20837	-1.56652	-0.179077	0.702058	-7.79914	-3.54854	-0.572405	-0.0513106	-0.311858
ACAD8_+_134123936.23-P1P2
ACAD8_-_134123445.23-P1P2
ACAD8_-_134123448.23-P1P2	0.271907	-0.638661	-0.183377	1.48043	0.228181	0.854306	0.554218	-0.124452	0.214883
ACAD8_-_134123455.23-P1P2	0.0413264	0.61403	0.327678	0.454026	0.792449	0.623237	-0.208866	0.434746	0.11294
ACAD8_-_134123480.23-P1P2
ACAD8_-_134123488.23-P1P2
ACAD8_-_134123502.23-P1P2	-1.18751	0.160593	-0.513458	0.290628	1.25322	0.771922	-0.267907	-0.257645	-0.262776
ACAD8_-_134123507.23-P1P2	0.507236	-0.566071	-0.0294174	-4.05537	0.48305	-1.78616	1.06469	-0.418507	0.32309
ACAD8_-_134123648.23-P1P2
ACAD9_+_128598584.23-P1P2
ACAD9_+_128598604.23-P1P2	0.224921	-1.82832	-0.801697	0.672177	1.18375	0.927966	-0.514823	0.00726114	-0.253781
ACAD9_+_128598694.23-P1P2
ACAD9_+_128598781.23-P1P2
ACAD9_-_128598499.23-P1P2	-0.00152275	-0.274371	-0.137947	-6.83021	-0.060976	-3.44559	0.101297	0.837718	0.469507
ACAD9_-_128598508.23-P1P2	-1.10314	-2.1394	-1.62127	-6.06472	0.776473	-2.64413	-1.2497	-0.834728	-1.04222
ACAD9_-_128598528.23-P1P2	0.776001	0.696702	0.736351	0.170701	-0.354925	-0.0921121	0.274244	0.338554	0.306399
ACAD9_-_128598541.23-P1P2	1.02211	0.173165	0.597639	1.17792	0.929428	1.05368	-0.998916	-0.59047	-0.794693
ACAD9_-_128598801.23-P1P2
ACAD9_-_128598823.23-P1P2
ACADL_+_211089708.23-P1P2
ACADL_+_211089722.23-P1P2	-0.562871	-4.77282	-2.66784	-4.97652	1.81594	-1.58029	1.85642	-1.67301	0.0917081
ACADL_+_211090089.23-P1P2
ACADL_-_211089616.23-P1P2
ACADL_-_211089695.23-P1P2	3.30202	0.958761	2.13039	0.349767	0.37164	0.360704	0.0430279	-0.0289893	0.00701928
ACADL_-_211090002.23-P1P2
ACADL_-_211090030.23-P1P2	0.17516	0.0991	0.13713	-4.87727	-0.546909	-2.71209	0.46927	0.0675509	0.26841
ACADL_-_211090048.23-P1P2	0.65873	-0.593248	0.032741	1.94791	0.780875	1.36439	-0.311721	0.112302	-0.0997095
ACADL_-_211090061.23-P1P2
ACADL_-_211090095.23-P1P2	-2.36028	0.419852	-0.970212	1.01197	0.999457	1.00571	1.83306	-0.0705581	0.881249
ACADM_+_76190107.23-P1P2	0.121681	-0.267971	-0.0731451	-0.0262976	-0.59305	-0.309674	0.13169	0.0629001	0.097295
ACADM_+_76190432.23-P1P2	-0.451069	-0.0386393	-0.244854	-5.42758	-1.72243	-3.575	-0.777735	0.288779	-0.244478
ACADM_+_76190695.23-P1P2	0.321289	-0.0581125	0.131588	1.32804	-0.254447	0.536794	0.130811	-0.162759	-0.0159739
ACADM_+_76190716.23-P1P2
ACADM_+_76190816.23-P1P2
ACADM_-_76190463.23-P1P2
ACADM_-_76190475.23-P1P2	-0.79397	-0.459955	-0.626963	-1.38053	0.463184	-0.458675	-0.252583	0.313811	0.0306141
ACADM_-_76190620.23-P1P2
ACADM_-_76190633.23-P1P2	0.417803	0.0569231	0.237363	1.47424	0.461737	0.967986	-0.946551	0.0715396	-0.437506
ACADM_-_76190671.23-P1P2
ACADSB_+_124768533.23-P1P2
ACADSB_+_124768710.23-P1P2
ACADSB_+_124768874.23-P1P2	-0.485943	-0.0776546	-0.281799	0.598461	-2.51707	-0.959303	0.53414	-0.549626	-0.00774328
ACADSB_+_124768891.23-P1P2	0.0235389	0.127693	0.0756158	0.457339	0.694688	0.576014	-0.222263	-0.566045	-0.394154
ACADSB_+_124768894.23-P1P2
ACADSB_+_124768941.23-P1P2	0.319726	-0.107111	0.106308	-0.66461	0.0617332	-0.301439	-0.826207	-0.306223	-0.566215
ACADSB_+_124768944.23-P1P2	0.153305	0.349616	0.25146	-0.639359	0.0966887	-0.271335	-1.08258	0.481608	-0.300484
ACADSB_+_124768952.23-P1P2
ACADSB_-_124768497.23-P1P2
ACADSB_-_124768552.23-P1P2	0.557816	-0.464797	0.0465097	1.68929	0.853442	1.27137	0.398956	-0.15892	0.120018
ACADS_+_121163619.23-P1P2
ACADS_+_121163685.23-P1P2	0.133897	-0.0662251	0.0338358	-4.75974	0.310379	-2.22468	0.679057	0.174243	0.42665
ACADS_+_121163695.23-P1P2		-4.12512			-3.11952			-4.16935
ACADS_+_121163865.23-P1P2
ACADS_+_121164027.23-P1P2
ACADS_+_121164090.23-P1P2	-0.31021	-0.627395	-0.468803	-5.22188	-2.57142	-3.89665	1.02245	-0.0901874	0.466129
ACADS_-_121163653.23-P1P2	-1.06778	-0.159335	-0.613558	-0.127193	0.804826	0.338817	0.218903	-0.976672	-0.378884
ACADS_-_121163657.23-P1P2	-0.673642	0.615311	-0.0291659	-4.73983	0.651556	-2.04414	-0.56049	0.0983546	-0.231068
ACADS_-_121163671.23-P1P2	0.535515	0.149632	0.342574	-0.139311	1.11001	0.485351	0.356568	0.137957	0.247262
ACADS_-_121163758.23-P1P2
ACADVL_+_7123231.23-P1P2
ACADVL_+_7123718.23-P1P2
ACADVL_-_7123221.23-P1P2	-3.15623	0.01089	-1.57267	-5.43742	0.186481	-2.62547	1.12664	1.14531	1.13598
ACADVL_-_7123242.23-P1P2
ACADVL_-_7123283.23-P1P2	-0.427094	-0.732436	-0.579765	-0.167555	0.0137862	-0.0768843	-0.585582	-0.407213	-0.496398
ACADVL_-_7123300.23-P1P2
ACADVL_-_7123392.23-P1P2
ACADVL_-_7123639.23-P1P2	0.0820467	0.0827909	0.0824188	1.65174	0.633639	1.14269	0.289836	-0.232166	0.0288352
ACADVL_-_7123665.23-P1P2	-0.472126	-0.452223	-0.462174	1.15552	1.1529	1.15421	0.0705308	0.230941	0.150736
ACADVL_-_7123677.23-P1P2	0.598367	0.261555	0.429961	-5.47424	-0.838399	-3.15632	1.46179	0.298097	0.879944
ACAN_+_89346671.23-P1P2
ACAN_+_89347050.23-P1P2
ACAN_+_89347054.23-P1P2
ACAN_+_89347058.23-P1P2
ACAN_+_89347139.23-P1P2	0.934325	1.45277	1.19355	-4.15423	-4.93091	-4.54257	0.654219	0.341184	0.497701
ACAN_+_89347148.23-P1P2	2.0526	0.52735	1.28997	-3.97111	2.18043	-0.895337	-5.36329	-0.357071	-2.86018
ACAN_+_89347151.23-P1P2	2.61301	-5.74805	-1.56752	2.7586	-4.70448	-0.972939	-4.94106	-1.66685	-3.30396
ACAN_-_89346701.23-P1P2	-2.56973	-1.17006	-1.86989	0.370348	-0.394624	-0.0121383	-0.18506	-0.894264	-0.539662
ACAN_-_89346738.23-P1P2
ACAN_-_89347101.23-P1P2	-1.20832	-0.148089	-0.678204	0.237395	0.0233185	0.130357	0.525868	-0.470339	0.0277648
ACAP1_+_7239854.23-P1P2	-0.188161	-0.281325	-0.234743	-6.44134	0.877433	-2.78196	-3.12228	-0.556635	-1.83946
ACAP1_+_7239897.23-P1P2
ACAP1_+_7239925.23-P1P2
ACAP1_+_7239956.23-P1P2	-1.47782	-1.70246	-1.59014	0.936143	0.556501	0.746322	-1.35808	-1.51503	-1.43656
ACAP1_+_7240302.23-P1P2
ACAP1_+_7240320.23-P1P2	-0.527455	0.698646	0.0855955	-3.76846	0.949513	-1.40948	-0.441497	0.867206	0.212854
ACAP1_-_7239866.23-P1P2	-1.93082	-0.338629	-1.13472	0.545757	-2.18488	-0.81956	-1.20355	-0.570024	-0.886789
ACAP1_-_7240198.23-P1P2
ACAP1_-_7240242.23-P1P2	1.56096	0.061015	0.810988	1.90299	-0.365813	0.768588	0.964072	0.265652	0.614862
ACAP1_-_7240264.23-P1P2
ACAP2_+_195163325.23-P1P2
ACAP2_+_195163701.23-P1P2
ACAP2_+_195163707.23-P1P2	-0.393538	0.27081	-0.0613638	-0.726553	0.0205272	-0.353013	0.887628	0.177141	0.532385
ACAP2_-_195163292.23-P1P2
ACAP2_-_195163352.23-P1P2	-0.903713	0.578555	-0.162579	0.326357	0.336007	0.331182	0.682737	0.322169	0.502453
ACAP2_-_195163362.23-P1P2	-0.314307	-0.261621	-0.287964	0.435084	-0.903321	-0.234118	1.87505	-0.93567	0.469687
ACAP2_-_195163382.23-P1P2
ACAP2_-_195163395.23-P1P2	0.356445	0.40326	0.379853	-5.46272	1.88489	-1.78891	-1.03674	-6.6568	-3.84677
ACAP2_-_195163655.23-P1P2	-0.149509	0.16169	0.00609004	1.70177	0.208209	0.95499	1.24226	-0.693729	0.274266
ACAP2_-_195163749.23-P1P2
ACAP3_+_1242907.23-P1P2
ACAP3_+_1243258.23-P1P2	-0.181703	0.111181	-0.0352607	-0.30882	-0.288603	-0.298711	-0.573623	0.00660079	-0.283511
ACAP3_+_1243301.23-P1P2
ACAP3_+_1243337.23-P1P2	-0.0285695	0.0820672	0.0267489	0.144094	-0.695902	-0.275904	0.165967	0.535355	0.350661
ACAP3_-_1242824.23-P1P2
ACAP3_-_1242913.23-P1P2
ACAP3_-_1243095.23-P1P2	0.998614	1.36648	1.18254	-4.40232	-0.676493	-2.53941	0.579704	1.27367	0.926687
ACAP3_-_1243221.23-P1P2	-0.0383476	-3.02042	-1.52938	-4.91018	-5.57637	-5.24328	0.442035	0.497891	0.469963
ACAP3_-_1243228.23-P1P2
ACAP3_-_1243235.23-P1P2	7.81468	-1.84116	2.98676		-0.543953			-5.77305
ACAT1_+_107992288.23-P1P2	-4.08995	0.529708	-1.78012	-2.67071	3.98301	0.65615	2.0834	0.961501	1.52245
ACAT1_+_107992310.23-P1P2	-0.548902	0.182403	-0.183249	-1.04614	1.48906	0.22146	0.372091	0.373532	0.372812
ACAT1_+_107992321.23-P1P2	0.0775041	-0.182958	-0.052727	1.085	-0.176268	0.454365	-0.631513	0.013622	-0.308945
ACAT1_+_107992690.23-P1P2
ACAT1_+_107992693.23-P1P2
ACAT1_-_107992307.23-P1P2
ACAT1_-_107992336.23-P1P2
ACAT1_-_107992364.23-P1P2	-0.185051	-0.514539	-0.349795	-1.55697	1.22892	-0.164024	-0.932725	-0.0830665	-0.507896
ACAT1_-_107992702.23-P1P2
ACAT1_-_107992733.23-P1P2	0.644019	-0.529734	0.0571423	-0.077859	-1.20755	-0.642705	0.511707	-0.395699	0.0580038
ACAT2_+_160183137.23-P1P2
ACAT2_+_160183421.23-P1P2
ACAT2_+_160183436.23-P1P2	-2.10985	-0.647773	-1.37881	-4.69718	-5.17501	-4.9361	-0.165097	0.411329	0.123116
ACAT2_+_160183505.23-P1P2	0.49885	1.37154	0.935194	-5.78927	-6.20532	-5.99729	-7.17372	0.716392	-3.22866
ACAT2_-_160183042.23-P1P2
ACAT2_-_160183054.23-P1P2	0.728129	-1.39851	-0.335193	-3.00329	-0.766441	-1.88486	-4.38466	-2.30171	-3.34318
ACAT2_-_160183095.23-P1P2	-0.901412	0.591986	-0.154713	2.21461	1.34992	1.78226	0.783476	-1.02012	-0.11832
ACAT2_-_160183174.23-P1P2	1.16053	0.0633579	0.611943	-5.89596	0.729712	-2.58313	0.820691	-0.749878	0.0354069
ACAT2_-_160183545.23-P1P2
ACAT2_-_160183588.23-P1P2
ACBD3_+_226374329.23-P1P2	-1.22259	0.190683	-0.515954	2.56638	-6.91673	-2.17518	-2.75458	-0.606982	-1.68078
ACBD3_+_226374366.23-P1P2	0.631359	0.49242	0.56189	0.485484	0.847243	0.666363	0.0219914	-0.760589	-0.369299
ACBD3_-_226373901.23-P1P2
ACBD3_-_226373955.23-P1P2
ACBD3_-_226373992.23-P1P2	0.710614	0.403036	0.556825	-1.22193	0.349926	-0.436	-0.68076	0.0314592	-0.324651
ACBD3_-_226373998.23-P1P2
ACBD3_-_226374023.23-P1P2
ACBD3_-_226374064.23-P1P2
ACBD3_-_226374403.23-P1P2	-1.82873	0.526459	-0.651136	-7.13741	0.431828	-3.35279	-0.399847	0.796327	0.19824
ACBD3_-_226374411.23-P1P2	0.0360087	-0.478824	-0.221407	-6.43546	-7.65411	-7.04478	0.224049	-0.180381	0.0218337
ACBD4_+_43210021.23-P2	-0.391836	0.160051	-0.115893	-5.40165	-0.875452	-3.13855	-0.376471	-0.0902912	-0.233381
ACBD4_+_43210042.23-P2	0.0727143	0.40239	0.237552	-0.245671	-1.10857	-0.677119	-0.171231	-0.0234746	-0.097353
ACBD4_+_43210060.23-P2	-0.512603	-5.81218	-3.16239	3.18675	0.552908	1.86983	1.99092	0.181143	1.08603
ACBD4_+_43210408.23-P2	-0.322428	-0.724668	-0.523548	2.21744	-3.05195	-0.417255	1.83607	-0.795982	0.520042
ACBD4_+_43210421.23-P2
ACBD4_+_43213044.23-P1
ACBD4_+_43213087.23-P1	-0.0456553	-0.855288	-0.450472	0.531849	1.98346	1.25766	-0.946391	0.225991	-0.3602
ACBD4_+_43213412.23-P1	-1.053	-0.398972	-0.725987	1.81569	-6.319	-2.25165	-0.0503882	0.605581	0.277596
ACBD4_-_43210055.23-P2	-0.29759	0.0626726	-0.117459	1.03919	0.641164	0.840177	-0.0189554	-0.221587	-0.120271
ACBD4_-_43210342.23-P2
ACBD4_-_43210377.23-P2
ACBD4_-_43210416.23-P2
ACBD4_-_43210458.23-P2
ACBD4_-_43213050.23-P1	-0.106078	-1.12081	-0.613442	-4.75293	-7.15272	-5.95282	0.542829	-0.382382	0.0802235
ACBD4_-_43213072.23-P1	-0.167829	1.62159	0.726881	-5.81468	0.135099	-2.83979	-0.809473	-0.0958035	-0.452638
ACBD4_-_43213075.23-P1	0.0877246	-1.50824	-0.710259	0.50232	-1.98445	-0.741063	-0.218544	-1.55366	-0.8861
ACBD4_-_43213105.23-P1
ACBD4_-_43213242.23-P1
ACBD4_-_43213460.23-P1
ACBD4_-_43213499.23-P1
ACBD5_+_27529127.23-P1P2
ACBD5_+_27529290.23-P1P2
ACBD5_+_27529332.23-P1P2	-0.219989	0.847095	0.313553	2.92463	-1.9318	0.496414	1.2895	0.2747	0.782098
ACBD5_+_27529682.23-P1P2	-0.266072	0.561414	0.147671	-0.330286	-0.0273973	-0.178842	-0.538679	0.000348781	-0.269165
ACBD5_+_27529701.23-P1P2	-1.20753	-0.340781	-0.774157	0.361951	-0.406678	-0.0223632	-0.113594	-0.689574	-0.401584
ACBD5_+_27529710.23-P1P2	-0.323925	-0.279288	-0.301607	0.765042	0.389096	0.577069	-1.10679	-0.39542	-0.751107
ACBD5_+_27529713.23-P1P2
ACBD5_-_27529363.23-P1P2
ACBD5_-_27529679.23-P1P2	0.320512	-0.804775	-0.242132	-6.38953	-0.852134	-3.62083	0.94677	0.0769055	0.511838
ACBD5_-_27529780.23-P1P2
ACBD6_+_180471319.23-P1P2	0.356813	0.765737	0.561275	-5.47424	-0.994773	-3.23451	-0.107429	0.392342	0.142457
ACBD6_+_180471324.23-P1P2
ACBD6_+_180471354.23-P1P2	0.629583	0.532358	0.58097	0.831196	-0.963827	-0.0663156	0.364088	-0.19108	0.0865043
ACBD6_+_180471478.23-P1P2
ACBD6_+_180471539.23-P1P2
ACBD6_+_180471617.23-P1P2	0.457096	0.531556	0.494326	-5.82271	0.300916	-2.7609	-0.0401904	-0.211857	-0.126024
ACBD6_-_180471311.23-P1P2
ACBD6_-_180471491.23-P1P2
ACBD6_-_180471532.23-P1P2	1.62697	-0.111454	0.757756	2.11201	-1.61702	0.247497	0.635685	-1.23192	-0.298116
ACBD6_-_180471707.23-P1P2	0.393148	0.0889322	0.24104	1.74102	0.55225	1.14663	-1.68804	0.383092	-0.652474
ACBD7_+_15130458.23-P1P2
ACBD7_+_15130520.23-P1P2	0.106542	0.201994	0.154268	-4.25032	0.748148	-1.75109	0.791208	-1.94215	-0.575469
ACBD7_+_15130765.23-P1P2
ACBD7_+_15130776.23-P1P2	0.251283	-2.41415	-1.08143	-0.54726	0.826716	0.139728	0.140524	-0.0535466	0.0434887
ACBD7_-_15130379.23-P1P2	-0.664373	0.506354	-0.0790096	-6.1155	0.83519	-2.64015	0.622068	0.756089	0.689078
ACBD7_-_15130397.23-P1P2	1.86614	-1.86702	-0.000440198	-4.1155	-5.22517	-4.67033	0.590589	-2.63115	-1.02028
ACBD7_-_15130438.23-P1P2	-0.488311	0.834239	0.172964	-4.92705	-5.26087	-5.09396	0.0134998	-1.72575	-0.856124
ACBD7_-_15130555.23-P1P2
ACBD7_-_15130579.23-P1P2
ACBD7_-_15130633.23-P1P2
ACCSL_+_44069556.23-ENST00000378832.1
ACCSL_+_44069616.23-ENST00000378832.1	-0.146515	-0.148332	-0.147423	-0.0758826	-1.73673	-0.906308	-0.00519243	0.156137	0.0754723
ACCSL_+_44069971.23-ENST00000378832.1	0.0503707	-0.303521	-0.126575	1.16793	0.418815	0.793374	0.396436	0.00718289	0.201809
ACCSL_+_44069981.23-ENST00000378832.1	-0.510584	0.640373	0.0648944	-4.66625	0.102927	-2.28166	-0.116892	0.164269	0.0236889
ACCSL_+_44069992.23-ENST00000378832.1
ACCSL_-_44069582.23-ENST00000378832.1	-0.675157	0.131103	-0.272027	-0.124954	0.0876912	-0.0186314	-0.937355	-0.259868	-0.598611
ACCSL_-_44069740.23-ENST00000378832.1
ACCSL_-_44069759.23-ENST00000378832.1
ACCSL_-_44069772.23-ENST00000378832.1
ACCSL_-_44069930.23-ENST00000378832.1		-0.0959725			-0.398837			-5.70638
ACCS_+_44087946.23-P1P2	-0.323224	0.577494	0.127135	1.62895	-2.03549	-0.203267	0.354876	0.0380603	0.196468
ACCS_+_44088025.23-P1P2
ACCS_+_44088028.23-P1P2	-1.31918	-0.351171	-0.835173	-4.32992	1.35438	-1.48777	0.206239	-0.75978	-0.276771
ACCS_+_44088070.23-P1P2
ACCS_+_44088091.23-P1P2	-0.0508219	-0.107844	-0.0793331	0.500265	-0.787369	-0.143552	-0.185042	-0.19566	-0.190351
ACCS_+_44088215.23-P1P2	0.566434	0.443449	0.504941	-0.4301	-0.443603	-0.436852	-0.328588	-0.0915297	-0.210059
ACCS_+_44088290.23-P1P2
ACCS_-_44088081.23-P1P2
ACCS_-_44088090.23-P1P2	0.468278	-0.621422	-0.0765721	1.31677	0.707916	1.01234	0.0278397	-0.754842	-0.363501
ACCS_-_44088106.23-P1P2
ACD_+_67693727.23-P1P2
ACD_+_67693748.23-P1P2	-0.39468	0.323301	-0.0356895	-3.97544	0.161921	-1.90676	-0.978304	0.3238	-0.327252
ACD_+_67694105.23-P1P2
ACD_+_67694124.23-P1P2	-0.450858	-0.433147	-0.442002	0.324784	0.15496	0.239872	0.473921	-0.35235	0.0607856
ACD_-_67693904.23-P1P2	-1.60894	-0.262338	-0.93564	-5.04768	0.45899	-2.29434	0.809347	-0.304284	0.252532
ACD_-_67693954.23-P1P2
ACD_-_67693957.23-P1P2	0.383031	-0.231792	0.0756195	1.65652	-0.787291	0.434616	-0.92831	-0.160825	-0.544568
ACD_-_67694092.23-P1P2
ACD_-_67694143.23-P1P2	0.631033	-0.793107	-0.0810369	2.21146	-0.115367	1.04805	-0.0931135	0.570842	0.238864
ACD_-_67694152.23-P1P2
ACE2_+_15618824.23-P1P2
ACE2_+_15618847.23-P1P2
ACE2_+_15619016.23-P1P2	-2.91249	1.84067	-0.535914	-3.49325	-3.35398	-3.42362	-0.25992	-4.42767	-2.34379
ACE2_+_15619047.23-P1P2
ACE2_+_15619087.23-P1P2	-1.29083	-0.0482627	-0.669544	-0.902803	-0.885319	-0.894061	-0.0592144	-0.180488	-0.119851
ACE2_-_15618591.23-P1P2
ACE2_-_15618594.23-P1P2	-0.393482	-0.178966	-0.286224	0.516288	0.949757	0.733022	0.56944	-0.0334199	0.26801
ACE2_-_15618975.23-P1P2	0.32955	-0.10968	0.109935	1.43625	0.736264	1.08626	0.394203	-0.0710029	0.1616
ACE2_-_15618978.23-P1P2
ACE2_-_15619013.23-P1P2	0.268118	-0.151363	0.0583776	0.987886	-1.85648	-0.434298	0.105314	0.42373	0.264522
ACER1_+_6333110.23-P1P2	-0.0919303	0.0830009	-0.00446471	-0.0467538	-5.09506	-2.57091	-1.11779	-1.58593	-1.35186
ACER1_+_6333137.23-P1P2	-2.04681	-1.65697	-1.85189	-5.087	-0.0378367	-2.56242	-0.898522	-1.11104	-1.00478
ACER1_+_6333164.23-P1P2	1.45505	1.06069	1.25787	-4.92984	-6.475	-5.70242	1.06382	0.452445	0.758132
ACER1_+_6333525.23-P1P2
ACER1_-_6333127.23-P1P2
ACER1_-_6333176.23-P1P2
ACER1_-_6333413.23-P1P2
ACER1_-_6333545.23-P1P2	-1.15033	-0.956601	-1.05346	1.38866	-4.27998	-1.44566	-1.64298	-4.32982	-2.9864
ACER1_-_6333558.23-P1P2	-0.775277	0.534085	-0.120596	-0.489891	-0.379276	-0.434584	0.108553	0.39912	0.253837
ACER1_-_6333623.23-P1P2
ACER2_+_19409007.23-P1P2	-1.02683	-2.56425	-1.79554	-5.87438	-7.77801	-6.82619	-1.98897	-0.0399431	-1.01446
ACER2_+_19409248.23-P1P2	-0.896353	0.753648	-0.0713525	1.23025	0.632024	0.931136	0.127353	0.291039	0.209196
ACER2_+_19409371.23-P1P2
ACER2_+_19409376.23-P1P2	-0.56583	0.628595	0.0313827	0.246917	-2.95673	-1.35491	-0.259006	-0.0885345	-0.17377
ACER2_+_19409383.23-P1P2	-1.05076	-0.515696	-0.783229	0.350778	-6.59005	-3.11964	0.458215	-0.0105301	0.223843
ACER2_+_19409433.23-P1P2
ACER2_+_19409493.23-P1P2
ACER2_-_19409274.23-P1P2
ACER2_-_19409294.23-P1P2
ACER2_-_19409474.23-P1P2	-0.180417	0.582024	0.200803	-4.85393	2.70475	-1.07459	-0.212943	0.0815497	-0.0656964
ACER3_+_76571969.23-P1P2	0.545353	-0.640227	-0.0474366	-5.11222	-1.75065	-3.43144	0.554434	-0.352162	0.101136
ACER3_+_76572444.23-P1P2
ACER3_-_76571770.23-P1P2
ACER3_-_76571978.23-P1P2	0.107501	0.417066	0.262283	-4.48821	-6.84797	-5.66809	-1.38846	0.0794717	-0.654494
ACER3_-_76572000.23-P1P2	-0.710748	0.172757	-0.268996	-6.04639	-0.0287681	-3.03758	-2.10584	-0.61515	-1.3605
ACER3_-_76572003.23-P1P2	-1.01159	0.0199948	-0.495796	-1.95334	-0.0953243	-1.02433	-1.96275	-0.244371	-1.10356
ACER3_-_76572006.23-P1P2
ACER3_-_76572045.23-P1P2
ACER3_-_76572313.23-P1P2
ACER3_-_76572404.23-P1P2	0.82072	-0.140569	0.340076	-4.84538	-0.907338	-2.87636	0.216188	-1.46791	-0.625862
ACE_+_61554448.23-P1	2.36209	0.258769	1.31043	-2.73174	-0.872398	-1.80207	1.18456	0.025298	0.60493
ACE_+_61554534.23-P1
ACE_+_61554651.23-P1
ACE_+_61554816.23-P1
ACE_+_61554829.23-P1	-0.077211	-0.357448	-0.217329	1.25651	-0.884819	0.185847	-0.682554	-0.671041	-0.676798
ACE_+_61562226.23-P2
ACE_+_61562272.23-P2	0.289895	-0.64156	-0.175832	2.20933	0.176554	1.19294	0.232558	0.0148006	0.123679
ACE_+_61562293.23-P2	0.341736	-0.796796	-0.22753	-5.48061	-0.996882	-3.23874	0.93243	-0.434223	0.249103
ACE_+_61562404.23-P2
ACE_+_61562589.23-P2
ACE_-_61554428.23-P1	-0.130158	-0.273308	-0.201733	1.71252	-1.20403	0.254241	-1.14774	0.150726	-0.498506
ACE_-_61554458.23-P1	0.185234	-0.592424	-0.203595	1.39961	0.263041	0.831327	-0.0962513	0.309036	0.106392
ACE_-_61554461.23-P1	0.216044	0.00828513	0.112164	0.52651	-0.0474296	0.23954	0.256592	-0.147065	0.0547636
ACE_-_61554901.23-P1
ACE_-_61554915.23-P1
ACE_-_61562238.23-P2	3.21242	1.53156	2.37199	-1.67071	-4.26727	-2.96899	-3.05209	-5.31711	-4.1846
ACE_-_61562443.23-P2	-0.0472628	0.0212377	-0.0130126	1.68158	0.744669	1.21312	-0.00174513	-1.42789	-0.714816
ACE_-_61562505.23-P2
ACE_-_61562601.23-P2
ACE_-_61562661.23-P2	0.330744	-0.589369	-0.129312	0.815722	0.877929	0.846826	0.275689	0.281382	0.278536
ACHE_+_100493137.23-P1
ACHE_+_100493329.23-P1
ACHE_+_100493456.23-P1	0.228957	0.0790967	0.154027	-0.148073	0.0735284	-0.0372721	0.595409	-0.466944	0.0642328
ACHE_+_100493473.23-P1	-0.426988	-0.815731	-0.621359	1.4362	-1.78156	-0.172678	-0.782902	0.708992	-0.0369548
ACHE_+_100494559.23-P2	-4.40115	-3.83881	-4.11998	-2.98191	-2.80464	-2.89328	-4.36329	2.35107	-1.00611
ACHE_+_100494570.23-P2	-3.68447	0.795801	-1.44434	2.22909	-5.70919	-1.74005	-0.578865	0.571893	-0.00348597
ACHE_+_100494596.23-P2
ACHE_-_100493040.23-P1
ACHE_-_100493104.23-P1
ACHE_-_100493122.23-P1	0.223337	0.45427	0.338803	1.53466	1.22541	1.38003	1.13212	-0.576993	0.277564
ACHE_-_100493407.23-P1
ACHE_-_100493427.23-P1	-0.0592876	0.191422	0.0660673	-0.93682	-1.57142	-1.25412	-0.539107	0.360596	-0.0892556
ACHE_-_100493486.23-P1	0.104719	-0.2477	-0.0714904	-4.60532	-0.355336	-2.48033	1.04515	0.507575	0.776362
ACHE_-_100494233.23-P2	0.435612	-0.166272	0.13467	-5.20584	-0.8538	-3.02982	-0.521131	-0.628003	-0.574567
ACHE_-_100494236.23-P2	0.524757	0.326092	0.425425	1.10458	0.49464	0.799612	-0.0801029	0.790938	0.355417
ACHE_-_100494326.23-P2
ACHE_-_100494356.23-P2
ACHE_-_100494415.23-P2
ACHE_-_100494526.23-P2
ACHE_-_100494578.23-P2	-0.27379	1.02876	0.377485	0.756203	-1.09572	-0.169758	0.417727	0.0496718	0.233699
ACIN1_+_23540370.23-P2
ACIN1_+_23540783.23-P2
ACIN1_+_23563821.23-P1
ACIN1_+_23563962.23-P1	-0.487068	0.683745	0.0983382	-5.11222	0.585202	-2.26351	0.810183	-0.557745	0.126219
ACIN1_+_23564097.23-P1	-1.18773	0.165773	-0.51098	-1.14262	-0.185211	-0.663913	-0.486519	-1.42605	-0.956282
ACIN1_+_23564314.23-P1	-0.269346	-0.842553	-0.555949	1.23311	0.39858	0.815845	-0.343956	-3.60545	-1.9747
ACIN1_+_23564345.23-P1
ACIN1_-_23540292.23-P2	-0.0631055	-0.112106	-0.0876055	1.05315	-4.37072	-1.65878	1.37462	-1.81174	-0.218561
ACIN1_-_23540315.23-P2
ACIN1_-_23540722.23-P2	0.414364	-0.663287	-0.124461	0.797797	-3.05715	-1.12967	1.09735	-1.04657	0.0253897
ACIN1_-_23540725.23-P2
ACIN1_-_23540730.23-P2	-0.352038	-0.555722	-0.45388	-6.33578	0.441296	-2.94724	1.9556	-0.431663	0.76197
ACIN1_-_23540744.23-P2	1.11	-1.14277	-0.0163828	-4.36153	-0.433996	-2.39776	-0.3055	-0.0515176	-0.178509
ACIN1_-_23540756.23-P2	0.0505098	0.0901966	0.0703532	-5.95931	-1.89966	-3.92948	-0.755722	-0.507787	-0.631754
ACIN1_-_23540802.23-P2
ACIN1_-_23563847.23-P1	-1.15998	0.24512	-0.457429	-4.87002	1.82708	-1.52147	0.287761	-0.910369	-0.311304
ACIN1_-_23563913.23-P1	0.572723	0.548876	0.560799	0.0203804	-1.88525	-0.932434	-0.112532	-0.0628418	-0.0876868
ACIN1_-_23564062.23-P1	0.154391	-0.456419	-0.151014	-0.715873	-0.135944	-0.425908	0.115743	0.555794	0.335768
ACIN1_-_23564262.23-P1	-1.69939	-0.0753562	-0.887374	0.0162434	0.444241	0.230242	0.606245	0.737764	0.672004
ACIN1_-_23564284.23-P1	-1.02965	-0.497706	-0.763679	-0.557168	1.60415	0.523492	-0.21418	-1.56467	-0.889427
ACKR2_+_42850956.23-P1P2	-0.644514	0.218614	-0.21295	0.0673688	0.757405	0.412387	-0.620522	-0.0156927	-0.318108
ACKR2_-_42850976.23-P1P2	1.64491	-0.039797	0.802558	-6.26897	-0.454384	-3.36168	-1.62577	1.19021	-0.217783
ACKR2_-_42850987.23-P1P2
ACKR2_-_42850992.23-P1P2	0.288269	0.633823	0.461046	-0.904204	0.113458	-0.395373	-0.769081	-0.252048	-0.510564
ACKR2_-_42851020.23-P1P2	0.206143	0.1061	0.156122	-0.589209	0.0451135	-0.272048	-0.608924	0.373998	-0.117463
ACKR2_-_42851024.23-P1P2
ACKR2_-_42851391.23-P1P2
ACKR2_-_42851412.23-P1P2
ACKR2_-_42851475.23-P1P2
ACKR2_-_42851479.23-P1P2	-0.214113	0.320418	0.0531528	-4.95474	-1.73711	-3.34593	-1.18637	0.35873	-0.413822
ACKR3_+_237476442.23-P2
ACKR3_+_237476473.23-P2	-0.187508	0.508184	0.160338	-0.228533	-0.974339	-0.601436	-0.45332	0.477611	0.0121455
ACKR3_+_237476736.23-P2
ACKR3_+_237476822.23-P2	1.07866	-0.00249955	0.538078	0.586058	-6.30818	-2.86106	2.04978	0.101416	1.0756
ACKR3_+_237476887.23-P2
ACKR3_+_237478500.23-P1	0.609462	0.304188	0.456825	-0.376366	-0.79641	-0.586388	0.010665	0.0829129	0.0467889
ACKR3_+_237478916.23-P1	1.13933	-0.532276	0.303526	-0.337287	-0.146178	-0.241732	0.390457	-0.249786	0.0703356
ACKR3_+_237478950.23-P1	0.646765	-0.749428	-0.0513317	-1.30995	-0.432934	-0.87144	-1.0875	-0.00501241	-0.546258
ACKR3_-_237476457.23-P2
ACKR3_-_237476493.23-P2	0.599951	0.445981	0.522966	0.541901	0.00154915	0.271725	-0.378899	-0.151542	-0.26522
ACKR3_-_237476505.23-P2	0.213906	-0.0706769	0.0716148	0.693922	0.700077	0.697	0.353436	-0.113346	0.120045
ACKR3_-_237476881.23-P2
ACKR3_-_237476900.23-P2	-0.026548	-0.88707	-0.456809	0.264447	-0.954539	-0.345046	-2.56373	-0.401969	-1.48285
ACKR3_-_237478572.23-P1
ACKR3_-_237478578.23-P1	-0.302834	-0.0312225	-0.167028	-0.309857	0.685067	0.187605	-0.709382	0.486367	-0.111508
ACKR3_-_237478586.23-P1
ACKR3_-_237478610.23-P1	0.846646	0.535947	0.691296	-5.13982	-6.41288	-5.77635	1.08354	0.732044	0.907794
ACKR3_-_237478615.23-P1
ACKR3_-_237478884.23-P1
ACKR3_-_237478929.23-P1
ACKR4_+_132316216.23-P1P2
ACKR4_+_132316328.23-P1P2
ACKR4_+_132316377.23-P1P2	-0.0278654	-0.118496	-0.0731806	0.503205	0.715142	0.609174	-0.793056	-0.334695	-0.563876
ACKR4_+_132316545.23-P1P2
ACKR4_-_132316111.23-P1P2	-0.438621	0.14463	-0.146996	-5.18261	-3.31811	-4.25036	0.358845	0.468939	0.413892
ACKR4_-_132316167.23-P1P2	0.400405	-0.187118	0.106643	2.18753	1.26209	1.72481	-0.474621	0.878253	0.201816
ACKR4_-_132316171.23-P1P2	3.0419	1.29133	2.16662	-3.10565	-5.35998	-4.23281	-4.48703	-1.59646	-3.04174
ACKR4_-_132316248.23-P1P2
ACKR4_-_132316406.23-P1P2
ACKR4_-_132316525.23-P1P2	0.524789	-0.252614	0.136088	-0.417806	0.015297	-0.201254	0.314939	-0.234839	0.0400505
ACLY_+_40074710.23-P1P2
ACLY_+_40074807.23-P1P2	0.46934	-1.11294	-0.321802	1.03806	-0.81372	0.112171	1.29736	0.23396	0.765658
ACLY_+_40075121.23-P1P2	-0.228835	-0.0719615	-0.150398	-4.14944	-7.01124	-5.58034	0.844219	-1.48932	-0.322548
ACLY_-_40074750.23-P1P2
ACLY_-_40074817.23-P1P2	-1.84869	-2.11869	-1.98369	-4.68401	0.915478	-1.88426	-6.05875	0.105107	-2.97682
ACLY_-_40075090.23-P1P2	-0.652094	-0.734149	-0.693122	-5.12039	-4.85648	-4.98844	1.85627	-0.196661	0.829806
ACLY_-_40075168.23-P1P2
ACLY_-_40075192.23-P1P2
ACLY_-_40075221.23-P1P2
ACLY_-_40075227.23-P1P2	-1.32243	-1.96239	-1.64241	-5.33368	-6.51318	-5.92343	1.34987	-2.60882	-0.629477
ACMSD_+_135596183.23-P1P2	0.552561	-1.40059	-0.424013	-5.24898	-1.68834	-3.46866	-1.23804	-0.441787	-0.839913
ACMSD_+_135596266.23-P1P2
ACMSD_-_135596118.23-P1P2
ACMSD_-_135596123.23-P1P2	0.876146	-0.660011	0.108067	0.463333	-0.233102	0.115115	-0.299135	0.186266	-0.0564349
ACMSD_-_135596149.23-P1P2
ACMSD_-_135596200.23-P1P2	-0.188731	0.686381	0.248825	-0.519769	1.33431	0.40727	0.239827	0.136589	0.188208
ACMSD_-_135596315.23-P1P2
ACMSD_-_135596354.23-P1P2	-0.201452	0.210147	0.00434758	-0.560969	-0.132867	-0.346918	-0.246524	0.502178	0.127827
ACMSD_-_135596438.23-P1P2	-1.12213	0.260729	-0.430698	1.50847	0.655668	1.08207	-1.05884	0.394517	-0.332161
ACMSD_-_135596683.23-P1P2
ACN9_+_96747038.23-P1P2
ACN9_+_96747061.23-P1P2
ACN9_+_96747104.23-P1P2	1.0722	-0.0208762	0.525659	-5.03994	-0.0939821	-2.56696	0.623072	-1.29301	-0.33497
ACN9_+_96747221.23-P1P2
ACN9_+_96747240.23-P1P2	-0.497909	0.0506992	-0.223605	-0.501878	-0.393834	-0.447856	-1.11772	-0.00534632	-0.561534
ACN9_+_96747363.23-P1P2	0.0236649	0.350976	0.18732	0.852551	-1.82709	-0.487269	-0.47578	0.301561	-0.0871097
ACN9_-_96747019.23-P1P2
ACN9_-_96747046.23-P1P2	0.864487	0.479164	0.671826	1.46094	0.740257	1.1006	0.0201879	0.424526	0.222357
ACN9_-_96747065.23-P1P2	0.838375	0.469712	0.654043	0.0224009	-0.846151	-0.411875	0.813617	0.831486	0.822552
ACN9_-_96747455.23-P1P2
ACO1_+_32384680.23-P1P2	0.892144	0.564129	0.728137	-5.13982	-0.549454	-2.84464	-0.311749	-0.613504	-0.462627
ACO1_+_32384714.23-P1P2
ACO1_+_32385057.23-P1P2	-0.220333	0.265248	0.0224574	0.112936	0.944862	0.528899	0.578148	-0.960182	-0.191017
ACO1_-_32384671.23-P1P2
ACO1_-_32384696.23-P1P2
ACO1_-_32384733.23-P1P2	-0.480678	0.700455	0.109888	-0.0961085	-0.335764	-0.215936	0.292628	0.394833	0.343731
ACO1_-_32384889.23-P1P2
ACO1_-_32385047.23-P1P2	-0.0571481	-0.465985	-0.261567	0.0464719	-0.0589248	-0.00622648	-1.14564	-0.545874	-0.845755
ACO1_-_32385064.23-P1P2	-0.272424	0.549473	0.138524	-2.08129	-0.288394	-1.18484	0.843142	-0.104434	0.369354
ACO1_-_32385115.23-P1P2
ACO2_+_41865203.23-P1P2	0.0697359	-0.231032	-0.0806478	0.206943	0.793756	0.500349	-1.48122	-0.296656	-0.888938
ACO2_+_41865228.23-P1P2	0.304254	0.19336	0.248807	1.42684	-0.727647	0.349596	-0.226882	0.561389	0.167253
ACO2_+_41865231.23-P1P2
ACO2_+_41865345.23-P1P2	0.31904	-0.154637	0.0822015	-0.176411	-1.03585	-0.606132	-0.881443	-0.559749	-0.720596
ACO2_+_41865484.23-P1P2
ACO2_+_41865560.23-P1P2
ACO2_-_41865209.23-P1P2	-2.39203	-1.3476	-1.86982	1.57975	0.129697	0.854723	0.108173	-3.19515	-1.54349
ACO2_-_41865357.23-P1P2
ACO2_-_41865534.23-P1P2	0.471182	0.364409	0.417796	0.865396	-0.0563837	0.404506	-1.2772	-0.121018	-0.699106
ACO2_-_41865573.23-P1P2
ACOT11_+_55007947.23-P2	-0.391333	-0.137721	-0.264527	2.31443	0.701505	1.50797	0.295624	-1.58099	-0.642685
ACOT11_+_55007958.23-P2
ACOT11_+_55007963.23-P2	0.626072	-0.240857	0.192607	-0.127075	-2.00875	-1.06791	-1.08788	-0.425123	-0.7565
ACOT11_+_55008024.23-P2
ACOT11_+_55008184.23-P2
ACOT11_+_55008406.23-P2	0.1831	-0.705148	-0.261024	2.58832	1.88109	2.23471	0.28376	-0.666108	-0.191174
ACOT11_+_55013888.23-P1	0.0100282	-0.213689	-0.10183	-0.17767	-0.515361	-0.346516	-0.961486	0.121981	-0.419752
ACOT11_+_55013964.23-P1	0.745525	0.475819	0.610672	0.22943	0.372999	0.301215	-3.41873	-0.288821	-1.85378
ACOT11_+_55013970.23-P1	-0.199269	-0.265694	-0.232481	1.35052	0.389467	0.869993	-0.712606	0.588579	-0.0620138
ACOT11_+_55014110.23-P1
ACOT11_-_55008004.23-P2	0.500164	-1.05888	-0.279356	2.28	-0.463394	0.908301	-1.20489	-0.537276	-0.871081
ACOT11_-_55008353.23-P2
ACOT11_-_55008376.23-P2	0.669016	-0.242341	0.213338	-5.37935	-0.31467	-2.84701	-0.153395	-0.307475	-0.230435
ACOT11_-_55008399.23-P2
ACOT11_-_55013905.23-P1
ACOT11_-_55013950.23-P1	0.291048	-0.00508201	0.142983	0.412609	-0.0170333	0.197788	0.408902	0.358826	0.383864
ACOT11_-_55014024.23-P1
ACOT11_-_55014173.23-P1
ACOT11_-_55014234.23-P1	1.37333	-1.19578	0.0887733	-0.00328579	-1.59942	-0.801354	0.797087	-0.860764	-0.0318386
ACOT11_-_55014292.23-P1
ACOT12_+_80689507.23-P1P2
ACOT12_+_80689555.23-P1P2
ACOT12_+_80689628.23-P1P2	-0.745014	-0.624553	-0.684783	-4.73855	-0.871118	-2.80484	-0.0887124	0.324157	0.117723
ACOT12_+_80689672.23-P1P2	1.22636	-0.0960527	0.565155	-4.45032	0.749399	-1.85046	0.122498	-0.688841	-0.283171
ACOT12_+_80689920.23-P1P2
ACOT12_+_80689929.23-P1P2	1.37449	-0.373757	0.500364	1.13422	0.27575	0.704984	-0.752396	-0.944012	-0.848204
ACOT12_+_80689961.23-P1P2
ACOT12_-_80689574.23-P1P2	0.534126	0.53745	0.535788	1.18147	0.662869	0.922172	-0.240383	0.105093	-0.0676452
ACOT12_-_80689897.23-P1P2	0.303852	0.29839	0.301121	-0.044672	0.204427	0.0798773	0.0320003	-0.220799	-0.0943992
ACOT12_-_80689916.23-P1P2
ACOT13_+_24667341.23-P1P2	-0.0532942	-0.749906	-0.4016	1.75645	0.200119	0.978285	-0.953325	0.396613	-0.278356
ACOT13_+_24667625.23-P1P2
ACOT13_-_24667290.23-P1P2
ACOT13_-_24667329.23-P1P2	-0.268591	0.0545522	-0.107019	0.699318	-0.539741	0.0797883	0.470402	0.170752	0.320577
ACOT13_-_24667371.23-P1P2	-0.144108	0.241133	0.0485121	-5.07064	-5.39429	-5.23247	0.581404	-0.151346	0.215029
ACOT13_-_24667374.23-P1P2
ACOT13_-_24667386.23-P1P2	0.265115	0.366073	0.315594	0.140914	-1.39831	-0.6287	0.863159	-0.351689	0.255735
ACOT13_-_24667473.23-P1P2	0.559921	0.0225631	0.291242	-0.768214	0.483645	-0.142284	-0.355784	-0.182912	-0.269348
ACOT13_-_24667530.23-P1P2
ACOT13_-_24667815.23-P1P2
ACOT1_+_74003818.23-P1P2	-0.176459	-0.124345	-0.150402	0.182241	0.0532944	0.117768	0.585666	-0.951724	-0.183029
ACOT1_+_74003838.23-P1P2
ACOT1_+_74003843.23-P1P2	-0.223506	0.607718	0.192106	-4.8005	0.261488	-2.26951	-1.84798	-0.129269	-0.988624
ACOT1_+_74004100.23-P1P2	-0.406856	-0.152357	-0.279606	2.01239	-0.491486	0.76045	0.557395	0.0836553	0.320525
ACOT1_-_74004062.23-P1P2	0.284395	0.176399	0.230397	1.75548	1.33102	1.54325	-2.31648	0.122156	-1.09716
ACOT1_-_74004076.23-P1P2	-0.551338	-0.155747	-0.353543	-0.480991	-0.632061	-0.556526	0.265617	0.0800299	0.172824
ACOT1_-_74004103.23-P1P2
ACOT1_-_74004113.23-P1P2
ACOT1_-_74004496.23-P1P2
ACOT1_-_74004524.23-P1P2
ACOT2_+_74035740.23-P1P2	-1.78147	0.431078	-0.675195	1.73731	-0.671586	0.532863	0.13662	-0.212011	-0.0376956
ACOT2_+_74035970.23-P1P2	0.580666	-0.86996	-0.144647	2.13938	1.34255	1.74097	-0.681865	0.34218	-0.169842
ACOT2_+_74036024.23-P1P2	-0.586246	-0.0240259	-0.305136	0.372751	-1.20349	-0.415369	-0.0289316	-0.126606	-0.0777687
ACOT2_+_74036035.23-P1P2
ACOT2_+_74036054.23-P1P2
ACOT2_-_74036039.23-P1P2
ACOT2_-_74036051.23-P1P2	-0.696289	-0.0484358	-0.372362	0.821771	-1.50182	-0.340022	-0.220688	0.197163	-0.0117624
ACOT2_-_74036080.23-P1P2
ACOT2_-_74036118.23-P1P2
ACOT2_-_74036501.23-P1P2	0.548784	0.755054	0.651919	-0.29887	0.23098	-0.0339452	0.175695	0.567777	0.371736
ACOT4_+_74058581.23-P1P2
ACOT4_+_74058635.23-P1P2	-0.398668	-0.134412	-0.26654	-0.348948	0.265276	-0.041836	-0.0725585	-0.123767	-0.0981626
ACOT4_+_74058647.23-P1P2	0.865738	-6.71008	-2.92217	-5.96295	-4.67591	-5.31943	1.80288	-6.73055	-2.46383
ACOT4_+_74058687.23-P1P2
ACOT4_+_74058910.23-P1P2	-0.328288	0.130626	-0.0988313	-0.164404	-0.41479	-0.289597	0.753119	-0.152795	0.300162
ACOT4_+_74058918.23-P1P2	1.34943	0.131286	0.740359	-4.46014	-1.02649	-2.74332	-1.25656	0.0150426	-0.620758
ACOT4_+_74059053.23-P1P2
ACOT4_+_74059070.23-P1P2
ACOT4_-_74059158.23-P1P2
ACOT4_-_74059268.23-P1P2	0.144855	0.172321	0.158588	-7.46657	-0.507566	-3.98707	-1.21132	0.03085	-0.590237
ACOT6_+_74077704.23-P1P2	0.317472	0.113275	0.215373	0.180734	-0.753842	-0.286554	0.54182	0.422901	0.48236
ACOT6_+_74077926.23-P1P2	0.200001	-0.372573	-0.0862861	-0.48453	0.00374634	-0.240392	-0.0620207	0.647806	0.292893
ACOT6_+_74078053.23-P1P2	-1.5318	0.299803	-0.616	-0.644638	-0.157375	-0.401007	0.290484	0.0291401	0.159812
ACOT6_+_74078097.23-P1P2
ACOT6_+_74078110.23-P1P2
ACOT6_-_74077642.23-P1P2
ACOT6_-_74077963.23-P1P2
ACOT6_-_74077984.23-P1P2	-0.5022	-0.0297788	-0.265989	-0.101899	-0.0314181	-0.0666586	0.254324	-0.18817	0.0330769
ACOT6_-_74078059.23-P1P2	1.21395	0.685387	0.949669	0.473818	-4.79877	-2.16247	0.53239	0.89735	0.71487
ACOT6_-_74078124.23-P1P2
ACOT7_+_6453356.23-P1P2	1.49345	0.0907078	0.792081	1.87964	-0.315694	0.781972	1.19059	0.00702332	0.598808
ACOT7_-_6453209.23-P1P2
ACOT7_-_6453318.23-P1P2
ACOT7_-_6453331.23-P1P2
ACOT7_-_6453334.23-P1P2	-0.476231	-0.581723	-0.528977	0.309793	1.02627	0.668032	-0.714751	-0.580838	-0.647794
ACOT7_-_6453354.23-P1P2
ACOT7_-_6453369.23-P1P2	-0.247974	-0.267605	-0.25779	-0.457196	1.68856	0.615684	-0.0695798	0.18199	0.0562049
ACOT7_-_6453388.23-P1P2	-0.215428	-0.279722	-0.247575	-0.726223	-2.03563	-1.38093	-0.0449566	0.272087	0.113565
ACOT7_-_6453406.23-P1P2	0.574646	-0.217201	0.178722	1.37702	1.26751	1.32226	0.0454695	0.243731	0.1446
ACOT7_-_6453466.23-P1P2
ACOT8_+_44485553.23-P1P2	0.311152	-0.380932	-0.0348901	1.88005	0.269633	1.07484	0.259035	-2.41579	-1.07838
ACOT8_+_44485579.23-P1P2
ACOT8_+_44485987.23-P1P2
ACOT8_+_44486016.23-P1P2	0.0532055	-0.973453	-0.460124	1.44793	0.609803	1.02886	0.516203	-2.70099	-1.0924
ACOT8_+_44486037.23-P1P2
ACOT8_-_44485597.23-P1P2	0.0768327	0.14275	0.109791	-4.76131	-0.746458	-2.75389	0.605502	1.1238	0.864652
ACOT8_-_44485644.23-P1P2
ACOT8_-_44485808.23-P1P2
ACOT8_-_44485992.23-P1P2	-0.821061	-1.51964	-1.17035	-0.73174	0.181952	-0.274894	0.0252961	-1.12027	-0.547488
ACOT8_-_44486001.23-P1P2	-1.17759	-0.0253739	-0.60148	0.689114	0.85842	0.773767	0.261312	-1.16325	-0.450967
ACOT9_+_23761133.23-P1P2	-0.106724	-0.0309664	-0.0688454	-1.0793	1.05453	-0.0123852	-0.216634	-0.822315	-0.519474
ACOT9_+_23761144.23-P1P2
ACOT9_+_23761350.23-P1P2	-0.423121	-1.55057	-0.986845	0.262514	0.109626	0.18607	-0.522761	-0.0392206	-0.280991
ACOT9_+_23761355.23-P1P2
ACOT9_+_23761360.23-P1P2	0.289553	-1.16527	-0.43786	-5.17792	0.195214	-2.49135	-0.184256	-0.758596	-0.471426
ACOT9_-_23760942.23-P1P2
ACOT9_-_23761181.23-P1P2
ACOT9_-_23761296.23-P1P2
ACOT9_-_23761316.23-P1P2	-0.474838	-0.394152	-0.434495	0.378057	-0.359981	0.0090381	-0.36391	-0.593901	-0.478906
ACOT9_-_23761394.23-P1P2	0.337802	-0.015188	0.161307	-0.675481	-2.68146	-1.67847	-1.37732	-0.289456	-0.833389
ACOX1_+_73974830.23-P1P2
ACOX1_+_73975184.23-P1P2
ACOX1_+_73975227.23-P1P2	-2.68929	-0.773655	-1.73147	0.841232	-1.45751	-0.308138	-0.665105	0.188261	-0.238422
ACOX1_+_73975249.23-P1P2
ACOX1_-_73974792.23-P1P2
ACOX1_-_73974876.23-P1P2
ACOX1_-_73975169.23-P1P2	0.845338	-0.0330037	0.406167	-0.577355	0.192052	-0.192651	0.350436	-0.0891107	0.130663
ACOX1_-_73975193.23-P1P2	0.406961	0.17764	0.2923	-0.390543	0.627996	0.118727	-0.142564	-0.138293	-0.140429
ACOX1_-_73975196.23-P1P2	0.130901	-0.316836	-0.0929672	1.5476	-1.104	0.221796	-0.264194	0.546599	0.141202
ACOX1_-_73975245.23-P1P2	1.10265	-1.17545	-0.0364032	0.30371	-0.809662	-0.252976	-0.0341666	0.0746132	0.0202233
ACOX2_+_58512259.23-P2
ACOX2_+_58512291.23-P2
ACOX2_+_58512428.23-P2	0.479254	0.206283	0.342769	1.3099	-0.0131679	0.648368	0.275671	-0.418148	-0.0712387
ACOX2_+_58512441.23-P2	0.344375	0.355969	0.350172	0.949408	-2.85779	-0.95419	0.780081	-0.0845025	0.347789
ACOX2_+_58522495.23-P1
ACOX2_+_58522520.23-P1	0.549675	0.25692	0.403297	-5.4433	0.873618	-2.28484	-0.376218	0.0981438	-0.139037
ACOX2_+_58522693.23-P1
ACOX2_+_58522852.23-P1	0.0396769	-0.346851	-0.153587	1.58133	1.11103	1.34618	-0.629203	-0.69072	-0.659961
ACOX2_+_58522860.23-P1	-0.00515386	0.254113	0.12448	-6.61105	0.616199	-2.99743	-0.802605	0.188502	-0.307051
ACOX2_+_58522888.23-P1	0.228687	-0.866269	-0.318791	2.08165	-0.534555	0.773547	0.210788	-0.50777	-0.148491
ACOX2_+_58522893.23-P1	-0.881366	0.0626346	-0.409366	1.58563	1.52901	1.55732	-1.15162	0.638688	-0.256468
ACOX2_-_58512038.23-P2	0.676093	0.225049	0.450571	2.20653	0.425302	1.31592	-0.297201	0.143757	-0.0767221
ACOX2_-_58512043.23-P2	0.714017	0.169783	0.4419	1.36489	1.42932	1.39711	-0.991199	0.157323	-0.416938
ACOX2_-_58512058.23-P2
ACOX2_-_58512157.23-P2
ACOX2_-_58512421.23-P2
ACOX2_-_58512435.23-P2	0.0840079	0.21873	0.151369	-5.3956	0.114825	-2.64039	0.165533	-0.791223	-0.312845
ACOX2_-_58522790.23-P1
ACOX2_-_58522878.23-P1
ACOX2_-_58522905.23-P1
ACOX3_+_8429824.23-P1
ACOX3_+_8430042.23-P1
ACOX3_+_8430113.23-P1	0.461298	-0.169674	0.145812	0.500678	0.569509	0.535094	-0.0139661	0.0202709	0.00315241
ACOX3_+_8430140.23-P1	0.489052	0.265988	0.37752	0.043082	0.453262	0.248172	-1.34556	-0.340158	-0.842861
ACOX3_+_8430181.23-P1
ACOX3_+_8430200.23-P1
ACOX3_+_8442240.23-P2
ACOX3_+_8442373.23-P2	1.2894	0.113797	0.701597	-4.56482	-0.0580071	-2.31141	0.681073	-0.284929	0.198072
ACOX3_+_8442383.23-P2	-0.564091	0.123675	-0.220208	-4.09904	0.444726	-1.82716	1.41843	-1.27281	0.0728086
ACOX3_+_8442429.23-P2
ACOX3_+_8442463.23-P2
ACOX3_+_8442467.23-P2	0.336493	-0.471482	-0.0674941	-7.03217	-0.578284	-3.80523	0.583635	-0.906524	-0.161445
ACOX3_-_8429711.23-P1
ACOX3_-_8430094.23-P1	-0.127028	-1.91808	-1.02256	2.65799	1.36401	2.011	-1.16534	-0.530626	-0.847981
ACOX3_-_8430121.23-P1	-0.247921	0.43666	0.0943696	1.81746	-1.53194	0.142759	-2.92277	0.585679	-1.16855
ACOX3_-_8430129.23-P1	-0.371285	0.576125	0.10242	1.72297	-0.136077	0.793446	-0.184846	0.750338	0.282746
ACOX3_-_8442139.23-P2
ACOX3_-_8442145.23-P2
ACOX3_-_8442419.23-P2	0.123916	-0.13056	-0.00332204	1.77377	-2.89905	-0.562641	0.483708	0.679142	0.581425
ACOX3_-_8442435.23-P2	0.172078	-0.0366304	0.0677237	0.720901	-0.170555	0.275173	-0.056573	-1.0794	-0.567987
ACOXL_+_111490261.23-P1P2
ACOXL_+_111490271.23-P1P2	0.961269	-0.349503	0.305883	-5.366	0.41478	-2.47561	-0.416464	-0.374314	-0.395389
ACOXL_+_111490383.23-P1P2
ACOXL_+_111490544.23-P1P2
ACOXL_+_111490547.23-P1P2	0.886766	-0.485676	0.200545	1.90736	0.767853	1.3376	-0.384991	-0.0444843	-0.214738
ACOXL_+_111490560.23-P1P2	0.273356	-1.40914	-0.567891	-6.84656	-2.07541	-4.46098	0.111912	-0.0530157	0.029448
ACOXL_+_111490595.23-P1P2	-0.991802	0.554487	-0.218657	0.940473	-0.471678	0.234398	-3.23038	-0.218952	-1.72467
ACOXL_-_111490250.23-P1P2
ACOXL_-_111490612.23-P1P2	0.81054	0.133731	0.472135	1.44722	-2.56103	-0.556904	-0.163184	0.207896	0.0223561
ACOXL_-_111490664.23-P1P2
ACP1_+_264980.23-P1P2	0.357654	-0.316397	0.0206281	-5.8554	-6.68311	-6.26925	-7.23678	1.00177	-3.11751
ACP1_+_265303.23-P1P2	1.7709	-0.232584	0.769157	3.05047	0.509406	1.77994	1.29772	0.444773	0.871248
ACP1_-_264936.23-P1P2
ACP1_-_264967.23-P1P2	-0.141496	-0.492804	-0.31715	0.297026	0.805366	0.551196	-2.86014	0.866918	-0.99661
ACP1_-_264970.23-P1P2	1.75301	-2.23615	-0.241571	2.33592	-2.46501	-0.0645452	0.526372	0.353046	0.439709
ACP1_-_264976.23-P1P2
ACP1_-_265107.23-P1P2	0.618999	0.21286	0.415929	-5.37115	0.0570143	-2.65707	-6.75663	-1.84643	-4.30153
ACP1_-_265135.23-P1P2
ACP1_-_265335.23-P1P2
ACP1_-_265360.23-P1P2
ACP2_+_47270142.23-P1P2
ACP2_+_47270309.23-P1P2
ACP2_+_47270320.23-P1P2	0.397163	0.193734	0.295448	-2.19448	-0.0263598	-1.11042	-0.27596	-0.441392	-0.358676
ACP2_+_47270332.23-P1P2	0.219714	-0.243103	-0.0116943	2.02472	-1.14753	0.438596	0.0861276	0.00365032	0.044889
ACP2_-_47269906.23-P1P2
ACP2_-_47269915.23-P1P2	-0.129204	0.388125	0.12946	1.86178	0.898552	1.38017	0.0741929	0.735675	0.404934
ACP2_-_47269943.23-P1P2
ACP2_-_47269958.23-P1P2	0.390792	0.320949	0.355871	0.370425	0.770998	0.570712	0.231345	0.0897441	0.160545
ACP2_-_47270292.23-P1P2
ACP2_-_47270385.23-P1P2	0.710463	-0.171195	0.269634	1.22867	0.314965	0.771818	-0.55452	0.294672	-0.129924
ACP5_+_11688472.23-P1	0.553187	-0.786676	-0.116745	-3.43938	0.434264	-1.50256	0.169544	-0.14991	0.00981699
ACP5_+_11688484.23-P1
ACP5_+_11689300.23-P2
ACP5_+_11689329.23-P2
ACP5_+_11689378.23-P2
ACP5_+_11689751.23-P2
ACP5_-_11688043.23-P1
ACP5_-_11688058.23-P1
ACP5_-_11688064.23-P1
ACP5_-_11688086.23-P1	0.740387	-0.0586519	0.340868	1.38464	-1.58696	-0.101157	-0.124052	-0.228281	-0.176166
ACP5_-_11688218.23-P1
ACP5_-_11688414.23-P1	-0.433482	0.00755536	-0.212963	-0.740065	-1.2188	-0.979433	0.3074	0.47013	0.388765
ACP5_-_11688437.23-P1	0.502961	-0.232903	0.135029	0.715752	-0.747284	-0.0157661	-0.0723347	0.069975	-0.00117989
ACP5_-_11688455.23-P1	-0.908757	-0.653509	-0.781133	1.02056	-0.0888235	0.465869	0.117836	-1.38538	-0.633773
ACP5_-_11689356.23-P2	0.345361	-0.120695	0.112333	-0.816444	-0.0230796	-0.419762	0.269054	-0.088094	0.09048
ACP5_-_11689724.23-P2	0.833206	-2.40326	-0.785027	2.43846	1.81761	2.12804	-0.649186	-1.75996	-1.20457
ACP5_-_11689727.23-P2	-0.0216013	0.786142	0.38227	-0.387855	-0.160722	-0.274288	-0.67731	0.751258	0.0369739
ACP5_-_11689744.23-P2	-0.138138	0.852703	0.357283	-6.63178	-2.02419	-4.32799	-0.823338	1.10285	0.139755
ACP5_-_11689771.23-P2	0.136398	-0.65419	-0.258896	1.50741	1.00057	1.25399	-0.377489	-0.734396	-0.555943
ACP5_-_11689778.23-P2
ACP6_+_147141933.23-P1P2
ACP6_+_147141956.23-P1P2	1.68932	0.377645	1.03348	-5.37525	-5.77801	-5.57663	0.908703	0.0969669	0.502835
ACP6_+_147142089.23-P1P2
ACP6_+_147142126.23-P1P2
ACP6_+_147142159.23-P1P2	0.257358	0.0809522	0.169155	-5.42494	0.80111	-2.31191	0.284678	0.622949	0.453814
ACP6_+_147142188.23-P1P2
ACP6_-_147141887.23-P1P2
ACP6_-_147142348.23-P1P2	-0.688132	0.0552927	-0.31642	-5.63521	-0.630192	-3.1327	0.761487	0.770955	0.766221
ACP6_-_147142356.23-P1P2	0.319836	0.0675912	0.193714	-4.97517	0.509682	-2.23274	1.45242	0.707097	1.07976
ACP6_-_147142393.23-P1P2	0.301902	-0.635886	-0.166992	0.316263	-1.3146	-0.499166	0.439116	0.0854131	0.262265
ACPL2_+_140950667.23-P1P2
ACPL2_+_140950939.23-P1P2
ACPL2_+_140950942.23-P1P2	0.725582	0.355089	0.540336	0.864363	-2.37086	-0.753247	0.347584	0.154809	0.251197
ACPL2_+_140950963.23-P1P2	-0.440418	0.466361	0.0129713	3.52875	-6.64922	-1.56023	0.69771	-0.272788	0.212461
ACPL2_+_140951037.23-P1P2	-0.0648709	0.749989	0.342559	-3.30384	-0.807657	-2.05575	1.89598	-0.379446	0.758268
ACPL2_+_140951054.23-P1P2
ACPL2_+_140951088.23-P1P2
ACPL2_+_140951203.23-P1P2	-0.38442	0.274767	-0.0548263	-5.57805	-0.720392	-3.14922	0.330595	-0.205847	0.0623735
ACPL2_-_140950647.23-P1P2	-0.850645	-0.415042	-0.632844	-0.346095	-2.23441	-1.29025	0.452388	-0.444609	0.00388944
ACPL2_-_140951141.23-P1P2
ACPP_+_132036268.23-P1P2	0.05545	-0.21112	-0.0778347	0.482913	0.412896	0.447904	0.64398	0.420392	0.532186
ACPP_+_132036293.23-P1P2	0.255156	-0.493266	-0.119055	0.724507	0.721913	0.72321	0.0520119	0.0598691	0.0559405
ACPP_+_132036338.23-P1P2	-0.80015	-0.684245	-0.742197	1.29236	-3.4237	-1.06567	0.223263	-0.353983	-0.0653603
ACPP_+_132036344.23-P1P2
ACPP_+_132036504.23-P1P2	-0.146798	-1.29752	-0.722157	1.18953	-2.82576	-0.818117	0.702799	-0.472144	0.115328
ACPP_+_132036703.23-P1P2	0.00717654	-0.29327	-0.143047	0.452672	-0.339054	0.0568089	-0.74258	0.51375	-0.114415
ACPP_+_132036714.23-P1P2
ACPP_+_132036719.23-P1P2
ACPP_-_132036256.23-P1P2
ACPP_-_132036481.23-P1P2
ACPT_+_51293697.23-ENST00000270593.1	0.24135	-0.658677	-0.208664	0.842173	-0.0523329	0.39492	1.14183	-0.342459	0.399687
ACPT_+_51293752.23-ENST00000270593.1
ACPT_+_51293761.23-ENST00000270593.1	1.21949	0.807685	1.01359	1.08588	-1.89427	-0.404196	1.14149	0.521411	0.831449
ACPT_+_51294074.23-ENST00000270593.1	-0.166046	1.06929	0.451622	-4.38343	0.46271	-1.96036	0.557122	1.22907	0.893094
ACPT_+_51294085.23-ENST00000270593.1
ACPT_+_51294143.23-ENST00000270593.1
ACPT_-_51293907.23-ENST00000270593.1
ACPT_-_51293910.23-ENST00000270593.1	-0.92618	0.118623	-0.403778	-4.05537	0.0627085	-1.99633	-0.114824	-0.609761	-0.362293
ACPT_-_51294111.23-ENST00000270593.1
ACPT_-_51294122.23-ENST00000270593.1	0.248095	-5.71967	-2.73579	1.46642	-4.6855	-1.60954	-0.20815	-5.73533	-2.97174
ACRBP_+_6756117.23-P1P2
ACRBP_+_6756534.23-P1P2
ACRBP_+_6756555.23-P1P2	0.629926	0.0647227	0.347324	-0.734753	1.27616	0.270705	-0.831564	-0.442159	-0.636862
ACRBP_+_6756569.23-P1P2	-1.03292	-0.105844	-0.569383	1.43579	0.295724	0.865756	-0.0462829	-0.247345	-0.146814
ACRBP_+_6756572.23-P1P2	0.474251	0.264911	0.369581	0.893493	1.1466	1.02005	-0.0611337	0.769423	0.354144
ACRBP_-_6756113.23-P1P2
ACRBP_-_6756126.23-P1P2	0.20745	0.30219	0.25482	-4.96256	-0.313557	-2.63806	0.794154	-0.614142	0.0900057
ACRBP_-_6756147.23-P1P2	0.358462	0.280697	0.31958	-0.973124	-0.00306085	-0.488092	0.476816	0.522046	0.499431
ACRBP_-_6756321.23-P1P2
ACRBP_-_6756581.23-P1P2
ACRC_+_70798298.23-P1P2
ACRC_-_70797923.23-P1P2	0.5089	-0.90655	-0.198825	-5.8554	0.261299	-2.79705	0.581269	-0.116863	0.232203
ACRC_-_70798359.23-P1P2	-1.13934	0.497521	-0.32091	0.678698	0.171867	0.425283	0.925191	0.30228	0.613736
ACRC_-_70798376.23-P1P2	0.469797	-0.272525	0.0986357	1.19921	-2.57736	-0.689074	0.837023	0.515765	0.676394
ACRC_-_70798668.23-P1P2
ACRC_-_70798671.23-P1P2
ACRC_-_70798717.23-P1P2	0.228565	0.225822	0.227194	-4.72226	-1.74655	-3.2344	0.700034	0.503071	0.601553
ACRC_-_70798728.23-P1P2
ACRC_-_70798784.23-P1P2	0.0793191	0.21448	0.1469	0.887889	-0.16388	0.362005	-0.214086	0.694954	0.240434
ACRC_-_70798787.23-P1P2
ACRV1_+_125550253.23-P1P2	0.111681	-0.46565	-0.176985	1.82815	0.0591809	0.943665	0.753302	0.154499	0.453901
ACRV1_+_125550289.23-P1P2
ACRV1_+_125550420.23-P1P2	0.437671	-0.191035	0.123318	1.3803	-0.271012	0.554644	0.757533	-0.0953745	0.331079
ACRV1_+_125550697.23-P1P2	0.0595609	-0.973522	-0.45698	-6.11365	0.285648	-2.914	0.132502	0.0557598	0.0941308
ACRV1_-_125550304.23-P1P2
ACRV1_-_125550308.23-P1P2
ACRV1_-_125550324.23-P1P2	0.0836763	-0.0860447	-0.00118418	0.103648	0.588473	0.346061	0.596739	0.257123	0.426931
ACRV1_-_125550488.23-P1P2
ACRV1_-_125550545.23-P1P2
ACRV1_-_125550695.23-P1P2	-0.687353	0.244887	-0.221233	-6.47105	-0.659542	-3.5653	-0.468725	-0.903786	-0.686255
ACR_+_51176655.23-P1P2
ACR_+_51176910.23-P1P2
ACR_+_51177042.23-P1P2
ACR_+_51177061.23-P1P2	-0.416645	-0.554972	-0.485809	0.869623	-2.475	-0.802687	0.488245	0.203086	0.345666
ACR_+_51177099.23-P1P2	0.266552	0.685709	0.47613	-0.209702	-0.438268	-0.323985	0.599604	0.390836	0.49522
ACR_-_51176666.23-P1P2	0.288891	-0.719217	-0.215163	-6.10565	1.62322	-2.24121	-0.442631	0.603567	0.0804679
ACR_-_51176714.23-P1P2	-1.49367	0.415336	-0.539166	-0.828408	0.0566308	-0.385889	-0.807027	-0.650318	-0.728673
ACR_-_51176829.23-P1P2	-0.847816	-0.0546964	-0.451256	0.99952	-0.0385509	0.480485	0.627857	0.474076	0.550967
ACR_-_51177047.23-P1P2
ACR_-_51177126.23-P1P2
ACSBG1_+_78526451.23-P1P2
ACSBG1_+_78526472.23-P1P2	-0.404713	0.398998	-0.0028574	-5.51945	0.707462	-2.40599	-0.480165	0.639672	0.0797532
ACSBG1_+_78526497.23-P1P2	-0.115044	-0.225115	-0.170079	-5.52869	-1.34371	-3.4362	-0.0092027	0.498943	0.24487
ACSBG1_+_78526814.23-P1P2	-0.865154	-0.0582165	-0.461685	1.21379	0.102055	0.657922	-0.561308	-0.0350482	-0.298178
ACSBG1_+_78526826.23-P1P2
[truncated: 207,075+ more rows]
