# Supplementary material for: The CUL5 ubiquitin ligase complex mediates resistance to CDK9 and MCL1 inhibitors in lung cancer cells
Source: eLife. 2019 Jul 11;8:e44288. doi: 10.7554/eLife.44288 (PMC6701926; doi:10.7554/eLife.44288)
Supplement: Figure 2—source data 3. [file elife-44288-fig2-data3.txt]

	cdk	cdk	cdk	cdk	cdk	cdk	cdk	cdk	cdk	cdk	cdk	cdk	cdk	cdk	cdk	dmso	dmso	dmso	dmso	dmso	dmso	dmso	dmso	dmso	dmso	dmso	dmso	dmso	dmso	dmso	mcl	mcl	mcl	mcl	mcl	mcl	mcl	mcl	mcl	mcl	mcl	mcl	mcl	mcl	mcl
	Rep1	Rep1	Rep1	Rep1	Rep1	Rep2	Rep2	Rep2	Rep2	Rep2	ave_Rep1_Rep2	ave_Rep1_Rep2	ave_Rep1_Rep2	ave_Rep1_Rep2	ave_Rep1_Rep2	Rep1	Rep1	Rep1	Rep1	Rep1	Rep2	Rep2	Rep2	Rep2	Rep2	ave_Rep1_Rep2	ave_Rep1_Rep2	ave_Rep1_Rep2	ave_Rep1_Rep2	ave_Rep1_Rep2	Rep1	Rep1	Rep1	Rep1	Rep1	Rep2	Rep2	Rep2	Rep2	Rep2	ave_Rep1_Rep2	ave_Rep1_Rep2	ave_Rep1_Rep2	ave_Rep1_Rep2	ave_Rep1_Rep2
	transcripts	Mann-Whitney p-value	average phenotype of strongest 3	sgRNA count_MW	sgRNA count_avg	transcripts	Mann-Whitney p-value	average phenotype of strongest 3	sgRNA count_MW	sgRNA count_avg	transcripts	Mann-Whitney p-value	average phenotype of strongest 3	sgRNA count_MW	sgRNA count_avg	transcripts	Mann-Whitney p-value	average phenotype of strongest 3	sgRNA count_MW	sgRNA count_avg	transcripts	Mann-Whitney p-value	average phenotype of strongest 3	sgRNA count_MW	sgRNA count_avg	transcripts	Mann-Whitney p-value	average phenotype of strongest 3	sgRNA count_MW	sgRNA count_avg	transcripts	Mann-Whitney p-value	average phenotype of strongest 3	sgRNA count_MW	sgRNA count_avg	transcripts	Mann-Whitney p-value	average phenotype of strongest 3	sgRNA count_MW	sgRNA count_avg	transcripts	Mann-Whitney p-value	average phenotype of strongest 3	sgRNA count_MW	sgRNA count_avg
gene																																													
A1BG	P2	0.080774495	-0.859316166	5	5	P1	0.081307253	-2.533051534	5	5	P2	0.212235801	-0.442169304	5	5	P1	0.258621376	-2.58443112	5	5	P1	0.008978047	-5.115028347	5	5	P2	0.138941857	0.576261316	5	5	P1	0.008819948	0.902965135	5	5	P1	0.432328014	-0.298608357	5	5	P1	0.126727706	0.479035292	5	5
A1CF	P1P2	0.176317512	-0.409816865	5	5	P1P2	0.030990456	-1.311614214	5	5	P1P2	0.008234787	-0.777402396	5	5	P1P2	0.377813979	-3.524791279	5	5	P1P2	0.098765351	-2.604525568	5	5	P1P2	0.174724011	-3.124924249	5	5	P1P2	0.949289892	-0.026326392	5	5	P1P2	0.053890578	-1.165661237	5	5	P1P2	0.195010428	-0.283692086	5	5
A2M	P1P2	0.874569962	-0.05645842	5	5	P1P2	0.823894632	0.137599094	5	5	P1P2	0.881522379	-0.017243645	5	5	P1P2	0.723157747	-0.357496092	5	5	P1P2	0.946934049	-0.485631466	5	5	P1P2	0.778650863	-0.21911054	5	5	P1P2	0.640353445	-0.259836981	5	5	P1P2	0.55407371	-0.165933017	5	5	P1P2	0.521785514	-0.288395906	5	5
A2ML1	P1P2	0.476600152	0.002513841	5	5	P1P2	0.565065617	0.187081728	5	5	P1P2	0.418104673	0.139429186	5	5	P1P2	0.06036283	-5.896721006	5	5	P1P2	0.957991438	-0.957722774	5	5	P1P2	0.139816525	-3.029834573	5	5	P1P2	0.533860198	-0.49715049	5	5	P1P2	0.643040459	-0.802328542	5	5	P1P2	0.419975359	-0.535729594	5	5
A3GALT2	ENST00000442999.3	0.900345759	-0.955034922	5	5	ENST00000442999.3	0.660696118	-0.051397902	5	5	ENST00000442999.3	0.966452659	-0.382222562	5	5	ENST00000442999.3	0.516139898	-4.406347333	5	5	ENST00000442999.3	0.486304387	-1.252410189	5	5	ENST00000442999.3	0.638480396	-1.948419405	5	5	ENST00000442999.3	0.341748218	-0.834087995	5	5	ENST00000442999.3	0.641870411	-0.821048001	5	5	ENST00000442999.3	0.185609506	-0.408882672	5	5
A4GALT	P1P2	0.534986359	-0.01277993	5	5	P1P2	0.980779756	0.059994224	5	5	P1P2	0.723323811	0.061680583	5	5	P1P2	0.696723265	-3.541891286	5	5	P1P2	0.550796665	-0.22505745	5	5	P1P2	0.828576341	-1.941934782	5	5	P1P2	0.100559545	-0.706912454	5	5	P1P2	0.937835538	-0.019251076	5	5	P1P2	0.242632091	-0.47162267	5	5
A4GNT	P1P2	0.121040988	0.781118172	5	5	P1P2	0.406465169	0.363007837	5	5	P1P2	0.046166904	0.506422632	5	5	P1P2	0.445848585	-3.997898996	5	5	P1P2	0.181934204	0.849668932	5	5	P1P2	0.916703512	-1.285557406	5	5	P1P2	0.711251257	-0.022879226	5	5	P1P2	0.43809489	0.060050456	5	5	P1P2	0.58238868	0.137472673	5	5
AAAS	P1P2	0.861730057	0.028545286	5	5	P1P2	0.227268512	-0.395392121	5	5	P1P2	0.591301517	-0.145350233	5	5	P1P2	0.732966492	-3.290030272	5	5	P1P2	0.982082596	-1.475769695	5	5	P1P2	0.630329077	-2.508130131	5	5	P1P2	0.096080085	-0.700500744	5	5	P1P2	0.286727996	-0.296736978	5	5	P1P2	0.099339806	-0.463180809	5	5
AACS	P1P2	0.989260301	-0.381828898	5	5	P1P2	0.505422303	-0.057186205	5	5	P1P2	0.4185743	-0.318644146	5	5	P1P2	0.146938069	-4.148555668	5	5	P1P2	0.580068935	0.267984397	5	5	P1P2	0.463603414	-2.198593649	5	5	P1P2	0.97853385	-1.142042427	5	5	P1P2	0.119869829	-0.639978145	5	5	P1P2	0.535684971	-1.041033555	5	5
AADAC	P1P2	0.882290013	0.300499538	5	5	P1P2	0.957991438	-0.274291112	5	5	P1P2	0.897655789	-0.016838635	5	5	P1P2	0.774499004	-1.139317047	5	5	P1P2	0.131984822	-3.316847445	5	5	P1P2	0.487354157	-1.571729181	5	5	P1P2	0.711858836	0.188994483	5	5	P1P2	0.158673424	0.327540427	5	5	P1P2	0.264712226	0.235484097	5	5
AADACL2	P1P2	0.238630678	-0.719239247	5	5	P1P2	0.241729234	0.512106907	5	5	P1P2	0.784093933	-0.070664886	5	5	P1P2	0.327750996	0.343289342	5	5	P1P2	0.468585987	-0.709920562	5	5	P1P2	0.47868841	-0.038081349	5	5	P1P2	0.618351126	0.179099945	5	5	P1P2	0.738370461	-0.12831256	5	5	P1P2	0.702773503	0.067331562	5	5
AADACL3	P1P2	0.591128638	-0.634221473	5	5	P1P2	0.836630402	0.026606698	5	5	P1P2	0.564513542	-0.336060287	5	5	P1P2	0.98241758	-0.175167696	5	5	P1P2	0.616933252	-1.588831304	5	5	P1P2	0.92903233	-0.786894532	5	5	P1P2	0.29588474	-1.326803267	5	5	P1P2	0.375799273	-0.640683071	5	5	P1P2	0.062814099	-1.048180003	5	5
AADACL4	P1P2	0.549038423	0.630253508	5	5	P1P2	0.913831619	-0.135853519	5	5	P1P2	0.572266132	0.311450776	5	5	P1P2	0.613961253	-2.955237413	5	5	P1P2	0.024534096	1.461243107	5	5	P1P2	0.611866835	-0.915352212	5	5	P1P2	0.469538846	0.370182948	5	5	P1P2	0.297955708	-1.273650856	5	5	P1P2	0.404603479	-0.380555061	5	5
AADAT	P1P2	0.680655556	-0.202261498	5	5	P1P2	0.782211788	-0.240361087	5	5	P1P2	0.674361854	-0.143130295	5	5	P1P2	0.027223568	1.497416607	5	5	P1P2	0.14866724	1.359832681	5	5	P1P2	0.007361282	1.151210787	5	5	P1P2	0.78286016	-0.039152285	5	5	P1P2	0.604056327	0.173130104	5	5	P1P2	0.828576341	-0.010203069	5	5
AAED1	P1P2	0.685446369	0.216602727	5	5	P1P2	0.341192405	-0.41189987	5	5	P1P2	0.893133873	-0.030723452	5	5	P1P2	0.720712578	-3.603288024	5	5	P1P2	0.396839087	-2.85517171	5	5	P1P2	0.364857255	-3.229229867	5	5	P1P2	0.069023481	-0.774091525	5	5	P1P2	0.155916875	-0.752992529	5	5	P1P2	0.023116763	-0.65066681	5	5
AAGAB	P1P2	0.511626409	-2.051968647	5	5	P1P2	0.301762689	-0.425011724	5	5	P1P2	0.372287878	-1.116898122	5	5	P1P2	0.293309174	-4.809135942	5	5	P1P2	0.494007438	-1.694669689	5	5	P1P2	0.319633706	-3.893473127	5	5	P1P2	0.028756292	1.181125086	5	5	P1P2	0.179539863	0.85323703	5	5	P1P2	0.035736643	1.017181058	5	5
AAK1	P1P2	0.134079199	-0.869162465	5	5	P1P2	0.139477936	-0.421885473	5	5	P1P2	0.040823968	-0.68397681	5	5	P1P2	0.96874783	-2.434401334	5	5	P1P2	0.418104671	-3.721379654	5	5	P1P2	0.328452826	-3.077890494	5	5	P1P2	0.240997891	0.413262747	5	5	P1P2	0.186249163	0.508094693	5	5	P1P2	0.107650771	0.631922037	5	5
AAMDC	P1P2	0.553398484	-0.127457955	5	5	P1P2	0.61808367	0.030347413	5	5	P1P2	0.873151962	0.036197554	5	5	P1P2	0.435207702	-0.135582494	5	5	P1P2	0.808672983	-1.885360407	5	5	P1P2	0.958294823	-0.786057627	5	5	P1P2	0.50375063	-0.212066538	5	5	P1P2	0.109908857	0.286107683	5	5	P1P2	0.32242283	0.185393368	5	5
AAMP	P1P2	0.679459854	0.11457359	5	5	P1P2	0.907356621	-1.388761973	5	5	P1P2	0.652432536	-0.616097597	5	5	P1P2	0.506429685	-3.279503553	5	5	P1P2	0.808040273	-2.743407198	5	5	P1P2	0.415281351	-3.165951702	5	5	P1P2	0.702159778	0.264658524	5	5	P1P2	0.054914954	-2.142692184	5	5	P1P2	0.070066594	-0.724318783	5	5
AANAT	P1P2	0.584385087	0.220941398	5	5	P1P2	0.839821185	-0.231627989	5	5	P1P2	0.937835538	-0.005343295	5	5	P1P2	0.193796257	0.420093836	5	5	P1P2	0.967103691	-0.37537614	5	5	P1P2	0.174724011	0.285312879	5	5	P1P2	0.054117569	0.788516798	5	5	P1P2	0.581747431	-0.156650063	5	5	P1P2	0.251979435	0.346500068	5	5
AAR2	P1P2	0.541989672	-0.528328697	5	5	P1P2	0.160734469	-1.026076399	5	5	P1P2	0.195386775	-0.497621958	5	5	P1P2	0.807507164	-2.245195069	5	5	P1P2	0.335014996	-3.65977927	5	5	P1P2	0.560174455	-3.641932971	5	5	P1P2	0.23132324	0.453900269	5	5	P1P2	0.594407912	0.158734066	5	5	P1P2	0.199267146	0.261332197	5	5
AARD	P1P2	0.324187771	0.378654977	5	5	P1P2	0.764707949	-0.122932945	5	5	P1P2	0.486815897	0.189743327	5	5	P1P2	0.604531634	-1.196665638	5	5	P1P2	0.08642446	-2.817452207	5	5	P1P2	0.866331745	-2.007058923	5	5	P1P2	0.299668067	0.446957994	5	5	P1P2	0.766577797	0.213011969	5	5	P1P2	0.250292107	0.237848612	5	5
AARS	P1P2	0.000122042	2.995215872	5	5	P1P2	0.72332381	-3.18387418	5	5	P1P2	0.355887921	0.748060392	5	5	P1P2	0.009046603	1.098416314	5	5	P1P2	0.294556974	-3.205213383	5	5	P1P2	0.260534974	-0.070263937	5	5	P1P2	0.0002014	2.504097522	5	5	P1P2	0.029802024	-0.523451028	5	5	P1P2	0.017189783	1.710791303	5	5
AARS2	P1P2	0.194451494	0.51054228	5	5	P1P2	0.109365203	0.471018202	5	5	P1P2	0.034383457	0.390871822	5	5	P1P2	0.330582941	0.941141623	5	5	P1P2	0.178483262	-1.401866072	5	5	P1P2	0.531388429	-0.510660906	5	5	P1P2	0.334347873	0.350953607	5	5	P1P2	0.523332959	-0.158495044	5	5	P1P2	0.657866513	0.134366509	5	5
AARSD1	P2	0.167596485	0.520256035	6	6	P1	0.581747431	-0.632477916	5	5	P2	0.203421892	0.329378799	6	6	P1	0.211430833	-2.818348206	5	5	P2	0.216425813	1.013557038	6	6	P1	0.217582125	-2.343462782	5	5	P1	0.206881697	0.635782883	5	5	P2	0.612028556	0.035681159	6	6	P1	0.317651167	0.284712416	5	5
AASDH	P1P2	0.180529011	-0.589396815	5	5	P1P2	0.931990704	-0.03446353	5	5	P1P2	0.317313157	-0.348867484	5	5	P1P2	0.172852263	1.068937769	5	5	P1P2	0.91901576	-1.975340248	5	5	P1P2	0.223429888	-0.576258933	5	5	P1P2	0.113135472	-1.411317262	5	5	P1P2	0.769073041	-0.1184445	5	5	P1P2	0.183716331	-0.801449256	5	5
AASDHPPT	P1P2	0.434969487	-2.576457123	5	5	P1P2	0.077530052	-0.986220841	5	5	P1P2	0.0445834	-1.721898723	5	5	P1P2	0.909022559	-2.96473491	5	5	P1P2	0.885067752	-1.769035246	5	5	P1P2	0.67629005	-2.428831501	5	5	P1P2	0.483169035	-2.256038975	5	5	P1P2	0.106147792	-0.550781838	5	5	P1P2	0.164322312	-1.437123641	5	5
AASS	P1P2	0.878428543	-0.055391765	5	5	P1P2	0.822623543	-0.078953733	5	5	P1P2	0.9508356	-0.052745858	5	5	P1P2	0.653192221	-3.256148054	5	5	P1P2	0.914479441	-0.470203514	5	5	P1P2	0.980443747	-1.90666502	5	5	P1P2	0.768492683	-0.142692434	5	5	P1P2	0.469087219	0.153101234	5	5	P1P2	0.830487352	0.034182451	5	5
AATF	P1P2	0.029606282	1.165130162	5	5	P1P2	0.203684495	-1.951648393	5	5	P1P2	0.863511461	-0.480997282	5	5	P1P2	0.288647783	-0.357836784	5	5	P1P2	0.018818385	-5.430127207	5	5	P1P2	0.244614278	-3.022046806	5	5	P1P2	0.795414297	-0.406047309	5	5	P1P2	0.498142272	-0.906945444	5	5	P1P2	0.698534999	-0.584958627	5	5
AATK	ENST00000326724.4	0.256642159	0.474383893	5	5	ENST00000326724.4	0.006793429	0.681980409	5	5	ENST00000326724.4	0.027313277	0.753819118	5	5	ENST00000326724.4	0.262077924	1.01902797	5	5	ENST00000326724.4	0.720877159	-1.576212637	5	5	ENST00000326724.4	0.395453216	0.008982309	5	5	ENST00000326724.4	0.856358755	-0.29234142	5	5	ENST00000326724.4	0.594125204	0.324194981	5	5	ENST00000326724.4	0.924487993	-0.033251615	5	5
ABAT	P2	0.382050366	0.051534891	5	5	P1	0.015618592	0.721558108	5	5	P1	0.343267647	0.141682673	5	5	P1	0.341239758	-3.480754748	5	5	P2	0.296064301	-2.693272473	5	5	P2	0.309801782	-2.737900006	5	5	P2	0.253656793	-0.711346122	5	5	P1	0.172240638	-0.463142721	5	5	P1	0.363561432	-0.875623826	5	5
ABCA1	P1P2	0.608712913	0.25953762	5	5	P1P2	0.504378879	-1.253009019	5	5	P1P2	0.875726007	-0.486252942	5	5	P1P2	0.015867662	1.82546636	5	5	P1P2	0.636907646	-1.870768333	5	5	P1P2	0.148109218	0.179800606	5	5	P1P2	0.113321065	-1.097037601	5	5	P1P2	0.717212542	0.281568639	5	5	P1P2	0.355421552	-0.406706566	5	5
ABCA10	P1P2	0.561619045	-0.365459129	5	5	P1P2	0.273636451	0.332829318	5	5	P1P2	0.784093933	-0.067436415	5	5	P1P2	0.977860225	-2.04153658	5	5	P1P2	0.440752755	-0.779005582	5	5	P1P2	0.996740307	-1.113522806	5	5	P1P2	0.342162399	-0.482306436	5	5	P1P2	0.141015113	0.416099915	5	5	P1P2	0.88694337	-0.008308449	5	5
ABCA12	P1P2	0.535523451	-0.202569792	5	5	P1P2	0.133669422	0.67635377	5	5	P1P2	0.412959292	0.077321208	5	5	P1P2	0.473089139	-3.869208543	5	5	P1P2	0.486304387	-0.5570496	5	5	P1P2	0.500250253	-2.101279684	5	5	P1P2	0.643272728	0.157988682	5	5	P1P2	0.562307835	-0.4090687	5	5	P1P2	0.996088373	-0.050744905	5	5
ABCA13	P1P2	0.924282934	-0.050400738	5	5	P1P2	0.999674202	0.172373595	5	5	P1P2	0.859019416	0.205825202	5	5	P1P2	0.098692955	1.101837211	5	5	P1P2	0.368361949	-1.032527866	5	5	P1P2	0.322822569	0.297057437	5	5	P1P2	0.714290976	-0.017039313	5	5	P1P2	0.179010983	-0.498693768	5	5	P1P2	0.612440145	-0.148198716	5	5
ABCA2	P1P2	0.782435386	-0.515816606	5	5	P1P2	0.480189015	-0.900023883	5	5	P1P2	0.385113554	-0.316738463	5	5	P1P2	0.03136699	-6.049428823	5	5	P1P2	0.609478539	-1.714272245	5	5	P1P2	0.04206159	-3.854077309	5	5	P1P2	0.293255517	-0.500788068	5	5	P1P2	0.146384409	-0.485687224	5	5	P1P2	0.13548527	-0.537933744	5	5
ABCA3	P1P2	0.117941688	0.734685955	5	5	P1P2	0.487839783	0.431158793	5	5	P1P2	0.091798678	0.47064634	5	5	P1P2	0.45024403	-2.201079379	5	5	P1P2	0.006032607	-4.670247949	5	5	P1P2	0.115366139	-3.071967406	5	5	P1P2	0.072974572	0.735895868	5	5	P1P2	0.005389978	-5.025870846	5	5	P1P2	0.325629784	-2.21386566	5	5
ABCA4	P1P2	0.878106883	0.244591212	5	5	P1P2	0.238461072	-2.519905101	5	5	P1P2	0.545356207	-1.227458771	5	5	P1P2	0.307401553	-0.432845332	5	5	P1P2	0.944333716	-2.230862316	5	5	P1P2	0.738237531	-0.923549601	5	5	P1P2	0.611472294	0.505799745	5	5	P1P2	0.707472203	-2.366328658	5	5	P1P2	0.847090288	-0.903899392	5	5
ABCA5	P1P2	0.18644119	-0.7701269	5	5	P1P2	0.467084074	-0.33496563	5	5	P1P2	0.062319467	-0.494636187	5	5	P1P2	0.633012025	-2.599810005	5	5	P1P2	0.305987609	0.349486015	5	5	P1P2	0.881137996	-0.636352405	5	5	P1P2	0.796672688	0.113668742	5	5	P1P2	0.108284274	-0.851089621	5	5	P1P2	0.331291692	-0.368710439	5	5
ABCA6	P1P2	0.482684242	-0.742914473	5	5	P1P2	0.187339626	-0.35273734	5	5	P1P2	0.27759256	-0.510727381	5	5	P1P2	0.981115414	-1.184779845	5	5	P1P2	0.958642145	-0.350499115	5	5	P1P2	0.690688465	-0.97643884	5	5	P1P2	0.844216336	-0.095383862	5	5	P1P2	0.818813082	-0.064595731	5	5	P1P2	0.835588256	-0.068057119	5	5
ABCA7	P2	0.581585878	0.103663212	5	5	P1	0.503336593	-0.588206156	5	5	P1	0.493491881	-0.245396457	5	5	P1	0.198029102	0.739778489	5	5	P1	0.109908857	-1.723433723	5	5	P2	0.39955526	-0.23810727	5	5	P1	0.302717861	-0.629701937	5	5	P1	0.625005776	-0.272757599	5	5	P1	0.435685146	-0.455692099	5	5
ABCA8	P1P2	0.440992289	-0.375140379	5	5	P1P2	0.020668103	-1.116449421	5	5	P1P2	0.02381543	-0.690976344	5	5	P1P2	0.671842349	-4.09146229	5	5	P1P2	0.209258249	0.954643669	5	5	P1P2	0.786181386	-1.195173167	5	5	P1P2	0.325444401	-0.798687709	5	5	P1P2	0.911240909	-0.027657482	5	5	P1P2	0.32885741	-0.468540662	5	5
ABCA9	P1P2	0.495493829	0.256278561	5	5	P1P2	0.823894632	-0.364617155	5	5	P1P2	0.613487647	0.111535315	5	5	P1P2	0.79961452	-1.253809169	5	5	P1P2	0.663064816	-0.520339703	5	5	P1P2	0.982399037	-1.293507802	5	5	P1P2	0.656182597	0.168568559	5	5	P1P2	0.327294397	-0.408581447	5	5	P1P2	0.959596978	-0.095714075	5	5
ABCB1	ENST00000265724.3	0.906160822	-0.50446267	5	5	ENST00000265724.3	0.580628181	0.432655561	5	5	ENST00000265724.3	0.78158469	0.116520171	5	5	ENST00000265724.3	0.712785594	-1.71922449	5	5	ENST00000265724.3	0.118515071	0.870458428	5	5	ENST00000265724.3	0.247943129	-0.112019404	5	5	ENST00000265724.3	0.03752567	-1.022306029	5	5	ENST00000265724.3	0.67734713	0.143026705	5	5	ENST00000265724.3	0.136989264	-0.495009654	5	5
ABCB10	P1P2	0.877142024	-0.253432572	5	5	P1P2	0.986642891	-1.582913246	5	5	P1P2	0.44536532	-0.69992244	5	5	P1P2	0.984370917	-2.563406444	5	5	P1P2	0.005356159	-3.9178272	5	5	P1P2	0.055564881	-2.722789248	5	5	P1P2	0.751109036	-0.821611671	5	5	P1P2	0.635451092	-2.511649015	5	5	P1P2	0.391828405	-1.495106484	5	5
ABCB11	P1P2	0.958685664	-0.136024599	5	5	P1P2	0.13409316	0.438259387	5	5	P1P2	0.47411581	0.08212292	5	5	P1P2	0.029673324	1.470960642	5	5	P1P2	0.289693735	0.333458506	5	5	P1P2	0.012295366	1.055191808	5	5	P1P2	0.889112284	0.022852717	5	5	P1P2	0.929394157	-0.050082738	5	5	P1P2	0.728394797	0.021184258	5	5
ABCB4	P1P2	0.077431266	-1.119607315	5	5	P1P2	0.228528369	-0.292439657	5	5	P1P2	0.048630793	-0.777678042	5	5	P1P2	0.468569874	-1.190257999	5	5	P1P2	0.293429859	0.640529525	5	5	P1P2	0.172399619	-0.499152919	5	5	P1P2	0.030969976	-1.102301746	5	5	P1P2	0.67734713	-0.153127349	5	5	P1P2	0.147880256	-0.818359907	5	5
ABCB5	P1P2	0.621907833	-0.033817518	5	5	P1P2	0.069270734	0.60889883	5	5	P1P2	0.104742139	0.293623271	5	5	P1P2	0.141555937	1.358496817	5	5	P1P2	0.070913122	-2.658593271	5	5	P1P2	0.892108811	-0.689658945	5	5	P1P2	0.837203204	-1.924292624	5	5	P1P2	0.223208195	0.62255571	5	5	P1P2	0.74441122	-0.656835815	5	5
ABCB6	P1P2	0.722991884	0.126116658	5	5	P1P2	0.983385484	0.107693353	5	5	P1P2	0.708079594	0.116905006	5	5	P1P2	0.555376598	-5.327583398	5	5	P1P2	0.327294397	-0.628404506	5	5	P1P2	0.41950456	-2.613284155	5	5	P1P2	0.977883525	-0.099681262	5	5	P1P2	0.942383854	0.066985405	5	5	P1P2	0.863761376	0.16641368	5	5
ABCB7	P1P2	0.058134201	-1.34536381	5	5	P1P2	0.000732069	-2.036749153	5	5	P1P2	0.000691834	-1.463403531	5	5	P1P2	0.522755093	-1.156885047	5	5	P1P2	0.066926636	-4.30876425	5	5	P1P2	0.167820348	-2.253315108	5	5	P1P2	0.890400979	0.222600636	5	5	P1P2	0.00043792	-1.806067365	5	5	P1P2	0.010105826	-1.016455898	5	5
ABCB8	P1P2	0.049055824	1.378022427	5	5	P1P2	0.126015768	-1.309717537	5	5	P1P2	0.790376815	0.113029928	5	5	P1P2	0.434727534	-2.545776425	5	5	P1P2	0.457386991	-2.020083298	5	5	P1P2	0.841974098	-2.358300878	5	5	P1P2	0.640353445	-0.703099363	5	5	P1P2	0.698383876	-0.194155581	5	5	P1P2	0.75246158	-0.302229358	5	5
ABCB9	P2	0.056605619	-2.348987157	6	6	P1	0.665436889	0.195014004	5	5	P2	0.355587658	-1.101868064	6	6	P1	0.63214065	-0.897371352	5	5	P1	0.502295445	-2.612921046	5	5	P1	0.885007556	-1.525890314	5	5	P2	0.400215108	0.448109852	6	6	P1	0.20165849	-0.644319637	5	5	P1	0.527109428	-0.351028601	5	5
ABCC1	P1P2	0.832341961	0.265241423	5	5	P1P2	0.026972806	0.512853961	5	5	P1P2	0.164668866	0.45122879	5	5	P1P2	0.622589444	-3.133054335	5	5	P1P2	0.071424849	1.054133694	5	5	P1P2	0.396817727	-1.08542309	5	5	P1P2	0.242309064	-0.542656386	5	5	P1P2	0.006894359	0.896507983	5	5	P1P2	0.27035336	0.20380629	5	5
ABCC10	P1P2	0.941795232	0.119723428	5	5	P1P2	0.798564916	-0.367654711	5	5	P1P2	0.551887955	-0.089817864	5	5	P1P2	0.200744652	-5.89243316	5	5	P1P2	0.691746391	-0.956954928	5	5	P1P2	0.364857255	-3.716019566	5	5	P1P2	0.348832913	0.446437567	5	5	P1P2	0.765954362	-0.520997462	5	5	P1P2	0.637313213	-0.229624015	5	5
ABCC11	P1	0.003695977	1.140495331	5	5	P1	0.203104131	-0.503671071	5	5	P1	0.046525154	0.420675183	5	5	P2	0.090951022	-4.986446825	5	5	P1	0.415761196	-0.467304888	5	5	P2	0.118032429	-2.61189847	5	5	P1	0.601218142	-0.385247952	5	5	P2	0.515918738	0.140437647	5	5	P2	0.567348883	0.126772164	5	5
ABCC12	ENST00000311303.3	0.471562337	-0.314498412	5	5	ENST00000311303.3	0.611195302	-0.131476403	5	5	ENST00000311303.3	0.464088274	-0.205430338	5	5	ENST00000311303.3	0.204359011	0.764364053	5	5	ENST00000311303.3	0.98599139	-0.136742211	5	5	ENST00000311303.3	0.192488621	0.377583628	5	5	ENST00000311303.3	0.301571778	-0.600336363	5	5	ENST00000311303.3	0.073108899	-0.60159225	5	5	ENST00000311303.3	0.089525703	-0.539263141	5	5
ABCC2	P1P2	0.617304205	0.237467076	5	5	P1P2	0.162692695	0.763957812	5	5	P1P2	0.27759256	0.481445248	5	5	P1P2	0.417646222	-1.470309046	5	5	P1P2	0.59243025	0.754427024	5	5	P1P2	0.950484356	-0.53592849	5	5	P1P2	0.350513364	-1.13325922	5	5	P1P2	0.131984822	-2.001698479	5	5	P1P2	0.230658103	-1.693025686	5	5
ABCC3	P1P2	0.268102823	-0.650585103	5	5	P1P2	0.440994837	-0.021912467	5	5	P1P2	0.698383877	-0.253066394	5	5	P1P2	0.936894353	-1.453654636	5	5	P1P2	0.09085877	1.601175437	5	5	P1P2	0.344470708	0.324225106	5	5	P1P2	0.659721575	0.090149268	5	5	P1P2	0.234902256	-1.401226605	5	5	P1P2	0.239680034	-0.536960228	5	5
ABCC4	P1P2	0.784315698	-0.227841308	5	5	P1P2	0.608906762	-0.099052611	5	5	P1P2	0.740528345	-0.144414353	5	5	P1P2	0.084731767	-5.179232054	5	5	P1P2	0.008496584	1.595686266	5	5	P1P2	0.732695594	-2.041753623	5	5	P1P2	0.991542776	0.20006514	5	5	P1P2	0.65774002	0.119295818	5	5	P1P2	0.66972974	0.064777322	5	5
ABCC5	P1P2	0.999674545	0.216333732	5	5	P1P2	0.474620291	-0.571043773	5	5	P1P2	0.765331081	-0.140612065	5	5	P1P2	0.668570974	-2.815304194	5	5	P1P2	0.225388023	0.370487143	5	5	P1P2	0.958945887	-1.146920426	5	5	P1P2	0.039945265	0.991481014	5	5	P1P2	0.324880505	0.173744074	5	5	P1P2	0.036681698	0.582612544	5	5
ABCC6	ENST00000205557.7	0.598757612	-1.56087492	5	5	ENST00000205557.7	0.924852026	-0.149515595	5	5	ENST00000205557.7	0.693554294	-0.838454811	5	5	ENST00000205557.7	0.290506314	-2.226401734	5	5	ENST00000205557.7	0.504378879	-0.693949207	5	5	ENST00000205557.7	0.557426816	-0.932360322	5	5	ENST00000205557.7	0.92497033	-1.682026846	5	5	ENST00000205557.7	0.107925849	0.768320534	5	5	ENST00000205557.7	0.470107516	-0.572526612	5	5
ABCC8	P1P2	0.590002232	0.512681065	5	5	P1P2	0.944333716	-0.188785979	5	5	P1P2	0.671381695	0.229903362	5	5	P1P2	0.957038054	-0.43324431	5	5	P1P2	0.735599068	-1.4213208	5	5	P1P2	0.96155041	-0.717335102	5	5	P1P2	0.428048391	-0.366101798	5	5	P1P2	0.041717207	-0.6286827	5	5	P1P2	0.10605187	-0.461642826	5	5
ABCC9	P1P2	0.992514639	0.282679361	5	5	P1P2	0.189810389	-0.541093848	5	5	P1P2	0.646555911	-0.297073955	5	5	P1P2	0.282937358	-5.448065215	5	5	P1P2	0.068152099	-2.520203314	5	5	P1P2	0.053007487	-3.08188309	5	5	P1P2	0.856998799	0.42287638	5	5	P1P2	0.002388334	-1.971197542	5	5	P1P2	0.030997301	-1.05329324	5	5
ABCD1	P1P2	0.29732893	0.391678175	5	5	P1P2	0.839821185	0.20045274	5	5	P1P2	0.175601475	0.524930908	5	5	P1P2	0.650839075	-0.957689674	5	5	P1P2	0.590173769	-1.934139255	5	5	P1P2	0.733925944	-1.380079722	5	5	P1P2	0.828931646	0.153950977	5	5	P1P2	0.551342177	0.081807335	5	5	P1P2	0.589132261	0.194792883	5	5
ABCD2	P1P2	0.033472426	-0.605714006	5	5	P1P2	0.085529202	0.39683868	5	5	P1P2	0.533481857	-0.142355399	5	5	P1P2	0.957688377	-1.47455123	5	5	P1P2	0.230110174	0.428852705	5	5	P1P2	0.411083366	-0.371784494	5	5	P1P2	0.163973989	-0.980251506	5	5	P1P2	0.837268345	0.025733561	5	5	P1P2	0.300553056	-0.447407644	5	5
ABCD3	P1P2	0.232829966	0.395675699	5	5	P1P2	0.589047015	0.145949707	5	5	P1P2	0.18327459	0.270812703	5	5	P1P2	0.076933955	1.358598217	5	5	P1P2	0.955388893	-0.107425033	5	5	P1P2	0.078407214	0.54058236	5	5	P1P2	0.261886452	-0.463670091	5	5	P1P2	0.829620204	0.217097708	5	5	P1P2	0.4247004	-0.123286192	5	5
ABCD4	P1P2	0.158750504	0.621345358	5	5	P1P2	0.989248979	-0.03119725	5	5	P1P2	0.275789526	0.21754805	5	5	P1P2	0.319746748	0.933639175	5	5	P1P2	0.924852025	-0.182013653	5	5	P1P2	0.233531298	0.591954728	5	5	P1P2	0.559902292	-0.284991506	5	5	P1P2	0.195668712	-0.480073538	5	5	P1P2	0.359691265	-0.367508643	5	5
ABCE1	P1P2	0.002423611	3.870935082	5	5	P1P2	0.117601561	-2.523332978	4	4	P1P2	0.573405891	0.195934372	4	4	P1P2	0.014950527	0.75084372	5	5	P1P2	0.270115636	-1.767470183	4	4	P1P2	0.154678816	-0.548667572	4	4	P1P2	0.000912854	2.45766061	5	5	P1P2	0.538488652	-0.859412889	4	4	P1P2	0.376656738	0.461709726	4	4
ABCF1	P2	0.203000808	-2.497957676	5	5	P1	0.030547963	-0.777945208	5	5	P1	0.149818805	-0.375940252	5	5	P1	0.377813979	-0.871501849	5	5	P2	0.023263643	-3.058223314	5	5	P2	0.391828405	-3.334181515	5	5	P2	0.136095725	-2.72753659	5	5	P1	0.022432716	-1.663812325	5	5	P1	0.1670661	-0.528015157	5	5
ABCF2	P1P2	0.714451492	0.149021433	5	5	P1P2	0.753518001	0.245419298	5	5	P1P2	0.58735875	0.108999582	5	5	P1P2	0.481690589	-4.611059959	5	5	P1P2	0.674361853	0.441300265	5	5	P1P2	0.70641388	-1.52242651	5	5	P1P2	0.037153316	-2.304551993	5	5	P1P2	0.730066627	-0.232745424	5	5	P1P2	0.052907272	-1.187103324	5	5
ABCF3	P1P2	0.591128638	0.382905289	5	5	P1P2	0.017421362	0.622347739	5	5	P1P2	0.031567452	0.423210268	5	5	P1P2	0.327347722	-2.913054653	5	5	P1P2	0.418104671	0.489298347	5	5	P1P2	0.964806638	-1.508342893	5	5	P1P2	0.169475338	-0.543456053	5	5	P1P2	0.512757977	-0.131930441	5	5	P1P2	0.147423145	-0.503655774	5	5
ABCG1	P1P2	0.452198186	0.662772329	5	5	P1P2	0.018208091	0.736674607	5	5	P1P2	0.089772012	0.594209427	5	5	P1P2	0.380911703	-1.966311046	5	5	P1P2	0.526527138	-1.501275515	5	5	P1P2	0.695513232	-1.763741356	5	5	P1P2	0.841664646	-0.998182978	5	5	P1P2	0.459119125	0.265660287	5	5	P1P2	0.883072427	-0.630569548	5	5
ABCG2	P1P2	0.834888784	-0.108494898	5	5	P1P2	0.23425926	-1.887892791	5	5	P1P2	0.159762061	-1.097801406	5	5	P1P2	0.617406209	-2.636761168	5	5	P1P2	0.407389151	-0.609472264	5	5	P1P2	0.515961318	-1.666061268	5	5	P1P2	0.006543105	-2.733114272	5	5	P1P2	0.971661503	-0.981269038	5	5	P1P2	0.047817968	-1.981624042	5	5
ABCG4	P1P2	0.651227272	0.140764385	4	4	P1P2	0.037113539	1.006408203	5	5	P1P2	0.164105507	0.373052695	4	4	P1P2	0.249899328	1.023011586	4	4	P1P2	0.04661508	-3.882629737	5	5	P1P2	0.897844475	-0.891997136	4	4	P1P2	0.101918291	3.239486821	5	5	P1P2	0.62269469	0.554404101	5	5	P1P2	0.129596557	1.712111806	5	5
ABCG5	P1P2	0.002270964	1.285541379	5	5	P1P2	0.571155526	0.031566932	5	5	P1P2	0.003159266	0.658554156	5	5	P1P2	0.509568383	-0.443224598	5	5	P1P2	0.475630141	-1.491869835	5	5	P1P2	0.699139928	-0.749667868	5	5	P1P2	0.990241725	0.009959462	5	5	P1P2	0.636033545	-0.912130253	5	5	P1P2	0.890817013	-0.464472186	5	5
ABCG8	P1P2	0.029362783	0.921559654	5	5	P1P2	0.989248979	-0.226954196	5	5	P1P2	0.069145702	0.476043959	5	5	P1P2	0.802769171	-1.715377131	5	5	P1P2	0.163308316	-1.365742781	5	5	P1P2	0.793731965	-1.638224618	5	5	P1P2	0.297772389	0.43257653	5	5	P1P2	0.64596945	-0.135794125	5	5	P1P2	0.605576165	0.074616971	5	5
ABHD1	P1P2	0.464060978	-0.271221046	5	5	P1P2	0.805510695	-0.114286978	5	5	P1P2	0.854531929	-0.192754012	5	5	P1P2	0.792056778	-3.126038163	5	5	P1P2	0.44731565	-0.854252455	5	5	P1P2	0.886298023	-2.35604367	5	5	P1P2	0.774105575	0.369743917	5	5	P1P2	0.606622044	-0.077535007	5	5	P1P2	0.818401675	0.04978977	5	5
ABHD10	P1P2	0.577120228	0.19154956	5	5	P1P2	0.156155122	-0.832784772	5	5	P1P2	0.46458683	-0.207174317	5	5	P1P2	0.098526462	1.538883141	5	5	P1P2	0.6749585	-0.062547923	5	5	P1P2	0.085885113	1.067788181	5	5	P1P2	0.163234351	-1.229277282	5	5	P1P2	0.972312698	0.043795108	5	5	P1P2	0.186425269	-0.569072282	5	5
ABHD11	P1P2	0.505870737	-0.223430626	5	5	P1P2	0.922257612	-0.013586031	5	5	P1P2	0.691144148	-0.07237318	5	5	P1P2	0.309922782	-1.077071473	5	5	P1P2	0.718433363	-0.31336961	5	5	P1P2	0.376208268	-0.609480581	5	5	P1P2	0.9376092	0.088521372	5	5	P1P2	0.133035758	0.409292457	5	5	P1P2	0.288881825	0.221881947	5	5
ABHD12	P1P2	0.751910911	-0.07187145	5	5	P1P2	0.057225812	0.947519758	5	5	P1P2	0.363598735	0.307111679	5	5	P1P2	0.850127208	-3.256842454	5	5	P1P2	0.99641623	-2.812854004	5	5	P1P2	0.964155344	-2.518500351	5	5	P1P2	0.124902099	0.159183047	5	5	P1P2	0.005150725	0.980569894	5	5	P1P2	0.007691168	0.724863283	5	5
ABHD12B	P1P2	0.660439994	-0.132817446	5	5	P1P2	0.500735862	0.221766266	5	5	P1P2	0.710511009	0.041615974	5	5	P1P2	0.738811253	-2.279555276	5	5	P1P2	0.129282491	0.465165524	5	5	P1P2	0.816497271	-0.605628531	5	5	P1P2	0.232597012	-1.338942445	5	5	P1P2	0.137304386	-1.263995312	5	5	P1P2	0.069186568	-1.354312404	5	5
ABHD13	P1P2	0.776802114	-0.274064461	5	5	P1P2	0.430893193	-0.688668116	5	5	P1P2	0.464088274	-0.481366289	5	5	P1P2	0.416943188	-5.195362749	5	5	P1P2	0.833442304	-1.61387733	5	5	P1P2	0.615310253	-3.698589513	5	5	P1P2	0.654415991	0.736827323	5	5	P1P2	0.686333254	0.208127456	5	5	P1P2	0.217887132	0.287462311	5	5
ABHD14A	P1P2	0.719937717	-1.789968384	5	5	P1P2	0.870579257	0.608533981	5	5	P1P2	0.443419843	-0.590717201	5	5	P1P2	0.702163594	-4.736012366	5	5	P1P2	0.766577796	-1.231874157	5	5	P1P2	0.35926285	-2.648879977	5	5	P1P2	0.70760965	-1.605542171	5	5	P1P2	0.945308773	-0.199182734	5	5	P1P2	0.672708614	-0.844991407	5	5
ABHD14B	P2	0.240586724	-0.98564242	5	5	P2	0.228528369	0.251813627	5	5	P1	0.873795348	-0.168475735	5	5	P2	0.382911308	-0.637455215	5	5	P2	0.320684146	0.692624168	5	5	P2	0.165814686	-0.202017525	5	5	P2	0.406514743	0.337417105	5	5	P1	0.531337007	0.196198896	5	5	P1	0.500250253	0.121851029	5	5
ABHD15	P1P2	0.197555035	0.294472519	5	5	P1P2	0.13094033	-2.009876989	5	5	P1P2	0.85389124	-0.751400761	5	5	P1P2	0.33793756	-0.692415385	5	5	P1P2	0.387800476	-0.765620029	5	5	P1P2	0.148567953	-0.82740397	5	5	P1P2	0.70639726	-0.484996824	5	5	P1P2	0.560656291	-0.434569123	5	5	P1P2	0.318443213	-0.250140688	5	5
ABHD16A	P1P2	0.000381762	1.577992689	5	5	P1P2	0.0023851	1.135753112	5	5	P1P2	0.000210234	1.319131092	5	5	P1P2	0.329164995	-1.229311143	5	5	P1P2	0.845571199	-0.324048398	5	5	P1P2	0.410153913	-0.555912186	5	5	P1P2	0.095592383	0.837265662	5	5	P1P2	0.367493034	0.34446128	5	5	P1P2	0.050356728	0.483506385	5	5
ABHD16B	P1P2	0.039762081	-0.906654212	5	5	P1P2	0.117746332	0.725998564	5	5	P1P2	0.661880046	-0.195876901	5	5	P1P2	0.235954626	0.573917384	5	5	P1P2	0.434725518	-2.128584905	5	5	P1P2	0.714324348	-0.161345209	5	5	P1P2	0.668602257	0.020290168	5	5	P1P2	0.225700664	0.431558586	5	5	P1P2	0.282247002	0.15819696	5	5
ABHD17A	P1P2	0.95283649	-0.100217359	5	5	P1P2	0.396839087	0.172033596	5	5	P1P2	0.429461142	0.082284472	5	5	P1P2	0.421879062	0.330248608	5	5	P1P2	0.338712743	-0.759110744	5	5	P1P2	0.552497661	-0.431287911	5	5	P1P2	0.420014028	-0.707997188	5	5	P1P2	0.434725519	-0.166415069	5	5	P1P2	0.22467519	-0.473837623	5	5
ABHD17B	P1P2	0.325791819	0.36031335	5	5	P1P2	0.27614949	0.313927148	5	5	P1P2	0.104393045	0.2701537	5	5	P1P2	0.21202804	-0.378605833	5	5	P1P2	0.767201382	0.334322845	5	5	P1P2	0.313710321	-0.015206941	5	5	P1P2	0.874314182	-0.474460495	5	5	P1P2	0.780957733	-0.250745529	5	5	P1P2	0.710060987	-0.264042736	5	5
ABHD17C	P1P2	0.063637562	-1.947713828	5	5	P1P2	0.787862001	-0.066255671	5	5	P1P2	0.066926638	-0.878676319	5	5	P1P2	0.915495658	-2.512172321	5	5	P1P2	0.181133473	0.70681067	5	5	P1P2	0.583510104	-0.635031625	5	5	P1P2	0.043673048	0.332253599	5	5	P1P2	0.190086394	0.162532097	5	5	P1P2	0.156056072	0.87115406	5	5
ABHD2	P1P2	0.317033319	-2.686047294	5	5	P1P2	0.442934232	0.156012938	5	5	P1P2	0.508559383	-1.265017178	5	5	P1P2	0.482199192	-2.520713038	5	5	P1P2	0.323277697	-0.858711985	5	5	P1P2	0.932929324	-1.833707226	5	5	P1P2	0.783799806	-2.731470714	5	5	P1P2	0.859019415	0.17247227	5	5	P1P2	0.404603479	-1.197605236	5	5
ABHD3	P1P2	0.794994289	-0.151599466	5	5	P1P2	0.271851022	-1.906012707	5	5	P1P2	0.130524334	-0.884873299	5	5	P1P2	0.10766451	1.514210212	5	5	P1P2	0.875082371	-1.303803565	5	5	P1P2	0.294867003	0.260725795	5	5	P1P2	0.304634428	0.437383607	5	5	P1P2	0.016738955	0.68081187	5	5	P1P2	0.033840035	0.612643989	5	5
ABHD4	P1P2	0.570175174	-1.117235797	5	5	P1P2	0.633123536	-0.10480704	5	5	P1P2	0.610050557	-0.667884089	5	5	P1P2	0.966144986	-4.383314616	5	5	P1P2	0.794153123	-1.478452235	5	5	P1P2	0.512798757	-1.335657063	5	5	P1P2	0.729863229	-0.624833807	5	5	P1P2	0.270783602	0.304866337	5	5	P1P2	0.80193361	-0.100511022	5	5
ABHD5	P1P2	0.008322707	-2.237563587	5	5	P1P2	0.111552641	0.473600133	5	5	P1P2	0.041471971	-0.85347265	5	5	P1P2	0.925864105	-2.869605178	5	5	P1P2	0.810571861	-1.716315764	5	5	P1P2	0.879848768	-2.101184645	5	5	P1P2	0.186537106	-0.017321091	5	5	P1P2	0.537784639	0.325825958	5	5	P1P2	0.153921671	0.106767695	5	5
ABHD6	P1P2	0.083358076	0.733558001	5	5	P1P2	0.146611478	-0.519139858	5	5	P1P2	0.78158469	0.152577357	5	5	P1P2	0.403718656	-3.678445645	5	5	P1P2	0.77282039	-0.949400289	5	5	P1P2	0.421861658	-2.609162631	5	5	P1P2	0.991542776	-0.048817886	5	5	P1P2	0.779077718	-0.041713282	5	5	P1P2	0.950484356	0.036477976	5	5
ABHD8	P1P2	0.951537007	0.007832815	5	5	P1P2	0.455165364	-0.141471522	5	5	P1P2	0.98599139	-0.154256599	5	5	P1P2	0.609381211	-0.480639464	5	5	P1P2	0.275070552	0.217163343	5	5	P1P2	0.28042248	-0.317044486	5	5	P1P2	0.306944919	-2.674753039	5	5	P1P2	0.462594392	0.272944254	5	5	P1P2	0.368762008	-1.157745706	5	5
ABI1	P1P2	0.695065867	0.158657606	5	5	P1P2	0.733138492	-0.1626185	5	5	P1P2	0.832167829	-0.009879679	5	5	P1P2	0.27911279	1.113820141	5	5	P1P2	0.565065617	-0.752157753	5	5	P1P2	0.357125585	0.008302632	5	5	P1P2	0.190925223	-0.786949121	5	5	P1P2	0.594690681	-0.502561241	5	5	P1P2	0.276436783	-0.682867303	5	5
ABI2	P1P2	0.586628959	0.343372116	5	5	P1P2	0.298714525	0.218167137	5	5	P1P2	0.291184326	0.252597094	5	5	P1P2	0.750855455	-2.363228908	5	5	P1P2	0.778138194	-1.475210728	5	5	P1P2	0.940077924	-1.919219818	5	5	P1P2	0.468037613	0.177575602	5	5	P1P2	0.525461307	-0.12514418	5	5	P1P2	0.35926285	0.013767381	5	5
ABI3	P1P2	0.598474263	-0.003692121	5	5	P1P2	0.527060468	0.19102647	5	5	P1P2	0.872508659	-0.092604492	5	5	P1P2	0.732352146	0.01882923	5	5	P1P2	0.051399237	1.396950193	5	5	P1P2	0.092495116	0.335377023	5	5	P1P2	0.873029389	0.107085767	5	5	P1P2	0.077119333	0.574753652	5	5	P1P2	0.184255773	0.130702171	5	5
ABI3BP	P1P2	0.372354255	0.42439647	5	5	P1P2	0.297198178	0.090284937	5	5	P1P2	0.423760652	0.435156486	5	5	P1P2	0.759540364	-2.999497997	5	5	P1P2	0.649491496	-1.652634117	5	5	P1P2	0.68587623	-2.433854869	5	5	P1P2	0.779730301	0.259413905	5	5	P1P2	0.713554423	-0.030035631	5	5	P1P2	0.5868804	0.076007287	5	5
ABL1	ENST00000372348.2	0.41859508	-0.423377012	5	5	ENST00000372348.2	0.784721595	-0.250928427	5	5	ENST00000372348.2	0.416229272	-0.265344279	5	5	ENST00000372348.2	0.482199192	-1.387937192	5	5	ENST00000372348.2	0.322478229	-2.273184776	5	5	ENST00000372348.2	0.803829437	-1.346746411	5	5	ENST00000372348.2	0.027300398	-0.908409893	5	5	ENST00000372348.2	0.133669422	0.604478942	5	5	ENST00000372348.2	0.4247004	-0.404909477	5	5
ABL2	P1	0.070446952	-2.32225841	5	5	P2	0.102489512	0.465922905	5	5	P2	0.027256276	0.777685141	5	5	P2	0.589524778	-4.742685268	5	5	P1	0.449760381	-1.660185121	5	5	P2	0.420446468	-2.965912254	5	5	P2	0.077930659	0.27480483	5	5	P2	0.375359234	-0.156327404	5	5	P2	0.354146899	0.11226431	5	5
ABLIM1	ENST00000277895.5	0.933359345	-0.04493512	5	5	ENST00000277895.5	0.54970644	-0.154130202	5	5	ENST00000277895.5	0.805510696	-0.184449476	5	5	ENST00000277895.5	0.025698137	2.067951975	5	5	ENST00000277895.5	0.687534795	-0.604331971	5	5	ENST00000277895.5	0.076622979	0.646517696	5	5	ENST00000277895.5	0.771609479	0.235011881	5	5	ENST00000277895.5	0.91836755	-0.070300725	5	5	ENST00000277895.5	0.743793104	0.063015576	5	5
ABLIM2	P1P2	0.283923492	-0.344392967	5	5	P1P2	0.307146633	0.595195342	5	5	P1P2	0.720265943	0.152507676	5	5	P1P2	0.330582941	-1.580587724	5	5	P1P2	0.158914856	-4.160689783	5	5	P1P2	0.289997765	-1.895399325	5	5	P1P2	0.656182597	0.039244305	5	5	P1P2	0.666030431	0.460457934	5	5	P1P2	0.56956522	0.214972633	5	5
ABLIM3	P1P2	0.863653801	-0.306897256	5	5	P1P2	0.166162812	0.682197867	5	5	P1P2	0.136442318	0.112342129	5	5	P1P2	0.624032573	-1.063155835	5	5	P1P2	0.311811766	0.491526408	5	5	P1P2	0.249619391	-0.231834499	5	5	P1P2	0.63395063	-0.417270224	5	5	P1P2	0.413892014	0.170838303	5	5	P1P2	0.975230245	-0.184024917	5	5
ABO	P1	0.160931903	-1.186930831	5	5	P1	0.219200044	0.475022838	5	5	P1	0.299474635	-0.474283761	5	5	P2	0.061035707	1.970052431	5	5	P1	0.399575262	-2.280303075	5	5	P2	0.123709054	0.809207247	5	5	P1	0.620651565	-0.285290929	5	5	P1	0.394567601	0.159040757	5	5	P2	0.613587478	-0.093098095	5	5
ABR	P1P2	0.197271406	0.506943782	5	5	P1P2	0.61062281	-0.747357125	5	5	P1P2	0.345350933	-0.075159424	5	5	P1P2	0.176220196	-5.125250797	5	5	P1P2	0.017771624	1.494123396	5	5	P1P2	0.766770185	-1.3952663	5	5	P1P2	0.54734718	0.908255511	5	5	P1P2	0.185977281	-2.299622987	5	5	P1P2	0.231294409	-0.63254006	5	5
ABRA	P1P2	0.258012926	-0.461237369	5	5	P1P2	0.298714525	-0.500136099	5	5	P1P2	0.235546503	-0.46388478	5	5	P1P2	0.17661193	-4.651596155	5	5	P1P2	0.956364793	-2.091958208	5	5	P1P2	0.214850874	-3.143067275	5	5	P1P2	0.72404837	-1.965813584	5	5	P1P2	0.371413214	-0.703066325	5	5	P1P2	0.232890628	-1.17455398	5	5
ABRACL	P1P2	0.300745349	0.493204107	5	5	P1P2	0.64596945	-0.324513763	5	5	P1P2	0.75289783	0.253211816	5	5	P1P2	0.82303301	-1.476875687	5	5	P1P2	0.691144146	0.189225618	5	5	P1P2	0.52019375	-0.411666187	5	5	P1P2	0.155738121	0.290396986	5	5	P1P2	0.612914204	0.199246901	5	5	P1P2	0.175503984	0.276255041	5	5
ABT1	P1P2	0.030976794	0.999009156	5	5	P1P2	0.543187513	-0.315561085	5	5	P1P2	0.148437743	0.399677155	5	5	P1P2	0.523551832	-3.394979155	5	5	P1P2	0.03974992	-3.101288298	5	5	P1P2	0.301316681	-3.736829866	5	5	P1P2	0.672167644	0.146421807	5	5	P1P2	0.023513064	-1.130270335	5	5	P1P2	0.136989264	-0.453595067	5	5
ABTB1	P1P2	0.829796897	-0.16142937	5	5	P1P2	0.187339626	-0.539097591	5	5	P1P2	0.374041028	-0.227472729	5	5	P1P2	0.362774504	-0.746588189	5	5	P1P2	0.118322519	-3.382423017	5	5	P1P2	0.843252529	-1.995934448	5	5	P1P2	0.95903224	-0.124759944	5	5	P1P2	0.935237402	-0.059736265	5	5	P1P2	0.813959751	-0.179007513	5	5
ABTB2	P1P2	0.873284427	0.029872162	5	5	P1P2	0.284884856	-0.626323896	5	5	P1P2	0.510656425	-0.190236673	5	5	P1P2	0.957038054	-1.409309254	5	5	P1P2	0.315734874	-1.39626844	5	5	P1P2	0.832399366	-1.357496498	5	5	P1P2	0.885247967	-0.057086836	5	5	P1P2	0.133669422	-0.504216483	5	5	P1P2	0.475144777	-0.229175111	5	5
ACAA1	P1P2	0.586067617	-0.126076849	5	5	P1P2	0.776573043	0.198155382	5	5	P1P2	0.975568942	-0.135000863	5	5	P1P2	0.010427692	2.296334674	5	5	P1P2	0.624427657	-0.475869734	5	5	P1P2	0.030806856	0.927099921	5	5	P1P2	0.16846493	0.649685035	5	5	P1P2	0.877657406	-0.005338943	5	5	P1P2	0.313710321	0.227496644	5	5
ACAA2	P1P2	0.194732147	-0.919963979	5	5	P1P2	0.603202172	0.358781508	5	5	P1P2	0.537784641	-0.361992032	5	5	P1P2	0.024453732	-6.384531305	5	5	P1P2	0.105618929	1.071682526	5	5	P1P2	0.330885171	-3.103603382	5	5	P1P2	0.024526544	0.87299318	5	5	P1P2	0.210445618	0.50073916	5	5	P1P2	0.023116763	0.68686617	5	5
ACACA	P1P2	0.291319588	0.804818847	5	5	P1P2	0.316523369	-2.032936468	5	5	P1P2	0.404620964	-0.614058811	5	5	P1P2	0.84788876	-2.887257278	5	5	P1P2	0.009873661	-3.773032285	5	5	P1P2	0.08440394	-3.132063062	5	5	P1P2	0.030938256	1.500062882	5	5	P1P2	0.072198111	-1.56751579	5	5	P1P2	0.722877756	-0.315405566	5	5
ACACB	P2	0.506914682	0.578188093	5	5	P1	0.146611478	0.333359427	5	5	P2	0.216152211	0.632329346	5	5	P2	0.5098304	-4.675723583	5	5	P2	0.900887773	-2.155234134	5	5	P2	0.222499157	-2.892201423	5	5	P1	0.066448114	-1.023777062	5	5	P2	0.360587749	-0.378652534	5	5	P1	0.1695902	-0.468799153	5	5
ACAD10	P1P2	0.701103199	-0.078747506	5	5	P1P2	0.654789265	-0.247610946	5	5	P1P2	0.609478541	-0.097920639	5	5	P1P2	0.059035517	1.29799091	5	5	P1P2	0.538593346	-2.195676761	5	5	P1P2	0.355847078	-0.104087768	5	5	P1P2	0.194546144	0.635735934	5	5	P1P2	0.316128961	0.188244598	5	5	P1P2	0.0791024	0.296522098	5	5
ACAD11	P1P2	0.448282341	-0.948699527	5	5	P1P2	0.593559973	-0.180675259	5	5	P1P2	0.248025301	-0.441448924	5	5	P1P2	0.205233459	-4.792626245	5	5	P1P2	0.317313155	-5.10243147	5	5	P1P2	0.130425422	-4.375962936	5	5	P1P2	0.325444401	-2.711264152	5	5	P1P2	0.308696515	0.249165702	5	5	P1P2	0.588005832	-1.203311025	5	5
ACAD8	P1P2	0.427092556	0.176031456	5	5	P1P2	0.340778323	-0.530383427	5	5	P1P2	0.58961027	-0.123052042	5	5	P1P2	0.426374231	-0.624295253	5	5	P1P2	0.498142272	-1.917823749	5	5	P1P2	0.538918823	-1.493464935	5	5	P1P2	0.711251257	0.348833338	5	5	P1P2	0.626741515	-0.080468701	5	5	P1P2	0.737621082	-0.083847871	5	5
ACAD9	P1P2	0.403277394	0.231657061	5	5	P1P2	0.349121111	-1.090336182	5	5	P1P2	0.848769231	-0.562205078	5	5	P1P2	0.514822088	-3.905669232	5	5	P1P2	0.192026706	0.96321817	5	5	P1P2	0.822849436	-1.678680552	5	5	P1P2	0.235803191	-0.921147508	5	5	P1P2	0.925500755	-0.195826531	5	5	P1P2	0.571785681	-0.455800425	5	5
ACADL	P1P2	0.786824738	0.533492061	5	5	P1P2	0.968405819	-1.469101321	5	5	P1P2	0.726386102	-0.502554842	5	5	P1P2	0.799299234	-2.635293386	5	5	P1P2	0.096452226	1.198757949	5	5	P1P2	0.371816943	-0.975995276	5	5	P1P2	0.082795546	1.386249103	5	5	P1P2	0.542646012	-0.543753871	5	5	P1P2	0.218498067	0.349983162	5	5
ACADM	P1P2	0.876498886	-0.275745421	5	5	P1P2	0.436649038	-0.262013124	5	5	P1P2	0.692348832	-0.211484658	5	5	P1P2	0.832573353	-1.777957894	5	5	P1P2	0.695967543	-0.617433186	5	5	P1P2	0.753081967	-0.690074547	5	5	P1P2	0.324242351	-0.658956487	5	5	P1P2	0.501255438	0.146610575	5	5	P1P2	0.664974347	-0.194896187	5	5
ACADS	P1P2	0.395519256	-0.401969566	5	5	P1P2	0.478457955	-1.379067792	6	6	P1P2	0.588484013	-0.246595588	5	5	P1P2	0.147165674	-4.907151877	5	5	P1P2	0.73368207	-1.526974758	6	6	P1P2	0.501289704	-2.72182343	5	5	P1P2	0.185451812	0.380337647	5	5	P1P2	0.355199678	-1.657261113	6	6	P1P2	0.40829876	0.171298304	5	5
ACADSB	P1P2	0.588314478	0.130532926	5	5	P1P2	0.913831619	0.004170709	5	5	P1P2	0.637199128	0.025323002	5	5	P1P2	0.469572085	0.12844136	5	5	P1P2	0.72332381	-0.322978913	5	5	P1P2	0.336605833	0.296026029	5	5	P1P2	0.632789402	-0.458214475	5	5	P1P2	0.279040752	-0.211354611	5	5	P1P2	0.315676705	-0.420284402	5	5
ACADVL	P1P2	0.350049378	-1.009994702	5	5	P1P2	0.556811851	-0.307701535	5	5	P1P2	0.284149851	-0.87153584	5	5	P1P2	0.86647127	-3.086643513	5	5	P1P2	0.478413294	0.316048054	5	5	P1P2	0.700350359	-1.542527646	5	5	P1P2	0.167961424	0.667616971	5	5	P1P2	0.512232166	0.345397474	5	5	P1P2	0.182105024	0.506507222	5	5
ACAN	P1P2	0.437613651	0.698625537	5	5	P1P2	0.757242366	-1.821778686	5	5	P1P2	0.585111218	-0.715813842	5	5	P1P2	0.728669689	-1.788910629	5	5	P1P2	0.47285589	-2.484985435	5	5	P1P2	0.469103615	-2.136948032	5	5	P1P2	0.50323051	-3.216709529	5	5	P1P2	0.063475029	-1.010485575	5	5	P1P2	0.186970581	-2.234599325	5	5
ACAP1	P1P2	0.197271406	-0.61589382	5	5	P1P2	0.502295445	-0.447479738	5	5	P1P2	0.407389153	-0.63795869	5	5	P1P2	0.842138422	-2.768939656	5	5	P1P2	0.573933956	-0.119310245	5	5	P1P2	0.867617462	-1.670330212	5	5	P1P2	0.098382416	-1.894639846	5	5	P1P2	0.439543491	-0.405949582	5	5	P1P2	0.271064255	-1.387601531	5	5
ACAP2	P1P2	0.311540888	-0.313601681	5	5	P1P2	0.217977228	0.417541701	5	5	P1P2	0.948884671	-0.023563276	5	5	P1P2	0.85620904	-1.495833148	5	5	P1P2	0.492976607	0.439192102	5	5	P1P2	0.543787878	-0.395645606	5	5	P1P2	0.038356042	0.693522234	5	5	P1P2	0.154020811	-2.762066672	5	5	P1P2	0.155817813	-0.937310982	5	5
ACAP3	P1P2	0.225096325	2.877197675	5	5	P1P2	0.625584125	-1.165034927	5	5	P1P2	0.395475252	0.879973929	5	5	P1P2	0.342690058	-3.207106532	4	4	P1P2	0.091014881	-2.31625677	5	5	P1P2	0.197759969	-2.693798395	4	4	P1P2	0.478914977	0.14937191	4	4	P1P2	0.27723131	-1.321342628	5	5	P1P2	0.098235646	0.582437025	4	4
ACAT1	P1P2	0.436651068	-1.33161187	5	5	P1P2	0.697779505	-0.171521446	5	5	P1P2	0.19119337	-0.771055446	5	5	P1P2	0.729283	-1.047561042	5	5	P1P2	0.114522759	2.23366303	5	5	P1P2	0.330478973	0.155936607	5	5	P1P2	0.576485484	0.173055036	5	5	P1P2	0.518560405	0.313111447	5	5	P1P2	0.574010249	0.462456043	5	5
ACAT2	P1P2	0.689648739	-0.616911809	5	5	P1P2	0.858378063	-0.224915935	5	5	P1P2	0.925500755	0.05610838	5	5	P1P2	0.213826974	-5.460804081	5	5	P1P2	0.516446512	-3.34346878	5	5	P1P2	0.146285092	-4.505504541	5	5	P1P2	0.654415991	-3.579230103	5	5	P1P2	0.352071474	-1.357232603	5	5	P1P2	0.185338173	-2.14957735	5	5
ACBD3	P1P2	0.784942749	-0.780235989	5	5	P1P2	0.197934968	0.180018425	5	5	P1P2	0.90218103	0.15585936	5	5	P1P2	0.44877616	-3.668831293	5	5	P1P2	0.515918737	-4.574532257	5	5	P1P2	0.193606449	-4.190917598	5	5	P1P2	0.209533881	-1.278396407	5	5	P1P2	0.489377791	-0.190414831	5	5	P1P2	0.279694919	-0.791577171	5	5
ACBD4	P2	0.21301726	-0.408956033	5	5	P1	0.108104944	-0.33581902	5	5	P1	0.107746991	-0.236454811	5	5	P2	0.216242645	0.000846038	5	5	P1	0.232497454	-5.152055712	5	5	P1	0.292238339	-3.681422623	5	5	P2	0.275290651	1.150172976	5	5	P2	0.412493396	-0.278808878	5	5	P1	0.354571462	-0.566312868	5	5
ACBD5	P1P2	0.279184785	-0.403648668	5	5	P1P2	0.98599139	0.201244562	5	5	P1P2	0.548073102	-0.254070293	5	5	P1P2	0.689794402	-0.899951775	5	5	P1P2	0.369667719	-1.063538299	5	5	P1P2	0.75805078	-0.849116061	5	5	P1P2	0.74987205	0.376490601	5	5	P1P2	0.559007101	-0.270098092	5	5	P1P2	0.979140284	0.180942804	5	5
ACBD6	P1P2	0.016410222	0.904548561	5	5	P1P2	0.084715148	0.609883776	5	5	P1P2	0.002878874	0.633333771	5	5	P1P2	0.672437815	-3.061648647	5	5	P1P2	0.435205939	-1.191872576	5	5	P1P2	0.923838999	-1.616257601	5	5	P1P2	0.981785681	-0.229422363	5	5	P1P2	0.738678604	-0.152161001	5	5	P1P2	0.541080147	-0.26937789	5	5
ACBD7	P1P2	0.877142024	0.237819269	5	5	P1P2	0.975568941	-1.148977209	5	5	P1P2	0.805510696	-0.251400309	5	5	P1P2	0.052757292	-5.097621736	5	5	P1P2	0.967429215	-3.216950559	5	5	P1P2	0.04837264	-4.134815411	5	5	P1P2	0.083012524	0.667955057	5	5	P1P2	0.10163345	-2.099681201	5	5	P1P2	0.300934707	-0.395775185	5	5
ACCS	P1P2	0.93595425	-0.09482117	5	5	P1P2	0.956039485	0.133173645	5	5	P1P2	0.969708033	-0.067698735	5	5	P1P2	0.417646222	-0.461399637	5	5	P1P2	0.974917658	-0.489492387	5	5	P1P2	0.668539641	-0.304093295	5	5	P1P2	0.905240951	0.077508885	5	5	P1P2	0.123011952	-0.570094136	5	5	P1P2	0.424226503	-0.283443553	5	5
ACCSL	ENST00000378832.1	0.243080332	-0.44408523	4	4	ENST00000378832.1	0.878623379	0.062840073	5	5	ENST00000378832.1	0.542113354	-0.182008369	4	4	ENST00000378832.1	0.969782152	-1.207757124	4	4	ENST00000378832.1	0.714163654	-0.572251455	5	5	ENST00000378832.1	0.889895644	-0.798198382	4	4	ENST00000378832.1	0.740299934	-0.219270431	4	4	ENST00000378832.1	0.503857594	-1.933993475	5	5	ENST00000378832.1	0.985054662	-0.107109988	4	4
ACD	P1P2	0.585506524	-0.476255339	5	5	P1P2	0.232977012	-0.300984206	5	5	P1P2	0.255457767	-0.486226317	5	5	P1P2	0.527011555	-2.270551913	5	5	P1P2	0.98990052	-0.055459948	5	5	P1P2	0.589695849	-1.051018607	5	5	P1P2	0.872387118	-0.365755865	5	5	P1P2	0.987945919	0.180764072	5	5	P1P2	0.98891737	-0.206429437	5	5
ACE	P2	0.104584114	1.294967798	5	5	P1	0.393208491	-0.407726413	5	5	P1	0.85389124	0.296501383	5	5	P1	0.130831073	0.126796153	5	5	P1	0.306373627	-0.987083197	5	5	P1	0.346559746	-0.238833512	5	5	P2	0.714290976	-0.614656538	5	5	P2	0.1158416	-2.393072692	5	5	P2	0.70398621	-1.540292891	5	5
ACE2	P1P2	0.228703245	-1.532267297	5	5	P1P2	0.846850109	0.503445384	5	5	P1P2	0.237486735	-0.497227579	5	5	P1P2	0.548555902	-0.356372247	5	5	P1P2	0.569491547	-1.420236209	5	5	P1P2	0.741322294	-1.077140519	5	5	P1P2	0.506877301	0.234574317	5	5	P1P2	0.523864631	-1.394808192	5	5	P1P2	0.866331745	-0.603753734	5	5
ACER1	P1P2	0.198407713	-0.580696716	5	5	P1P2	0.980779756	-0.517627898	5	5	P1P2	0.422342477	-0.549162307	5	5	P1P2	0.556197857	-2.876062328	5	5	P1P2	0.02495314	-5.283347986	5	5	P1P2	0.054838655	-3.611915962	5	5	P1P2	0.316696598	-0.565649884	5	5	P1P2	0.223829458	-2.342263359	5	5	P1P2	0.295620951	-1.781013313	5	5
ACER2	P1P2	0.011613928	-0.991315499	5	5	P1P2	0.53401875	-0.394002841	5	5	P1P2	0.279766775	-0.792655883	5	5	P1P2	0.691900467	-3.166019898	5	5	P1P2	0.326085999	-5.774929136	5	5	P1P2	0.251641337	-3.766911387	5	5	P1P2	0.570378133	-0.596586078	5	5	P1P2	0.777825092	0.094684857	5	5	P1P2	0.803197366	-0.193805423	5	5
ACER3	P1P2	0.989911156	-0.300538495	5	5	P1P2	0.990552068	-0.016801242	5	5	P1P2	0.991855182	-0.141572061	5	5	P1P2	0.024845085	-5.334663644	5	5	P1P2	0.088161518	-3.168653934	5	5	P1P2	0.009345467	-4.04570217	5	5	P1P2	0.159815939	-1.819018167	5	5	P1P2	0.063242511	-0.811741529	5	5	P1P2	0.020623608	-1.039517299	5	5
ACHE	P2	0.380276012	-2.52029036	5	5	P2	0.408314384	-0.671417581	5	5	P2	0.8455712	-1.712965356	5	5	P2	0.535577222	-1.986222858	5	5	P2	0.076846507	-3.203183048	5	5	P2	0.440511773	-2.554383264	5	5	P2	0.232756582	-1.821095366	5	5	P2	0.127029639	0.83800096	5	5	P1	0.258807985	0.321556803	5	5
ACIN1	P1	0.033477242	-1.3490345	8	8	P2	0.084053776	-0.787258317	5	5	P1	0.074308858	-0.363417934	8	8	P2	0.311481076	-5.552205564	5	5	P2	0.084494224	-3.109172569	5	5	P2	0.040919036	-3.09149544	5	5	P2	0.140872178	1.475858364	5	5	P2	0.015794708	-1.12203402	5	5	P1	0.390464061	-1.273471213	8	8
ACKR2	P1P2	0.605291365	0.429555818	5	5	P1P2	0.190362694	0.390951699	5	5	P1P2	0.157350508	0.350217864	5	5	P1P2	0.141114355	-4.042638524	5	5	P1P2	0.819447864	-0.478030106	5	5	P1P2	0.370069349	-2.098405544	5	5	P1P2	0.009723071	-1.193742187	5	5	P1P2	0.203104131	0.640978512	5	5	P1P2	0.114801	-0.414164489	5	5
ACKR3	P1	0.035064984	0.877579363	5	5	P2	0.762216952	0.022364921	5	5	P1	0.147750869	0.483882267	5	5	P1	0.311091019	-2.27537912	5	5	P2	0.275429878	-2.745685664	5	5	P1	0.448787	-2.411392887	5	5	P2	0.787875232	-0.322423107	5	5	P1	0.323277697	0.322874967	5	5	P1	0.719207696	0.0833426	5	5
ACKR4	P1P2	0.226816272	1.042690634	5	5	P1P2	0.784093932	0.283865095	5	5	P1P2	0.368361952	0.718569169	5	5	P1P2	0.999674373	-2.033576236	5	5	P1P2	0.804878617	-2.471998702	5	5	P1P2	0.885652751	-2.252787469	5	5	P1P2	0.327051639	-1.91823405	5	5	P1P2	0.850049143	-0.08309102	5	5	P1P2	0.739470934	-1.063909637	5	5
ACLY	P1P2	0.091669366	-1.274403863	5	5	P1P2	0.005085991	-1.731342009	5	5	P1P2	0.007980232	-1.439740432	5	5	P1P2	0.161810017	-5.046025608	5	5	P1P2	0.045810979	-6.126968421	5	5	P1P2	0.019574	-5.497402907	5	5	P1P2	0.03752567	-0.950870592	5	5	P1P2	0.190362694	-1.288059101	5	5	P1P2	0.844531373	-0.460452734	5	5
ACMSD	P1P2	0.917158317	0.10219363	5	5	P1P2	0.947584221	-0.458072029	5	5	P1P2	0.741145259	-0.201961909	5	5	P1P2	0.959639515	-1.433824315	5	5	P1P2	0.741145258	0.100544543	5	5	P1P2	0.611293762	-0.65977312	5	5	P1P2	0.159815939	-0.865337874	5	5	P1P2	0.342851953	0.15163568	5	5	P1P2	0.598179321	-0.327955517	5	5
ACN9	P1P2	0.123804825	0.925019153	5	5	P1P2	0.154493176	0.433283867	5	5	P1P2	0.043808987	0.617176148	5	5	P1P2	0.804663509	-0.908816124	5	5	P1P2	0.476641168	-0.644327505	5	5	P1P2	0.974578627	-0.651210356	5	5	P1P2	0.85060266	0.106322493	5	5	P1P2	0.42376065	-0.012333218	5	5	P1P2	0.912166203	-0.02465083	5	5
ACO1	P1P2	0.798772506	0.046347274	5	5	P1P2	0.102146401	0.604685898	5	5	P1P2	0.378888464	0.201698221	5	5	P1P2	0.460099055	-2.369392292	5	5	P1P2	0.925176384	0.01988163	5	5	P1P2	0.874051233	-1.166860435	5	5	P1P2	0.613188824	0.09188477	5	5	P1P2	0.160247707	-0.706520009	5	5	P1P2	0.733925944	-0.31300914	5	5
ACO2	P1P2	0.74387512	-0.533937157	5	5	P1P2	0.607763924	-0.404742089	5	5	P1P2	0.804246667	-0.401072009	5	5	P1P2	0.146710732	1.290661216	5	5	P1P2	0.813105431	-0.323248507	5	5	P1P2	0.150182073	0.249646661	5	5	P1P2	0.059965225	-1.213286229	5	5	P1P2	0.217672291	-1.064502508	5	5	P1P2	0.024072211	-1.051006975	5	5
ACOT1	P1P2	0.366264145	-0.224599717	5	5	P1P2	0.776573043	0.209456457	5	5	P1P2	0.780330919	-0.134250699	5	5	P1P2	0.408792837	-0.344213388	5	5	P1P2	0.746086531	0.069156419	5	5	P1P2	0.324023723	0.011396328	5	5	P1P2	0.815610254	-1.192929418	5	5	P1P2	0.649491496	-0.319612319	5	5	P1P2	0.405525419	-0.588419537	5	5
ACOT11	P1	0.15706939	0.803301342	5	5	P2	0.053082606	-0.668788053	5	5	P1	0.518560407	0.173724523	5	5	P2	0.114432558	-0.158864567	5	5	P1	0.739911597	-0.575105611	5	5	P2	0.165067229	0.298555016	5	5	P2	0.426861287	-0.66571328	5	5	P2	0.008850155	-0.928125664	5	5	P2	0.025542591	-0.756755285	5	5
ACOT12	P1P2	0.095498956	0.618611034	5	5	P1P2	0.906062346	-0.153619977	5	5	P1P2	0.087781523	0.138719745	5	5	P1P2	0.950861469	-2.669133074	5	5	P1P2	0.499178849	0.180383317	5	5	P1P2	0.667350374	-1.244374878	5	5	P1P2	0.552243427	-0.290093548	5	5	P1P2	0.312593806	-0.436231679	5	5	P1P2	0.378415884	-0.337884205	5	5
ACOT13	P1P2	0.742024624	0.185481844	5	5	P1P2	0.852610151	-0.047566852	5	5	P1P2	0.704438051	0.06841204	5	5	P1P2	0.770127137	-1.36080128	5	5	P1P2	0.315734874	-2.444115407	5	5	P1P2	0.990873033	-1.627626978	5	5	P1P2	0.498044949	0.163745994	5	5	P1P2	0.867365306	-0.045995984	5	5	P1P2	0.5868804	-0.075708964	5	5
ACOT2	P1P2	0.455147712	-1.021333738	5	5	P1P2	0.662472325	0.105390763	5	5	P1P2	0.367493036	-0.131879299	5	5	P1P2	0.08894051	1.566154916	5	5	P1P2	0.692951464	-0.454251608	5	5	P1P2	0.233210807	0.61948643	5	5	P1P2	0.719773882	-0.242286095	5	5	P1P2	0.443905755	0.232648604	5	5	P1P2	0.793102	0.041374907	5	5
ACOT4	P1P2	0.378948575	0.605501292	5	5	P1P2	0.679739009	-2.224057446	5	5	P1P2	0.820717784	-0.816117259	5	5	P1P2	0.054118957	-5.963220018	5	5	P1P2	0.184352152	-2.069990391	5	5	P1P2	0.073679015	-4.016605204	5	5	P1P2	0.968780711	-0.221667398	5	5	P1P2	0.283782827	-2.335703362	5	5	P1P2	0.140255446	-1.224942999	5	5
ACOT6	P1P2	0.935305459	-0.273350639	5	5	P1P2	0.480189015	0.204205794	5	5	P1P2	0.941084137	0.022559956	5	5	P1P2	0.965494331	-0.218449827	5	5	P1P2	0.28231795	-1.903328402	5	5	P1P2	0.784296848	-0.950011895	5	5	P1P2	0.181690057	0.454897746	5	5	P1P2	0.111460814	0.656019157	5	5	P1P2	0.043231026	0.496707739	5	5
ACOT7	P1P2	0.668735114	0.53062308	5	5	P1P2	0.215849112	-0.376349922	5	5	P1P2	0.896363467	0.0017715	5	5	P1P2	0.313044528	0.843477086	5	5	P1P2	0.223829458	0.306813683	5	5	P1P2	0.05577384	0.241102516	5	5	P1P2	0.839751968	0.135420688	5	5	P1P2	0.754758824	-0.021673106	5	5	P1P2	0.525509348	0.031871381	5	5
ACOT8	P1P2	0.404655878	-0.562498682	5	5	P1P2	0.112659232	-0.958009745	5	5	P1P2	0.106856209	-0.743985577	5	5	P1P2	0.389173319	-0.477780279	5	5	P1P2	0.473611619	0.240588493	5	5	P1P2	0.191653368	-0.216727025	5	5	P1P2	0.152907545	0.461005534	5	5	P1P2	0.030990456	-2.093343929	5	5	P1P2	0.116502977	-0.435374141	5	5
ACOT9	P1P2	0.780556345	-0.186719212	5	5	P1P2	0.069145701	-1.036664728	5	5	P1P2	0.15028133	-0.619733449	5	5	P1P2	0.546382048	-2.310899031	5	5	P1P2	0.967103691	-0.662303484	5	5	P1P2	0.80889059	-1.327916945	5	5	P1P2	0.108393593	-0.754664312	5	5	P1P2	0.028772116	-0.724937532	5	5	P1P2	0.018859046	-0.610589735	5	5
ACOX1	P1P2	0.2876055	-0.24710251	5	5	P1P2	0.155916874	-0.755315096	5	5	P1P2	0.930043225	-0.344335589	5	5	P1P2	0.440509721	0.603824701	5	5	P1P2	0.44927083	-1.123724895	5	5	P1P2	0.645502235	-0.11310603	5	5	P1P2	0.616054423	-0.192954072	5	5	P1P2	0.549706441	0.198855476	5	5	P1P2	0.906336744	-0.079216057	5	5
ACOX2	P2	0.050866293	0.623121166	5	5	P2	0.174044289	0.266582744	5	5	P2	0.018048302	0.414214218	5	5	P2	0.138487065	-0.608059979	5	5	P1	0.06186214	1.171218751	5	5	P2	0.20975944	0.024211573	5	5	P1	0.105730281	-0.861144057	5	5	P2	0.433765597	-0.350682703	5	5	P1	0.150645698	-0.407826822	5	5
ACOX3	P2	0.400528876	0.353933599	5	5	P1	0.666624183	-0.30176636	5	5	P2	0.616933254	0.183037695	5	5	P1	0.026799983	2.066137939	5	5	P2	0.462594391	-1.010870092	5	5	P1	0.033703035	1.113180081	5	5	P1	0.032591964	-1.811224721	5	5	P2	0.079891236	-1.086246386	5	5	P1	0.128771787	-0.953129835	5	5
ACOXL	P1P2	0.12520509	0.285410947	5	5	P1P2	0.436167699	-0.446775601	5	5	P1P2	0.604911026	0.070042546	5	5	P1P2	0.815419453	-3.435069072	5	5	P1P2	0.478666749	-1.289526981	5	5	P1P2	0.793102	-1.866330173	5	5	P1P2	0.175373535	-1.343946252	5	5	P1P2	0.585672724	-0.128456595	5	5	P1P2	0.2243634	-0.778264794	5	5
ACP1	P1P2	0.024633116	1.380968165	5	5	P1P2	0.121826201	-1.015117274	5	5	P1P2	0.505944442	0.289312162	5	5	P1P2	0.676313339	-2.725361546	5	5	P1P2	0.572821816	-2.780917876	5	5	P1P2	0.981747261	-2.382128324	5	5	P1P2	0.275649605	-5.617850018	5	5	P1P2	0.115463576	0.007417226	5	5	P1P2	0.365289837	-2.805216396	5	5
ACP2	P1P2	0.161419719	0.499472696	5	5	P1P2	0.581747431	0.155323779	5	5	P1P2	0.124606954	0.306984328	5	5	P1P2	0.095243453	0.564008082	5	5	P1P2	0.523864631	0.174006297	5	5	P1P2	0.070193059	0.347188341	5	5	P1P2	0.813711446	-0.199711518	5	5	P1P2	0.504900449	0.196318461	5	5	P1P2	0.716764575	0.068934298	5	5
ACP5	P2	0.351312685	0.346809825	5	5	P1	0.143233627	-0.557695856	5	5	P1	0.725773292	-0.217742827	5	5	P1	0.487301252	-0.344726388	5	5	P1	0.297198178	-1.184348375	5	5	P2	0.462109618	-0.315321099	5	5	P2	0.153024698	-0.716611651	5	5	P1	0.556263696	-0.381177751	5	5	P2	0.460618512	-0.540254093	5	5
ACP6	P1P2	0.298464842	0.44034107	5	5	P1P2	0.899594779	-0.059096396	5	5	P1P2	0.456152005	0.303592012	5	5	P1P2	0.037699302	-5.478468155	5	5	P1P2	0.480189015	-2.097164896	5	5	P1P2	0.03537873	-3.673749296	5	5	P1P2	0.009631469	1.040869765	5	5	P1P2	0.032417142	0.70033347	5	5	P1P2	0.002675157	0.78293797	5	5
ACPL2	P1P2	0.435209484	-0.188493526	5	5	P1P2	0.143010578	0.267102339	5	5	P1P2	0.610622811	0.083350414	5	5	P1P2	0.916143283	-1.784377316	5	5	P1P2	0.011606969	-3.751494874	5	5	P1P2	0.140915813	-2.255066115	5	5	P1P2	0.02190601	1.015360137	5	5	P1P2	0.207486308	-0.365614437	5	5	P1P2	0.119966343	0.407308537	5	5
ACPP	P1P2	0.689648739	-0.230597596	5	5	P1P2	0.024378534	-0.825008798	5	5	P1P2	0.08992662	-0.535800372	5	5	P1P2	0.117844022	1.068799967	5	5	P1P2	0.447803991	-1.842516532	5	5	P1P2	0.502330298	-0.386858283	5	5	P1P2	0.403524951	0.201399887	5	5	P1P2	0.811205068	0.15399954	5	5	P1P2	0.443908576	0.177699714	5	5
ACPT	ENST00000270593.1	0.671112651	0.180467581	5	5	ENST00000270593.1	0.800457664	-1.280897665	5	5	ENST00000270593.1	0.895071421	-0.423526076	5	5	ENST00000270593.1	0.56720422	-2.32412606	5	5	ENST00000270593.1	0.36273685	-2.039019185	5	5	ENST00000270593.1	0.549768515	-1.855409325	5	5	ENST00000270593.1	0.10983558	0.946814069	5	5	ENST00000270593.1	0.68573278	-1.70534299	5	5	ENST00000270593.1	0.395907737	-0.415732902	5	5
ACR	P1P2	0.262155657	-0.919376307	5	5	P1P2	0.975568941	-0.196160137	5	5	P1P2	0.228528372	-0.182948198	5	5	P1P2	0.830026788	-1.41216793	5	5	P1P2	0.948234429	-0.430014905	5	5	P1P2	0.868903529	-0.854471901	5	5	P1P2	0.548433376	0.14014486	5	5	P1P2	0.215546321	0.142441689	5	5	P1P2	0.210651523	0.105838004	5	5
ACRBP	P1P2	0.393707004	0.023751778	5	5	P1P2	0.358874232	0.282599391	5	5	P1P2	0.204557306	0.049174194	5	5	P1P2	0.974605405	-1.49996395	5	5	P1P2	0.216455612	0.703068218	5	5	P1P2	0.364424994	-0.25075157	5	5	P1P2	0.682907854	0.146468664	5	5	P1P2	0.930692338	0.22577543	5	5	P1P2	0.585755966	0.072237986	5	5
ACRC	P1P2	0.605291365	-0.05354818	5	5	P1P2	0.911240909	-0.227184712	5	5	P1P2	0.889906051	-0.097513786	5	5	P1P2	0.995441251	-3.126150858	5	5	P1P2	0.343267645	-1.354202115	5	5	P1P2	0.57011995	-2.240176486	5	5	P1P2	0.036491002	0.820749438	5	5	P1P2	0.055381192	0.571263508	5	5	P1P2	0.006958257	0.630560715	5	5
ACRV1	P1P2	0.932710729	-0.046000387	5	5	P1P2	0.262000146	-0.398094922	5	5	P1P2	0.452212671	-0.285065985	5	5	P1P2	0.837034058	-3.585518947	5	5	P1P2	0.937510734	0.071526717	5	5	P1P2	0.883072427	-1.84521155	5	5	P1P2	0.155500731	0.702524814	5	5	P1P2	0.844931897	-0.164054689	5	5	P1P2	0.259152747	0.064858772	5	5
ACSBG1	P1P2	0.648075426	-0.166964446	5	5	P1P2	0.530801479	0.136378606	5	5	P1P2	0.927447239	-0.043217142	5	5	P1P2	0.473089139	-4.985634006	5	5	P1P2	0.959943642	-0.384679873	5	5	P1P2	0.676887672	-2.68515694	5	5	P1P2	0.315122818	-0.604269711	5	5	P1P2	0.82453035	0.219373623	5	5	P1P2	0.676887672	-0.226407606	5	5
ACSBG2	P1P2	0.406959606	-0.535033996	5	5	P1P2	0.110819691	-0.703447163	5	5	P1P2	0.184082324	-0.463820421	5	5	P1P2	0.538537786	-5.10048824	5	5	P1P2	0.488864832	-0.616989933	5	5	P1P2	0.503372033	-2.720643055	5	5	P1P2	0.54139219	-0.380500113	5	5	P1P2	0.95473833	0.174408059	5	5	P1P2	0.589695849	-0.085908462	5	5
ACSF2	P1P2	0.479130072	-0.41104771	5	5	P1P2	0.527594073	-0.007423384	5	5	P1P2	0.488352165	-0.095539919	5	5	P1P2	0.444388887	0.907084043	5	5	P1P2	0.288579171	-1.566328224	5	5	P1P2	0.743175153	-0.295813805	5	5	P1P2	0.112765004	-1.473218745	5	5	P1P2	0.252737337	-0.645161967	5	5	P1P2	0.137637763	-1.0890263	5	5
ACSF3	P1P2	0.171667616	-0.834605763	5	5	P1P2	0.293805242	-1.011041453	5	5	P1P2	0.141015115	-1.002421073	5	5	P1P2	0.28129393	0.72426546	5	5	P1P2	0.208814239	-2.260940481	5	5	P1P2	0.899865495	-0.765036164	5	5	P1P2	0.855718806	-0.056349741	5	5	P1P2	0.383328608	0.402262814	5	5	P1P2	0.964806638	0.172956537	5	5
ACSL1	P1P2	0.035348452	-1.405826745	5	5	P1P2	0.604341166	-1.450542242	5	5	P1P2	0.077804855	-1.458054735	5	5	P1P2	0.603393079	-5.39305202	5	5	P1P2	0.002936971	-4.992235425	5	5	P1P2	0.023514968	-4.732841174	5	5	P1P2	0.398267688	-0.677888035	5	5	P1P2	0.263043643	-2.343960427	5	5	P1P2	0.098171753	-1.481729701	5	5
ACSL3	P1P2	0.376742526	-0.469120763	5	5	P1P2	0.48989104	-0.094591462	5	5	P1P2	0.94303377	-0.27041111	5	5	P1P2	0.05958559	1.807576131	5	5	P1P2	0.010205442	1.274419939	5	5	P1P2	0.003637373	1.433285799	5	5	P1P2	0.579829715	-0.648635056	5	5	P1P2	0.809305818	0.391736594	5	5	P1P2	0.902453221	-0.303897323	5	5
ACSL4	P1P2	0.16761197	0.562986874	5	5	P1P2	0.189259266	-0.449798354	5	5	P1P2	0.717822864	0.124730081	5	5	P1P2	0.515349002	0.030851299	5	5	P1P2	0.111552641	-4.580657335	5	5	P1P2	0.561275346	-1.962629572	5	5	P1P2	0.397357612	0.565576412	5	5	P1P2	0.565617953	0.24106571	5	5	P1P2	0.257088945	0.390854498	5	5
ACSL5	P1	0.354695605	-0.304286987	5	5	P1	0.935237401	-0.487917633	5	5	P2	0.763462145	-0.063493897	5	5	P1	0.381355504	-2.803093722	5	5	P1	0.01757628	1.521141712	5	5	P1	0.144478207	0.054112836	5	5	P2	0.054628724	-1.017104957	5	5	P1	0.648903941	0.034216033	5	5	P1	0.100857852	-2.07122866	5	5
ACSL6	P2	0.104584114	-0.503797926	5	5	P2	0.032682496	0.772362252	5	5	P1	0.523332961	-0.395748852	5	5	P2	0.55784215	-1.03350144	5	5	P1	0.203394162	-2.550438719	5	5	P1	0.651378039	-2.266763457	5	5	P2	0.108035447	-1.432394022	5	5	P2	0.227583012	0.288926307	5	5	P1	0.142911258	-1.126476194	5	5
ACSM1	P1P2	0.214519853	-0.864753164	5	5	P1P2	0.725160657	0.099816191	5	5	P1P2	0.437130685	-0.454123791	5	5	P1P2	0.309145569	-3.725056442	5	5	P1P2	0.882811334	0.000477257	5	5	P1P2	0.581828345	-1.645309109	5	5	P1P2	0.9889407	-0.009827625	5	5	P1P2	0.587358748	-0.249050648	5	5	P1P2	0.75805078	-0.086482867	5	5
ACSM2A	P1P2	0.862371214	-0.200114263	5	5	P1P2	0.108823677	-0.546536582	5	5	P1P2	0.244697421	-0.465778328	5	5	P1P2	0.0303536	1.565323824	5	5	P1P2	0.653021393	-1.266109872	5	5	P1P2	0.195856392	0.173585953	5	5	P1P2	0.515264688	0.176489728	5	5	P1P2	0.019489013	-0.730397865	5	5	P1P2	0.566795445	-0.391323792	5	5
ACSM2B	P1P2	0.488917578	-0.566990158	6	6	P1P2	0.068924168	-1.645370385	6	6	P1P2	0.091603824	-1.123414799	6	6	P1P2	0.017791045	1.576444762	6	6	P1P2	0.089755943	-2.603707299	6	6	P1P2	0.379507061	-0.307098363	6	6	P1P2	0.429156204	-0.490473145	6	6	P1P2	0.203686871	-0.393981001	6	6	P1P2	0.145399517	-0.639715998	6	6
ACSM3	P1P2	0.703523453	0.058007017	5	5	P1P2	0.85613407	-0.082637055	5	5	P1P2	0.692348832	-0.071683979	5	5	P1P2	0.658794751	-1.602383852	5	5	P1P2	0.605481124	-1.045172471	5	5	P1P2	0.798145464	-1.016267213	5	5	P1P2	0.998048298	-0.135611041	5	5	P1P2	0.157110876	0.484141542	5	5	P1P2	0.377090359	0.06300173	5	5
ACSM4	ENST00000399422.4	0.462568719	0.164189297	5	5	ENST00000399422.4	0.27292132	-1.255454057	5	5	ENST00000399422.4	0.35673955	-0.486203098	5	5	ENST00000399422.4	0.744671146	-2.644808352	5	5	ENST00000399422.4	0.191054737	-3.307902119	5	5	ENST00000399422.4	0.687078105	-2.976355235	5	5	ENST00000399422.4	0.178247969	-0.923024207	5	5	ENST00000399422.4	0.505422303	-0.345487606	5	5	ENST00000399422.4	0.511221273	-0.509820993	5	5
ACSM5	P1P2	0.496009961	-0.58663076	5	5	P1P2	0.143010578	-0.725196852	5	5	P1P2	0.447803993	-0.655913806	5	5	P1P2	0.917438701	-3.081467905	5	5	P1P2	0.152376176	-2.874079592	5	5	P1P2	0.427074523	-3.146814442	5	5	P1P2	0.213408149	-1.074430006	5	5	P1P2	0.405081544	-0.401076509	5	5	P1P2	0.256403553	-0.802149441	5	5
ACSS1	P1P2	0.794994289	1.053950954	5	5	P1P2	0.280494077	-0.604242158	5	5	P1P2	0.965801649	0.100908025	5	5	P1P2	0.269617213	-4.900599111	5	5	P1P2	0.166913598	-4.867507156	5	5	P1P2	0.166815251	-4.884053134	5	5	P1P2	0.633369903	0.090653918	5	5	P1P2	0.98143117	-0.256000423	5	5	P1P2	0.684074909	0.097143392	5	5
ACSS2	P1P2	0.097461231	0.666581153	5	5	P1P2	0.219813296	0.127525983	5	5	P1P2	0.096288677	0.552249237	5	5	P1P2	0.242470358	0.61624699	5	5	P1P2	0.686333254	-0.875931988	5	5	P1P2	0.158695189	-0.355802132	5	5	P1P2	0.079735746	-1.685612168	5	5	P1P2	0.622117497	-0.297451686	5	5	P1P2	0.25231785	-0.526713944	5	5
ACSS3	P1P2	0.305793983	0.458023824	6	6	P1P2	0.043755835	-2.732254355	6	6	P1P2	0.131522696	-0.819450886	6	6	P1P2	0.041803316	-0.187851433	6	6	P1P2	0.660402722	-1.958069028	6	6	P1P2	0.305733265	-0.925513786	6	6	P1P2	0.794233639	0.244727255	6	6	P1P2	0.870637238	0.3237759	6	6	P1P2	0.530817195	0.209353026	6	6
ACTA1	P2	0.184544723	-0.205329	5	5	P1	0.155678902	1.083311468	5	5	P1	0.177431296	0.423283954	5	5	P2	0.037102081	-6.228721681	5	5	P2	0.332157021	-1.292077699	5	5	P2	0.039254575	-3.65838866	5	5	P1	0.053408661	-1.122181065	5	5	P2	0.364030154	0.431390992	5	5	P1	0.165067229	-0.58544992	5	5
ACTA2	P2	0.658581333	-2.001199129	6	6	P1	0.269719058	0.446176403	5	5	P1	0.308308563	0.331952148	5	5	P1	0.479659095	-0.85862252	5	5	P2	0.301781818	-0.245957787	6	6	P2	0.814579776	-1.84114675	6	6	P1	0.560451318	-0.372226889	5	5	P2	0.353650437	-0.711926832	6	6	P2	0.915374525	-0.254232242	6	6
ACTB	P1P2	0.832978503	-2.351512374	5	5	P1P2	0.312202625	-1.495730766	5	5	P1P2	0.545899051	-1.938381064	5	5	P1P2	0.152007894	0.11229194	5	5	P1P2	0.020445173	-5.003491189	5	5	P1P2	0.387325848	-2.356195803	5	5	P1P2	0.112395492	-1.100201242	5	5	P1P2	0.075159118	-2.791764801	5	5	P1P2	0.057148087	-1.840791857	5	5
ACTBL2	P1P2	0.057488343	0.628920145	5	5	P1P2	0.585111216	-0.213421821	5	5	P1P2	0.248025301	0.316342596	5	5	P1P2	0.170421682	-4.824669713	5	5	P1P2	0.947584221	-0.617253779	5	5	P1P2	0.239027474	-2.35365373	5	5	P1P2	0.448765366	-0.403274541	5	5	P1P2	0.275789524	-0.359485311	5	5	P1P2	0.272489883	-0.375783828	5	5
ACTC1	P1P2	0.694463188	-0.09695084	5	5	P1P2	0.379331047	-1.093462881	5	5	P1P2	0.189810391	-0.76264453	5	5	P1P2	0.872575253	-3.205914924	5	5	P1P2	0.69536394	-0.900372898	5	5	P1P2	0.92903233	-2.073803938	5	5	P1P2	0.841026982	-0.153277316	5	5	P1P2	0.119481524	-0.715906082	5	5	P1P2	0.331698535	-0.352513734	5	5
ACTG1	P1P2	0.249193355	0.556022602	5	5	P1P2	0.920312342	-0.038706111	5	5	P1P2	0.28562115	0.227449435	5	5	P1P2	0.871610952	-1.238605002	5	5	P1P2	0.321281448	0.324782975	5	5	P1P2	0.335784723	-0.713276208	5	5	P1P2	0.472549282	0.457413846	5	5	P1P2	0.57060061	0.006411331	5	5	P1P2	0.383300642	0.243424996	5	5
ACTG2	P2	0.448770766	-0.427899022	5	5	P2	0.435205939	-0.052014187	5	5	P1	0.617508345	-0.137265275	5	5	P1	0.021580364	1.965353186	5	5	P2	0.028652989	-2.752205512	5	5	P1	0.027374723	0.934168462	5	5	P2	0.068526711	-3.355716052	5	5	P2	0.234902256	-0.264151293	5	5	P2	0.06316137	-1.887311902	5	5
ACTL10	P1P2	0.505349189	-0.38171824	5	5	P1P2	0.029252898	-0.72905154	5	5	P1P2	0.100783091	-0.582231674	5	5	P1P2	0.623743832	-1.591858631	5	5	P1P2	0.418574298	0.607746293	5	5	P1P2	0.805093963	-0.990778336	5	5	P1P2	0.196516619	0.443560555	5	5	P1P2	0.65951304	-0.200032524	5	5	P1P2	0.322822569	0.100987626	5	5
ACTL6A	P1P2	0.389647861	0.423513279	5	5	P1P2	0.002234528	-5.178508707	5	5	P1P2	0.002699942	-2.377497714	5	5	P1P2	0.879652488	-2.420516375	5	5	P1P2	0.001861665	-5.405133414	5	5	P1P2	0.032890956	-3.971808817	5	5	P1P2	0.013551846	1.283741749	5	5	P1P2	0.68093616	-0.238557375	5	5	P1P2	0.030179276	0.554751671	5	5
ACTL6B	P1P2	0.26916187	0.556038271	5	5	P1P2	0.478666749	-0.357404937	5	5	P1P2	0.620963811	0.264044415	5	5	P1P2	0.425188592	0.595941277	5	5	P1P2	0.626741515	-1.234023744	5	5	P1P2	0.338664253	-0.404053738	5	5	P1P2	0.294380401	-1.347940692	5	5	P1P2	0.446339878	0.211328145	5	5	P1P2	0.419975359	-0.288135546	5	5
ACTL7A	P1P2	0.082201671	0.859079425	5	5	P1P2	0.963197844	-0.119834707	5	5	P1P2	0.187612978	0.15481649	5	5	P1P2	0.817955407	-4.437847852	5	5	P1P2	0.169181253	-2.776830839	5	5	P1P2	0.294490513	-3.330200245	5	5	P1P2	0.033328371	-3.396241557	5	5	P1P2	0.676749667	-0.800234836	5	5	P1P2	0.049973634	-2.024709708	5	5
ACTL7B	P1P2	0.118710614	-1.112774108	5	5	P1P2	0.607763924	-0.285374123	5	5	P1P2	0.145253099	-0.636716741	5	5	P1P2	0.117079104	1.262412082	5	5	P1P2	0.428984403	0.429280187	5	5	P1P2	0.069940317	1.060419219	5	5	P1P2	0.124902099	-1.325349529	5	5	P1P2	0.389148213	-0.259262878	5	5	P1P2	0.054018392	-0.649012133	5	5
ACTL8	P1P2	0.329419761	-0.659669996	5	5	P1P2	0.430893193	-0.28762421	5	5	P1P2	0.414358845	-0.513060376	5	5	P1P2	0.215636893	-5.666345339	5	5	P1P2	0.45074039	-1.456911285	5	5	P1P2	0.283345571	-3.595720849	5	5	P1P2	0.358992437	-1.113528456	5	5	P1P2	0.097438203	-0.786964291	5	5	P1P2	0.12815589	-0.852672107	5	5
ACTL9	P1P2	0.30457193	0.757149533	5	5	P1P2	0.641285719	-0.092443112	5	5	P1P2	0.385560583	0.345562582	5	5	P1P2	0.557567937	-4.010580936	5	5	P1P2	0.551887953	0.552226784	5	5	P1P2	0.741322294	-1.681839858	5	5	P1P2	0.931125562	0.047361764	5	5	P1P2	0.922257612	-0.22284551	5	5	P1P2	0.848370352	-0.133591105	5	5
ACTN1	P1P2	0.585506524	-0.551717231	5	5	P1P2	0.243045284	0.361411961	5	5	P1P2	0.934587974	-0.001837393	5	5	P1P2	0.492689632	-0.738548015	5	5	P1P2	0.153314323	1.035504697	5	5	P1P2	0.222809091	0.148478341	5	5	P1P2	0.587106591	-0.917063619	5	5	P1P2	0.036014585	0.522572762	5	5	P1P2	0.710060987	-0.276983536	5	5
ACTN2	P1P2	0.166359456	-0.925983256	5	5	P1P2	0.426605343	0.336505885	5	5	P1P2	0.75848508	-0.317639908	5	5	P1P2	0.574413866	-1.215849602	5	5	P1P2	0.65714944	-1.544090623	5	5	P1P2	0.281881455	-1.405288695	5	5	P1P2	0.134178146	-0.723087635	5	5	P1P2	0.620387315	0.141304394	5	5	P1P2	0.663787593	-0.437562832	5	5
ACTN3	P1P2	0.205910542	0.672409142	5	5	P1P2	0.622117497	-0.056226798	5	5	P1P2	0.255457767	0.304902068	5	5	P1P2	0.874826022	-2.521327468	5	5	P1P2	0.568383515	-1.365298164	5	5	P1P2	0.970669291	-2.677069221	5	5	P1P2	0.909117911	-0.105717643	5	5	P1P2	0.842375711	0.136015054	5	5	P1P2	0.694909457	0.073933739	5	5
ACTN4	P1P2	0.12221952	0.703916664	5	5	P1P2	0.033694204	-0.990227091	5	5	P1P2	0.445852448	-0.210917601	5	5	P1P2	0.901262843	-2.360880425	5	5	P1P2	0.438094889	-1.337936928	5	5	P1P2	0.490946872	-2.006065773	5	5	P1P2	0.662085138	-0.410111075	5	5	P1P2	0.056376312	-0.609216765	5	5	P1P2	0.155342124	-0.526650598	5	5
ACTR10	P1P2	0.656307948	0.084577494	5	5	P1P2	0.027918028	-2.711925436	5	5	P1P2	0.024638282	-1.313673971	5	5	P1P2	0.346440648	-1.682272483	5	5	P1P2	0.117938149	-3.571075104	5	5	P1P2	0.614735759	-1.970392662	5	5	P1P2	0.880743051	-1.519954165	5	5	P1P2	0.648316605	0.066992932	5	5	P1P2	0.434243128	-0.581371028	5	5
ACTR1A	P1P2	0.993165524	0.010054243	5	5	P1P2	0.912536148	-0.181421681	5	5	P1P2	0.788490499	-0.001499778	5	5	P1P2	0.89835534	-1.012295474	5	5	P1P2	0.448781581	0.143153261	5	5	P1P2	0.350340296	-1.100695612	5	5	P1P2	0.497011259	-0.385733673	5	5	P1P2	0.170196487	0.649845138	5	5	P1P2	0.800670372	-0.089908809	5	5
ACTR1B	P1P2	0.008607332	1.332565821	5	5	P1P2	0.581747431	0.461601437	5	5	P1P2	0.026860133	0.958099995	5	5	P1P2	0.556745692	-1.62480748	5	5	P1P2	0.901857691	-2.150773794	5	5	P1P2	0.637313213	-1.887790637	5	5	P1P2	0.579271712	0.310595625	5	5	P1P2	0.975568942	-0.304389769	5	5	P1P2	0.555233439	-0.21131172	5	5
ACTR2	P1P2	0.017289598	1.105250373	5	5	P1P2	0.650667259	0.053748177	5	5	P1P2	0.126218038	0.671339473	5	5	P1P2	0.762960676	-1.598291139	5	5	P1P2	0.614635237	-1.59052066	5	5	P1P2	0.550859376	-1.264453056	5	5	P1P2	0.052657741	1.094193247	5	5	P1P2	0.200220367	-0.610115312	5	5	P1P2	0.908279352	-0.005349976	5	5
ACTR3	P1P2	0.21724375	0.558918922	5	5	P1P2	0.322478229	-0.394935006	5	5	P1P2	0.680936161	0.008357847	5	5	P1P2	0.963542503	-1.380769947	5	5	P1P2	0.188709324	-2.416861522	5	5	P1P2	0.311752013	-1.995637526	5	5	P1P2	0.642688429	-0.041365483	5	5	P1P2	0.143010578	-0.510555671	5	5	P1P2	0.729008677	-0.219080861	5	5
ACTR3B	P1P2	0.64222121	-0.525446069	5	5	P1P2	0.698988438	0.232048947	5	5	P1P2	0.976220241	-0.137216938	5	5	P1P2	0.993487538	-3.093467631	5	5	P1P2	0.542375362	-1.517094995	5	5	P1P2	0.794992297	-1.934985358	5	5	P1P2	0.013185756	-3.418332478	5	5	P1P2	0.552980303	-0.074117427	5	5	P1P2	0.119577588	-1.822012294	5	5
ACTR3C	P1P2	0.077583104	0.501621041	6	6	P1P2	0.301781818	0.445238744	6	6	P1P2	0.048388575	0.659494591	6	6	P1P2	0.425634749	-3.106916423	6	6	P1P2	0.974730868	-2.101805756	6	6	P1P2	0.781187042	-2.604361089	6	6	P1P2	0.271571977	0.398425589	6	6	P1P2	0.489864123	-0.751375774	6	6	P1P2	0.527400647	-0.161448462	6	6
ACTR5	P1P2	0.009029034	-1.107658187	5	5	P1P2	0.000289269	-3.221137801	5	5	P1P2	0.000339572	-2.040495193	5	5	P1P2	0.511666491	-2.613220492	5	5	P1P2	0.201082339	0.382231787	5	5	P1P2	0.859908532	-1.008186269	5	5	P1P2	0.761027714	-0.047290433	5	5	P1P2	0.017968869	-2.012847757	5	5	P1P2	0.037423076	-1.030069095	5	5
ACTR6	P1P2	0.314671691	0.107914227	5	5	P1P2	0.392303996	-0.768538039	5	5	P1P2	0.190086396	-0.559102183	5	5	P1P2	0.654959348	-2.887281901	5	5	P1P2	0.253415544	0.144421199	5	5	P1P2	0.483265641	-1.410287127	5	5	P1P2	0.825755268	0.42795202	5	5	P1P2	0.614635238	1.239612909	5	5	P1P2	0.708236597	0.762763558	5	5
ACTR8	P1P2	0.301508091	0.134380494	5	5	P1P2	0.499697568	-0.599522469	5	5	P1P2	0.587921257	-0.069470317	5	5	P1P2	0.498627641	-1.063765107	5	5	P1P2	0.602633037	0.251473855	5	5	P1P2	0.292238339	-0.345847581	5	5	P1P2	0.767869771	-1.575687467	5	5	P1P2	0.942383854	-1.196905003	5	5	P1P2	0.439060575	-1.550258209	5	5
ACTRT1	P1P2	0.993165524	0.053283073	5	5	P1P2	0.085677889	-0.582120655	5	5	P1P2	0.443419843	-0.346302381	5	5	P1P2	0.54312929	-2.239127013	5	5	P1P2	0.829620203	-0.594610464	5	5	P1P2	0.841974098	-1.375800872	5	5	P1P2	0.176937091	-1.301555161	5	5	P1P2	0.436167699	-0.311578276	5	5	P1P2	0.118224713	-0.748932593	5	5
ACTRT2	P1P2	0.608712913	-0.286152063	5	5	P1P2	0.126826358	-0.729215327	5	5	P1P2	0.843014603	-0.529059322	5	5	P1P2	0.901909136	-1.078196026	5	5	P1P2	0.303294509	-3.364925934	5	5	P1P2	0.372692655	-2.409863559	5	5	P1P2	0.591887296	-0.816021291	5	5	P1P2	0.885390174	-0.741058433	5	5	P1P2	0.284814829	-0.811033442	5	5
ACTRT3	P1P2	0.608712913	-0.194113061	5	5	P1P2	0.197082882	-0.624241815	5	5	P1P2	0.279766775	-0.531024998	5	5	P1P2	0.755194042	-3.239204985	5	5	P1P2	0.182201698	-2.816171136	5	5	P1P2	0.318047029	-2.731188322	5	5	P1P2	0.998698865	-0.182997605	5	5	P1P2	0.653610468	-0.23178618	5	5	P1P2	0.762406713	-0.121970684	5	5
ACVR1	P1P2	0.395519256	0.403823466	5	5	P1P2	0.600927086	-0.271505643	5	5	P1P2	0.810571862	0.049792889	5	5	P1P2	0.804031935	-3.044887634	5	5	P1P2	0.706257981	0.020323498	5	5	P1P2	0.807624543	-1.683946032	5	5	P1P2	0.485716514	0.18270447	5	5	P1P2	0.944333716	-0.043476065	5	5	P1P2	0.696117201	0.042177021	5	5
ACVR1B	P1P2	0.140553168	0.897312343	5	5	P1P2	0.140354736	-0.762474061	5	5	P1P2	0.671381695	0.081531068	5	5	P1P2	0.390523243	-4.022683159	5	5	P1P2	0.4796813	-1.654002918	5	5	P1P2	0.196705042	-2.191202068	5	5	P1P2	0.084617808	0.543358798	5	5	P1P2	0.463590014	-0.688283598	5	5	P1P2	0.617610588	0.179356504	5	5
ACVR1C	P1P2	0.102679802	0.560478829	5	5	P1P2	0.338712743	0.22738897	5	5	P1P2	0.059838412	0.407331823	5	5	P1P2	0.330380136	0.085636887	5	5	P1P2	0.496072556	-0.791726994	5	5	P1P2	0.601588155	-0.772315974	5	5	P1P2	0.603490128	-0.292261847	5	5	P1P2	0.995113055	-0.107522182	5	5	P1P2	0.858624987	-0.235144699	5	5
ACVR2A	P1P2	0.411590466	-0.313735492	5	5	P1P2	0.008537515	-1.180623296	5	5	P1P2	0.016370073	-0.649379778	5	5	P1P2	0.586712669	-2.388983717	5	5	P1P2	0.710815143	-0.407161854	5	5	P1P2	0.899865495	-1.352063885	5	5	P1P2	0.198786444	-2.330981562	5	5	P1P2	0.870579257	0.028888174	5	5	P1P2	0.210949493	-1.111183149	5	5
ACVR2B	P1P2	0.060219309	-1.221865068	5	5	P1P2	0.194261994	-0.303803931	5	5	P1P2	0.058847323	-0.884903384	5	5	P1P2	0.734810552	-3.362644994	5	5	P1P2	0.834717218	-0.28201069	5	5	P1P2	0.840057234	-1.645762576	5	5	P1P2	0.685303406	-0.219564075	5	5	P1P2	0.180335361	-1.223057501	5	5	P1P2	0.445856302	-0.660370156	5	5
ACVRL1	P1P2	0.627104648	0.188370541	5	5	P1P2	0.044065852	-1.22317368	5	5	P1P2	0.157830599	-0.51740157	5	5	P1P2	0.459108152	0.271374862	5	5	P1P2	0.952136383	0.053899522	5	5	P1P2	0.455174207	-0.235461088	5	5	P1P2	0.92594192	-0.324481697	5	5	P1P2	0.514337095	0.335724637	5	5	P1P2	0.815862709	-0.065259535	5	5
ACY1	P1P2	0.02041248	1.396560367	4	4	P1P2	0.82135292	-1.037588523	5	5	P1P2	0.029019833	0.923764605	4	4	P1P2	0.982885908	-1.881985992	4	4	P1P2	0.284884855	-2.533661261	5	5	P1P2	0.996719133	-1.667554883	4	4	P1P2	0.481136287	0.827104797	5	5	P1P2	0.369232144	-2.757569869	5	5	P1P2	0.792472171	-0.983694402	5	5
ACY3	P1	0.471060175	-0.476401898	5	5	P1	0.297576782	0.508755668	5	5	P2	0.893133873	-0.204801144	5	5	P1	0.101813786	-4.787676544	5	5	P1	0.474115807	-1.059187651	5	5	P1	0.125917181	-2.865150307	5	5	P1	0.794785301	-0.182099633	5	5	P1	0.538863052	-0.17995548	5	5	P2	0.702773503	-0.046089129	5	5
ACYP1	P2	0.483193147	0.110335286	5	5	P1	0.014998798	-1.371339022	5	5	P1	0.011580034	-0.631757783	5	5	P2	0.63533818	-0.854045742	5	5	P2	0.167918609	1.09500378	5	5	P2	0.184255773	0.1223254	5	5	P1	0.13781794	0.644732332	5	5	P2	0.018818385	0.704379728	5	5	P2	0.065997041	0.537307924	5	5
ACYP2	P1P2	0.32179136	-0.351134668	5	5	P1P2	0.694760531	0.006458907	5	5	P1P2	0.590173771	-0.239301034	5	5	P1P2	0.682292434	-1.082290815	5	5	P1P2	0.953437294	-1.501128045	5	5	P1P2	0.533534514	-1.353641859	5	5	P1P2	0.475066076	-2.064104046	5	5	P1P2	0.968405819	0.174590097	5	5	P1P2	0.385533695	-0.944756974	5	5
ADA	P1P2	0.537136355	0.028380813	5	5	P1P2	0.934587974	-0.030773531	5	5	P1P2	0.543187515	0.005344769	5	5	P1P2	0.238545898	-0.437618584	5	5	P1P2	0.346186497	-0.946888344	5	5	P1P2	0.790583496	-0.578718903	5	5	P1P2	0.82194738	-0.534748345	5	5	P1P2	0.153079376	-0.588948731	5	5	P1P2	0.197840761	-0.601570668	5	5
ADAD1	P1P2	0.986006142	-0.198649476	5	5	P1P2	0.015513754	-1.636825861	5	5	P1P2	0.103005899	-0.686113557	5	5	P1P2	0.133134752	1.347434807	5	5	P1P2	0.069395952	0.177834937	5	5	P1P2	0.032030165	1.315592162	5	5	P1P2	0.277629558	0.027221526	5	5	P1P2	0.047889496	-1.090540175	5	5	P1P2	0.517546384	-0.409453771	5	5
ADAD2	P1P2	0.447794218	-0.767141004	5	5	P1P2	0.915775255	-0.270953892	5	5	P1P2	0.201082342	-0.45099132	5	5	P1P2	0.630689494	-1.452620591	5	5	P1P2	0.702316934	-1.701627264	5	5	P1P2	0.536223267	-1.355743146	5	5	P1P2	0.83592946	0.240707026	5	5	P1P2	0.494007439	-0.153765119	5	5	P1P2	0.953087354	-0.121514104	5	5
ADAL	P1P2	0.33880959	0.621013445	5	5	P1P2	0.136657441	0.431848194	5	5	P1P2	0.052882203	0.510329957	5	5	P1P2	0.845332035	-2.742259133	5	5	P1P2	0.389148212	-1.682676801	5	5	P1P2	0.941378205	-2.226338304	5	5	P1P2	0.591042345	0.232816432	5	5	P1P2	0.199075271	0.420394455	5	5	P1P2	0.165316099	0.374785815	5	5
ADAM10	P1P2	0.033404611	-1.351412819	5	5	P1P2	0.418574298	-0.821877422	5	5	P1P2	0.030990457	-1.086645121	5	5	P1P2	0.972001851	-0.460709358	5	5	P1P2	0.279766773	-1.391452462	5	5	P1P2	0.747504263	-0.715012375	5	5	P1P2	0.411604406	0.158197566	5	5	P1P2	0.851969752	-0.441364611	5	5	P1P2	0.522316658	-0.152737485	5	5
ADAM11	P1P2	0.72360325	0.007338108	5	5	P1P2	0.101975189	-0.9744885	5	5	P1P2	0.433765599	-0.366146375	5	5	P1P2	0.386929767	-3.210140379	5	5	P1P2	0.656559075	0.125891822	5	5	P1P2	0.663787593	-1.887216544	5	5	P1P2	0.714290976	0.01638556	5	5	P1P2	0.224451957	-0.535484404	5	5	P1P2	0.845810627	-0.084155972	5	5
ADAM12	P1P2	0.940496954	0.217818076	5	5	P1P2	0.338712743	0.197970738	5	5	P1P2	0.646555911	0.121944139	5	5	P1P2	0.945987284	-0.235534585	5	5	P1P2	0.230903989	-2.659253497	5	5	P1P2	0.470609911	-1.388961719	5	5	P1P2	0.894268791	0.158863773	5	5	P1P2	0.920960713	0.071901726	5	5	P1P2	0.866974559	-0.05516708	5	5
ADAM15	P1P2	0.783062016	0.091382122	5	5	P1P2	0.821988173	-0.049002518	5	5	P1P2	0.867365306	-0.023638249	5	5	P1P2	0.439542972	0.573190618	5	5	P1P2	0.062434234	0.850000251	5	5	P1P2	0.06623801	0.808596529	5	5	P1P2	0.299288289	-0.840900526	5	5	P1P2	0.848449314	-0.108380799	5	5	P1P2	0.412479887	-0.345166176	5	5
ADAM17	P1P2	0.978197213	-0.059178513	5	5	P1P2	0.256825584	0.37063722	5	5	P1P2	0.506466864	0.11395802	5	5	P1P2	0.128558431	1.317854157	5	5	P1P2	0.146838816	0.93851789	5	5	P1P2	0.01738146	1.051380472	5	5	P1P2	0.41206897	-0.42450129	5	5	P1P2	0.878945411	0.376847597	5	5	P1P2	0.70095586	-0.120068558	5	5
ADAM18	P1P2	0.363673228	-0.798119773	5	5	P1P2	0.186249163	-1.412995601	5	5	P1P2	0.425655879	-1.175360003	5	5	P1P2	0.992185084	-3.071403829	5	5	P1P2	0.349121111	-3.82416709	5	5	P1P2	0.330478973	-3.017501126	5	5	P1P2	0.050265976	0.740135779	5	5	P1P2	0.369232144	-2.465630961	5	5	P1P2	0.679878825	-0.857468384	5	5
ADAM19	P1P2	0.286866533	0.541198074	5	5	P1P2	0.051988192	-0.589262889	5	5	P1P2	0.657740022	-0.19116435	5	5	P1P2	0.56831057	-2.246626707	5	5	P1P2	0.179539863	-2.114917745	5	5	P1P2	0.810157137	-2.009356891	5	5	P1P2	0.447301777	-0.422365905	5	5	P1P2	0.817543873	0.069909954	5	5	P1P2	0.75246158	-0.187959815	5	5
ADAM2	P1P2	0.283190937	-0.279027925	5	5	P1P2	0.353764462	-0.635327493	5	5	P1P2	0.193421536	-0.650718604	5	5	P1P2	0.821128028	-1.383168125	5	5	P1P2	0.698988438	-0.553935166	5	5	P1P2	0.992176841	-1.153783831	5	5	P1P2	0.168717107	0.41892295	5	5	P1P2	0.186521338	-0.39101496	5	5	P1P2	0.954389042	0.013953995	5	5
ADAM20	P1P2	0.427092556	0.420791741	5	5	P1P2	0.79730374	-0.186587917	5	5	P1P2	0.795412971	0.306933634	5	5	P1P2	0.547468441	-2.259953003	5	5	P1P2	0.075628509	-4.742744537	5	5	P1P2	0.342389723	-2.937159685	5	5	P1P2	0.076972556	1.063183154	5	5	P1P2	0.433286096	-2.454029723	5	5	P1P2	0.833674594	-0.721893796	5	5
ADAM21	P1P2	0.380719125	-0.430703359	5	5	P1P2	0.006810158	-1.418601958	5	5	P1P2	0.0287125	-1.061054049	5	5	P1P2	0.754573767	-1.648875325	5	5	P1P2	0.353764461	0.513567975	5	5	P1P2	0.327644628	-0.677885028	5	5	P1P2	0.48622688	-0.413902263	5	5	P1P2	0.349121111	0.226399591	5	5	P1P2	0.984354433	0.031023289	5	5
ADAM22	P1P2	0.745727095	-0.210223211	5	5	P1P2	0.720877159	0.080231874	5	5	P1P2	0.971661503	0.00790785	5	5	P1P2	0.536114896	-4.866919495	5	5	P1P2	0.708079593	0.290520559	5	5	P1P2	0.623955822	-2.178786871	5	5	P1P2	0.897816498	-0.192638412	5	5	P1P2	0.839182816	-0.162973418	5	5	P1P2	0.773016535	-0.132058837	5	5
ADAM23	P1P2	0.740791788	0.19878872	5	5	P1P2	0.340778323	0.399045967	5	5	P1P2	0.369667722	0.228205325	5	5	P1P2	0.869682924	-2.971201266	5	5	P1P2	0.313965482	-4.188342974	5	5	P1P2	0.497138772	-3.765565476	5	5	P1P2	0.953186004	-0.225785144	5	5	P1P2	0.159035677	0.435417577	5	5	P1P2	0.396362575	0.214177711	5	5
ADAM28	P1P2	0.553944682	0.219733727	5	5	P1P2	0.396839087	0.45716208	5	5	P1P2	0.27542988	0.296288633	5	5	P1P2	0.509568383	-0.756783472	5	5	P1P2	0.756621244	-0.493589174	5	5	P1P2	0.493521783	-0.101316454	5	5	P1P2	0.102774901	-0.995427284	5	5	P1P2	0.393661212	0.214500237	5	5	P1P2	0.379744274	-0.293373417	5	5
ADAM29	P1P2	0.406498236	-0.295219278	5	5	P1P2	0.99641623	-0.447332164	5	5	P1P2	0.441963928	-0.231622997	5	5	P1P2	0.090328547	1.310743177	5	5	P1P2	0.566723402	-1.198349485	5	5	P1P2	0.103255934	-0.297843257	5	5	P1P2	0.533860198	-0.518451216	5	5	P1P2	0.364461894	0.113008421	5	5	P1P2	0.890171222	-0.199072023	5	5
ADAM30	P1P2	0.015310431	-1.028765012	5	5	P1P2	0.398661946	-0.224225073	5	5	P1P2	0.063708255	-0.751993607	5	5	P1P2	0.011277808	-6.711679367	5	5	P1P2	0.126623331	-4.542094263	5	5	P1P2	0.008867339	-5.280360225	5	5	P1P2	0.26906058	-1.612649692	5	5	P1P2	0.943683724	-0.140417581	5	5	P1P2	0.251303555	-0.90618063	5	5
ADAM32	P1P2	0.054861153	-1.008875364	5	5	P1P2	0.507512555	-0.123059055	5	5	P1P2	0.077256043	-0.595381961	5	5	P1P2	0.2774845	-3.647198572	5	5	P1P2	0.511706637	-1.707107364	5	5	P1P2	0.314495905	-2.808502602	5	5	P1P2	0.942799112	-1.860200925	5	5	P1P2	0.795097958	0.118620406	5	5	P1P2	0.887588792	-0.937760282	5	5
ADAM33	P1P2	0.74857727	0.022971738	6	6	P1P2	0.36616397	0.950260957	6	6	P1P2	0.357142243	0.473004615	6	6	P1P2	0.709830536	-2.246571412	6	6	P1P2	0.218650047	-1.79709263	6	6	P1P2	0.525453383	-2.448541944	6	6	P1P2	0.686988309	-1.196555106	6	6	P1P2	0.041770419	-1.812318772	6	6	P1P2	0.358838162	-1.748353736	6	6
ADAM7	P1P2	0.006718592	-1.938856916	5	5	P1P2	0.64596945	-1.034690034	5	5	P1P2	0.033762594	-1.584941143	5	5	P1P2	0.29915909	-4.19372792	5	5	P1P2	0.309862314	-4.152478994	5	5	P1P2	0.268228351	-4.228205767	5	5	P1P2	0.645612128	-0.359759152	5	5	P1P2	0.344516651	-0.295280268	5	5	P1P2	0.449766323	-0.282443896	5	5
ADAM8	P1P2	0.121825684	-1.081316392	5	5	P1P2	0.494007439	0.303039455	5	5	P1P2	0.289693737	-0.44915888	5	5	P1P2	0.084584487	-5.268228597	5	5	P1P2	0.040026048	-4.984194256	5	5	P1P2	0.022146775	-4.338659029	5	5	P1P2	0.023910542	0.922562679	5	5	P1P2	0.839821185	-0.100358823	5	5	P1P2	0.04968792	0.440965392	5	5
ADAM9	P1P2	0.029030786	-1.40368715	5	5	P1P2	0.048911251	-1.463568303	5	5	P1P2	0.010746885	-1.214149236	5	5	P1P2	0.223296978	-5.350668449	5	5	P1P2	0.899594779	-1.406499939	5	5	P1P2	0.447808888	-3.483105275	5	5	P1P2	0.098216515	-0.842601312	5	5	P1P2	0.217977228	-0.869163018	5	5	P1P2	0.024745503	-0.6413082	5	5
ADAMDEC1	P1P2	0.486763628	-0.411927223	5	5	P1P2	0.088848854	-0.991344547	5	5	P1P2	0.033831102	-0.761065995	5	5	P1P2	0.817955407	-1.637361202	5	5	P1P2	0.649491496	-2.423451343	5	5	P1P2	0.732695594	-2.491201886	5	5	P1P2	0.669789894	0.161675448	5	5	P1P2	0.151675438	-0.451955592	5	5	P1P2	0.712496092	-0.145666277	5	5
ADAMTS1	P2	0.178941028	0.776290865	5	5	P1	0.189948354	0.117331726	5	5	P1	0.204848846	0.149429077	5	5	P2	0.165762084	-0.658479264	5	5	P1	0.581747431	0.071440262	5	5	P2	0.272132996	-1.082010286	5	5	P1	0.112211095	0.992032121	5	5	P1	0.676749667	-0.340881023	5	5	P2	0.118996307	0.418277871	5	5
ADAMTS10	P1P2	0.957385644	0.171184493	5	5	P1P2	0.167415537	0.736750867	5	5	P1P2	0.155916876	0.539907713	5	5	P1P2	0.974279945	-3.463407959	5	5	P1P2	0.610622809	-1.26249217	5	5	P1P2	0.624534057	-2.362950064	5	5	P1P2	0.578156462	-0.233948929	5	5	P1P2	0.03221934	0.443029204	5	5	P1P2	0.511221273	0.15556781	5	5
ADAMTS12	P1P2	0.810767579	-0.262927516	5	5	P1P2	0.713249875	-0.06295945	5	5	P1P2	0.848129424	-0.22549162	5	5	P1P2	0.944687835	-0.135181367	5	5	P1P2	0.767201382	0.290848375	5	5	P1P2	0.459130101	0.077833504	5	5	P1P2	0.131028699	-0.992106354	5	5	P1P2	0.014400772	-0.677635791	5	5	P1P2	0.032425024	-0.834871072	5	5
ADAMTS13	P1P2	0.361093805	0.484044742	5	5	P1P2	0.595256403	0.350791387	5	5	P1P2	0.269364851	0.381385578	5	5	P1P2	0.829390424	-1.298951208	5	5	P1P2	0.172497443	0.826871171	5	5	P1P2	0.327241013	-0.303765628	5	5	P1P2	0.18954585	0.180151586	5	5	P1P2	0.305601913	0.635879707	5	5	P1P2	0.157251513	0.763912594	5	5
ADAMTS14	P1P2	0.940496954	0.054642503	5	5	P1P2	0.766577796	-0.075825996	5	5	P1P2	0.988597445	-0.09437734	5	5	P1P2	0.123110221	0.610166868	5	5	P1P2	0.626162705	0.32376687	5	5	P1P2	0.075139225	0.7568874	5	5	P1P2	0.827660756	-0.20795372	5	5	P1P2	0.169942251	0.329522607	5	5	P1P2	0.479703521	0.0419337	5	5
ADAMTS15	P1P2	0.515306827	0.294507521	5	5	P1P2	0.141235768	-0.670370516	5	5	P1P2	0.616358397	-0.145881985	5	5	P1P2	0.46183601	-0.543903822	5	5	P1P2	0.780957733	-0.080394593	5	5	P1P2	0.316860413	-0.169784114	5	5	P1P2	0.864686544	-0.22367868	5	5	P1P2	0.163185052	-0.764437129	5	5	P1P2	0.657275576	-0.457127431	5	5
ADAMTS16	P1	0.058786076	-2.377875466	5	5	P1	0.018633445	-1.507847372	5	5	P1	0.011393037	-1.862600667	5	5	P1	0.726830799	-2.208589756	5	5	P2	0.092905092	-3.596157222	5	5	P2	0.350340296	-2.956440369	5	5	P2	0.237094378	0.618873492	5	5	P1	0.00397242	-1.779790771	5	5	P1	0.047726044	-1.473741273	5	5
ADAMTS17	P1P2	0.124603472	-0.773578468	5	5	P1P2	0.692951464	0.177760634	5	5	P1P2	0.270783604	-0.325859471	5	5	P1P2	0.870325515	-3.105628239	5	5	P1P2	0.43954349	-3.450672502	5	5	P1P2	0.266114845	-2.66927295	5	5	P1P2	0.730169708	-0.255687654	5	5	P1P2	0.019659898	-0.777217916	5	5	P1P2	0.251641337	-0.800984552	5	5
ADAMTS18	P1P2	0.430424086	-0.259261551	5	5	P1P2	0.884100601	-2.085395094	5	5	P1P2	0.098432221	-1.172328322	5	5	P1P2	0.192957719	-0.021452929	5	5	P1P2	0.049903571	-2.843223551	5	5	P1P2	0.894693263	-1.580865561	5	5	P1P2	0.791014139	0.364692049	5	5	P1P2	0.449760382	-0.491265133	5	5	P1P2	0.900512328	-0.186271148	5	5
ADAMTS19	P1P2	0.340046892	-0.402107632	5	5	P1P2	0.522270447	-1.791804922	5	5	P1P2	0.043383687	-1.096956277	5	5	P1P2	0.661455305	-0.516014696	5	5	P1P2	0.502295445	-2.008315069	5	5	P1P2	0.83495026	-1.819608767	5	5	P1P2	0.439059558	0.364958472	5	5	P1P2	0.636033545	0.162593492	5	5	P1P2	0.271420182	0.153649568	5	5
ADAMTS2	P1P2	0.766816509	-2.832030573	5	5	P1P2	0.580068935	-0.227030247	5	5	P1P2	0.550251422	-1.443469511	5	5	P1P2	0.311286007	-5.743836744	5	5	P1P2	0.004443666	-6.341845504	5	5	P1P2	0.004173993	-4.487119192	5	5	P1P2	0.740615352	-0.02050357	5	5	P1P2	0.5480731	-0.587145225	5	5	P1P2	0.854135542	-0.417739123	5	5
ADAMTS20	P1P2	0.726662715	-0.185613035	5	5	P1P2	0.717212542	0.010770624	5	5	P1P2	0.946283912	-0.104887271	5	5	P1P2	0.424714876	-3.800744365	5	5	P1P2	0.180069904	-1.300033664	5	5	P1P2	0.849650816	-2.430905241	5	5	P1P2	0.012280193	-1.776370436	5	5	P1P2	0.199790394	-0.282882654	5	5	P1P2	0.014139111	-1.008402236	5	5
ADAMTS3	P1P2	0.417188572	-0.227069191	5	5	P1P2	0.613487645	0.169107411	5	5	P1P2	0.802983151	-0.086792207	5	5	P1P2	0.825892436	-1.427951241	5	5	P1P2	0.907356621	-0.097234722	5	5	P1P2	0.470609911	-0.791249861	5	5	P1P2	0.844216336	0.069964108	5	5	P1P2	0.063010697	-0.641986763	5	5	P1P2	0.382409643	-0.281551102	5	5
ADAMTS4	P1P2	0.072888862	-1.198949963	5	5	P1P2	0.247023626	0.125751873	5	5	P1P2	0.682733395	-0.420509662	5	5	P1P2	0.236438966	-5.892553173	5	5	P1P2	0.427556043	-2.839599402	5	5	P1P2	0.354996346	-4.524838358	5	5	P1P2	0.870460811	-0.204611277	5	5	P1P2	0.736214637	0.091202616	5	5	P1P2	0.899218729	0.101263225	5	5
ADAMTS5	P1P2	0.252391135	-0.456891974	5	5	P1P2	0.109727402	0.15853272	5	5	P1P2	0.821988174	-0.009706523	5	5	P1P2	0.082256051	-5.215731334	5	5	P1P2	0.064530119	-3.4252922	5	5	P1P2	0.035165455	-4.320511767	5	5	P1P2	0.91623123	-0.015094843	5	5	P1P2	0.81373913	-0.015332446	5	5	P1P2	0.934228684	0.014786884	5	5
ADAMTS6	P1P2	0.36496725	-0.430281681	5	5	P1P2	0.939134856	0.300634953	5	5	P1P2	0.848129424	-0.141559486	5	5	P1P2	0.291251975	-4.13871486	5	5	P1P2	0.36230639	0.499136982	5	5	P1P2	0.725328016	-1.819788939	5	5	P1P2	0.933070193	-0.309034422	5	5	P1P2	0.792893812	-0.24506313	5	5	P1P2	0.927084465	-0.283037134	5	5
ADAMTS7	P1P2	0.180529011	-2.541897975	5	5	P1P2	0.106324546	-0.916051778	5	5	P1P2	0.057332745	-1.897911733	5	5	P1P2	0.482199192	-3.934306123	5	5	P1P2	0.512232166	0.654984742	5	5	P1P2	0.687078105	-1.639660691	5	5	P1P2	0.13781794	0.780157718	5	5	P1P2	0.680337484	-0.827004071	5	5	P1P2	0.885652751	0.325465108	5	5
ADAMTS8	P1P2	0.86942984	0.133079995	5	5	P1P2	0.273278725	-0.435844413	5	5	P1P2	0.926798362	-0.330299279	5	5	P1P2	0.690997575	-3.081139584	5	5	P1P2	0.029313478	-1.914213856	5	5	P1P2	0.694909457	-2.232543956	5	5	P1P2	0.864045399	0.160316502	5	5	P1P2	0.045106064	-1.558223495	5	5	P1P2	0.274637931	-0.580434247	5	5
ADAMTS9	P1P2	0.828525033	0.744339589	5	5	P1P2	0.270783602	-0.054723229	5	5	P1P2	0.813105432	0.34480818	5	5	P1P2	0.186073357	-0.670285716	5	5	P1P2	0.533481855	-0.966234945	5	5	P1P2	0.355847078	0.133149492	5	5	P1P2	0.733850808	1.022568216	5	5	P1P2	0.152376176	1.010994628	5	5	P1P2	0.251303555	0.780899164	5	5
ADAMTSL1	P1P2	0.921691431	-0.205705751	5	5	P1P2	0.486304387	-0.405307071	5	5	P1P2	0.550251422	-0.252632789	5	5	P1P2	0.126721917	1.284788827	5	5	P1P2	0.343267645	0.567362278	5	5	P1P2	0.043655286	1.158075496	5	5	P1P2	0.797931608	0.204019277	5	5	P1P2	0.944983744	-0.013141118	5	5	P1P2	0.70095586	0.094057495	5	5
ADAMTSL2	P1P2	0.342530174	0.19874511	5	5	P1P2	0.234098706	0.494177273	5	5	P1P2	0.103005899	0.243950629	5	5	P1P2	0.147621694	1.478646604	5	5	P1P2	0.133987128	-3.089392269	5	5	P1P2	0.922541165	-0.788413081	5	5	P1P2	0.097225802	0.703741845	5	5	P1P2	0.78597734	0.050658904	5	5	P1P2	0.15557983	0.360986577	5	5
ADAMTSL3	P1P2	0.087964172	1.091312666	5	5	P1P2	0.629639009	-1.981070653	5	5	P1P2	0.658330815	-0.430157013	5	5	P1P2	0.909669604	-4.566561724	5	5	P1P2	0.131357355	-0.471545068	5	5	P1P2	0.522316658	-1.149258506	5	5	P1P2	0.432337842	0.575410801	5	5	P1P2	0.99641623	-0.494923679	5	5	P1P2	0.698534999	-0.150758426	5	5
ADAMTSL4	P1P2	0.561619045	-0.272725523	5	5	P1P2	0.317313155	-0.234873013	5	5	P1P2	0.358446656	-0.224751207	5	5	P1P2	0.501221201	-4.250608877	5	5	P1P2	0.441479229	-2.152220759	5	5	P1P2	0.549223484	-3.465197446	5	5	P1P2	0.653239327	0.025387361	5	5	P1P2	0.651255467	0.054294486	5	5	P1P2	0.827302897	0.046734183	5	5
ADAMTSL5	P1P2	0.897117458	0.12489	5	5	P1P2	0.281952534	0.387512389	5	5	P1P2	0.561757061	0.29179947	5	5	P1P2	0.128353358	1.010885559	5	5	P1P2	0.838544553	-1.315004551	5	5	P1P2	0.208870095	-0.289089272	5	5	P1P2	0.943448026	0.13371615	5	5	P1P2	0.976871556	-0.199996945	5	5	P1P2	0.845810627	-0.112139573	5	5
ADAP1	P1P2	0.717497594	0.20879822	5	5	P1P2	0.062895054	-1.7507692	5	5	P1P2	0.193701392	-0.613799757	5	5	P1P2	0.725299592	-5.164199844	5	5	P1P2	0.586234482	-0.68175847	5	5	P1P2	0.837502891	-1.844504319	5	5	P1P2	0.357286388	0.25158299	5	5	P1P2	0.85966086	0.001113089	5	5	P1P2	0.396817727	0.112119413	5	5
ADAP2	P1P2	0.431378715	-0.613970395	5	5	P1P2	0.587921255	-0.244906361	5	5	P1P2	0.252737339	-0.370297935	5	5	P1P2	0.008833017	-6.941292689	5	5	P1P2	0.632542213	-0.381445237	5	5	P1P2	0.017652956	-3.699465669	5	5	P1P2	0.343406866	-0.287639493	5	5	P1P2	0.153314323	-0.705856823	5	5	P1P2	0.166064403	-0.637889146	5	5
ADAR	P2	0.522708691	-0.026496802	5	5	P2	0.740528344	0.143229385	5	5	P1	0.694760532	-0.205327286	5	5	P2	0.33793756	-1.514424506	5	5	P2	0.202524971	0.411701257	5	5	P2	0.159663198	-0.44483473	5	5	P2	0.071040234	-0.77090824	5	5	P2	0.236838739	-0.341471153	5	5	P2	0.056299103	-0.464346882	5	5
ADARB1	P1P2	0.248858401	-0.957088112	5	5	P1P2	0.299094418	0.038572021	5	5	P1P2	0.936536386	-0.316836117	5	5	P1P2	0.401424731	0.477204705	5	5	P1P2	0.155678902	-1.961893936	5	5	P1P2	0.781158767	-0.699763325	5	5	P1P2	0.248605632	-1.39989385	5	5	P1P2	0.866080336	0.071377317	5	5	P1P2	0.479703521	-0.566216632	5	5
ADARB2	ENST00000381312.1	0.510577386	0.167498427	5	5	ENST00000381312.1	0.525461307	-0.560033287	5	5	ENST00000381312.1	0.799195702	-0.19626743	5	5	ENST00000381312.1	0.686189597	-2.390595549	5	5	ENST00000381312.1	0.866080336	-1.068548412	5	5	ENST00000381312.1	0.868903529	-1.348117653	5	5	ENST00000381312.1	0.920761419	-0.076027609	5	5	ENST00000381312.1	0.511706637	-0.438195937	5	5	ENST00000381312.1	0.774893332	-0.253590847	5	5
ADAT1	P1P2	0.369736562	0.8565734	5	5	P1P2	0.344099994	0.227861958	5	5	P1P2	0.266894326	0.57987409	5	5	P1P2	0.38827495	1.187250147	5	5	P1P2	0.052582782	1.856350865	5	5	P1P2	0.071725296	1.670349696	5	5	P1P2	0.748017778	-1.547374864	5	5	P1P2	0.232977012	-0.51911084	5	5	P1P2	0.477674473	-1.015555376	5	5
ADAT2	P1P2	0.247521736	0.260805851	5	5	P1P2	0.764707949	0.120680011	5	5	P1P2	0.19119337	0.093498179	5	5	P1P2	0.093475495	-6.099194907	5	5	P1P2	0.582307433	-3.248700104	5	5	P1P2	0.053713444	-3.929600846	5	5	P1P2	0.042329998	0.968661543	5	5	P1P2	0.077392948	0.557370135	5	5	P1P2	0.014794619	0.722588279	5	5
ADAT3	P1	0.069188939	-0.640735167	5	5	P1	0.001409423	0.899135304	5	5	P2	0.163185054	-1.023645152	5	5	P2	0.093635122	-4.778752807	5	5	P1	0.486304387	-0.975046407	5	5	P2	0.161123577	-2.518821868	5	5	P2	0.057352067	1.666628179	5	5	P1	0.005060304	0.953475453	5	5	P1	0.091235336	0.019724446	5	5
ADC	P1P2	0.64280564	-0.392349749	5	5	P1P2	0.052882202	-1.414691214	5	5	P1P2	0.196516321	-0.813851069	5	5	P1P2	0.981115414	-2.503080556	5	5	P1P2	0.808040273	-2.281553059	5	5	P1P2	0.650789475	-2.656885521	5	5	P1P2	0.592732802	-0.113407407	5	5	P1P2	0.693554293	0.050194985	5	5	P1P2	0.592517508	0.238646497	5	5
ADCK1	P1P2	0.317428051	0.652358392	5	5	P1P2	0.809938777	-0.061070344	5	5	P1P2	0.362736853	0.297305325	5	5	P1P2	0.423768368	-0.574677655	5	5	P1P2	0.911240909	-0.282885447	5	5	P1P2	0.603295851	-0.548070365	5	5	P1P2	0.456123947	-1.232633509	5	5	P1P2	0.273994496	-0.470394138	5	5	P1P2	0.28042248	-0.773849692	5	5
ADCK2	P1P2	0.616442688	0.004132576	5	5	P1P2	0.143904376	0.674906764	5	5	P1P2	0.183812787	0.224534578	5	5	P1P2	0.577198311	-5.614375448	5	5	P1P2	0.248025298	-1.004518448	5	5	P1P2	0.381519915	-2.24790798	5	5	P1P2	0.31551578	0.313613991	5	5	P1P2	0.494523287	-0.177111769	5	5	P1P2	0.605576165	0.142485534	5	5
ADCK3	P1P2	0.84381614	-0.407112133	5	5	P1P2	0.690542097	-0.855150166	5	5	P1P2	0.417166351	-0.349805527	5	5	P1P2	0.179107997	0.09373282	5	5	P1P2	0.477147123	-1.889029353	5	5	P1P2	0.639064324	-0.876726444	5	5	P1P2	0.384302889	-2.512239514	5	5	P1P2	0.020005597	-1.08708096	5	5	P1P2	0.012963921	-1.428739317	5	5
ADCK4	P1P2	0.592256033	-0.455547678	5	5	P1P2	0.958642145	-0.062917588	5	5	P1P2	0.624427659	-0.318281105	5	5	P1P2	0.45712994	-2.936102365	5	5	P1P2	0.137736993	0.832886969	5	5	P1P2	0.267522571	-1.067526888	5	5	P1P2	0.770985823	-0.435360206	5	5	P1P2	0.76533108	0.417411542	5	5	P1P2	0.877915525	-0.128411662	5	5
ADCK5	P1P2	0.360879372	0.383004163	5	5	P1P2	0.122615704	-0.46230425	5	5	P1P2	0.880233736	-0.123693859	5	5	P1P2	0.059475236	-5.977019042	5	5	P1P2	0.512232166	-1.5808102	5	5	P1P2	0.095380705	-3.967298437	5	5	P1P2	0.66504433	0.111032441	5	5	P1P2	0.230745071	-1.982436175	5	5	P1P2	0.333737595	-1.074695883	5	5
ADCY1	P1P2	0.366264145	0.475323214	5	5	P1P2	0.831530756	0.049766075	5	5	P1P2	0.332971976	0.27067678	5	5	P1P2	0.665899064	-0.980666992	5	5	P1P2	0.106856207	0.612055001	5	5	P1P2	0.27535651	0.030811434	5	5	P1P2	0.146455251	-0.942536877	5	5	P1P2	0.457139844	-0.300413168	5	5	P1P2	0.123908536	-0.60231211	5	5
ADCY10	P1P2	0.027763799	-1.583446162	5	5	P1P2	0.254775757	-0.741821301	5	5	P1P2	0.023263644	-1.055144999	5	5	P1P2	0.560038212	-1.012425897	5	5	P1P2	0.609192621	-1.449585111	5	5	P1P2	0.505458922	-1.310013959	5	5	P1P2	0.545177984	0.176961771	5	5	P1P2	0.632542213	0.218631363	5	5	P1P2	0.404603479	0.233652416	5	5
ADCY2	P1P2	0.950237653	-0.072293149	5	5	P1P2	0.931341498	-0.314913785	5	5	P1P2	0.877013525	-0.05482822	5	5	P1P2	0.516931423	-0.798495637	5	5	P1P2	0.035155512	-3.299284323	5	5	P1P2	0.579589531	-2.04601739	5	5	P1P2	0.407899094	0.24906341	5	5	P1P2	0.965801649	-0.025430201	5	5	P1P2	0.485818779	0.149397915	5	5
ADCY3	P1P2	0.111379193	0.659965882	5	5	P1P2	0.817543873	0.370352699	5	5	P1P2	0.224451959	0.394533257	5	5	P1P2	0.299539159	-0.460028377	5	5	P1P2	0.337888766	-1.591554729	5	5	P1P2	0.518604493	-1.257203405	5	5	P1P2	0.801711509	0.012776862	5	5	P1P2	0.132194493	-0.401581333	5	5	P1P2	0.663787593	-0.156067503	5	5
ADCY4	P1P2	0.43233457	-0.114588393	5	5	P1P2	0.586796491	-0.36293804	5	5	P1P2	0.821988174	-0.191653666	5	5	P1P2	0.355503571	0.295343152	5	5	P1P2	0.685132504	-2.437050192	5	5	P1P2	0.874695076	-0.932629649	5	5	P1P2	0.73262309	-0.19770897	5	5	P1P2	0.910593378	-0.507644964	5	5	P1P2	0.840057234	-0.299910829	5	5
ADCY5	P1P2	0.12480376	0.751530814	5	5	P1P2	0.37977395	-0.327817582	5	5	P1P2	0.366625398	0.11415546	5	5	P1P2	0.337526233	-0.038649122	5	5	P1P2	0.501255437	-2.548300585	5	5	P1P2	0.797514565	-1.293474854	5	5	P1P2	0.217030044	-0.541237809	5	5	P1P2	0.062434234	-0.857455669	5	5	P1P2	0.077305266	-0.699346739	5	5
ADCY6	P1P2	0.670517957	-0.165972991	5	5	P1P2	0.414358842	-1.617626053	5	5	P1P2	0.064885017	-0.889830698	5	5	P1P2	0.800560574	-0.798609239	5	5	P1P2	0.874760584	-1.574014286	5	5	P1P2	0.57123018	-0.944371121	5	5	P1P2	0.643857248	-0.207768386	5	5	P1P2	0.649197691	0.260134488	5	5	P1P2	0.89598591	0.021066133	5	5
ADCY7	P1P2	0.586909723	0.228748991	5	5	P1P2	0.939784577	0.064344725	5	5	P1P2	0.536707313	0.129992961	5	5	P1P2	0.165512972	1.49440193	5	5	P1P2	0.689940244	-0.508242845	5	5	P1P2	0.149258089	0.507649913	5	5	P1P2	0.294380401	-0.670429032	5	5	P1P2	0.713554423	0.18131439	5	5	P1P2	0.467099377	-0.329032351	5	5
ADCY8	P1P2	0.941146074	-0.029908571	5	5	P1P2	0.551342177	0.31951433	5	5	P1P2	0.588484013	0.119806521	5	5	P1P2	0.119192056	1.191798798	5	5	P1P2	0.087327271	1.007907029	5	5	P1P2	0.017575009	1.099852913	5	5	P1P2	0.90072069	-0.375679285	5	5	P1P2	0.662472325	-0.067620052	5	5	P1P2	0.58238868	-0.394878791	5	5
ADCY9	P1P2	0.337986328	-0.199888014	5	5	P1P2	0.444878493	0.12655934	5	5	P1P2	0.874438818	-0.079859906	5	5	P1P2	0.367962574	-5.354528572	5	5	P1P2	0.575604081	0.226334736	5	5	P1P2	0.630909839	-2.766949605	5	5	P1P2	0.731396056	-0.703615551	5	5	P1P2	0.691144147	0.19673505	5	5	P1P2	0.962201606	-0.293992639	5	5
ADCYAP1	P1P2	0.023210591	-0.873501491	5	5	P1P2	0.286358725	-0.36748295	5	5	P1P2	0.036817729	-0.60708029	5	5	P1P2	0.952486615	-2.612255224	5	5	P1P2	0.919664025	-1.409143215	5	5	P1P2	0.964155344	-2.010699219	5	5	P1P2	0.564852893	-0.595123874	5	5	P1P2	0.020534092	-0.686329643	5	5	P1P2	0.130010477	-0.640726758	5	5
ADCYAP1R1	P1P2	0.045685165	0.832098869	5	5	P1P2	0.897009593	-0.510060524	5	5	P1P2	0.18652134	0.146508157	5	5	P1P2	0.803400489	-3.26565496	5	5	P1P2	0.780957733	-2.387427748	5	5	P1P2	0.559624403	-2.583404466	5	5	P1P2	0.839751968	-0.751313469	5	5	P1P2	0.62269469	0.018513245	5	5	P1P2	0.940077924	-0.595634913	5	5
ADD1	P1P2	0.004217719	0.956970155	5	5	P1P2	0.73190923	0.057446049	5	5	P1P2	0.017153136	0.518438772	5	5	P1P2	0.706102253	-2.888189252	5	5	P1P2	0.421398571	-2.640373259	5	5	P1P2	0.577913077	-2.486630192	5	5	P1P2	0.155026776	-1.460054845	5	5	P1P2	0.248694657	0.394966262	5	5	P1P2	0.389123072	-0.622420297	5	5
ADD2	P1P2	0.25766976	-0.677377336	5	5	P1P2	0.354188511	-0.29124158	5	5	P1P2	0.087781523	-0.323039248	5	5	P1P2	0.662047122	-5.153175157	5	5	P1P2	0.874438818	-1.583389202	5	5	P1P2	0.456655414	-3.077326958	5	5	P1P2	0.046467299	-3.758905472	5	5	P1P2	0.306759969	0.429695803	5	5	P1P2	0.177334018	-1.664604835	5	5
ADD3	P1P2	0.400986179	0.184829968	5	5	P1P2	0.224140553	-0.71650904	5	5	P1P2	0.991855182	-0.221012011	5	5	P1P2	0.184718544	0.642990453	5	5	P1P2	0.811205068	-2.609012954	5	5	P1P2	0.367023363	-1.182722626	5	5	P1P2	0.075486383	-1.127624095	5	5	P1P2	0.040503197	-1.573862774	5	5	P1P2	0.036242905	-1.349526112	5	5
ADGB	P1P2	0.183736337	1.121179885	5	5	P1P2	0.149818803	1.089884116	5	5	P1P2	0.095962241	1.254204739	5	5	P1P2	0.004556951	-6.061662663	5	5	P1P2	0.689338587	-0.468047767	5	5	P1P2	0.01246676	-3.189363027	5	5	P1P2	0.08897053	1.970050592	5	5	P1P2	0.738678604	-1.270769419	5	5	P1P2	0.152043119	0.277682653	5	5
ADH1A	P1P2	0.58719055	-0.186644076	5	5	P1P2	0.126218036	0.68176077	5	5	P1P2	0.333379936	0.170084442	5	5	P1P2	0.802137982	-2.976603584	5	5	P1P2	0.304446759	-1.957938662	5	5	P1P2	0.691290879	-2.467271123	5	5	P1P2	0.577599216	-2.525318404	5	5	P1P2	0.514864029	-0.42121599	5	5	P1P2	0.507550357	-1.473267197	5	5
ADH1B	P1P2	0.748816984	-0.107291949	5	5	P1P2	0.73190923	-0.203920561	5	5	P1P2	0.661287977	-0.14667695	5	5	P1P2	0.868398002	-1.333793944	5	5	P1P2	0.315341111	-1.017744486	5	5	P1P2	0.868903529	-1.318506001	5	5	P1P2	0.532788536	-0.319295397	5	5	P1P2	0.099099384	-0.491288006	5	5	P1P2	0.227495234	-0.44376433	5	5
ADH1C	P1P2	0.540909269	0.222069788	5	5	P1P2	0.745468295	-0.202897511	5	5	P1P2	0.772820391	0.055041018	5	5	P1P2	0.111833324	1.264033874	5	5	P1P2	0.381104565	0.563416362	5	5	P1P2	0.045829695	0.851716221	5	5	P1P2	0.974632128	0.059132799	5	5	P1P2	0.714773069	-0.095265977	5	5	P1P2	0.943979233	-0.084092001	5	5
ADH4	P1P2	0.777525351	-0.856066502	6	6	P1P2	0.985339899	-0.13212184	5	5	P1P2	0.494523289	0.174302507	5	5	P1P2	0.946844696	-0.680412684	6	6	P1P2	0.463092053	-0.018744182	5	5	P1P2	0.422806667	0.123934901	5	5	P1P2	0.336157153	-1.149688319	6	6	P1P2	0.057510663	2.499199137	6	6	P1P2	0.201599576	0.530737426	6	6
ADH5	P1P2	0.652186389	-0.023291504	5	5	P1P2	0.811205068	0.194233245	5	5	P1P2	0.560656293	0.085470871	5	5	P1P2	0.172980902	-0.092846171	5	5	P1P2	0.348700916	-1.723061382	5	5	P1P2	0.806991708	-1.097718012	5	5	P1P2	0.472549282	0.059054351	5	5	P1P2	0.098932255	-0.649587248	5	5	P1P2	0.559074612	-0.217228614	5	5
ADH6	P1P2	0.332259518	-0.584931102	5	5	P1P2	0.381104565	-0.421349174	5	5	P1P2	0.270073589	-0.418576213	5	5	P1P2	0.870325515	-1.766879204	5	5	P1P2	0.789747905	-0.272174004	5	5	P1P2	0.883717393	-1.265795183	5	5	P1P2	0.735693662	-0.273905698	5	5	P1P2	0.176907045	-0.588235313	5	5	P1P2	0.186697778	-0.423150709	5	5
ADH7	P1P2	0.036501963	-1.363650714	5	5	P1P2	0.766577796	0.018275736	5	5	P1P2	0.173785767	-0.767053788	5	5	P1P2	0.075850069	-7.23801362	5	5	P1P2	0.77157068	-0.232837541	5	5	P1P2	0.203300972	-3.780884847	5	5	P1P2	0.163480617	-1.123188983	5	5	P1P2	0.410632936	-0.293134875	5	5	P1P2	0.048279822	-0.561787506	5	5
ADHFE1	P1P2	0.192216948	0.373588475	5	5	P1P2	0.751038268	0.171642335	5	5	P1P2	0.147066426	0.214367318	5	5	P1P2	0.322533568	-0.074362321	5	5	P1P2	0.713554422	-2.445013821	5	5	P1P2	0.910870348	-0.659056653	5	5	P1P2	0.460076105	0.178520392	5	5	P1P2	0.231381212	-0.194313682	5	5	P1P2	0.975881879	-0.081432114	5	5
ADI1	P1P2	0.520588314	-0.419977663	5	5	P1P2	0.924852026	0.176354166	5	5	P1P2	0.879589534	-0.164367697	5	5	P1P2	0.816053261	-2.670770531	5	5	P1P2	0.424707645	0.91996084	5	5	P1P2	0.710060987	-0.705148176	5	5	P1P2	0.34799461	-0.328392304	5	5	P1P2	0.712336506	-0.087542605	5	5	P1P2	0.311752013	-0.310174237	5	5
ADIG	P1P2	0.50848272	-0.4820516	5	5	P1P2	0.675555352	0.077831879	5	5	P1P2	0.733138494	-0.147273607	5	5	P1P2	0.475862675	-3.884134502	5	5	P1P2	0.530801478	-1.421772585	5	5	P1P2	0.861192447	-2.502514041	5	5	P1P2	0.356435282	-0.560575238	5	5	P1P2	0.287097588	0.60527331	5	5	P1P2	0.656094345	0.070097037	5	5
ADIPOQ	P1P2	0.946340399	-1.542684384	5	5	P1P2	0.187339626	-2.962332899	5	5	P1P2	0.397294332	-2.071206168	5	5	P1P2	0.745288844	-2.062579379	5	5	P1P2	0.594125204	-1.976260714	5	5	P1P2	0.855417765	-1.924609895	5	5	P1P2	0.320256425	-1.914394227	5	5	P1P2	0.111736475	-0.833313411	5	5	P1P2	0.157972102	-1.481687172	5	5
ADIPOR1	P1P2	0.35047016	0.781385057	5	5	P1P2	0.232018598	0.521385811	5	5	P1P2	0.201370267	0.633059801	5	5	P1P2	0.085768544	-5.708725717	5	5	P1P2	0.972963911	-1.4647327	5	5	P1P2	0.073284828	-2.852210138	5	5	P1P2	0.509752349	0.303791546	5	5	P1P2	0.389598091	0.33786133	5	5	P1P2	0.271776429	0.260996166	5	5
ADIPOR2	P1P2	0.245857983	-0.60100264	5	5	P1P2	0.366192056	-0.508299466	5	5	P1P2	0.108104945	-0.42957429	5	5	P1P2	0.592060976	-2.566338322	5	5	P1P2	0.86351146	-0.081086826	5	5	P1P2	0.949183053	-1.130628387	5	5	P1P2	0.008070073	-1.325307682	5	5	P1P2	0.730680656	-0.358222368	5	5	P1P2	0.033566509	-0.916446868	5	5
ADIRF	P1P2	0.668141247	0.300798122	5	5	P1P2	0.004908631	0.846222897	5	5	P1P2	0.029071801	0.623876395	5	5	P1P2	0.831936546	-0.754203399	5	5	P1P2	0.112659232	1.007127297	5	5	P1P2	0.271064255	-0.051341351	5	5	P1P2	0.804864979	0.180756037	5	5	P1P2	0.452212669	0.060114482	5	5	P1P2	0.455174207	0.056642339	5	5
ADK	P1	0.013688582	1.131442383	5	5	P2	0.144577532	-0.423181874	5	5	P1	0.077530053	0.610577545	5	5	P2	0.519574373	-4.502836918	5	5	P2	0.030800147	-3.165260559	5	5	P1	0.188064737	-4.246080135	5	5	P2	0.656771894	-0.107792976	5	5	P2	0.685132505	-0.128063903	5	5	P1	0.416686288	-0.07893883	5	5
ADM	P1P2	0.055274649	0.604834628	5	5	P1P2	0.725160657	-0.123786169	5	5	P1P2	0.16516572	0.553008013	5	5	P1P2	0.952486615	-2.48960791	5	5	P1P2	0.515918737	0.269282407	5	5	P1P2	0.764899211	-1.110162751	5	5	P1P2	0.058212392	0.748530466	5	5	P1P2	0.264789173	0.339690014	5	5	P1P2	0.053713444	0.607729108	5	5
ADM2	P1P2	0.036283269	0.619104254	5	5	P1P2	0.369232143	-0.457196967	5	5	P1P2	0.442448929	0.112200353	5	5	P1P2	0.392779428	-3.208793434	5	5	P1P2	0.949534947	-0.269858302	5	5	P1P2	0.722877756	-1.651193492	5	5	P1P2	0.138685324	-0.784988737	5	5	P1P2	0.930692338	-0.256524294	5	5	P1P2	0.126321937	-0.641942791	5	5
ADM5	P1P2	0.700498608	0.01754228	5	5	P1P2	0.61952301	0.293596774	5	5	P1P2	0.352494241	0.199624407	5	5	P1P2	0.223762696	-4.582925655	5	5	P1P2	0.619811053	-0.870667126	5	5	P1P2	0.26858172	-2.896224162	5	5	P1P2	0.964230756	0.067021863	5	5	P1P2	0.835354838	0.28706583	5	5	P1P2	0.57679671	0.066832543	5	5
ADNP	P1P2	0.064930421	0.587506774	5	5	P1P2	0.668406691	-0.731242153	5	5	P1P2	0.378004248	0.15029001	5	5	P1P2	0.544483433	-2.625866529	5	5	P1P2	0.299855169	-0.463230661	5	5	P1P2	0.429456362	-1.544548595	5	5	P1P2	0.081860615	0.318378032	5	5	P1P2	0.265489615	0.19830067	5	5	P1P2	0.047634269	0.151202501	5	5
ADNP2	P1P2	0.603583829	0.142930485	5	5	P1P2	0.585672724	-0.658565376	5	5	P1P2	0.850049144	-0.149034319	5	5	P1P2	0.028058903	1.444056718	5	5	P1P2	0.261306072	-1.899122119	5	5	P1P2	0.399098217	-0.131276553	5	5	P1P2	0.896203646	-0.354302722	5	5	P1P2	0.532408884	-0.500517351	5	5	P1P2	0.96155041	-0.490749583	5	5
ADO	P1P2	0.019789283	-1.218232041	5	5	P1P2	0.708687169	-0.130244402	5	5	P1P2	0.026524549	-0.62833352	5	5	P1P2	0.956387759	-3.158137881	5	5	P1P2	0.376019412	0.714994144	5	5	P1P2	0.605576165	-1.378582723	5	5	P1P2	0.06142143	-1.187452167	5	5	P1P2	0.587358748	-0.465289119	5	5	P1P2	0.065756796	-0.784797628	5	5
ADORA1	P1P2	0.472512006	-2.591103754	7	7	P1P2	0.334676672	-2.915799158	7	7	P1P2	0.480587394	-2.619450305	7	7	P1P2	0.379358561	-4.49552121	7	7	P1P2	0.214472297	-2.697448052	7	7	P1P2	0.283463419	-3.245703218	7	7	P1P2	0.254911466	-3.539078519	7	7	P1P2	0.323735032	-2.966469655	7	7	P1P2	0.23003893	-3.028552829	7	7
ADORA2A	P1P2	0.658077547	-0.146775126	5	5	P1P2	0.256825584	-1.221726764	5	5	P1P2	0.604341167	-0.826411649	5	5	P1P2	0.652897888	-2.606640049	5	5	P1P2	0.944983744	-3.063123584	5	5	P1P2	0.906336744	-3.042181021	5	5	P1P2	0.006805814	1.110377925	5	5	P1P2	0.792893812	0.246208053	5	5	P1P2	0.006992499	0.599807454	5	5
ADORA2B	P1P2	0.610998718	-0.576365814	5	5	P1P2	0.85709564	0.17115687	5	5	P1P2	0.79226436	-0.267702656	5	5	P1P2	0.745906706	-1.844980377	5	5	P1P2	0.281769945	-2.992179727	5	5	P1P2	0.277158567	-2.467783846	5	5	P1P2	0.60947237	-0.303203002	5	5	P1P2	0.055850725	0.685655556	5	5	P1P2	0.325227784	0.123647942	5	5
ADORA3	P2	0.074333977	0.719901699	5	5	P2	0.215849112	0.431127966	5	5	P2	0.027199377	0.575514832	5	5	P1	0.210686033	-0.287719852	5	5	P1	0.162201459	-2.982550987	5	5	P2	0.57568136	-2.513626261	5	5	P1	0.403754466	0.609411576	5	5	P1	0.091014881	-0.649476976	5	5	P2	0.835588256	-0.379749237	5	5
ADPGK	P1P2	0.187531331	0.488662621	5	5	P1P2	0.045106064	-2.137373292	5	5	P1P2	0.284517194	-0.685767444	5	5	P1P2	0.654664693	-1.031416088	5	5	P1P2	0.897009593	-0.137838696	5	5	P1P2	0.544330232	-0.477632492	5	5	P1P2	0.245940635	0.726152265	5	5	P1P2	0.480189015	-1.656207927	5	5	P1P2	0.806359	-0.29078358	5	5
ADPRH	P1P2	0.36152291	0.414445198	5	5	P1P2	0.393661212	-0.460095862	5	5	P1P2	0.93328925	0.131108657	5	5	P1P2	0.212926136	0.485919658	5	5	P1P2	0.092271551	0.756573412	5	5	P1P2	0.045475778	0.609891204	5	5	P1P2	0.315909064	0.612907886	5	5	P1P2	0.898302051	0.248332502	5	5	P1P2	0.258119416	0.17554922	5	5
ADPRHL1	P1	0.419064536	0.26155971	5	5	P1	0.109546184	-0.422722949	5	5	P2	0.689338588	-0.057114474	5	5	P2	0.773249163	-0.807488509	5	5	P1	0.352917325	-2.856413103	5	5	P1	0.329262316	-3.002685073	5	5	P2	0.446814518	-1.042923643	5	5	P2	0.167918609	-0.789439312	5	5	P2	0.362699152	-0.848057879	5	5
ADPRHL2	P1P2	0.778678584	0.122579224	5	5	P1P2	0.67257314	-1.862921442	5	5	P1P2	0.952786823	-0.823614506	5	5	P1P2	0.521163484	-3.253915451	5	5	P1P2	0.31612896	-3.869628579	5	5	P1P2	0.191375544	-3.645641345	5	5	P1P2	0.034914238	1.074531951	5	5	P1P2	0.287837737	0.463570858	5	5	P1P2	0.029623879	0.769051405	5	5
ADPRM	P1P2	0.274142032	0.410811838	5	5	P1P2	0.678542665	0.14267543	5	5	P1P2	0.28562115	0.140212235	5	5	P1P2	0.857490527	-1.590978297	5	5	P1P2	0.632542213	-1.106116242	5	5	P1P2	0.935528219	-0.945543565	5	5	P1P2	0.522132124	-0.040079269	5	5	P1P2	0.466084283	0.130431534	5	5	P1P2	0.438094637	-0.000168373	5	5
ADRA1A	P1P2	0.908100311	-0.1001988	5	5	P1P2	0.606051464	0.343457627	5	5	P1P2	0.59073752	-0.016291496	5	5	P1P2	0.931702009	-4.676679554	5	5	P1P2	0.637782254	-0.745568086	5	5	P1P2	0.680477663	-2.521088472	5	5	P1P2	0.089738921	0.805505536	5	5	P1P2	0.732523776	0.199839531	5	5	P1P2	0.116123057	0.233505092	5	5
ADRA1B	P1P2	0.437132207	-1.704148688	5	5	P1P2	0.44731565	0.560363143	5	5	P1P2	0.78158469	-0.702787789	5	5	P1P2	0.110369092	-4.58733072	5	5	P1P2	0.67734713	-1.630305938	5	5	P1P2	0.148797727	-3.484105057	5	5	P1P2	0.193147565	0.891430486	5	5	P1P2	0.980779756	-0.0180079	5	5	P1P2	0.272489883	0.261257044	5	5
ADRA1D	P1P2	0.582145218	0.250719627	5	5	P1P2	0.719044043	-0.204717368	5	5	P1P2	0.806142901	0.059836435	5	5	P1P2	0.199741042	-0.667717915	5	5	P1P2	0.359730349	0.454231542	5	5	P1P2	0.121138548	-0.091171878	5	5	P1P2	0.593861004	0.191852464	5	5	P1P2	0.608335224	0.289446996	5	5	P1P2	0.326837722	0.164104627	5	5
ADRA2A	P1P2	0.273426752	0.277395179	5	5	P1P2	0.789119133	-0.272329375	5	5	P1P2	0.609478541	0.187190122	5	5	P1P2	0.842138422	-0.361326783	5	5	P1P2	0.537784639	0.437506945	5	5	P1P2	0.436648024	0.038090081	5	5	P1P2	0.080580251	-0.830004682	5	5	P1P2	0.762216952	0.041388	5	5	P1P2	0.166815251	-0.649958307	5	5
ADRA2B	P1P2	0.827253618	-1.455613329	5	5	P1P2	0.78597734	-0.007183202	5	5	P1P2	0.700198136	-0.804597226	5	5	P1P2	0.908375574	-2.342321425	5	5	P1P2	0.649491496	-1.518033325	5	5	P1P2	0.968063453	-2.009134174	5	5	P1P2	0.633369903	-1.793296461	5	5	P1P2	0.963197844	-0.735017913	5	5	P1P2	0.190543849	-1.264157187	5	5
ADRA2C	P1P2	0.383829789	-0.237544152	5	5	P1P2	0.712945373	-0.358481102	5	5	P1P2	0.230110176	-0.39199047	5	5	P1P2	0.881584338	-2.928325109	5	5	P1P2	0.59243025	-1.112090618	5	5	P1P2	0.899218729	-2.125135131	5	5	P1P2	0.122712486	-2.849047878	5	5	P1P2	0.779077718	-0.664055404	5	5	P1P2	0.208870095	-1.99092181	5	5
ADRB1	P1P2	0.01256289	1.169149276	5	5	P1P2	0.925500755	-0.144406064	5	5	P1P2	0.037411371	0.506545686	5	5	P1P2	0.461339363	-1.828662324	5	5	P1P2	0.189259266	-0.86681112	5	5	P1P2	0.281151325	-0.892334943	5	5	P1P2	0.437614158	0.185754398	5	5	P1P2	0.477653371	0.161221258	5	5	P1P2	0.240988918	0.097166277	5	5
ADRB2	P1P2	0.070700792	0.704976363	5	5	P1P2	0.61808367	0.042253115	5	5	P1P2	0.118707872	0.228280843	5	5	P1P2	0.656433433	-0.486479296	5	5	P1P2	0.476641168	-1.223937123	5	5	P1P2	0.629748542	-1.346062449	5	5	P1P2	0.754204295	-0.119859826	5	5	P1P2	0.550796666	-0.082955294	5	5	P1P2	0.715544098	-0.134172276	5	5
ADRB3	P1P2	0.118518015	-1.708200807	5	5	P1P2	0.082166595	-2.219487373	5	5	P1P2	0.021120329	-1.942994918	5	5	P1P2	0.458860614	-3.108433324	5	5	P1P2	0.425181607	-1.321698678	5	5	P1P2	0.459625938	-2.455856635	5	5	P1P2	0.026181908	-2.788322274	5	5	P1P2	0.79541297	-0.265718752	5	5	P1P2	0.085885113	-1.547660152	5	5
ADRBK1	P1P2	0.925578989	0.075065369	5	5	P1P2	0.755379473	-0.561326143	5	5	P1P2	0.734368441	-0.237953944	5	5	P1P2	0.911287479	-3.643006735	5	5	P1P2	0.004426607	-5.1147396	5	5	P1P2	0.153450387	-4.475142553	5	5	P1P2	0.902657559	-1.033450038	5	5	P1P2	0.84685011	0.13308347	5	5	P1P2	0.808257504	-0.397149964	5	5
ADRBK2	P1P2	0.275576427	0.379129428	5	5	P1P2	0.708687169	-0.273027438	5	5	P1P2	0.44099484	0.053050995	5	5	P1P2	0.602255489	-2.441603499	5	5	P1P2	0.291931548	0.774097664	5	5	P1P2	0.434723494	-0.849652947	5	5	P1P2	0.42520257	-0.618424313	5	5	P1P2	0.965801649	-0.606065534	5	5	P1P2	0.635564125	-0.514045922	5	5
ADRM1	P1P2	0.011111808	-1.916775793	5	5	P1P2	0.08642446	-1.543686375	5	5	P1P2	0.00366958	-1.543565842	5	5	P1P2	0.644093203	-1.885589593	5	5	P1P2	0.820717783	-0.272553224	5	5	P1P2	0.803197366	-1.024748792	5	5	P1P2	0.141533378	0.165887133	5	5	P1P2	0.333379934	-0.31359146	5	5	P1P2	0.25571943	-0.123743192	5	5
ADSL	P1P2	0.132812526	0.707483064	5	5	P1P2	0.54970644	0.032251226	5	5	P1P2	0.137304388	0.369867145	5	5	P1P2	0.819224101	-1.083668304	5	5	P1P2	0.612340999	0.528864069	5	5	P1P2	0.562377282	-0.217595114	5	5	P1P2	0.901366248	-0.05564934	5	5	P1P2	0.690542098	-0.316182322	5	5	P1P2	0.877915525	-0.148793904	5	5
ADSS	P1P2	0.273605452	0.455398491	5	5	P1P2	0.239438229	-0.436902926	5	5	P1P2	0.554073712	0.05281751	5	5	P1P2	0.168016802	0.748380344	5	5	P1P2	0.837268345	-1.69818866	5	5	P1P2	0.310970951	0.142466584	5	5	P1P2	0.096569777	-1.016865434	5	5	P1P2	0.280494077	0.32251059	5	5	P1P2	0.302081597	-0.363765735	5	5
ADSSL1	P1P2	0.048868434	-0.653199472	5	5	P1P2	0.31142123	-0.429817006	5	5	P1P2	0.05368763	-0.464985549	5	5	P1P2	0.275862695	-0.449590003	5	5	P1P2	0.725773291	0.230454773	5	5	P1P2	0.188888449	-0.140641166	5	5	P1P2	0.428048391	-0.927533332	5	5	P1P2	0.93393859	-0.021668435	5	5	P1P2	0.396817727	-0.36765963	5	5
ADTRP	P1P2	0.594513777	0.273296164	5	5	P1P2	0.091171208	-0.666736355	5	5	P1P2	0.47664117	-0.110896565	5	5	P1P2	0.460099055	-1.11430576	5	5	P1P2	0.706864998	0.100437929	5	5	P1P2	0.352028904	-0.269393492	5	5	P1P2	0.998698865	-0.075806562	5	5	P1P2	0.884745349	0.005817973	5	5	P1P2	0.908927011	-0.040260158	5	5
AEBP1	P1P2	0.461575369	0.535381108	5	5	P1P2	0.617508344	0.094081334	5	5	P1P2	0.375799275	0.341219843	5	5	P1P2	0.226414891	-0.183707498	5	5	P1P2	0.2028144	0.671010272	5	5	P1P2	0.097509236	0.25367976	5	5	P1P2	0.640353445	0.761487587	5	5	P1P2	0.281222664	0.384006031	5	5	P1P2	0.283712403	0.459653306	5	5
AEBP2	P1P2	0.127023535	-0.731889057	5	5	P1P2	0.270073587	-0.463781589	5	5	P1P2	0.081164742	-0.751160524	5	5	P1P2	0.795518364	-3.074190696	5	5	P1P2	0.393661212	0.421783447	5	5	P1P2	0.75867259	-1.352963089	5	5	P1P2	0.677529555	-0.440472409	5	5	P1P2	0.018248231	-1.045010225	5	5	P1P2	0.079242037	-0.742741317	5	5
AEN	P1P2	0.119871366	1.709369083	5	5	P1P2	0.739911597	-0.355200053	5	5	P1P2	0.11027248	0.780534167	5	5	P1P2	0.529146399	-3.197269444	5	5	P1P2	0.238786478	0.289012885	5	5	P1P2	0.968063453	-1.248450139	5	5	P1P2	0.222236444	-0.220784602	5	5	P1P2	0.15004993	-0.699021745	5	5	P1P2	0.129803389	-0.636455772	5	5
AES	P1P2	0.827889269	-0.214141317	5	5	P1P2	0.843014603	-0.120663277	5	5	P1P2	0.767825119	-0.217795508	5	5	P1P2	0.101899211	-5.489447152	5	5	P1P2	0.639532982	-0.661519343	5	5	P1P2	0.127951101	-2.837554663	5	5	P1P2	0.302909156	-1.042110343	5	5	P1P2	0.039397276	-0.605393607	5	5	P1P2	0.083525203	-0.815304144	5	5
AFAP1	P1P2	0.437613651	-2.094759139	5	5	P1P2	0.270783602	0.590442996	5	5	P1P2	0.760350319	-0.698230305	5	5	P1P2	0.32694477	0.452647671	5	5	P1P2	0.830575354	-1.216975076	5	5	P1P2	0.481737263	-0.515657882	5	5	P1P2	0.448765366	-0.464094768	5	5	P1P2	0.382438038	0.02308996	5	5	P1P2	0.593082582	-0.240039983	5	5
AFAP1L1	P1P2	0.85414381	0.047393513	4	4	P1P2	0.644319768	-0.091583528	4	4	P1P2	0.937033032	-0.031724325	4	4	P1P2	0.27919327	-2.803405914	4	4	P1P2	0.300996108	-1.062236577	4	4	P1P2	0.447373954	-1.932821245	4	4	P1P2	0.702076007	-0.108090318	4	4	P1P2	0.346630983	0.274986574	4	4	P1P2	0.620091557	0.109659855	4	4
AFAP1L2	P1P2	0.848287429	0.283900767	5	5	P1P2	0.860302398	0.332886968	5	5	P1P2	0.815006895	0.270546619	5	5	P1P2	0.952486615	-1.702628773	5	5	P1P2	0.194261994	-2.270810356	5	5	P1P2	0.485307568	-1.936501454	5	5	P1P2	0.123108351	1.013213904	5	5	P1P2	0.365759036	0.309926404	5	5	P1P2	0.034882795	0.608869027	5	5
AFF1	P1P2	0.058134201	0.553744061	5	5	P1P2	0.382438038	-0.318799513	5	5	P1P2	0.384666843	0.117675036	5	5	P1P2	0.579430434	-1.755389046	5	5	P1P2	0.469087218	0.468971465	5	5	P1P2	0.472118872	-0.2919504	5	5	P1P2	0.308879171	0.592073206	5	5	P1P2	0.947584221	0.267833582	5	5	P1P2	0.46659906	0.435290475	5	5
AFF2	P1P2	0.90551445	-0.55039586	5	5	P1P2	0.121826201	0.438591416	5	5	P1P2	0.648316606	-0.055902222	5	5	P1P2	0.760783574	-3.169693355	5	5	P1P2	0.038931217	1.306062685	5	5	P1P2	0.335374652	-0.98960188	5	5	P1P2	0.373699918	0.346604627	5	5	P1P2	0.206898086	-0.468345326	5	5	P1P2	0.919297489	-0.026859205	5	5
AFF3	P1P2	0.858525644	-0.307252348	5	5	P1P2	0.959943642	0.133605084	5	5	P1P2	0.816909449	0.135803054	5	5	P1P2	0.506952094	-0.562943382	5	5	P1P2	0.386903568	-1.107252039	5	5	P1P2	0.635564125	-0.858876585	5	5	P1P2	0.003483993	-4.075705201	5	5	P1P2	0.700198135	0.455499827	5	5	P1P2	0.011522826	-1.942241473	5	5
AFF4	P1P2	0.22650286	-0.53380532	5	5	P1P2	0.767201382	-0.130569933	5	5	P1P2	0.310641129	-0.294840673	5	5	P1P2	0.035859691	1.566800364	5	5	P1P2	0.24602479	0.697590128	5	5	P1P2	0.014928889	1.200226994	5	5	P1P2	0.48622688	-0.444648444	5	5	P1P2	0.189259267	-0.354798449	5	5	P1P2	0.315282782	-0.399723446	5	5
AFG3L2	P1P2	0.000131282	2.644580121	5	5	P1P2	0.379331047	-4.672679867	5	5	P1P2	0.778451334	0.48228774	5	5	P1P2	0.971676427	-4.789065128	5	5	P1P2	0.026247667	-3.394781355	5	5	P1P2	0.172656737	-3.903181526	5	5	P1P2	0.090512646	-0.388700798	5	5	P1P2	0.000150836	-4.449788754	5	5	P1P2	0.000510725	-2.445274506	5	5
AFM	P1P2	0.717497594	-0.225967853	5	5	P1P2	0.995764641	-0.000767864	5	5	P1P2	0.769697229	-0.048095926	5	5	P1P2	0.655548821	-0.492476103	5	5	P1P2	0.717822862	-0.248744336	5	5	P1P2	0.623955822	-0.662657288	5	5	P1P2	0.127325383	0.560444877	5	5	P1P2	0.961245246	-0.079990638	5	5	P1P2	0.187790756	0.312273189	5	5
AFMID	P1P2	0.636971342	-0.135432358	5	5	P1P2	0.591865759	-0.189923459	5	5	P1P2	0.573933958	-0.351044474	5	5	P1P2	0.175698892	-3.693265808	5	5	P1P2	0.250373577	-2.050177743	5	5	P1P2	0.096850297	-2.871721776	5	5	P1P2	0.669195972	-0.545320122	5	5	P1P2	0.250710309	0.437616224	5	5	P1P2	0.698534999	0.076404482	5	5
AFP	P1	0.317033319	-0.389053194	5	5	P2	0.640117005	-0.003885215	5	5	P1	0.343683661	-0.158124398	5	5	P1	0.130415563	-5.138432894	5	5	P2	0.319690257	-1.697341689	5	5	P1	0.079242037	-3.190751441	5	5	P2	0.567059898	0.304813977	5	5	P1	0.278316014	-0.744634039	5	5	P1	0.800670372	-0.326866817	5	5
AFTPH	P1P2	0.801924628	0.110031892	5	5	P1P2	0.325683845	-0.711519551	5	5	P1P2	0.537245842	-0.256223781	5	5	P1P2	0.000995356	2.318644414	5	5	P1P2	0.438577451	-0.773999393	5	5	P1P2	0.011100989	0.585929303	5	5	P1P2	0.166208053	0.530745211	5	5	P1P2	0.946934049	-0.213943165	5	5	P1P2	0.354571462	-0.054613171	5	5
AGA	P1P2	0.054552726	-1.294061847	5	5	P1P2	0.318500254	-0.372205377	5	5	P1P2	0.028772117	-0.757892698	5	5	P1P2	0.621435984	-0.743746893	5	5	P1P2	0.991855182	-0.905148405	5	5	P1P2	0.502330298	-1.396326879	5	5	P1P2	0.32204611	-2.307886118	5	5	P1P2	0.047522424	-1.210436348	5	5	P1P2	0.154157725	-1.829495986	5	5
AGAP1	P1P2	0.509209939	0.333108234	4	4	P1P2	0.064728777	0.581716364	4	4	P1P2	0.09492952	0.444357623	4	4	P1P2	0.078969271	1.531501544	4	4	P1P2	0.7199947	0.209523071	4	4	P1P2	0.069914511	0.881559215	4	4	P1P2	0.186564868	0.503068703	4	4	P1P2	0.831129671	0.00461308	4	4	P1P2	0.280718685	0.29069336	4	4
AGAP10	ENST00000413193.2	0.43787301	0.323184494	6	6	ENST00000413193.2	0.165551658	0.451658196	6	6	ENST00000413193.2	0.103341862	0.308746669	6	6	ENST00000413193.2	0.761469406	0.020303325	6	6	ENST00000413193.2	0.995540019	-0.715179038	6	6	ENST00000413193.2	0.480310647	-0.062584601	6	6	ENST00000413193.2	0.616251164	0.140984068	6	6	ENST00000413193.2	0.885918066	-0.251282327	6	6	ENST00000413193.2	0.766343906	0.080919391	6	6
AGAP11	P1P2	0.865578353	0.0910214	5	5	P1P2	0.803614844	-0.21793676	5	5	P1P2	0.878301369	0.048426997	5	5	P1P2	0.080332105	-6.111742854	5	5	P1P2	0.837268345	-0.579870935	5	5	P1P2	0.231294409	-3.437736356	5	5	P1P2	0.714899466	0.317685494	5	5	P1P2	0.277954125	0.21082069	5	5	P1P2	0.410153913	0.243862408	5	5
AGAP2	P1P2	0.679459854	-0.187926662	5	5	P1P2	0.504378879	0.262044249	5	5	P1P2	0.829620204	-0.012143615	5	5	P1P2	0.199169198	-0.841190404	5	5	P1P2	0.997719415	-2.006669401	5	5	P1P2	0.195010428	-1.316799367	5	5	P1P2	0.395541225	0.44232215	5	5	P1P2	0.909945906	0.121559175	5	5	P1P2	0.354996346	0.300879396	5	5
AGAP3	P1P2	0.040875475	-1.549455221	5	5	P1P2	0.784093932	-0.212051179	5	5	P1P2	0.032088048	-1.008069692	5	5	P1P2	0.779504186	-2.666165548	5	5	P1P2	0.813105431	-1.157228477	5	5	P1P2	0.771141065	-1.089900496	5	5	P1P2	0.271008085	-1.55024336	5	5	P1P2	0.860302398	0.062707986	5	5	P1P2	0.286658637	-0.487218821	5	5
AGAP9	ENST00000453919.1	0.43787301	0.323184494	6	6	ENST00000453919.1	0.165551658	0.451658196	6	6	ENST00000453919.1	0.103341862	0.308746669	6	6	ENST00000453919.1	0.761469406	0.020303325	6	6	ENST00000453919.1	0.995540019	-0.715179038	6	6	ENST00000453919.1	0.480310647	-0.062584601	6	6	ENST00000453919.1	0.616251164	0.140984068	6	6	ENST00000453919.1	0.885918066	-0.251282327	6	6	ENST00000453919.1	0.766343906	0.080919391	6	6
AGBL1	ENST00000421325.2	0.042015177	-1.827460358	5	5	ENST00000421325.2	0.745468295	-0.213870104	5	5	ENST00000421325.2	0.025809854	-0.894913499	5	5	ENST00000421325.2	0.327750996	-0.830817004	5	5	ENST00000441037.2	0.375579213	0.509980352	5	5	ENST00000421325.2	0.432803871	-0.144784442	5	5	ENST00000421325.2	0.455631273	-0.449192306	5	5	ENST00000441037.2	0.133035758	0.343629486	5	5	ENST00000441037.2	0.151576219	0.330725455	5	5
AGBL2	P1P2	0.094449341	-2.467376486	5	5	P1P2	0.294933322	-0.213384257	5	5	P1P2	0.401864056	-1.340380372	5	5	P1P2	0.092839166	2.50546365	5	5	P1P2	0.054400754	-3.962549402	5	5	P1P2	0.8714767	-1.080269852	5	5	P1P2	0.578156462	0.233339984	5	5	P1P2	0.780957733	-0.131039638	5	5	P1P2	0.668539641	0.069705616	5	5
AGBL3	P1P2	0.643390291	-0.628259599	5	5	P1P2	0.426130456	-0.253309865	5	5	P1P2	0.212535231	-0.213024475	5	5	P1P2	0.359341364	-0.690708125	5	5	P1P2	0.543729283	0.06507361	5	5	P1P2	0.200126576	-0.366824723	5	5	P1P2	0.136310089	0.687654204	5	5	P1P2	0.310641127	-0.769476561	5	5	P1P2	0.593082582	0.014922712	5	5
AGBL4	P1P2	0.501187022	-0.43010344	5	5	P1P2	0.496589555	-0.345834444	5	5	P1P2	0.187339628	-0.341652002	5	5	P1P2	0.114620022	1.180142071	5	5	P1P2	0.627320555	0.291081861	5	5	P1P2	0.062238823	0.74999889	5	5	P1P2	0.771921362	-0.280875344	5	5	P1P2	0.495039422	0.210046476	5	5	P1P2	0.982399037	-0.220792601	5	5
AGBL5	P2	0.072758636	-0.73374983	5	5	P1	0.024018876	-1.981162245	5	5	P1	0.090391729	-0.992380053	5	5	P2	0.302974271	-4.330164322	5	5	P1	0.571155526	-2.612206182	5	5	P1	0.373569645	-4.297887913	5	5	P1	0.190096715	-0.03310433	5	5	P2	0.201947016	0.333004114	5	5	P1	0.151576219	0.116058332	5	5
AGER	P1P2	0.655718509	-0.157549731	5	5	P1P2	0.275070552	0.32315902	5	5	P1P2	0.62963901	0.016963	5	5	P1P2	0.36731155	-4.318156524	5	5	P1P2	0.692650123	0.12753423	5	5	P1P2	0.769891494	-2.272160017	5	5	P1P2	0.471544624	-0.558248289	5	5	P1P2	0.487327694	0.204191805	5	5	P1P2	0.968063453	-0.141520447	5	5
AGFG1	P1P2	0.288716356	-0.848498484	5	5	P1P2	0.580068935	-0.371650655	5	5	P1P2	0.455658536	-0.61060323	5	5	P1P2	0.063789637	-5.83359254	5	5	P1P2	0.003256691	-4.051852235	5	5	P1P2	0.006226585	-4.861788552	5	5	P1P2	0.041022054	0.897944474	5	5	P1P2	0.226954323	0.34357856	5	5	P1P2	0.020848351	0.532070045	5	5
AGFG2	P1P2	0.646902825	-0.177560486	5	5	P1P2	0.790376814	-0.236478485	5	5	P1P2	0.516446514	-0.093655812	5	5	P1P2	0.114995675	-5.349862705	5	5	P1P2	0.062491683	-3.889201136	5	5	P1P2	0.03537873	-4.61953192	5	5	P1P2	0.281072241	-0.542861958	5	5	P1P2	0.702014107	-1.772442524	5	5	P1P2	0.097014697	-1.081285185	5	5
AGGF1	P1P2	0.940496954	-0.183732753	5	5	P1P2	0.571155526	-0.873113283	5	5	P1P2	0.754758825	-0.52925836	5	5	P1P2	0.828754173	-2.716145706	5	5	P1P2	0.517502899	-0.877481948	5	5	P1P2	0.619914679	-1.687290022	5	5	P1P2	0.794156438	-0.129864892	5	5	P1P2	0.059838411	-0.988253238	5	5	P1P2	0.225612416	-0.368003881	5	5
AGK	P1P2	0.719937717	0.176226384	5	5	P1P2	0.882811334	-0.396881528	5	5	P1P2	0.920312343	0.042663855	5	5	P1P2	0.244449524	-0.801514684	5	5	P1P2	0.15472977	0.565829845	5	5	P1P2	0.152980201	0.355917214	5	5	P1P2	0.14965487	-1.308821448	5	5	P1P2	0.309862314	-0.039424374	5	5	P1P2	0.207688557	-0.542698453	5	5
AGL	P1P2	0.734023157	-0.166291149	5	5	P1P2	0.156155122	-0.73717106	5	5	P1P2	0.291557777	-0.317188015	5	5	P1P2	0.604246905	0.592783387	5	5	P1P2	0.700198135	-1.1671044	5	5	P1P2	0.700350359	-0.291900471	5	5	P1P2	0.789130385	0.211803909	5	5	P1P2	0.850689248	-0.113119049	5	5	P1P2	0.754323221	0.028532034	5	5
AGMAT	P1P2	0.21152228	-2.290803651	5	5	P1P2	0.30367827	-1.844156949	5	5	P1P2	0.241401008	-2.011084558	5	5	P1P2	0.750236295	-1.17949228	5	5	P1P2	0.287097588	-3.572775401	5	5	P1P2	0.503372033	-2.601890219	5	5	P1P2	0.484696651	-0.749854895	5	5	P1P2	0.1779567	-0.767797388	5	5	P1P2	0.04108063	-0.643070328	5	5
AGMO	P1P2	0.368432015	-1.361912761	5	5	P1P2	0.480697023	-0.763689664	5	5	P1P2	0.794153124	-1.137250635	5	5	P1P2	0.761094473	-2.33239688	5	5	P1P2	0.476135507	-0.955408795	5	5	P1P2	0.882427538	-2.074325719	5	5	P1P2	0.440507696	0.135291559	5	5	P1P2	0.204266066	-0.811222609	5	5	P1P2	0.910222509	-0.386821025	5	5
AGO1	P1P2	0.681253708	0.888761793	5	5	P1P2	0.956690108	0.057866373	5	5	P1P2	0.618659232	0.455590893	5	5	P1P2	0.12813858	3.591653715	6	6	P1P2	0.160247707	-1.586897554	5	5	P1P2	0.691893488	-0.410644904	5	5	P1P2	0.235159467	0.466760534	5	5	P1P2	0.270073587	-0.419507266	5	5	P1P2	0.770516205	-0.037069553	5	5
AGO2	P1P2	0.05889531	-2.068498495	5	5	P1P2	0.877013525	-2.058845946	5	5	P1P2	0.063475031	-1.991901393	5	5	P1P2	0.029247282	-5.059918903	5	5	P1P2	0.453687661	-1.56972024	5	5	P1P2	0.015863619	-3.335802332	5	5	P1P2	0.362419867	-1.361784398	5	5	P1P2	0.144352879	0.492947828	5	5	P1P2	0.557426816	-0.434418285	5	5
AGO3	P1P2	0.718717296	-0.083783015	5	5	P1P2	0.709902877	0.031571441	5	5	P1P2	0.724548199	-0.165264576	5	5	P1P2	0.905788246	-1.463915177	5	5	P1P2	0.229793192	0.681083463	5	5	P1P2	0.413879216	-0.273385172	5	5	P1P2	0.365867719	0.398040182	5	5	P1P2	0.399575262	-0.108338947	5	5	P1P2	0.611866835	0.144850618	5	5
AGO4	P1P2	0.047118013	-1.523085401	5	5	P1P2	0.638949182	-0.550836203	5	5	P1P2	0.070404406	-1.029916159	5	5	P1P2	0.341239758	-3.167662402	5	5	P1P2	0.196799451	-3.944449131	5	5	P1P2	0.315282782	-3.556055766	5	5	P1P2	0.986989219	-1.567881885	5	5	P1P2	0.790062343	-2.7700723	5	5	P1P2	0.102910601	-2.168977093	5	5
AGPAT1	P1	0.281729672	0.78689198	5	5	P1	0.021861825	-2.026133462	5	5	P1	0.084347203	-0.697788178	5	5	P1	0.020623086	2.209366334	5	5	P2	0.138823108	1.069047441	5	5	P2	0.104821348	0.751573852	5	5	P1	0.008529186	1.211050525	5	5	P1	0.017153136	-1.50485837	5	5	P1	0.723490056	-0.28301297	5	5
AGPAT2	P1P2	0.693860703	-0.113319518	5	5	P1P2	0.855813594	-0.158189696	5	5	P1P2	0.809938778	-0.201839292	5	5	P1P2	0.895449201	-2.009685502	5	5	P1P2	0.559281802	0.524405026	5	5	P1P2	0.819671875	-0.866291732	5	5	P1P2	0.253996059	-0.612961983	5	5	P1P2	0.909298494	0.061553275	5	5	P1P2	0.466099041	-0.340295291	5	5
AGPAT3	P1P2	0.406037178	-0.410279213	5	5	P1P2	0.127845296	-1.256575039	5	5	P1P2	0.160247709	-0.861760848	5	5	P1P2	0.947936726	-2.778014442	5	5	P1P2	0.11210486	-2.733988146	5	5	P1P2	0.362699152	-2.597059777	5	5	P1P2	0.259467302	-0.759344828	5	5	P1P2	0.063358682	-1.314456221	5	5	P1P2	0.118032429	-0.879783805	5	5
AGPAT4	P1P2	0.14909542	0.979887549	5	5	P1P2	0.069898686	0.323527699	5	5	P1P2	0.040743574	0.848478015	5	5	P1P2	0.714003138	0.028667239	5	5	P1P2	0.404620962	-0.864004531	5	5	P1P2	0.770516205	-0.417668646	5	5	P1P2	0.970731012	-2.078923421	5	5	P1P2	0.812471854	-0.017066758	5	5	P1P2	0.740705007	-1.04799509	5	5
AGPAT5	P1P2	0.190553469	0.432884801	5	5	P1P2	0.717212542	-0.596962317	5	5	P1P2	0.703225703	0.15316849	5	5	P1P2	0.125912273	0.067230783	5	5	P1P2	0.208962167	-2.428976062	5	5	P1P2	0.655504051	-1.170002463	5	5	P1P2	0.713074541	0.154408898	5	5	P1P2	0.727612246	0.026942104	5	5	P1P2	0.585194125	0.236774389	5	5
AGPAT6	P1P2	0.721158851	-0.357149072	5	5	P1P2	0.828665304	-0.247809101	5	5	P1P2	0.971661503	-0.278394901	5	5	P1P2	0.352959463	-4.495600835	5	5	P1P2	0.917719394	-1.150348941	5	5	P1P2	0.571785681	-3.177643537	5	5	P1P2	0.195107652	0.216997432	5	5	P1P2	0.107925849	-0.541834574	5	5	P1P2	0.588568922	-0.113016124	5	5
AGPAT9	P1P2	0.923634982	-0.16577727	5	5	P1P2	0.319293267	-0.707216813	5	5	P1P2	0.478159916	-0.219047108	5	5	P1P2	0.659385614	0.164986731	5	5	P1P2	0.962546953	-0.128215129	5	5	P1P2	0.378415884	0.064904283	5	5	P1P2	0.844216336	-0.309306292	5	5	P1P2	0.26234766	-0.245884209	5	5	P1P2	0.595345343	-0.289679208	5	5
AGPS	P1P2	0.199548799	0.578598987	5	5	P1P2	0.460854927	-0.172081339	5	5	P1P2	0.443419843	0.128861688	5	5	P1P2	0.496041232	-2.386398602	5	5	P1P2	0.326891275	-1.53738258	5	5	P1P2	0.493006223	-1.878484523	5	5	P1P2	1	-0.042725041	5	5	P1P2	0.10163345	-0.596484583	5	5	P1P2	0.49197597	-0.439407724	5	5
AGR2	P1P2	0.207965307	-0.419321067	5	5	P1P2	0.816275143	-0.167615739	5	5	P1P2	0.308308563	-0.307185361	5	5	P1P2	0.917438701	-2.91088947	5	5	P1P2	0.975568941	-1.44682696	5	5	P1P2	0.952436556	-2.206052029	5	5	P1P2	0.328664022	-0.801762947	5	5	P1P2	0.843014603	0.11219607	5	5	P1P2	0.46460077	-0.258964489	5	5
AGR3	P1P2	0.025318853	-4.009748291	5	5	P1P2	0.270783602	0.56198826	5	5	P1P2	0.049381701	-1.776785159	5	5	P1P2	0.291625288	-1.66734051	5	5	P1P2	0.72362984	-2.220991323	5	5	P1P2	0.99869612	-1.021204892	5	5	P1P2	0.426149947	-1.045790996	5	5	P1P2	0.48273198	-1.634321938	5	5	P1P2	0.746885327	-1.340056467	5	5
AGRN	P1P2	0.331852873	-1.431846943	5	5	P1P2	0.468085053	-0.267003101	5	5	P1P2	0.433765599	-0.893063434	5	5	P1P2	0.698837114	-1.876748086	5	5	P1P2	0.524396579	0.370949462	5	5	P1P2	0.754944086	-0.766561863	5	5	P1P2	0.200214782	-0.87331357	5	5	P1P2	0.774070689	-0.055865895	5	5	P1P2	0.325629784	-0.303075587	5	5
AGRP	P1P2	0.569898202	-0.134948191	5	5	P1P2	0.449760381	0.248198641	5	5	P1P2	0.832167829	0.141783268	5	5	P1P2	0.832573353	-3.093194113	5	5	P1P2	0.318500254	0.521172808	5	5	P1P2	0.485307568	-1.422178305	5	5	P1P2	0.453663576	0.382502404	5	5	P1P2	0.396839088	0.454290992	5	5	P1P2	0.137637763	0.411958137	5	5
AGT	P1P2	0.088268252	0.695008515	5	5	P1P2	0.472604128	-0.327222143	5	5	P1P2	0.400489839	0.108373232	5	5	P1P2	0.684989575	-1.706171799	5	5	P1P2	0.164668863	1.126843505	5	5	P1P2	0.377090359	-0.225061294	5	5	P1P2	0.234196214	-0.534364864	5	5	P1P2	0.547529186	-0.201471903	5	5	P1P2	0.338251924	-0.492770585	5	5
AGTPBP1	P1P2	0.107760639	-0.857405286	5	5	P1P2	0.1745622	0.337686525	5	5	P1P2	0.775947237	-0.159607398	5	5	P1P2	0.076390444	1.162208678	5	5	P1P2	0.485282243	0.469255064	5	5	P1P2	0.038559034	0.815731871	5	5	P1P2	0.737538037	0.119322258	5	5	P1P2	0.642455324	0.297261015	5	5	P1P2	0.452219925	0.109260246	5	5
AGTR1	P1P2	0.882290013	-0.734737668	5	5	P1P2	0.43809489	0.318842256	5	5	P1P2	0.986642891	-0.160284882	5	5	P1P2	0.588961859	-5.207912363	5	5	P1P2	0.991203622	-1.258923059	5	5	P1P2	0.782413575	-3.429085465	5	5	P1P2	0.587668098	-0.35369001	5	5	P1P2	0.462594392	0.37633223	5	5	P1P2	0.717375084	-0.021193176	5	5
AGTR2	P1P2	0.013032754	1.244887812	5	5	P1P2	0.757863644	-1.02428381	5	5	P1P2	0.325282016	0.188290491	5	5	P1P2	0.443174558	-2.032075297	5	5	P1P2	0.196657847	-4.277543482	5	5	P1P2	0.992828752	-3.083096161	5	5	P1P2	0.061195511	1.432449128	5	5	P1P2	0.628479324	0.171606453	5	5	P1P2	0.020578914	0.63307321	5	5
AGTRAP	P1P2	0.452443566	0.254366559	5	5	P1P2	0.111920548	0.574654923	5	5	P1P2	0.154729773	0.396344549	5	5	P1P2	0.488837535	-3.172767787	5	5	P1P2	0.349121111	-0.959585136	5	5	P1P2	0.447808888	-2.451128229	5	5	P1P2	0.887823881	0.025399246	5	5	P1P2	0.099518191	0.719744124	5	5	P1P2	0.242302828	0.462867189	5	5
AGXT	P1P2	0.695668738	-0.303140904	5	5	P1P2	0.733138492	0.043253346	5	5	P1P2	0.978825592	-0.176523669	5	5	P1P2	0.99902312	-1.078245739	5	5	P1P2	0.194261994	0.842445746	5	5	P1P2	0.368326868	-0.248835129	5	5	P1P2	0.136310089	0.64317316	5	5	P1P2	0.337066078	0.331251379	5	5	P1P2	0.102051286	0.595365663	5	5
AGXT2	P1P2	0.683648319	-0.683467142	5	5	P1P2	0.996720863	-0.586884356	4	4	P1P2	0.847548494	0.246232435	4	4	P1P2	0.142887056	-4.870935663	5	5	P1P2	0.102958438	-0.556039744	4	4	P1P2	0.444919516	-2.713487704	4	4	P1P2	0.258435275	-0.759596242	5	5	P1P2	0.260322792	0.407963393	4	4	P1P2	0.038182632	0.676285257	4	4
AHCTF1	P1P2	0.730339832	-0.031178424	5	5	P1P2	0.528127953	-0.504660711	5	5	P1P2	0.651843894	-0.313172752	5	5	P1P2	0.298020814	-2.387108782	5	5	P1P2	0.847489716	-1.660550956	5	5	P1P2	0.414813661	-2.105592887	5	5	P1P2	0.277088612	0.205608832	5	5	P1P2	0.508559381	-1.148963798	5	5	P1P2	0.673901606	-0.258860965	5	5
AHCY	P1P2	0.822807251	-0.623888226	5	5	P1P2	0.049476243	1.396259696	5	5	P1P2	0.417166351	0.466006001	5	5	P1P2	0.463327738	-2.177907663	5	5	P1P2	0.275429878	-1.520180101	5	5	P1P2	0.413412461	-1.903474481	5	5	P1P2	0.994795494	-0.183260187	5	5	P1P2	0.004570593	0.964228607	5	5	P1P2	0.032030165	0.444283611	5	5
AHCYL1	P2	0.563821125	0.024915109	5	5	P1	0.001828471	-1.464170299	5	5	P1	0.008682164	-0.642929542	5	5	P1	0.721323604	-3.725511819	5	5	P1	0.379331047	-2.275907805	5	5	P1	0.348656834	-2.678568689	5	5	P2	0.645612128	0.346458292	5	5	P1	0.000410469	-2.190579279	5	5	P1	0.026584048	-1.571331277	5	5
AHCYL2	P1P2	0.788707973	2.353264647	5	5	P1P2	0.57154168	0.79282505	4	4	P1P2	0.931949349	0.17555034	4	4	P1P2	0.871287472	-1.677507466	4	4	P1P2	0.280158178	-1.106630221	4	4	P1P2	0.636953517	-1.583659169	4	4	P1P2	0.313432264	-1.918403084	4	4	P1P2	0.135584429	0.608085574	5	5	P1P2	0.053001414	-1.671524436	4	4
AHDC1	P1P2	0.96648797	0.083173398	5	5	P1P2	0.333379933	0.219750832	5	5	P1P2	0.506989569	0.121062965	5	5	P1P2	0.929106912	-0.955189357	5	5	P1P2	0.5820274	0.495269661	5	5	P1P2	0.63149083	-0.38035745	5	5	P1P2	0.375893809	0.44879287	5	5	P1P2	0.638949182	0.105000327	5	5	P1P2	0.203010885	0.363818711	5	5
AHI1	P1P2	0.244202087	-0.988000718	5	5	P1P2	0.194542742	-1.061670113	5	5	P1P2	0.628479326	-0.897490276	5	5	P1P2	0.788285174	-2.773653771	5	5	P1P2	0.91836755	-1.72232515	5	5	P1P2	0.813959751	-2.406417155	5	5	P1P2	0.481644037	0.613016723	5	5	P1P2	0.373821603	-0.025852274	5	5	P1P2	0.475650127	0.126710538	5	5
AHNAK	P1	0.304187824	0.521858107	5	5	P2	0.612340999	-0.296821089	5	5	P1	0.303294511	0.455631423	5	5	P1	0.097532206	1.769202922	5	5	P2	0.125008212	-2.947548092	5	5	P2	0.108547263	-3.909573739	5	5	P1	0.579271712	0.240168671	5	5	P2	0.701408593	-0.278790695	5	5	P1	0.810157137	0.242964829	5	5
AHNAK2	P2	0.781808897	-0.81546406	5	5	P2	0.822623543	-0.03952772	5	5	P2	0.502295447	-0.268863305	5	5	P1	0.620283454	-1.031897164	5	5	P1	0.736214637	0.24097604	5	5	P1	0.458634563	-0.455645919	5	5	P2	0.460571469	0.192438186	5	5	P1	0.378446195	-0.338586967	5	5	P2	0.332513191	0.183708726	5	5
AHR	P1P2	0.669329188	0.171561604	5	5	P1P2	0.034662511	-1.065217353	5	5	P1P2	0.225075694	-0.51992234	5	5	P1P2	0.595167557	-1.038221822	5	5	P1P2	0.332157021	-2.746038172	5	5	P1P2	0.61645995	-1.788309745	5	5	P1P2	0.012393856	-3.663683529	5	5	P1P2	0.067782538	0.53413659	5	5	P1P2	0.078823726	-1.611387624	5	5
AHRR	P1P2	0.800841384	-0.076296738	4	4	P1P2	0.363255616	0.228918585	4	4	P1P2	0.610641104	0.076310924	4	4	P1P2	0.768118519	-3.101015225	4	4	P1P2	0.745427671	-0.258639759	4	4	P1P2	0.6759105	-1.559001706	4	4	P1P2	0.897336861	0.005404531	4	4	P1P2	0.489052693	0.399172633	4	4	P1P2	0.599610127	0.209572609	4	4
AHSA1	P1P2	0.769980258	0.111352497	4	4	P1P2	0.87186544	-3.816822145	5	5	P1P2	0.407212135	-0.889895465	4	4	P1P2	0.428708183	-3.210487825	4	4	P1P2	0.919664025	-1.905895806	5	5	P1P2	0.630445243	-1.618297307	4	4	P1P2	0.94583932	-1.532327349	4	4	P1P2	0.240418206	-1.235780341	5	5	P1P2	0.551018003	-0.289252572	4	4
AHSA2	P1P2	0.605291365	-0.148721606	5	5	P1P2	0.797934262	-0.383783728	5	5	P1P2	0.460110565	-0.272725917	5	5	P1P2	0.537729546	-4.25602426	5	5	P1P2	0.048724128	0.930383471	5	5	P1P2	0.842613262	-1.145994843	5	5	P1P2	0.02960043	0.745212081	5	5	P1P2	0.018818385	-1.539393147	5	5	P1P2	0.985658084	-0.346167786	5	5
AHSG	P1P2	0.68904781	-0.166855222	5	5	P1P2	0.165913115	-0.486174322	5	5	P1P2	0.351649032	-0.476274324	5	5	P1P2	0.186753511	-0.773849548	5	5	P1P2	0.204848844	0.830253361	5	5	P1P2	0.057899657	-0.310882249	5	5	P1P2	0.165709626	0.621349206	5	5	P1P2	0.41998504	-0.322679347	5	5	P1P2	0.442936538	0.066615538	5	5
AHSP	P1P2	0.003381506	-3.238378397	5	5	P1P2	0.884100601	0.042676946	5	5	P1P2	0.004081816	-1.52789894	5	5	P1P2	0.707922762	-3.239752041	5	5	P1P2	0.052483291	-0.622406986	5	5	P1P2	0.678681756	-2.068831988	5	5	P1P2	0.691306101	-0.396873532	5	5	P1P2	0.832805011	-0.114451284	5	5	P1P2	0.795622665	-0.322633015	5	5
AICDA	P1P2	0.185626662	-0.862308934	5	5	P1P2	0.82453035	-0.13869555	5	5	P1P2	0.325282016	-0.532413334	5	5	P1P2	0.037549235	1.475293881	5	5	P1P2	0.655084099	-0.296130206	5	5	P1P2	0.119383581	0.720741133	5	5	P1P2	0.575928998	-0.044143949	5	5	P1P2	0.185977281	0.47937556	5	5	P1P2	0.686477068	0.196510102	5	5
AIDA	P1P2	0.227626742	-1.482632279	6	6	P1P2	0.299693116	-0.603591799	6	6	P1P2	0.127564731	-0.559409542	6	6	P1P2	0.475228144	-0.4872127	6	6	P1P2	0.832076426	-3.789790189	6	6	P1P2	0.681434315	-2.31657913	6	6	P1P2	0.306752354	0.911791454	6	6	P1P2	0.352877421	-0.670397666	6	6	P1P2	0.72402252	0.052173788	6	6
AIF1	P1P2	0.721769684	-0.173282337	5	5	P1P2	0.828347061	-0.080299281	5	5	P1P2	0.648316606	-0.113922594	5	5	P1P2	0.938192867	-1.318135089	5	5	P1P2	0.250710309	0.676744194	5	5	P1P2	0.334555478	-0.473011129	5	5	P1P2	0.041427058	-0.82518589	5	5	P1P2	0.887970228	-0.005926907	5	5	P1P2	0.15274552	-0.511148575	5	5
AIF1L	P1P2	0.549582503	0.593164148	5	5	P1P2	0.345768553	0.204384161	5	5	P1P2	0.292680062	0.280893456	5	5	P1P2	0.317765834	-5.390788603	5	5	P1P2	0.542646011	-2.927999446	5	5	P1P2	0.176547985	-3.608230327	5	5	P1P2	0.724659718	-0.354627273	5	5	P1P2	0.995113055	-0.013957174	5	5	P1P2	0.839418489	-0.149493477	5	5
AIFM1	P1P2	0.032933192	0.762916946	5	5	P1P2	0.432806901	-0.078227154	5	5	P1P2	0.321680055	0.392492932	5	5	P1P2	0.853647206	-0.324290669	5	5	P1P2	0.281222663	-1.746539834	5	5	P1P2	0.906984219	-1.039973142	5	5	P1P2	0.609757896	0.091776645	5	5	P1P2	0.977522887	0.035553423	5	5	P1P2	0.602157144	0.102269522	5	5
AIFM2	P1P2	0.387851998	-0.495432383	5	5	P1P2	0.046166903	-0.927055143	5	5	P1P2	0.041635326	-0.709389434	5	5	P1P2	0.745906706	-1.624211533	5	5	P1P2	0.967754744	-0.381455151	5	5	P1P2	0.474134961	-1.034948645	5	5	P1P2	0.825755268	-0.057217414	5	5	P1P2	0.882811334	-0.149117288	5	5	P1P2	0.918648913	-0.129124818	5	5
AIFM3	P1	0.007759762	-0.910003162	5	5	P1	0.318104231	0.508998264	5	5	P1	0.119481525	-0.366839988	5	5	P1	0.147393549	-5.223754892	5	5	P1	0.014206157	1.097846663	5	5	P1	0.696721362	-2.094377561	5	5	P1	0.14736404	0.614892159	5	5	P1	0.127641001	0.389082291	5	5	P1	0.052507992	0.532939583	5	5
AIG1	P1P2	0.410197935	0.358020476	5	5	P1P2	0.083834249	0.653963227	5	5	P1P2	0.092905094	0.524394167	5	5	P1P2	0.729283	-3.134194008	5	5	P1P2	0.194261994	0.963625099	5	5	P1P2	0.796253165	-1.085284455	5	5	P1P2	0.450721039	-1.209153954	5	5	P1P2	0.015759346	0.670766173	5	5	P1P2	0.808257504	-0.307118982	5	5
AIM1	P1P2	0.877142024	-0.332854938	5	5	P1P2	0.606622044	-0.150538688	5	5	P1P2	0.730680657	-0.238979523	5	5	P1P2	0.340825857	0.341521263	5	5	P1P2	0.969056916	-0.165885918	5	5	P1P2	0.261227997	0.184213603	5	5	P1P2	0.885891833	0.499182306	5	5	P1P2	0.311031017	-0.368444085	5	5	P1P2	0.776145261	-0.083974457	5	5
AIM1L	P1	0.373229366	-0.575757811	5	5	P2	0.338300594	-0.223674654	5	5	P2	0.787233643	0.067227824	5	5	P2	0.16526414	-0.140631066	5	5	P1	0.026803948	1.00769447	5	5	P1	0.049783006	0.874957383	5	5	P1	0.805496056	-0.007979382	5	5	P1	0.027029295	0.880439273	5	5	P1	0.056404649	0.454071474	5	5
AIM2	P1P2	0.908422644	-1.961859949	6	6	P1P2	0.126821445	-1.505702086	6	6	P1P2	0.572874512	-1.547525357	6	6	P1P2	0.475919353	-5.313754239	6	6	P1P2	0.052512225	-3.267502971	6	6	P1P2	0.138518984	-4.034293384	6	6	P1P2	0.707353515	-0.532132558	6	6	P1P2	0.695861988	-0.064085814	6	6	P1P2	0.699019531	-0.191708231	6	6
AIMP1	P1P2	0.335933802	0.037932653	5	5	P1P2	0.249029809	-0.444543843	5	5	P1P2	0.827074369	-0.10184891	5	5	P1P2	0.910963874	-1.481763938	5	5	P1P2	0.972312698	-0.484850795	5	5	P1P2	0.980443747	-0.815498975	5	5	P1P2	0.205127164	0.725317718	5	5	P1P2	0.247023626	-0.415440249	5	5	P1P2	0.345723165	0.154938734	5	5
AIMP2	P1P2	0.134928826	-0.708928152	5	5	P1P2	0.596388585	0.15863168	5	5	P1P2	0.322078982	-0.288478246	5	5	P1P2	0.952486615	-2.828513652	5	5	P1P2	0.837268345	0.060382833	5	5	P1P2	0.893400896	-1.311441826	5	5	P1P2	0.531183086	0.265354246	5	5	P1P2	0.924203346	0.019355012	5	5	P1P2	0.523379779	0.065505571	5	5
AIP	P1P2	0.122416811	-0.957806688	5	5	P1P2	0.118322519	0.631387556	5	5	P1P2	0.877013525	-0.232163834	5	5	P1P2	0.506168586	-2.920425095	5	5	P1P2	0.828347061	-0.462410156	5	5	P1P2	0.727167559	-2.001694555	5	5	P1P2	0.797302082	-0.418265681	5	5	P1P2	0.988597445	-0.246488117	5	5	P1P2	0.820942547	-0.054541468	5	5
AIPL1	P1P2	0.89389086	-0.47290619	5	5	P1P2	0.170705812	0.201197403	5	5	P1P2	0.712336508	0.134939823	5	5	P1P2	0.630109429	-3.379521012	5	5	P1P2	0.773445466	-1.71830501	5	5	P1P2	0.478181294	-2.192457533	5	5	P1P2	0.326247377	0.341445756	5	5	P1P2	0.792893812	0.099875521	5	5	P1P2	0.347397616	0.258520643	5	5
AIRE	P1P2	0.279184785	0.402463229	5	5	P1P2	0.811205068	-0.147849003	5	5	P1P2	0.408777472	0.225062746	5	5	P1P2	0.422823097	-3.10980481	5	5	P1P2	0.617508344	-1.396902279	5	5	P1P2	0.47868841	-2.190998902	5	5	P1P2	0.41206897	-0.373362424	5	5	P1P2	0.452212669	-0.281049432	5	5	P1P2	0.37313099	-0.35955776	5	5
AJAP1	P1P2	0.885510048	-0.337155624	5	5	P1P2	0.430893193	0.133389646	5	5	P1P2	0.725160658	0.088369696	5	5	P1P2	0.420465328	-4.230553372	5	5	P1P2	0.386903568	-3.923334882	5	5	P1P2	0.144703128	-3.123054488	5	5	P1P2	0.248271407	-1.025375441	5	5	P1P2	0.409240868	-1.55398908	5	5	P1P2	0.168324599	-1.167517779	5	5
AJUBA	P1P2	0.708979986	0.524323966	5	5	P1P2	0.367927332	-0.656571347	5	5	P1P2	0.949534947	-0.066123691	5	5	P1P2	0.909022559	-3.187766254	5	5	P1P2	0.250373577	0.930029178	5	5	P1P2	0.636729959	-1.124864847	5	5	P1P2	0.429475448	-0.204168949	5	5	P1P2	0.388698651	-2.268902066	5	5	P1P2	0.037273788	-1.223712101	5	5
AK1	P1P2	0.860448015	-0.296913446	5	5	P1P2	0.123508668	0.434541233	5	5	P1P2	0.485282245	0.04697269	5	5	P1P2	0.762027401	-1.156353844	5	5	P1P2	0.947909321	-1.457891199	5	5	P1P2	0.970017801	-1.353845928	5	5	P1P2	0.46703827	-0.370713384	5	5	P1P2	0.243045284	0.23370003	5	5	P1P2	0.990873033	0.10836071	5	5
AK2	P1P2	0.023309781	0.712808431	5	5	P1P2	0.254095017	-0.069949437	5	5	P1P2	0.068647424	0.304141034	5	5	P1P2	0.15482882	-5.439976654	5	5	P1P2	0.646849222	-1.236389633	5	5	P1P2	0.27535651	-3.338183144	5	5	P1P2	0.83083882	-0.05083855	5	5	P1P2	0.829620204	-0.203884521	5	5	P1P2	0.955039932	-0.068873728	5	5
AK3	P1P2	0.674685131	0.381294602	5	5	P1P2	0.363598732	-0.844279122	5	5	P1P2	0.787862002	-0.394590719	5	5	P1P2	0.375830806	-1.12385897	5	5	P1P2	0.542104779	-0.499185385	5	5	P1P2	0.507027073	-0.592842126	5	5	P1P2	0.409286251	-1.170722993	5	5	P1P2	0.429938183	-0.488964334	5	5	P1P2	0.38196462	-1.042922034	5	5
AK4	P1P2	0.095823787	-0.827083993	5	5	P1P2	0.161956262	0.448248692	5	5	P1P2	0.663657521	-0.172999449	5	5	P1P2	0.057517698	1.949052851	5	5	P1P2	0.203394162	0.753825346	5	5	P1P2	0.020758199	1.288771842	5	5	P1P2	0.2580919	0.46001224	5	5	P1P2	0.140794722	0.680607548	5	5	P1P2	0.078130535	0.551701763	5	5
AK5	P1P2	0.64280564	0.091194429	5	5	P1P2	0.07495868	0.496773809	5	5	P1P2	0.135370612	0.400046488	5	5	P1P2	0.709744941	-2.93919352	5	5	P1P2	0.595256403	-0.34557829	5	5	P1P2	0.970017801	-2.067426735	5	5	P1P2	0.825755268	0.103173713	5	5	P1P2	0.406927004	-0.76373174	5	5	P1P2	0.682875025	-0.35212382	5	5
AK7	P1P2	0.539829944	-1.293503551	5	5	P1P2	0.204848844	-1.86166541	5	5	P1P2	0.252398711	-1.610982444	5	5	P1P2	0.420936263	0.091876053	5	5	P1P2	0.445365317	-1.333900485	5	5	P1P2	0.601588155	-0.625370623	5	5	P1P2	0.844854515	-1.413094212	5	5	P1P2	0.18953468	-0.989860066	5	5	P1P2	0.710669487	-1.211080579	5	5
AK8	P1P2	0.366697081	0.272314082	5	5	P1P2	0.963848759	-0.025297114	5	5	P1P2	0.429938186	0.086027356	5	5	P1P2	0.92003019	-2.30498064	5	5	P1P2	0.483241449	0.490579258	5	5	P1P2	0.779904529	-0.932727927	5	5	P1P2	0.01612187	0.789645099	5	5	P1P2	0.584549958	-0.080795734	5	5	P1P2	0.045918536	0.487808142	5	5
AK9	P1P2	0.537136355	0.279842441	5	5	P1P2	0.195950949	-0.599366162	5	5	P1P2	0.428507977	-0.082538378	5	5	P1P2	0.237247762	0.576263324	5	5	P1P2	0.729452771	0.24157912	5	5	P1P2	0.20975944	0.51019728	5	5	P1P2	0.601785776	-0.191691628	5	5	P1P2	0.657149441	-0.55876921	5	5	P1P2	0.701561552	-0.415806404	5	5
AKAP1	P1P2	0.733408842	-0.129346643	5	5	P1P2	0.084494224	-0.954974814	5	5	P1P2	0.084347203	-0.489080697	5	5	P1P2	0.390298058	-2.61918083	5	5	P1P2	0.446827612	-1.543481531	5	5	P1P2	0.866974559	-2.125350048	5	5	P1P2	0.242637639	0.050220977	5	5	P1P2	0.407158038	0.413581657	5	5	P1P2	0.171118325	0.133134004	5	5
AKAP10	P1P2	0.274142032	0.511872063	5	5	P1P2	0.731294857	-0.123810431	5	5	P1P2	0.470592692	0.28692473	5	5	P1P2	0.335065033	-3.813155689	5	5	P1P2	0.199647219	0.700618649	5	5	P1P2	0.949833688	-1.649278313	5	5	P1P2	0.072389797	0.792283867	5	5	P1P2	0.473107726	-0.034620296	5	5	P1P2	0.086034378	0.450163773	5	5
AKAP11	P1P2	0.686046116	-0.32687291	5	5	P1P2	0.343683658	-1.495915583	5	5	P1P2	0.169942253	-0.857855881	5	5	P1P2	0.332411813	-0.952081571	5	5	P1P2	0.663657519	-0.796753304	5	5	P1P2	0.647262676	-0.92463559	5	5	P1P2	0.117847663	-0.791232603	5	5	P1P2	0.324880505	-1.486937673	5	5	P1P2	0.021120859	-0.984338175	5	5
AKAP12	P1	0.428042885	0.086621173	5	5	P1	0.25614104	0.158265355	5	5	P1	0.18652134	0.110781829	5	5	P1	0.003702012	2.150860379	5	5	P1	0.523332959	0.645190823	5	5	P1	0.007361282	1.305974912	5	5	P1	0.283261438	0.4222714	5	5	P2	0.127233173	-0.735613312	5	5	P2	0.163827109	-0.501966762	5	5
AKAP13	P1P2	0.153042904	0.658059584	5	5	P1P2	0.001362336	1.414458147	5	5	P1P2	0.002234528	0.978964846	5	5	P1P2	0.453679615	-3.650832845	5	5	P1P2	0.117938149	1.239715421	5	5	P1P2	0.866331745	-1.470651474	5	5	P1P2	0.639187285	-0.459579052	5	5	P1P2	0.016406637	0.736537059	5	5	P1P2	0.447808888	0.29433084	5	5
AKAP14	P1P2	0.293563452	0.360061295	5	5	P1P2	0.620387315	0.17499931	5	5	P1P2	0.16122235	0.276521579	5	5	P1P2	0.890931341	-1.749291711	5	5	P1P2	0.591301515	-0.001071096	5	5	P1P2	0.819671875	-0.806340333	5	5	P1P2	0.773481331	0.102012347	5	5	P1P2	0.935886872	-0.100769264	5	5	P1P2	0.681675942	0.051955426	5	5
AKAP17A	P1P2	0.122782092	-0.592492909	4	4	P1P2	0.066468069	-1.527006365	4	4	P1P2	0.020929664	-0.942967549	4	4	P1P2	0.305539459	-3.553972866	4	4	P1P2	0.375922845	-1.588174807	4	4	P1P2	0.312412182	-2.531021767	4	4	P1P2	0.084571176	-0.833871059	4	4	P1P2	0.079592058	-2.596174998	4	4	P1P2	0.014274672	-1.643524999	4	4
AKAP2	P1P2	0.087812449	0.709778171	5	5	P1P2	0.654789265	-0.146511762	5	5	P1P2	0.344933632	0.193003431	5	5	P1P2	0.5098304	-3.474914291	5	5	P1P2	0.875082371	0.370461741	5	5	P1P2	0.722877756	-1.657249269	5	5	P1P2	0.932421938	-0.143385416	5	5	P1P2	0.394567601	0.207014058	5	5	P1P2	0.539998944	0.082022088	5	5
AKAP3	P2	0.501706298	-0.29074425	5	5	P1	0.060730964	0.764322691	5	5	P1	0.111552643	0.528444252	5	5	P1	0.1775285	-0.24515868	5	5	P1	0.379331047	0.619064726	5	5	P1	0.151809532	0.249717877	5	5	P2	0.74987205	-0.088787856	5	5	P1	0.248025299	0.581703149	5	5	P1	0.561275346	0.194079245	5	5
AKAP4	P1P2	0.784942749	-0.030851461	5	5	P1P2	0.736830376	0.246290446	5	5	P1P2	0.98599139	0.273884574	5	5	P1P2	0.186889762	1.150920432	5	5	P1P2	0.270073586	0.672293118	5	5	P1P2	0.058332802	0.782072208	5	5	P1P2	0.497527961	-0.458397217	5	5	P1P2	0.537784639	-0.085408973	5	5	P1P2	0.332105702	-0.366082374	5	5
AKAP5	P1P2	0.389647861	-0.855692085	5	5	P1P2	0.118515072	-0.555865939	5	5	P1P2	0.178483264	-0.665629022	5	5	P1P2	0.599415751	-1.795255378	5	5	P1P2	0.899594779	-1.001040631	5	5	P1P2	0.685275591	-1.318637098	5	5	P1P2	0.75172777	-0.225864161	5	5	P1P2	0.325683845	-0.169469919	5	5	P1P2	0.590823769	-0.334524689	5	5
AKAP6	P1P2	0.928171687	-0.007990713	5	5	P1P2	0.816909448	-0.123721593	5	5	P1P2	0.961896087	-0.0283001	5	5	P1P2	0.650545175	-0.880629952	5	5	P1P2	0.820717783	-0.658561535	5	5	P1P2	0.972623877	-0.601044204	5	5	P1P2	0.805496056	-0.3194577	5	5	P1P2	0.891842528	-0.036095509	5	5	P1P2	0.80193361	-0.106982907	5	5
AKAP7	P1P2	0.458602477	-1.374958267	5	5	P1P2	0.323277697	0.375657716	5	5	P1P2	0.515918739	-0.432595868	5	5	P1P2	0.282023541	-5.355237728	5	5	P1P2	0.18354354	-2.950723966	5	5	P1P2	0.119577588	-3.732444944	5	5	P1P2	0.50063417	-2.137135671	5	5	P1P2	0.352494239	-0.132379375	5	5	P1P2	0.843252529	-1.153723057	5	5
AKAP8	P1P2	0.160445201	0.446881231	5	5	P1P2	0.212834964	0.319573921	5	5	P1P2	0.057762137	0.338905752	5	5	P1P2	0.23692401	-5.12467723	5	5	P1P2	0.356313573	0.280722321	5	5	P1P2	0.508073925	-2.251541594	5	5	P1P2	0.350934277	-0.409958136	5	5	P1P2	0.358446654	-0.223451584	5	5	P1P2	0.308247411	-0.347672268	5	5
AKAP8L	P1P2	0.868145662	-0.248877408	5	5	P1P2	0.550796666	-0.330870879	5	5	P1P2	0.995764641	-0.226539762	5	5	P1P2	0.620859603	-3.228299254	5	5	P1P2	0.287097588	-4.600050005	5	5	P1P2	0.503372033	-3.421163465	5	5	P1P2	0.442927335	-2.3299678	5	5	P1P2	0.008294553	-1.428573648	5	5	P1P2	0.176547985	-1.818396864	5	5
AKAP9	P1P2	0.217852424	0.43014034	5	5	P1P2	0.775321574	-0.013146777	5	5	P1P2	0.262347663	0.377572634	5	5	P1P2	0.98697551	-0.307400026	5	5	P1P2	0.585111216	-0.280201215	5	5	P1P2	0.829850237	-0.285437844	5	5	P1P2	0.224406048	-0.641830237	5	5	P1P2	0.121432943	-0.673892273	5	5	P1P2	0.074738662	-0.551751547	5	5
AKIP1	P1P2	0.637553768	-0.246877598	5	5	P1P2	0.295686986	-0.768221781	5	5	P1P2	0.186793808	-0.559840858	5	5	P1P2	0.216091092	-5.989723078	5	5	P1P2	0.949534947	-0.191714163	5	5	P1P2	0.32242283	-3.160589093	5	5	P1P2	0.193147565	-0.814196025	5	5	P1P2	0.187339626	0.121232168	5	5	P1P2	0.609575972	-0.224205231	5	5
AKIRIN1	P1P2	0.596775446	0.655805392	5	5	P1P2	0.631380248	-0.879233029	5	5	P1P2	0.886680052	-0.111713819	5	5	P1P2	0.698837114	-0.155441915	5	5	P1P2	0.405081544	-1.879090764	5	5	P1P2	0.99869612	-0.831596752	5	5	P1P2	0.689503233	0.214675208	5	5	P1P2	0.733753381	0.363492581	5	5	P1P2	0.566242266	0.115427346	5	5
AKIRIN2	P1P2	0.3190102	0.274551135	5	5	P1P2	0.121629447	-0.304171436	5	5	P1P2	0.11192055	-0.014810151	5	5	P1P2	0.300871936	-0.213914656	5	5	P1P2	0.844931897	-0.877620172	5	5	P1P2	0.660824399	-0.007586142	5	5	P1P2	0.174595633	0.251140769	5	5	P1P2	0.630219194	0.014209581	5	5	P1P2	0.348236772	0.217748961	5	5
AKNA	P2	0.390998072	0.316211885	5	5	P2	0.070404405	-1.095175812	5	5	P2	0.604911026	-0.439829012	5	5	P2	0.027826288	2.338540778	5	5	P1	0.348700916	0.527153886	5	5	P2	0.091706127	0.631072062	5	5	P2	0.243955075	0.208965156	5	5	P2	0.085529202	-1.327980502	5	5	P1	0.800670372	-0.252174549	5	5
AKNAD1	ENST00000370001.3	0.217852424	0.398387905	5	5	ENST00000370001.3	0.035297465	0.581702323	5	5	ENST00000370001.3	0.039868064	0.552626581	5	5	ENST00000370001.3	0.872896729	-1.336514837	5	5	ENST00000370001.3	0.578392713	-2.260824025	5	5	ENST00000370001.3	0.571785681	-1.827444327	5	5	ENST00000370001.3	0.242637639	0.296778242	5	5	ENST00000370001.3	0.765954362	-0.525438734	5	5	ENST00000370001.3	0.289997765	-0.114330246	5	5
AKR1A1	P1P2	0.039215103	0.839004709	5	5	P1P2	0.016350354	-1.927487866	6	6	P1P2	0.869293418	-0.180121337	5	5	P1P2	0.536114896	-0.097756929	5	5	P1P2	0.194305061	-2.600493695	6	6	P1P2	0.693099293	-0.831456817	5	5	P1P2	0.37633354	-0.542476139	5	5	P1P2	0.019953855	-1.558445802	6	6	P1P2	0.170607809	-0.520557783	5	5
AKR1B1	P1P2	0.56024486	0.166925528	5	5	P1P2	0.42281489	0.021748717	5	5	P1P2	0.285989778	0.090037817	5	5	P1P2	0.045351019	1.984744751	5	5	P1P2	0.029101916	-4.407449623	5	5	P1P2	0.964806638	-1.132502184	5	5	P1P2	0.336803092	0.507946795	5	5	P1P2	0.490404579	-0.438363984	5	5	P1P2	0.835588256	0.035363068	5	5
AKR1B10	P1P2	0.896472001	-0.021282257	5	5	P1P2	0.759728416	-0.143728714	5	5	P1P2	0.804246667	-0.094834792	5	5	P1P2	0.235148951	-5.532037394	5	5	P1P2	0.589610268	0.256591246	5	5	P1P2	0.420446468	-2.60927845	5	5	P1P2	0.976582919	-0.324482091	5	5	P1P2	0.320485208	-0.401223881	5	5	P1P2	0.598179321	-0.249854099	5	5
AKR1B15	P1P2	0.502225858	0.37534556	5	5	P1P2	0.48989104	-0.135588163	5	5	P1P2	0.626162707	0.033460066	5	5	P1P2	0.637667939	-0.483343931	5	5	P1P2	0.913183855	-0.209485833	5	5	P1P2	0.476661712	-0.252219578	5	5	P1P2	0.248940171	-0.973198327	5	5	P1P2	0.830256943	-0.27282437	5	5	P1P2	0.162102753	-0.411737854	5	5
AKR1C1	P1P2	0.904293033	-0.134986129	6	6	P1P2	0.220120383	0.302033482	5	5	P1P2	0.455165366	0.135199322	5	5	P1P2	0.177924233	-0.412433313	6	6	P1P2	0.604911024	0.187864721	5	5	P1P2	0.042810255	0.879501295	5	5	P1P2	0.050735637	-2.29715774	6	6	P1P2	0.10283354	-0.743691864	5	5	P1P2	0.082365095	-0.604875191	5	5
AKR1C2	P2	0.549038423	0.306080265	5	5	P2	0.083033288	-0.46296055	5	5	P1	0.290746662	0.241155578	7	7	P1	0.532644944	-0.136813347	7	7	P2	0.392756086	-3.006361758	5	5	P1	0.204095735	0.108113005	7	7	P2	0.06729763	0.574718203	5	5	P2	0.119675553	-1.077045408	5	5	P1	0.214103469	-0.617206154	7	7
AKR1C3	P1P2	0.771804587	0.075873028	5	5	P1P2	0.299855169	0.560487653	5	5	P1P2	0.38243804	0.285511121	5	5	P1P2	0.300300263	-4.687078993	5	5	P1P2	0.836630402	-1.948465213	5	5	P1P2	0.324826108	-3.317772103	5	5	P1P2	0.018251087	-1.118671042	5	5	P1P2	0.203394162	0.231629573	5	5	P1P2	0.147651565	-0.443520735	5	5
AKR1C4	P1P2	0.872641784	-0.189850388	5	5	P1P2	0.739911597	-0.17660643	5	5	P1P2	0.361446431	-0.103007228	5	5	P1P2	0.914200576	-1.194352921	5	5	P1P2	0.935237401	-0.099008562	5	5	P1P2	0.645502235	-0.580323174	5	5	P1P2	0.57093207	-0.367062967	5	5	P1P2	0.585672724	-0.328239555	5	5	P1P2	0.570674936	-0.312257143	5	5
AKR1D1	P1P2	0.131346473	0.574353328	5	5	P1P2	0.861585749	0.061035015	5	5	P1P2	0.138387875	0.272671085	5	5	P1P2	0.587274593	-1.234519991	5	5	P1P2	0.563961724	-0.366446385	5	5	P1P2	0.680477663	-0.679611525	5	5	P1P2	0.265019627	-0.716629427	5	5	P1P2	0.902827756	0.108927711	5	5	P1P2	0.57011995	-0.251986506	5	5
AKR1E2	P1P2	0.654540275	-0.04680292	5	5	P1P2	0.312202625	-0.421757669	5	5	P1P2	0.912536149	-0.136671832	5	5	P1P2	0.854927932	-3.099511937	5	5	P1P2	0.326488476	-0.957255265	5	5	P1P2	0.607288929	-2.382415477	5	5	P1P2	0.590479352	0.022402379	5	5	P1P2	0.279040752	0.333570207	5	5	P1P2	0.239353597	0.038728991	5	5
AKR7A2	P1P2	0.275217349	-0.968696954	5	5	P1P2	0.019067467	0.677253656	5	5	P1P2	0.787862002	0.242662243	5	5	P1P2	0.712785594	-1.962742025	5	5	P1P2	0.818178418	0.333667229	5	5	P1P2	0.883072427	-1.170361015	5	5	P1P2	0.650888587	-0.222699567	5	5	P1P2	0.677944796	0.065059202	5	5	P1P2	0.906336744	-0.078820182	5	5
AKR7A3	P1P2	0.41345153	-0.296548793	5	5	P1P2	0.851969752	0.267084694	5	5	P1P2	0.643625817	-0.109362737	5	5	P1P2	0.354866462	-4.046687352	5	5	P1P2	0.491432523	-4.276661903	5	5	P1P2	0.105523108	-3.80797486	5	5	P1P2	0.702159778	-1.242105962	5	5	P1P2	0.217367662	-2.653759415	5	5	P1P2	0.231294409	-1.804043457	5	5
AKT1	P1P2	0.347531423	0.09007767	5	5	P1P2	0.173269576	-0.6317429	5	5	P1P2	0.820717784	-0.135627249	5	5	P1P2	0.262425326	-5.438047694	5	5	P1P2	0.066805094	-4.210664895	5	5	P1P2	0.145831758	-4.824356294	5	5	P1P2	0.145100115	0.578829634	5	5	P1P2	0.706257981	-0.187251735	5	5	P1P2	0.324826108	0.192847455	5	5
AKT1S1	P1P2	0.92233923	0.000174911	5	5	P1P2	0.194823788	0.588512709	5	5	P1P2	0.263392114	0.34132818	5	5	P1P2	0.770127137	-4.78834051	5	5	P1P2	0.142787795	1.149716483	5	5	P1P2	0.905041983	-2.005363652	5	5	P1P2	0.132806271	0.884345114	5	5	P1P2	0.677944796	0.262517823	5	5	P1P2	0.188339013	0.690289279	5	5
AKT2	P1P2	0.340459969	-0.016697148	5	5	P1P2	0.197650641	0.416612548	5	5	P1P2	0.169434637	0.155603325	5	5	P1P2	0.143779791	-5.715534394	5	5	P1P2	0.842375711	-0.477176332	5	5	P1P2	0.294490513	-3.221404448	5	5	P1P2	0.646783146	-0.843758294	5	5	P1P2	0.706257981	0.094789002	5	5	P1P2	0.945930397	-0.389997217	5	5
AKT3	P1P2	0.279184785	0.410248996	5	5	P1P2	0.75600028	0.10946467	5	5	P1P2	0.340778325	0.29980645	5	5	P1P2	0.578592913	-0.821797992	5	5	P1P2	0.271851022	-1.629683747	5	5	P1P2	0.958294823	-1.078389363	5	5	P1P2	0.174336906	-1.655624861	5	5	P1P2	0.341192405	-0.328432212	5	5	P1P2	0.10377566	-0.872032995	5	5
AKTIP	P1P2	0.611570763	0.111328934	5	5	P1P2	0.099099384	-1.676142609	5	5	P1P2	0.309862316	-0.421860199	5	5	P1P2	0.823668236	-2.915325725	5	5	P1P2	0.806775231	-1.109918971	5	5	P1P2	0.870833279	-1.420344009	5	5	P1P2	0.253656793	1.033216697	5	5	P1P2	0.676749667	-0.116507234	5	5	P1P2	0.381519915	0.235385826	5	5
ALAD	P1P2	0.117941688	-0.74724659	5	5	P1P2	0.027199377	-1.076024597	5	5	P1P2	0.014498959	-0.824176343	5	5	P1P2	0.386482006	-3.305526061	5	5	P1P2	0.786605422	-0.474585473	5	5	P1P2	0.411083366	-1.990543909	5	5	P1P2	0.752965714	-0.216035278	5	5	P1P2	0.071296634	-0.828114933	5	5	P1P2	0.362699152	-0.475248656	5	5
ALAS1	P1P2	0.101994203	0.912372934	5	5	P1P2	0.889260703	-1.307010588	5	5	P1P2	0.652432536	-0.279370633	5	5	P1P2	0.743744906	-3.410707014	5	5	P1P2	0.513284068	0.177840287	5	5	P1P2	0.955690852	-1.558924681	5	5	P1P2	0.942799112	0.059738654	5	5	P1P2	0.395702359	0.262418959	5	5	P1P2	0.613587478	0.206878994	5	5
ALAS2	P1P2	0.424722119	0.782226111	5	5	P1P2	0.120259122	0.516249334	5	5	P1P2	0.143680528	0.549977868	5	5	P1P2	0.549916726	-5.00667923	5	5	P1P2	0.95929288	-0.50315321	5	5	P1P2	0.559624403	-2.694105104	5	5	P1P2	0.703974717	-0.355873426	5	5	P1P2	0.378004246	-0.310991131	5	5	P1P2	0.979792009	-0.478292944	5	5
ALB	P1	0.007703519	-3.730958044	5	5	P2	0.128870589	-0.435225084	5	5	P2	0.061181362	-0.640931293	5	5	P2	0.060139908	1.60819068	5	5	P2	0.719654903	-2.013868672	5	5	P2	0.282247002	-0.025763171	5	5	P2	0.595555146	0.090767777	5	5	P1	0.080695475	-1.501676808	4	4	P1	0.025743637	-1.825842679	4	4
ALCAM	P1P2	0.989260301	-0.149161058	5	5	P1P2	0.288579171	0.271414518	5	5	P1P2	0.482222804	0.098149789	5	5	P1P2	0.945012684	-3.212714355	5	5	P1P2	0.680337483	-0.831133995	5	5	P1P2	0.610720927	-2.01853403	5	5	P1P2	0.14759191	-1.13143308	5	5	P1P2	0.714773069	0.104159312	5	5	P1P2	0.352028904	-0.421969977	5	5
ALDH16A1	P1P2	0.4470626	-0.51377699	5	5	P1P2	0.674361853	-0.302648186	5	5	P1P2	0.720877161	-0.500840807	5	5	P1P2	0.477632285	-5.726800093	5	5	P1P2	0.117363432	1.132941906	5	5	P1P2	0.839418489	-2.102727567	5	5	P1P2	0.079875995	0.782759501	5	5	P1P2	0.946934049	-0.425607034	5	5	P1P2	0.310191182	0.185926974	5	5
ALDH18A1	P1P2	0.732180723	-0.281427214	5	5	P1P2	0.643625815	0.46428399	5	5	P1P2	0.926149534	0.32787318	5	5	P1P2	0.108380547	-4.884179984	5	5	P1P2	0.122417955	-2.49358764	5	5	P1P2	0.063393765	-3.63009046	5	5	P1P2	0.365003842	-0.058531446	5	5	P1P2	0.075359994	0.706311892	5	5	P1P2	0.077305266	0.119504236	5	5
ALDH1A1	P1P2	0.711409933	-0.018377818	5	5	P1P2	0.2028144	0.57577439	5	5	P1P2	0.354612884	0.15085627	5	5	P1P2	0.529413563	-3.579453134	5	5	P1P2	0.53832371	-0.187333026	5	5	P1P2	0.566242266	-2.028693261	5	5	P1P2	0.797302082	-2.04841242	5	5	P1P2	0.071296634	0.567796562	5	5	P1P2	0.660824399	-0.653645673	5	5
ALDH1A2	P1P2	0.138586224	-1.005679832	5	5	P1P2	0.852610151	-0.05618628	5	5	P1P2	0.273994498	-0.510696454	5	5	P1P2	0.020667817	-5.877833051	5	5	P1P2	0.947584221	-0.421082836	5	5	P1P2	0.082943505	-3.267324417	5	5	P1P2	0.161030531	-1.119989806	5	5	P1P2	0.9508356	-0.417181657	5	5	P1P2	0.07703176	-0.661792872	5	5
ALDH1A3	P2	0.321393085	-0.33650554	5	5	P1	0.045106064	1.496070746	5	5	P1	0.151209646	0.749527287	5	5	P1	0.014048477	2.202426994	5	5	P1	0.227740377	-3.40374768	5	5	P2	0.120942561	0.692575771	5	5	P2	0.74987205	-2.075543187	5	5	P1	0.213435349	-1.318088099	5	5	P2	0.218803995	-1.359187723	5	5
ALDH1B1	P1P2	0.537674532	0.13758342	5	5	P1P2	0.698383876	-0.073200773	5	5	P1P2	0.456645775	0.032191323	5	5	P1P2	0.154592234	0.127846181	5	5	P1P2	0.223829458	0.656842941	5	5	P1P2	0.040677655	0.198348099	5	5	P1P2	0.933718493	-1.820004937	5	5	P1P2	0.309862314	0.127030097	5	5	P1P2	0.800038949	-0.996542351	5	5
ALDH1L1	P1P2	0.84381614	-0.081934729	5	5	P1P2	0.154493176	-0.538410018	5	5	P1P2	0.315341114	-0.145229032	5	5	P1P2	0.072542989	-5.404044496	5	5	P1P2	0.077256042	1.055685024	5	5	P1P2	0.394091543	-2.231202209	5	5	P1P2	0.941501398	-0.543886525	5	5	P1P2	0.90476832	0.127022454	5	5	P1P2	0.936178052	-0.188069888	5	5
ALDH1L2	P1P2	0.999023635	0.016257457	5	5	P1P2	0.853250647	-0.30170759	5	5	P1P2	0.806142901	-0.10798552	5	5	P1P2	0.057143355	-6.032314101	5	5	P1P2	0.90476832	-0.748726168	5	5	P1P2	0.123908536	-4.042852127	5	5	P1P2	0.662676556	-0.108806381	5	5	P1P2	0.443905755	0.088000337	5	5	P1P2	0.743793104	0.03931264	5	5
ALDH2	P1P2	0.952186732	-0.483903055	5	5	P1P2	0.335424568	0.187073989	5	5	P1P2	0.393208494	-0.226609573	5	5	P1P2	0.758918992	-2.908041674	5	5	P1P2	0.45074039	0.41896862	5	5	P1P2	0.564584284	-1.244536527	5	5	P1P2	0.112950118	-0.95055558	5	5	P1P2	0.591301515	0.285037195	5	5	P1P2	0.556878077	-0.299778005	5	5
ALDH3A1	P1P2	0.937251959	-0.096490549	5	5	P1P2	0.097603312	0.523629442	5	5	P1P2	0.438094892	0.096802715	5	5	P1P2	0.189079773	-5.300163925	5	5	P1P2	0.971661503	-2.080929963	5	5	P1P2	0.231294409	-3.793133558	5	5	P1P2	0.195388851	0.22835068	5	5	P1P2	0.03674409	-1.276376473	5	5	P1P2	0.360978436	-0.30931431	5	5
ALDH3A2	P1P2	0.124403434	0.64135052	5	5	P1P2	0.850689248	-0.31990798	5	5	P1P2	0.399118449	0.222892408	5	5	P1P2	0.559488804	-3.070845503	5	5	P1P2	0.568937402	-1.138237409	5	5	P1P2	0.973927026	-2.214192889	5	5	P1P2	0.058212392	-0.969289632	5	5	P1P2	0.935886872	-0.021941018	5	5	P1P2	0.187243678	-0.495615325	5	5
ALDH3B1	P1P2	0.440992289	0.177839344	5	5	P1P2	0.14752245	0.490885378	5	5	P1P2	0.148208515	0.254392268	5	5	P1P2	0.740351876	-2.99299764	5	5	P1P2	0.239438229	-1.150084555	5	5	P1P2	0.510696009	-2.156026222	5	5	P1P2	0.289155647	0.127277477	5	5	P1P2	0.733753381	-0.048144662	5	5	P1P2	0.514378774	0.130502897	5	5
ALDH3B2	P1P2	0.974293485	-0.06755436	5	5	P1P2	0.191193368	0.41898638	5	5	P1P2	0.32128145	0.15854813	5	5	P1P2	0.78702907	-1.22565525	5	5	P1P2	0.058302631	1.032310499	5	5	P1P2	0.140035853	-0.285369483	5	5	P1P2	0.133966378	-1.105227402	5	5	P1P2	0.906709452	-0.024265519	5	5	P1P2	0.249283506	-0.425294768	5	5
ALDH4A1	P1P2	0.449259492	-0.508788437	5	5	P1P2	0.600358921	-0.211215841	5	5	P1P2	0.572266132	-0.391080259	5	5	P1P2	0.72010173	-0.410119731	5	5	P1P2	0.423287615	0.552261844	5	5	P1P2	0.601588155	-0.107491008	5	5	P1P2	0.411140152	-0.275888431	5	5	P1P2	0.060060523	-1.251915637	5	5	P1P2	0.055669279	-0.763854721	5	5
ALDH5A1	P1P2	0.509720756	-0.055136002	6	6	P1P2	0.578977106	-0.727397414	6	6	P1P2	0.630449489	-0.568070963	6	6	P1P2	0.872464693	-1.446754568	6	6	P1P2	0.727517258	-0.044123437	6	6	P1P2	0.632921069	-0.515707435	6	6	P1P2	0.223879108	-0.931048619	6	6	P1P2	0.279668334	-0.241370665	6	6	P1P2	0.19025732	-0.678771184	6	6
ALDH6A1	P1P2	0.02176614	1.115917644	5	5	P1P2	0.825166183	-0.107425716	5	5	P1P2	0.062319467	0.512656336	5	5	P1P2	0.207284406	0.821496999	5	5	P1P2	0.285989776	0.740553274	5	5	P1P2	0.057148087	1.342091389	5	5	P1P2	0.552243427	0.062611912	5	5	P1P2	0.899594779	0.000648502	5	5	P1P2	0.840057234	-0.2549762	5	5
ALDH7A1	P1P2	0.134503494	0.565971224	5	5	P1P2	0.997067821	-0.00723888	5	5	P1P2	0.188709326	0.279366172	5	5	P1P2	0.43280992	-3.084895208	5	5	P1P2	0.254775757	-1.322174157	5	5	P1P2	0.360978436	-1.814496848	5	5	P1P2	0.727106862	0.044743571	5	5	P1P2	0.428031855	0.236774286	5	5	P1P2	0.374887521	0.057659285	5	5
ALDH8A1	P1P2	0.290574202	0.006900218	5	5	P1P2	0.719044043	-0.490524779	5	5	P1P2	0.600927088	-0.065076127	5	5	P1P2	0.769503176	-2.772637824	5	5	P1P2	0.95473833	0.131557311	5	5	P1P2	0.971972329	-2.124070941	5	5	P1P2	0.257748841	-2.254681883	5	5	P1P2	0.879589533	0.049625525	5	5	P1P2	0.518075299	-1.184329178	5	5
ALDH9A1	P1P2	0.460193358	-1.511859105	4	4	P1P2	0.027370381	1.161849108	5	5	P1P2	0.694193297	-0.403326978	4	4	P1P2	0.35087711	-3.438582064	4	4	P1P2	0.07284772	-2.256138163	5	5	P1P2	0.241232834	-2.464608595	4	4	P1P2	0.865680612	0.092186241	4	4	P1P2	0.612914204	-0.65239843	5	5	P1P2	0.356293119	-0.357192678	4	4
ALDOA	P1P2	0.220606628	0.8587441	5	5	P1P2	0.011851896	-1.704155177	5	5	P1P2	0.304062356	-0.378779264	5	5	P1P2	0.231786393	0.20397775	5	5	P1P2	0.907356621	-2.034974282	5	5	P1P2	0.641987315	-0.74864813	5	5	P1P2	0.019703502	1.81595639	5	5	P1P2	0.463092054	-0.007285386	5	5	P1P2	0.010201637	0.783414178	5	5
ALDOB	P2	0.609284007	0.07374315	5	5	P2	0.187886621	-0.623625501	5	5	P2	0.804246667	-0.196108997	5	5	P1	0.225788836	0.312043006	5	5	P2	0.20397513	0.770177153	5	5	P1	0.326837722	-0.404684664	5	5	P1	0.317485418	-0.767063991	5	5	P1	0.415761197	-0.217297178	5	5	P1	0.269643745	-0.480795357	5	5
ALDOC	P1P2	0.699289996	-0.630623171	5	5	P1P2	0.28085821	-0.769891723	5	5	P1P2	0.324880507	-0.842476307	5	5	P1P2	0.702466286	-1.376937681	5	5	P1P2	0.024378533	-3.302931691	5	5	P1P2	0.324424754	-2.339934686	5	5	P1P2	0.096569777	-0.978423818	5	5	P1P2	0.398205759	-0.104170452	5	5	P1P2	0.121334784	-0.603033728	5	5
ALG1	P1P2	0.741408123	0.189286137	5	5	P1P2	0.897655788	-0.343426038	5	5	P1P2	0.948884671	-0.022251331	5	5	P1P2	0.452205413	-0.547484308	5	5	P1P2	0.690542097	-0.373678148	5	5	P1P2	0.479195819	-0.94263354	5	5	P1P2	0.088207449	-1.855522937	5	5	P1P2	0.027888971	-0.753389844	5	5	P1P2	0.029562714	-1.217602436	5	5
ALG10	P1P2	0.326595774	0.355506494	5	5	P1P2	0.486815895	-0.242551493	5	5	P1P2	0.652432536	0.09788659	5	5	P1P2	0.540426046	0.09429272	5	5	P1P2	0.705044506	0.156356276	5	5	P1P2	0.382409643	0.300390141	5	5	P1P2	0.681113282	-0.078736275	5	5	P1P2	0.341192405	-0.533791625	5	5	P1P2	0.942678642	-0.329115363	5	5
ALG10B	P1P2	0.61042691	-0.417971822	5	5	P1P2	0.973615143	-0.06446528	5	5	P1P2	0.544271324	-0.119086369	5	5	P1P2	0.544212471	-2.985390729	5	5	P1P2	0.921609136	-0.617872238	5	5	P1P2	0.717985775	-1.644633005	5	5	P1P2	0.31630267	-0.460975798	5	5	P1P2	0.952136383	-0.029418341	5	5	P1P2	0.557426816	-0.272325237	5	5
ALG11	P1P2	0.407883283	0.191155416	5	5	P1P2	0.004664957	-1.396964577	5	5	P1P2	0.068399394	-0.642308975	5	5	P1P2	0.064023692	1.39759436	5	5	P1P2	0.163925693	-1.36983969	5	5	P1P2	0.389123072	0.186604764	5	5	P1P2	0.083157432	0.700388472	5	5	P1P2	0.138823108	-0.563078749	5	5	P1P2	0.589132261	0.116067649	5	5
ALG12	P1P2	0.328207549	-0.378179504	5	5	P1P2	0.03659719	0.625731777	5	5	P1P2	0.654789267	0.161925695	5	5	P1P2	0.312262157	0.885397909	5	5	P1P2	0.648316605	-2.133176122	5	5	P1P2	0.39955526	-1.071591797	5	5	P1P2	0.753584925	-0.277118857	5	5	P1P2	0.592430251	-0.446060827	5	5	P1P2	0.76864252	-0.234743941	5	5
ALG13	P1P2	0.515833721	-0.20938988	5	5	P1P2	0.455658533	-0.242545513	5	5	P1P2	0.342851955	-0.304037946	5	5	P1P2	0.020667817	2.498985865	5	5	P1P2	0.560656291	-0.675792514	5	5	P1P2	0.0493091	1.107312393	5	5	P1P2	0.955784039	-0.309513201	5	5	P1P2	0.688737126	-0.04702324	5	5	P1P2	0.954389042	-0.198761422	5	5
ALG14	P1P2	0.67647413	0.366122658	5	5	P1P2	0.204266066	-0.51567926	5	5	P1P2	0.65007927	-0.129409625	5	5	P1P2	0.646436307	-3.122176637	5	5	P1P2	0.169688301	-1.844413096	5	5	P1P2	0.246941162	-2.126214287	5	5	P1P2	0.801711509	0.317449638	5	5	P1P2	0.677944796	-0.245195792	5	5	P1P2	0.836864572	0.030707833	5	5
ALG1L	ENST00000340333.3	0.529630423	-0.389285916	5	5	ENST00000340333.3	0.282683688	-2.213555949	5	5	ENST00000340333.3	0.121826203	-1.219101429	5	5	ENST00000340333.3	0.547468441	-1.884064993	5	5	ENST00000340333.3	0.320485207	0.81373986	5	5	ENST00000340333.3	0.276797515	-0.736459453	5	5	ENST00000340333.3	0.009383518	1.06064412	5	5	ENST00000340333.3	0.780957733	-1.880034804	5	5	ENST00000340333.3	0.311361321	-0.436104111	5	5
ALG2	P1P2	0.980799994	-0.289682397	5	5	P1P2	0.439543491	-0.287222332	5	5	P1P2	0.663657521	-0.1472468	5	5	P1P2	0.181763676	-5.411566757	5	5	P1P2	0.944983744	-0.129179386	5	5	P1P2	0.229072783	-2.62068063	5	5	P1P2	0.714290976	-0.37936274	5	5	P1P2	0.482222802	-0.595834201	5	5	P1P2	0.89598591	-0.544403779	5	5
ALG3	P1P2	0.534449539	0.418910549	5	5	P1P2	0.746704929	-0.153809841	5	5	P1P2	0.924852026	-0.079769721	5	5	P1P2	0.032941441	1.658430427	5	5	P1P2	0.148897011	-2.969112959	5	5	P1P2	0.57568136	-0.410436818	5	5	P1P2	0.393729865	0.170995106	5	5	P1P2	0.518031513	-0.191993211	5	5	P1P2	0.843252529	0.171911383	5	5
ALG5	P1P2	0.58775239	0.223815595	5	5	P1P2	0.592994988	0.349591898	5	5	P1P2	0.298334958	0.378951966	5	5	P1P2	0.981766491	-0.957289917	5	5	P1P2	0.835354838	-0.344055562	5	5	P1P2	0.995436442	-1.15825637	5	5	P1P2	0.003465798	-1.929630498	5	5	P1P2	0.941733976	0.10336296	5	5	P1P2	0.008657324	-0.908153464	5	5
ALG6	P1P2	0.929468324	-1.516155533	5	5	P1P2	0.878945411	-0.116928878	5	5	P1P2	0.728225582	-0.760904363	5	5	P1P2	0.519574374	0.559098648	5	5	P1P2	0.789433502	-0.163669689	5	5	P1P2	0.235138437	0.197714479	5	5	P1P2	0.160058301	0.742070625	5	5	P1P2	0.931990704	-0.051608613	5	5	P1P2	0.342805275	0.28953344	5	5
ALG8	P1P2	0.162153536	0.869261543	5	5	P1P2	0.802351584	-0.228199821	5	5	P1P2	0.390498797	0.320530861	5	5	P1P2	0.303357561	-0.940302453	5	5	P1P2	0.122417955	-1.31777745	5	5	P1P2	0.892108811	-1.030562847	5	5	P1P2	0.028166102	-2.057554432	5	5	P1P2	0.899594779	0.049761507	5	5	P1P2	0.09139205	-1.123260601	5	5
ALG9	P1P2	0.011803934	0.835058105	5	5	P1P2	0.208666388	0.54263244	5	5	P1P2	0.007473934	0.593762452	5	5	P1P2	0.918734337	-2.454683948	5	5	P1P2	0.082454674	-3.734990922	5	5	P1P2	0.466099041	-3.544319001	5	5	P1P2	0.667415449	-2.516326402	5	5	P1P2	0.099266738	-0.975612201	5	5	P1P2	0.152980201	-1.799475011	5	5
ALK	P1P2	0.158174482	-2.019668548	6	6	P1P2	0.304831488	0.431787646	5	5	P1P2	0.762839473	-0.201527054	5	5	P1P2	0.940619519	-4.103827208	6	6	P1P2	0.127233172	1.095560017	5	5	P1P2	0.52764334	-0.723457558	5	5	P1P2	0.057415826	-2.953579494	6	6	P1P2	0.076574468	0.789748675	5	5	P1P2	0.493006223	-0.359756747	5	5
ALKBH1	P1P2	0.864936747	0.059724181	5	5	P1P2	0.355462586	0.310477803	5	5	P1P2	0.345350933	0.165248014	5	5	P1P2	0.362774504	0.759970043	5	5	P1P2	0.441479229	0.41599166	5	5	P1P2	0.113118647	0.518001821	5	5	P1P2	0.887823881	-0.09140008	5	5	P1P2	0.382883164	-0.680411003	5	5	P1P2	0.532460924	-0.373575776	5	5
ALKBH2	P1P2	0.963886808	-0.288953685	5	5	P1P2	0.853250647	0.063612351	5	5	P1P2	0.972312698	-0.100490452	5	5	P1P2	0.884161231	-3.883595773	5	5	P1P2	0.468585987	-0.648349371	5	5	P1P2	0.916703512	-2.265972572	5	5	P1P2	0.115190216	-1.313858059	5	5	P1P2	0.67257314	0.174431546	5	5	P1P2	0.246607804	-0.448002852	5	5
ALKBH3	P1P2	0.95316138	-0.208320983	5	5	P1P2	0.349962465	0.220539156	5	5	P1P2	0.499178852	0.133559891	5	5	P1P2	0.643507979	-3.275080368	5	5	P1P2	0.290438385	0.668100292	5	5	P1P2	0.883717393	-1.318083154	5	5	P1P2	0.195670347	-0.933323936	5	5	P1P2	0.139259397	-0.854179951	5	5	P1P2	0.11784039	-0.967121499	5	5
ALKBH4	P1P2	0.326998235	-1.389849811	5	5	P1P2	0.083469404	-0.911716747	5	5	P1P2	0.123011954	-1.168730301	5	5	P1P2	0.991859473	-1.801223863	5	5	P1P2	0.841098239	-1.611302346	5	5	P1P2	0.796253165	-1.986078497	5	5	P1P2	0.625263571	-0.851394722	5	5	P1P2	0.95473833	0.20681615	5	5	P1P2	0.907631755	-0.541182212	5	5
ALKBH5	P1P2	0.755628889	0.273466603	5	5	P1P2	0.080738421	-0.711894355	5	5	P1P2	0.619235027	-0.219213876	5	5	P1P2	0.940790385	-2.744350695	5	5	P1P2	0.606622044	-1.577825881	5	5	P1P2	0.993480669	-2.161088288	5	5	P1P2	0.48929516	-0.447627063	5	5	P1P2	0.080313921	0.433526653	5	5	P1P2	0.34322115	0.095578633	5	5
ALKBH6	P1P2	0.948938432	-0.219440966	5	5	P1P2	0.643625815	0.26815434	5	5	P1P2	0.786605423	-0.075162081	5	5	P1P2	0.43280992	0.766805642	5	5	P1P2	0.627899825	-0.38911555	5	5	P1P2	0.497138772	-0.074214874	5	5	P1P2	0.205710802	0.467202897	5	5	P1P2	0.400032392	-0.043458525	5	5	P1P2	0.191098016	0.125374317	5	5
ALKBH7	P1P2	0.172692911	-0.696424323	5	5	P1P2	0.104742138	-2.520831546	5	5	P1P2	0.098765353	-1.606115206	5	5	P1P2	0.15506568	1.396530077	5	5	P1P2	0.494523286	-0.710101258	5	5	P1P2	0.381519915	0.21718047	5	5	P1P2	0.07455289	-1.861753034	5	5	P1P2	0.25614104	-0.701096695	5	5	P1P2	0.038944141	-1.281424864	5	5
ALKBH8	P1P2	0.542266151	-0.973801959	6	6	P1P2	0.011234892	-0.869509394	5	5	P1P2	0.101122552	-0.520380043	5	5	P1P2	0.629835599	0.341485429	6	6	P1P2	0.734368439	-0.771327893	5	5	P1P2	0.370942507	-0.034928681	5	5	P1P2	0.112714445	1.586641069	6	6	P1P2	0.043383687	-0.483169811	5	5	P1P2	0.834312373	-0.101242376	5	5
ALLC	P1P2	0.58775239	-0.647168691	5	5	P1P2	0.2549313	-0.957631047	6	6	P1P2	0.747323493	0.12086581	5	5	P1P2	0.462084445	-0.858061079	5	5	P1P2	0.908917308	-0.962525227	6	6	P1P2	0.252656582	-0.306253351	5	5	P1P2	0.077518861	-0.777052396	5	5	P1P2	0.011073474	0.819596283	6	6	P1P2	0.839418489	-0.108655155	5	5
ALMS1	P1P2	0.808870585	0.070470976	5	5	P1P2	0.844931897	-0.061557217	5	5	P1P2	0.789119134	0.026205423	5	5	P1P2	0.98078988	-2.772168143	5	5	P1P2	0.777198995	-0.338957937	5	5	P1P2	0.761783972	-1.55556304	5	5	P1P2	0.556613621	-0.043466836	5	5	P1P2	0.469087219	-0.402124286	5	5	P1P2	0.398185076	-0.138675978	5	5
ALOX12	P1P2	0.437372891	-0.633359968	5	5	P1P2	0.382438038	-1.358165839	5	5	P1P2	0.094988246	-1.130880328	5	5	P1P2	0.160103525	-0.658238678	5	5	P1P2	0.760972375	-1.335219842	5	5	P1P2	0.428502702	-1.090415469	5	5	P1P2	0.658541065	-0.412544913	5	5	P1P2	0.426130456	0.076880707	5	5	P1P2	0.610720927	-0.176447384	5	5
ALOX12B	P1P2	0.017578819	-3.113037231	5	5	P1P2	0.581747431	-0.288164767	5	5	P1P2	0.029313479	-1.706147744	5	5	P1P2	0.358913662	0.668222084	5	5	P1P2	0.770946047	-1.873725558	5	5	P1P2	0.479703521	-0.110781125	5	5	P1P2	0.671572898	-0.268406058	5	5	P1P2	0.004570593	-1.43270971	5	5	P1P2	0.030617416	-0.850557884	5	5
ALOX15	P1P2	0.125607425	-0.974844821	5	5	P1P2	0.817543873	0.119556734	5	5	P1P2	0.324479321	-0.457326987	5	5	P1P2	0.859413461	-3.181587538	5	5	P1P2	0.54970644	-0.561733498	5	5	P1P2	0.774267586	-2.018595114	5	5	P1P2	0.614334358	-0.23631385	5	5	P1P2	0.5601063	-0.550617547	5	5	P1P2	0.473630496	-0.630274973	5	5
ALOX15B	P1P2	0.836162847	0.120184329	5	5	P1P2	0.07905129	-2.273245242	5	5	P1P2	0.040423339	-0.924032461	5	5	P1P2	0.840223496	-1.844344944	5	5	P1P2	0.105530988	-3.879520274	5	5	P1P2	0.23257076	-2.616328174	5	5	P1P2	0.539773735	-1.119012606	5	5	P1P2	0.094022186	-1.941122052	5	5	P1P2	0.330885171	-1.818260752	5	5
ALOX5	P1P2	0.741408123	-0.277342261	5	5	P1P2	0.607192864	-0.151198596	5	5	P1P2	0.710511009	-0.186310901	5	5	P1P2	0.644093204	-4.509084268	5	5	P1P2	0.232977011	-4.569891221	5	5	P1P2	0.129389981	-3.902275674	5	5	P1P2	0.776604009	-0.438795512	5	5	P1P2	0.443905755	-0.513254472	5	5	P1P2	0.20070103	-0.412647607	5	5
ALOX5AP	P1P2	0.793735946	0.099877823	5	5	P1P2	0.237486733	0.325346892	5	5	P1P2	0.216759325	0.20583644	5	5	P1P2	0.87739957	-2.769676609	5	5	P1P2	0.086724555	-2.810407033	5	5	P1P2	0.496621196	-3.009124067	5	5	P1P2	0.352198939	0.332342872	5	5	P1P2	0.703831782	-0.08243593	5	5	P1P2	0.359691265	0.121341608	5	5
ALOXE3	P1P2	0.993816412	-0.163048666	5	5	P1P2	0.727612246	-0.422857736	5	5	P1P2	0.433765599	-0.194283125	5	5	P1P2	0.126519127	1.856823216	5	5	P1P2	0.142454121	-2.323158968	5	5	P1P2	0.883072427	-0.517968627	5	5	P1P2	0.999349432	-2.125277022	5	5	P1P2	0.666030431	-0.917714539	5	5	P1P2	0.966109297	-1.321350848	5	5
ALPI	P1P2	0.793106976	-0.607499555	5	5	P1P2	0.926149534	0.075329004	5	5	P1P2	0.808040274	-0.266085276	5	5	P1P2	0.148307747	1.89203544	5	5	P1P2	0.350383624	-0.672060023	5	5	P1P2	0.117265745	0.60936259	5	5	P1P2	0.826390317	-0.634146971	5	5	P1P2	0.830256943	-0.213397701	5	5	P1P2	0.84773027	-0.211356701	5	5
ALPK1	P1P2	0.448770766	0.000188833	5	5	P1P2	0.063475029	-0.872367178	5	5	P1P2	0.897009594	-0.555180001	5	5	P1P2	0.259655006	-5.026288287	5	5	P1P2	0.864153545	-0.728185539	5	5	P1P2	0.191653368	-2.848115582	5	5	P1P2	0.05221144	0.988609146	5	5	P1P2	0.370539829	-0.442838343	5	5	P1P2	0.281151325	0.265834265	5	5
ALPK2	ENST00000361673.3	0.322588876	0.267033081	5	5	ENST00000361673.3	0.267246299	0.331585079	5	5	ENST00000361673.3	0.125209221	0.293614198	5	5	ENST00000361673.3	0.732966492	-1.54909426	5	5	ENST00000361673.3	0.405081544	0.373898696	5	5	ENST00000361673.3	0.565689345	-0.075338467	5	5	ENST00000361673.3	0.328260444	-0.59006471	5	5	ENST00000361673.3	0.93328925	0.099338494	5	5	ENST00000361673.3	0.572897452	-0.245363108	5	5
ALPK3	P1P2	0.054041897	-3.467182782	5	5	P1P2	0.153314323	-2.009334569	5	5	P1P2	0.008537515	-2.658103792	5	5	P1P2	0.885127884	-1.167261683	5	5	P1P2	0.951160783	-0.681049234	5	5	P1P2	0.778650863	-1.421457447	5	5	P1P2	0.012537246	-3.485591301	5	5	P1P2	0.660104473	0.301976981	5	5	P1P2	0.002562474	-1.430602332	5	5
ALPL	P2	0.33757518	-0.951466704	5	5	P2	0.54481363	-0.182970868	5	5	P2	0.193421536	-0.440738204	5	5	P1	0.54312929	-3.148859298	5	5	P1	0.431849433	-1.434872336	5	5	P1	0.388673291	-2.473198772	5	5	P1	0.298150882	-0.606302242	5	5	P2	0.046795373	0.610934486	5	5	P2	0.086934377	0.419523985	5	5
ALPP	P1P2	0.410197935	-1.444141919	5	5	P1P2	0.108823677	0.587241052	5	5	P1P2	0.795412971	-0.48407021	5	5	P1P2	0.749617297	-3.192280501	5	5	P1P2	0.325683845	-4.317455279	5	5	P1P2	0.417624469	-3.922202629	5	5	P1P2	0.712162694	-0.218574843	5	5	P1P2	0.109546184	-0.778729627	5	5	P1P2	0.165565251	-0.534925728	5	5
ALPPL2	P1P2	0.948288872	-0.192479584	5	5	P1P2	0.993809893	-0.064380346	5	5	P1P2	0.869293418	0.007874057	5	5	P1P2	0.70186095	-4.157199543	5	5	P1P2	0.869293417	-0.515004868	5	5	P1P2	0.607860331	-2.060798639	5	5	P1P2	0.441958569	0.279800723	5	5	P1P2	0.049760732	2.496495704	6	6	P1P2	0.121531269	0.343462797	5	5
ALS2	P1P2	0.056901559	0.819428534	5	5	P1P2	0.853570931	-0.151336965	5	5	P1P2	0.09117121	0.425550981	5	5	P1P2	0.436650043	-0.709414896	5	5	P1P2	0.682134115	-1.923756577	5	5	P1P2	0.495586907	-1.007650959	5	5	P1P2	0.17615402	-0.666509338	5	5	P1P2	0.65774002	0.301928957	5	5	P1P2	0.517017749	-0.118961826	5	5
ALS2CL	P1P2	0.420945453	-0.214803853	5	5	P1P2	0.861585749	-0.044094539	5	5	P1P2	0.534018752	-0.160227334	5	5	P1P2	0.26346944	0.768076287	5	5	P1P2	0.312593806	0.679797314	5	5	P1P2	0.082365095	0.7239368	5	5	P1P2	0.119775116	0.659249172	5	5	P1P2	0.169942251	0.394494556	5	5	P1P2	0.044687879	0.449326215	5	5
ALS2CR11	P1P2	0.995118202	-0.65438399	5	5	P1P2	0.297955707	-0.377732961	5	5	P1P2	0.652432536	-0.517391165	5	5	P1P2	0.275143972	-0.298981921	5	5	P1P2	0.867365306	-1.673573886	5	5	P1P2	0.634399194	-0.819787647	5	5	P1P2	0.349252545	0.09540393	5	5	P1P2	0.477147123	-0.311205528	5	5	P1P2	0.819036716	-0.196478445	5	5
ALS2CR12	P1P2	0.117367562	-0.676304978	5	5	P1P2	0.512757977	0.338625114	5	5	P1P2	0.520148755	-0.109886948	5	5	P1P2	0.706102253	-1.787719171	5	5	P1P2	0.584549958	-0.62024461	5	5	P1P2	0.820942547	-1.197168088	5	5	P1P2	0.213558185	0.663409126	5	5	P1P2	0.653610468	0.118762415	5	5	P1P2	0.134206312	0.309284927	5	5
ALX1	P1P2	0.911334003	-0.27132562	5	5	P1P2	0.33419682	0.421141536	5	5	P1P2	0.344516653	0.048047151	5	5	P1P2	0.385363985	-1.036120373	5	5	P1P2	0.314947671	0.680221931	5	5	P1P2	0.20975944	-0.177949221	5	5	P1P2	0.705791344	-2.635562021	5	5	P1P2	0.639532982	0.484963381	5	5	P1P2	0.841335039	-1.07529932	5	5
ALX3	P1P2	0.228073016	0.825272214	5	5	P1P2	0.632542213	-0.078425194	5	5	P1P2	0.525461309	0.358046596	5	5	P1P2	0.854927932	-1.408924	5	5	P1P2	0.08590131	-2.954787625	5	5	P1P2	0.384192911	-1.991153441	5	5	P1P2	0.678723325	-2.165646191	5	5	P1P2	0.346186498	0.194007322	5	5	P1P2	0.839418489	-1.018270759	5	5
ALX4	P1P2	0.139457787	0.506348218	5	5	P1P2	0.051889643	0.835938369	5	5	P1P2	0.017001496	0.61360212	5	5	P1P2	0.475610168	-3.133813941	5	5	P1P2	0.678542664	-0.483303548	5	5	P1P2	0.502851023	-1.968811155	5	5	P1P2	0.949289892	-0.002258235	5	5	P1P2	0.984036945	-0.010378838	5	5	P1P2	0.888234289	-0.044082293	5	5
ALYREF	P1P2	0.125607425	-2.541070039	5	5	P1P2	0.520148753	-0.414620369	5	5	P1P2	0.031309882	-1.43040404	5	5	P1P2	0.492947015	-2.842652945	5	5	P1P2	0.854531929	-2.988986004	5	5	P1P2	0.906984219	-3.14520992	5	5	P1P2	0.159090516	0.823633897	5	5	P1P2	0.48273198	-0.353187839	5	5	P1P2	0.422334007	0.192029361	5	5
AMACR	P1P2	0.861730057	-0.531526237	5	5	P1P2	0.569491547	-0.080324967	5	5	P1P2	0.628479326	-0.036023242	5	5	P1P2	0.945987284	-1.68308817	5	5	P1P2	0.185434399	0.801907415	5	5	P1P2	0.786809844	-0.131243711	5	5	P1P2	0.736308285	-1.074202676	5	5	P1P2	0.022336676	0.624315528	5	5	P1P2	0.544872855	-0.038549428	5	5
AMBN	P1P2	0.097626198	1.381771327	5	5	P1P2	0.85389124	-1.467946909	5	5	P1P2	0.752277816	-0.300010167	5	5	P1P2	0.117269967	-4.796388101	5	5	P1P2	0.051301623	1.202134136	5	5	P1P2	0.485307568	-1.797126982	5	5	P1P2	0.108752678	0.712850069	5	5	P1P2	0.116600566	0.401669701	5	5	P1P2	0.035521527	0.48146184	5	5
AMBP	P1P2	0.237009234	1.05202519	5	5	P1P2	0.01651676	0.830853501	5	5	P1P2	0.023663828	0.782040771	5	5	P1P2	0.839585397	-1.082529628	5	5	P1P2	0.908003851	-0.230484004	5	5	P1P2	0.564584284	-0.777695117	5	5	P1P2	0.406975881	-0.599022648	5	5	P1P2	0.034662511	0.698152668	5	5	P1P2	0.505458922	0.185659852	5	5
AMBRA1	P1P2	0.995769102	-0.126007485	5	5	P1P2	0.01232707	-1.070430865	5	5	P1P2	0.138170652	-0.662176477	5	5	P1P2	0.802769171	-2.504383267	5	5	P1P2	0.129695414	1.183967263	5	5	P1P2	0.688882399	-0.660208002	5	5	P1P2	0.204253965	0.554240666	5	5	P1P2	0.087176276	-0.834802628	5	5	P1P2	0.794992297	-0.247028755	5	5
AMD1	P1P2	0.2166363	0.476288246	5	5	P1P2	0.469087218	-0.331692905	5	5	P1P2	0.709294932	-0.039687871	5	5	P1P2	0.327750996	-0.371003725	5	5	P1P2	0.938485177	-0.164639016	5	5	P1P2	0.377973724	-0.166622955	5	5	P1P2	0.600083599	-0.513102092	5	5	P1P2	0.459119125	0.232315216	5	5	P1P2	0.83112458	-0.123794865	5	5
AMDHD1	P1P2	0.786824738	-0.06392618	5	5	P1P2	0.434725519	-0.227252232	5	5	P1P2	0.606051465	-0.255700622	5	5	P1P2	0.840223496	-1.628687368	5	5	P1P2	0.98143117	-1.404920697	5	5	P1P2	0.757429127	-1.211829971	5	5	P1P2	0.873029389	-0.158357781	5	5	P1P2	0.454672496	-0.587011298	5	5	P1P2	0.657866513	-0.363742018	5	5
AMDHD2	P1P2	0.426143457	0.234833074	5	5	P1P2	0.146611478	0.64230346	5	5	P1P2	0.258886833	0.353816905	5	5	P1P2	0.483471978	-5.668187857	5	5	P1P2	0.874438818	-1.462968323	5	5	P1P2	0.26401283	-2.742275149	5	5	P1P2	0.792270654	-0.127110135	5	5	P1P2	0.459119125	-0.212344737	5	5	P1P2	0.391828405	-0.256969121	5	5
AMELX	P1P2	0.079927892	-2.485287382	5	5	P1P2	0.94563381	-0.239877598	5	5	P1P2	0.244697421	-1.461564324	5	5	P1P2	0.36493061	-0.310884447	5	5	P1P2	0.356739548	-2.171564178	5	5	P1P2	0.632072049	-1.327209759	5	5	P1P2	0.785366582	-1.58913098	5	5	P1P2	0.615209388	-0.843220867	5	5	P1P2	0.784924888	-1.201987822	5	5
AMELY	P1P2	0.639885707	0.115423096	5	5	P1P2	0.839182816	-0.093252879	5	5	P1P2	0.586796492	0.080742891	5	5	P1P2	0.604816424	-3.568579685	5	5	P1P2	0.955388893	-0.097486356	5	5	P1P2	0.83112458	-1.712113702	5	5	P1P2	0.981785681	-0.183858313	5	5	P1P2	0.403700738	-0.101268141	5	5	P1P2	0.815228269	-0.145983694	5	5
AMER1	P1P2	0.784942749	-0.187288331	5	5	P1P2	0.944333716	-0.114656731	5	5	P1P2	0.964499699	-0.096795053	5	5	P1P2	0.491403794	-0.914932887	5	5	P1P2	0.160004744	0.912981221	5	5	P1P2	0.180238442	-0.019730561	5	5	P1P2	0.627575102	-0.673739923	5	5	P1P2	0.580628182	-0.3149066	5	5	P1P2	0.510696009	-0.53778166	5	5
AMER2	P1P2	0.492917475	0.173500127	5	5	P1P2	0.479173878	0.332471307	5	5	P1P2	0.298334958	0.350069245	5	5	P1P2	0.110187132	1.125234376	5	5	P1P2	0.116600566	-1.316433958	5	5	P1P2	0.523379779	-0.094843152	5	5	P1P2	0.868535272	0.154208126	5	5	P1P2	0.23813598	0.197282482	5	5	P1P2	0.429456362	0.306804858	5	5
AMER3	P1P2	0.241568971	-0.400678897	5	5	P1P2	0.285252841	-0.61390425	5	5	P1P2	0.127233174	-0.406133958	5	5	P1P2	0.354230075	0.209633052	5	5	P1P2	0.568937402	-1.45202764	5	5	P1P2	0.488379196	-0.758609332	5	5	P1P2	0.386982117	0.417448235	5	5	P1P2	0.432806901	-0.656274033	5	5	P1P2	0.943979233	-0.047168787	5	5
AMFR	P1P2	0.838074747	0.085363845	5	5	P1P2	0.713554422	-0.181569966	5	5	P1P2	0.925500755	-0.010857086	5	5	P1P2	0.355078752	-0.855828328	5	5	P1P2	0.087781522	-4.193855949	5	5	P1P2	0.601588155	-2.538567821	5	5	P1P2	0.663860023	-2.269165682	5	5	P1P2	0.831530756	-0.069245353	5	5	P1P2	0.35160627	-1.295743157	5	5
AMH	P1P2	0.165362523	0.597582708	5	5	P1P2	0.739295017	0.15141741	5	5	P1P2	0.14958795	0.384898094	5	5	P1P2	0.189768017	-0.659931109	5	5	P1P2	0.984688417	-1.564201503	5	5	P1P2	0.587442991	-0.837161369	5	5	P1P2	0.092945349	-0.946476987	5	5	P1P2	0.513810441	0.179721155	5	5	P1P2	0.295243816	-0.407487979	5	5
AMHR2	P1P2	0.89389086	0.024082723	5	5	P1P2	0.674361853	0.304862613	5	5	P1P2	0.59299499	0.267283913	5	5	P1P2	0.387377845	-0.708576595	5	5	P1P2	0.737446283	-0.403281348	5	5	P1P2	0.620491287	-0.183357586	5	5	P1P2	0.759785691	-0.361192489	5	5	P1P2	0.244035622	0.238112236	5	5	P1P2	0.621068127	-0.244579006	5	5
AMICA1	P1P2	0.724826509	-0.399087476	5	5	P1P2	0.18489269	0.432410785	5	5	P1P2	0.359302133	0.161056969	5	5	P1P2	0.41297254	0.610860615	5	5	P1P2	0.346186497	-2.182920548	5	5	P1P2	0.944629584	-1.06224941	5	5	P1P2	0.60065075	-0.174426523	5	5	P1P2	0.796043094	0.492900519	5	5	P1P2	0.232251205	0.02679188	5	5
AMIGO1	P1P2	0.235395592	-0.529490455	5	5	P1P2	0.975568941	-0.423517386	5	5	P1P2	0.353764464	-0.368165702	5	5	P1P2	0.764205578	-0.976486797	5	5	P1P2	0.39638416	-0.774125936	5	5	P1P2	0.99934806	-0.812275384	5	5	P1P2	0.329067921	-0.42993043	5	5	P1P2	0.591301515	0.152505839	5	5	P1P2	0.65020113	-0.245689807	5	5
AMIGO2	P1P2	0.170138226	1.665319097	5	5	P1P2	0.78346641	-0.789492307	5	5	P1P2	0.101975191	0.362245807	5	5	P1P2	0.878686831	-1.689747554	5	5	P1P2	0.688135862	-1.073588289	5	5	P1P2	0.979792009	-0.739018274	5	5	P1P2	0.039357478	1.202242383	5	5	P1P2	0.043045963	0.788165355	5	5	P1P2	0.004141799	0.909101335	5	5
AMIGO3	P2	0.156353058	-1.071401929	5	5	P1	0.451721608	-0.20902035	5	5	P2	0.711727824	-1.260345272	5	5	P2	0.347486852	-3.132480916	5	5	P2	0.583428193	-2.190967565	5	5	P2	0.361408134	-2.919561253	5	5	P1	0.632789402	0.190649357	5	5	P1	0.327697842	-0.282220681	5	5	P2	0.079802591	-1.379083683	5	5
AMMECR1	P1P2	0.29732893	0.612835837	5	5	P1P2	0.721488555	-0.211373181	5	5	P1P2	0.560106301	0.170538198	5	5	P1P2	0.838309515	-0.735633154	5	5	P1P2	0.794782979	-0.692174726	5	5	P1P2	0.956341802	-0.773171143	5	5	P1P2	0.183295246	0.662307254	5	5	P1P2	0.025647309	-0.702421793	5	5	P1P2	0.80889059	-0.092139696	5	5
AMMECR1L	P1P2	0.054964285	-1.934153887	5	5	P1P2	0.888615429	0.033500653	5	5	P1P2	0.041717208	-0.874735389	5	5	P1P2	0.064376103	1.891089192	5	5	P1P2	0.192026706	-1.920693093	5	5	P1P2	0.542162431	-0.630433539	5	5	P1P2	0.696725179	0.259651949	5	5	P1P2	0.487839783	0.588866713	5	5	P1P2	0.248947938	0.41064127	5	5
AMN	P1	0.135568771	0.755605573	5	5	P2	0.524214083	-1.905734628	6	6	P2	0.125161387	-1.928698838	6	6	P1	0.003418183	-6.387335921	5	5	P2	0.064281945	-3.855504377	6	6	P1	0.002159721	-4.973999278	5	5	P2	0.338029844	-1.260698533	6	6	P2	0.261838431	-1.515654975	6	6	P1	0.230340417	-0.357122493	5	5
AMN1	P1P2	0.717497594	0.235732999	5	5	P1P2	0.638365606	-0.000347724	5	5	P1P2	0.612341001	0.146109774	5	5	P1P2	0.050119775	1.527409085	5	5	P1P2	0.443905754	0.096139445	5	5	P1P2	0.046185929	1.023846381	5	5	P1P2	0.589916606	-0.559614519	5	5	P1P2	0.647142589	-0.400163061	5	5	P1P2	0.537300675	-0.314225988	5	5
AMOT	P1P2	0.735252298	-0.328817454	5	5	P1P2	0.612914204	0.144728798	5	5	P1P2	0.980128355	-0.17383987	5	5	P1P2	0.037325088	-5.512989764	5	5	P1P2	0.884100601	0.246799966	5	5	P1P2	0.116502977	-2.928194077	5	5	P1P2	0.443897314	0.277915335	5	5	P1P2	0.583428194	-0.177522906	5	5	P1P2	0.683474867	0.047124721	5	5
AMOTL1	P1P2	0.960635899	-0.138151879	5	5	P1P2	0.360158889	-0.282799326	5	5	P1P2	0.548617282	-0.228296453	5	5	P1P2	0.012866394	-5.881269588	5	5	P1P2	0.177169025	0.689902433	5	5	P1P2	0.060092385	-2.74725628	5	5	P1P2	0.300048167	-0.241881886	5	5	P1P2	0.647142589	-0.18792684	5	5	P1P2	0.485307568	-0.154564615	5	5
AMOTL2	P1P2	0.667547588	0.254264724	5	5	P1P2	0.015237206	-1.607214523	5	5	P1P2	0.068771716	-0.768509681	5	5	P1P2	0.309922782	-2.595248284	5	5	P1P2	0.193002306	-4.528331442	5	5	P1P2	0.240661226	-2.329479028	5	5	P1P2	0.058755521	-0.920246639	5	5	P1P2	0.013176702	-0.770061697	5	5	P1P2	0.01146933	-0.754568825	5	5
AMPD1	P1P2	0.242225369	-0.4806223	5	5	P1P2	0.946283911	0.122259657	5	5	P1P2	0.551342179	-0.178300307	5	5	P1P2	0.872253798	-2.596319712	5	5	P1P2	0.047751566	1.835045241	5	5	P1P2	0.348236772	-0.253481933	5	5	P1P2	0.684404701	-0.315520362	5	5	P1P2	0.627320555	0.238014089	5	5	P1P2	0.458634563	-0.151467767	5	5
AMPD2	P2	0.648662053	0.071557913	5	5	P1	0.09563669	-0.566257413	5	5	P1	0.498660419	-0.396439731	5	5	P2	0.037925359	1.895771122	5	5	P2	0.589610268	0.271094535	5	5	P2	0.025758863	0.935401106	5	5	P2	0.506616356	-0.342331268	5	5	P1	0.559556569	-0.280371193	5	5	P2	0.606717767	-0.192141089	5	5
AMPD3	P1P2	0.479130072	-0.21216565	5	5	P1P2	0.939134856	-0.208525786	5	5	P1P2	0.498660419	-0.112510789	5	5	P1P2	0.021119797	-6.121914902	5	5	P1P2	0.749799363	-0.223888987	5	5	P1P2	0.059097281	-2.734570753	5	5	P1P2	0.642104351	-0.206442022	5	5	P1P2	0.068647423	0.461914258	5	5	P1P2	0.450746857	0.111490062	5	5
AMPH	P1P2	0.22650286	0.801389888	5	5	P1P2	0.089155719	-0.628530558	5	5	P1P2	0.97035917	-0.157139436	5	5	P1P2	0.48016653	-0.644413638	5	5	P1P2	0.509607337	-0.439158406	5	5	P1P2	0.438577453	-0.383523625	5	5	P1P2	0.428286042	0.322942403	5	5	P1P2	0.180069904	-0.580370031	5	5	P1P2	0.960248095	-0.153349184	5	5
AMT	P1P2	0.512676555	0.316700334	5	5	P1P2	0.637199126	-0.485881079	5	5	P1P2	0.974266392	-0.04373218	5	5	P1P2	0.703677523	-1.805538621	5	5	P1P2	0.464088272	-2.275187337	5	5	P1P2	0.619914679	-2.015964342	5	5	P1P2	0.280345068	0.547853765	5	5	P1P2	0.794153123	-0.278289219	5	5	P1P2	0.370069349	0.34767624	5	5
AMTN	P1P2	0.78808009	0.233786711	5	5	P1P2	0.668406691	0.117472584	5	5	P1P2	0.530266227	0.078356659	5	5	P1P2	0.560587882	-1.996240706	5	5	P1P2	0.971010327	0.245984059	5	5	P1P2	0.981747261	-1.05162876	5	5	P1P2	0.739999555	-0.110032309	5	5	P1P2	0.818178418	-0.105311034	5	5	P1P2	0.824121278	-0.107671671	5	5
AMY1B	"ENST00000330330.5,ENST00000370080.3"	0.955760779	-0.056487622	5	5	"ENST00000330330.5,ENST00000370080.3"	0.85966086	-0.03981176	5	5	"ENST00000330330.5,ENST00000370080.3"	0.917719394	-0.048149691	5	5	"ENST00000330330.5,ENST00000370080.3"	0.957038054	-1.121352949	5	5	"ENST00000330330.5,ENST00000370080.3"	0.081592886	0.613767764	5	5	"ENST00000330330.5,ENST00000370080.3"	0.330073098	-0.017023468	5	5	"ENST00000330330.5,ENST00000370080.3"	0.116702926	0.618564962	5	5	"ENST00000330330.5,ENST00000370080.3"	0.576161299	0.331873095	5	5	"ENST00000330330.5,ENST00000370080.3"	0.08337947	0.42973673	5	5
AMY2A	P1P2	0.974944066	-0.107796651	5	5	P1P2	0.829620203	0.062647367	5	5	P1P2	0.822623544	0.069860013	5	5	P1P2	0.249950617	-0.460390498	5	5	P1P2	0.423760649	0.414989639	5	5	P1P2	0.194167147	0.150007136	5	5	P1P2	0.479614786	0.271684151	5	5	P1P2	0.794153123	-0.245924352	5	5	P1P2	0.659049028	0.059599345	5	5
AMY2B	P1P2	0.899699966	-0.017885582	5	5	P1P2	0.08003193	-0.658135836	5	5	P1P2	0.226013617	-0.451846042	5	5	P1P2	0.729283	-0.049376531	5	5	P1P2	0.990552068	-0.32319085	5	5	P1P2	0.539998944	-0.294232684	5	5	P1P2	0.890400979	0.140272403	5	5	P1P2	0.162692695	-0.409610209	5	5	P1P2	0.660824399	-0.102264398	5	5
AMZ1	P1P2	0.291692762	-0.770443655	5	5	P1P2	0.323677915	-1.866222561	5	5	P1P2	0.08687492	-1.428668252	5	5	P1P2	0.03389075	2.090036703	5	5	P1P2	0.671977314	-2.278493471	5	5	P1P2	0.246274762	0.060523109	5	5	P1P2	0.166957805	1.014567425	5	5	P1P2	0.08900218	-0.452528236	5	5	P1P2	0.574567031	0.134400082	5	5
AMZ2	P1P2	0.528028974	-0.322257942	5	5	P1P2	0.214639784	-0.504342593	5	5	P1P2	0.307920931	-0.579788883	5	5	P1P2	0.146938069	1.198639811	5	5	P1P2	0.742996997	0.115799147	5	5	P1P2	0.07540724	0.742803521	5	5	P1P2	0.655004645	-0.108465695	5	5	P1P2	0.015374933	-0.811561834	5	5	P1P2	0.060203805	-0.454536344	5	5
ANAPC1	P1P2	0.307269685	0.327572453	5	5	P1P2	0.004124205	-1.451738863	5	5	P1P2	0.1822017	-0.73784157	5	5	P1P2	0.845332035	-0.679179903	5	5	P1P2	0.042128662	-3.527408348	5	5	P1P2	0.385981258	-2.50034291	5	5	P1P2	0.801711509	-0.01737071	5	5	P1P2	0.018248231	-1.26301537	5	5	P1P2	0.061781746	-0.609966496	5	5
ANAPC10	P1P2	0.303804039	1.691995023	5	5	P1P2	0.041881379	-2.796215932	5	5	P1P2	0.117363434	-0.685933494	5	5	P1P2	0.105187839	-0.234421706	5	5	P1P2	0.173011912	-2.803324908	5	5	P1P2	0.537300675	-1.934315277	5	5	P1P2	0.508444452	-0.002660683	5	5	P1P2	0.01287805	-3.29484942	5	5	P1P2	0.009846464	-1.5733403	5	5
ANAPC11	P1P2	0.88808744	0.21619506	5	5	P1P2	0.660696118	-0.157633681	5	5	P1P2	0.978174232	0.021118731	5	5	P1P2	0.118612855	1.658245334	5	5	P1P2	0.390048285	-0.651336367	5	5	P1P2	0.202721098	0.402387166	5	5	P1P2	0.934691025	0.017792641	5	5	P1P2	0.468085053	-0.286657692	5	5	P1P2	0.799407656	-0.144423697	5	5
ANAPC13	P1P2	0.092955438	0.608576538	6	6	P1P2	0.139923416	-0.608859603	6	6	P1P2	0.769879777	-0.103128203	6	6	P1P2	0.637262668	-5.16783435	6	6	P1P2	0.251833955	-4.101542067	6	6	P1P2	0.538175997	-4.954667619	6	6	P1P2	0.725137774	-0.184930249	6	6	P1P2	0.002632521	-2.094407115	6	6	P1P2	0.02069365	-1.202584431	6	6
ANAPC15	P1P2	0.753769187	0.187860403	5	5	P1P2	0.253755122	0.351984473	5	5	P1P2	0.611195304	0.168701703	5	5	P1P2	0.540426046	-3.351131728	5	5	P1P2	0.639532982	-1.280048797	5	5	P1P2	0.867617462	-2.540600237	5	5	P1P2	0.559902292	0.338887181	5	5	P1P2	0.195950949	-0.315785417	5	5	P1P2	0.971320801	-0.013345495	5	5
ANAPC16	P1P2	0.90292959	0.198551472	5	5	P1P2	0.270428435	0.684198875	5	5	P1P2	0.348700918	0.253913504	5	5	P1P2	0.352959463	-3.475155577	5	5	P1P2	0.673467265	-3.111561662	5	5	P1P2	0.545415746	-3.381271785	5	5	P1P2	0.455631273	-0.939341022	5	5	P1P2	0.763462144	-0.188977225	5	5	P1P2	0.918648913	-0.61152412	5	5
ANAPC2	P1P2	0.085710411	0.001997137	5	5	P1P2	0.138605359	0.857707972	5	5	P1P2	0.103871137	0.496035313	5	5	P1P2	0.026632148	-5.724680585	5	5	P1P2	0.230110174	-4.420411415	5	5	P1P2	0.029685152	-5.026673524	5	5	P1P2	0.663268185	-1.904617757	5	5	P1P2	0.302527955	-1.404304604	5	5	P1P2	0.676887672	-1.762502704	5	5
ANAPC4	P1P2	0.037687395	0.992339679	5	5	P1P2	0.361571045	-2.193165743	4	4	P1P2	0.735081726	-0.600413032	4	4	P1P2	0.929431259	-5.356689125	5	5	P1P2	0.682762208	0.876826183	4	4	P1P2	0.468404775	-2.239931471	4	4	P1P2	0.127122056	1.04467589	5	5	P1P2	0.767650948	-2.513114516	4	4	P1P2	0.963922668	-0.941877415	4	4
ANAPC5	P1P2	0.00931294	1.543065782	5	5	P1P2	0.329719903	-3.538377484	5	5	P1P2	0.917071292	-0.783597819	5	5	P1P2	0.81288543	-3.455201934	5	5	P1P2	0.002271332	-4.652878572	5	5	P1P2	0.026251273	-3.438006551	5	5	P1P2	0.05886465	0.71965762	5	5	P1P2	0.105092158	-2.76323462	5	5	P1P2	0.324023723	-0.877281988	5	5
ANAPC7	P1P2	0.559421132	-0.323083173	5	5	P1P2	0.287097588	-0.671672745	5	5	P1P2	0.170196488	-0.519913667	5	5	P1P2	0.426849027	-1.517873796	5	5	P1P2	0.281587438	0.706916618	5	5	P1P2	0.146739504	-0.603170746	5	5	P1P2	0.299288289	-0.867907538	5	5	P1P2	0.054400755	-0.46889852	5	5	P1P2	0.12693097	-0.668403029	5	5
ANG	P1P2	0.659849064	0.267579074	5	5	P1P2	0.569491547	0.137052171	5	5	P1P2	0.553526876	0.242765761	5	5	P1P2	0.637667939	0.51624408	5	5	P1P2	0.377562615	0.043759666	5	5	P1P2	0.296754291	0.312592456	5	5	P1P2	0.175633409	-0.757398451	5	5	P1P2	0.273278725	0.372405838	5	5	P1P2	0.56956522	-0.157641222	5	5
ANGEL1	P1P2	0.855963789	-0.687545171	5	5	P1P2	0.496072557	-0.071162729	5	5	P1P2	0.948884671	-0.412344712	5	5	P1P2	0.957038054	-0.564365821	5	5	P1P2	0.69234883	-0.606293449	5	5	P1P2	0.721041923	-0.50956953	5	5	P1P2	0.196516619	-1.039960236	5	5	P1P2	0.79541297	-0.16001091	5	5	P1P2	0.264362368	-0.443610027	5	5
ANGEL2	P1P2	0.573226087	0.515968794	5	5	P1P2	0.330937011	-0.446253791	5	5	P1P2	0.756621245	-0.003146682	5	5	P1P2	0.476620639	-2.191209618	5	5	P1P2	0.785349397	0.090718135	5	5	P1P2	0.769266932	-1.050245741	5	5	P1P2	0.989591209	-0.200902777	5	5	P1P2	0.188160561	0.290847049	5	5	P1P2	0.511221273	0.111610375	5	5
ANGPT1	P1P2	0.452689022	0.396543437	5	5	P1P2	0.898302051	0.003696195	5	5	P1P2	0.379331049	0.12292021	5	5	P1P2	0.072803137	0.209825104	5	5	P1P2	0.576161299	-2.051005797	5	5	P1P2	0.413412461	-0.859882462	5	5	P1P2	0.546804481	-0.280202617	5	5	P1P2	0.530801479	-0.115933381	5	5	P1P2	0.896632337	-0.161785577	5	5
ANGPT2	P1P2	0.68904781	0.132367474	5	5	P1P2	0.85645457	-0.133295818	5	5	P1P2	0.757242367	0.087293744	5	5	P1P2	0.373196595	0.007956837	5	5	P1P2	0.681535037	-1.769486018	5	5	P1P2	0.626270147	-1.132037364	5	5	P1P2	0.398267688	-0.513174358	5	5	P1P2	0.808040274	0.028447554	5	5	P1P2	0.606146846	-0.254968514	5	5
ANGPT4	P1P2	0.187394806	-0.631352506	5	5	P1P2	0.471597818	0.113014498	5	5	P1P2	0.60377155	-0.164768123	5	5	P1P2	0.363635988	-4.236190746	5	5	P1P2	0.830893794	-0.091881353	5	5	P1P2	0.52072406	-2.074124661	5	5	P1P2	0.027471678	0.776082672	5	5	P1P2	0.153079376	0.394789821	5	5	P1P2	0.010972008	0.482590498	5	5
ANGPTL1	P1P2	0.943093664	0.102668299	5	5	P1P2	0.59922332	0.000134497	5	5	P1P2	0.756000281	0.035344723	5	5	P1P2	0.616831462	-2.094170497	5	5	P1P2	0.337066078	-0.802108252	5	5	P1P2	0.553591178	-1.604056468	5	5	P1P2	0.447789338	-0.51285135	5	5	P1P2	0.086574403	-0.48745602	5	5	P1P2	0.235460803	-0.636512611	5	5
ANGPTL2	P1P2	0.080632891	-0.981741633	5	5	P1P2	0.69234883	-0.109566586	5	5	P1P2	0.107211819	-0.484982537	5	5	P1P2	0.255196552	0.98661621	5	5	P1P2	0.087933361	-3.318848361	5	5	P1P2	0.609003852	-0.949209635	5	5	P1P2	0.071680289	1.329731708	5	5	P1P2	0.984036945	0.101547529	5	5	P1P2	0.072631684	0.707397504	5	5
ANGPTL3	P1P2	0.398702801	-0.480750811	5	5	P1P2	0.489377791	-0.159754954	5	5	P1P2	0.351649032	-0.344478223	5	5	P1P2	0.232903431	-4.175105277	5	5	P1P2	0.382883164	0.450757253	5	5	P1P2	0.663194531	-1.893434773	5	5	P1P2	0.452681528	-0.597620306	5	5	P1P2	0.650667259	0.409267834	5	5	P1P2	0.980443747	-0.080477721	5	5
ANGPTL4	P1P2	0.05048056	0.69088279	5	5	P1P2	0.584549958	-0.226240345	5	5	P1P2	0.228528372	0.326321615	5	5	P1P2	0.255196552	-0.688295488	5	5	P1P2	0.682733393	-0.566614547	5	5	P1P2	0.345305357	-0.520837401	5	5	P1P2	0.771609479	0.075505383	5	5	P1P2	0.311031017	-0.382900189	5	5	P1P2	0.627428694	-0.117631423	5	5
ANGPTL5	P1P2	0.453671597	-0.625166821	5	5	P1P2	0.444878493	0.239262835	5	5	P1P2	0.836630403	-0.291734145	5	5	P1P2	0.951836533	-1.468705578	5	5	P1P2	0.906062346	-1.845018099	5	5	P1P2	0.791212918	-1.690783011	5	5	P1P2	0.062906794	1.004676351	5	5	P1P2	0.5404827	-0.417751031	5	5	P1P2	0.324826108	0.263755716	5	5
ANGPTL6	P1P2	0.054964285	1.152583318	5	5	P1P2	0.653021393	-0.175650286	5	5	P1P2	0.514337097	0.486135566	5	5	P1P2	0.204068132	-4.258043533	5	5	P1P2	0.551069388	-3.205433958	5	5	P1P2	0.14402917	-4.118797911	5	5	P1P2	0.547890145	-1.102590832	5	5	P1P2	0.455658534	0.278127539	5	5	P1P2	0.679878825	-0.315646735	5	5
ANGPTL7	P1P2	0.089339211	-1.144133361	5	5	P1P2	0.123807448	-1.042475162	5	5	P1P2	0.060843306	-1.042792125	5	5	P1P2	0.101813786	-5.181637544	5	5	P1P2	0.39729433	-0.999480906	5	5	P1P2	0.12918366	-2.986886247	5	5	P1P2	0.285462157	0.387725832	5	5	P1P2	0.157110876	0.375946992	5	5	P1P2	0.092178869	0.359698722	5	5
ANHX	P1P2	0.685446369	-0.269091414	5	5	P1P2	0.02316452	0.500602014	5	5	P1P2	0.244035624	0.30138729	5	5	P1P2	0.007487166	-5.665202074	5	5	P1P2	0.749180152	-0.309240239	5	5	P1P2	0.02022439	-2.929164674	5	5	P1P2	0.860841023	-0.046706659	5	5	P1P2	0.11755476	-0.55641075	5	5	P1P2	0.438094637	-0.424862836	5	5
ANK1	P1P2	0.946340399	-1.098457512	5	5	P1P2	0.213736	-2.349444816	5	5	P1P2	0.069145702	-1.579641385	5	5	P1P2	0.239522785	-5.099200848	5	5	P1P2	0.220427778	-3.50974262	5	5	P1P2	0.11330461	-3.797771508	5	5	P1P2	0.652063525	-0.70439068	5	5	P1P2	0.451721608	-0.53826345	5	5	P1P2	0.658457664	-0.631497233	5	5
ANK2	ENST00000264366.6	0.013641898	-1.222635345	5	5	ENST00000264366.6	0.800457664	-0.336804939	5	5	ENST00000264366.6	0.072717418	-0.806033813	5	5	ENST00000264366.6	0.285690838	0.621474187	5	5	ENST00000264366.6	0.484261263	-0.922116367	5	5	ENST00000264366.6	0.372254639	-0.41147796	5	5	ENST00000264366.6	0.144426159	-0.987127273	5	5	ENST00000264366.6	0.134730715	-0.514174742	5	5	ENST00000264366.6	0.079381874	-0.750651007	5	5
ANK3	P1P2	0.346694672	-2.002548422	5	5	P1P2	0.112289411	-3.184761882	5	5	P1P2	0.234259262	-2.593655152	5	5	P1P2	0.198883725	-4.812015239	5	5	P1P2	0.005417172	1.79392235	5	5	P1P2	0.863119007	-1.023665582	5	5	P1P2	0.213408149	0.344205386	5	5	P1P2	0.273994496	-1.527394605	5	5	P1P2	0.289253483	-0.517697836	5	5
ANKAR	P1P2	0.026350778	-2.204400501	5	5	P1P2	0.893779652	0.035809716	5	5	P1P2	0.039710607	-1.084295392	5	5	P1P2	0.164891423	-5.193064061	5	5	P1P2	0.750418735	0.487157306	5	5	P1P2	0.251303555	-2.155292899	5	5	P1P2	0.157647149	-4.535336517	5	5	P1P2	0.395929548	0.41062857	5	5	P1P2	0.255377845	-2.122858378	5	5
ANKDD1A	P1P2	0.481159275	-0.670116992	5	5	P1P2	0.013574097	0.865051098	5	5	P1P2	0.293054801	0.075210536	5	5	P1P2	0.439542972	0.509266709	5	5	P1P2	0.927447239	-1.01042325	5	5	P1P2	0.542703977	-0.394326897	5	5	P1P2	0.098548539	0.588454247	5	5	P1P2	0.590737519	0.161576348	5	5	P1P2	0.087538588	0.344298289	5	5
ANKDD1B	P1P2	0.094690735	1.191205051	5	5	P1P2	0.514864029	0.296668692	5	5	P1P2	0.045457371	0.608993196	5	5	P1P2	0.600834863	-1.268751444	5	5	P1P2	0.778451333	0.08931962	5	5	P1P2	0.454188241	-0.818770522	5	5	P1P2	0.020049318	1.348251015	5	5	P1P2	0.331750029	0.364431497	5	5	P1P2	0.022821965	0.806006979	5	5
ANKEF1	P1P2	0.618453713	0.25615127	5	5	P1P2	0.801088841	-1.83217455	5	5	P1P2	0.680936161	-0.796052267	5	5	P1P2	0.653486607	-2.186774522	5	5	P1P2	0.898302051	-1.414365641	5	5	P1P2	0.65432411	-1.91177287	5	5	P1P2	0.773481331	-1.378896773	5	5	P1P2	0.520148754	-2.103924682	5	5	P1P2	0.768018258	-1.801272351	5	5
ANKFN1	P1P2	0.107760639	-1.144791669	5	5	P1P2	0.552980302	-0.195807331	5	5	P1P2	0.103871137	-0.606934992	5	5	P1P2	0.617406209	-3.273251671	5	5	P1P2	0.077942551	-3.588194265	5	5	P1P2	0.286289232	-3.447867172	5	5	P1P2	0.904595008	0.025177843	5	5	P1P2	0.821988173	-0.049482909	5	5	P1P2	0.884362436	0.032796204	5	5
ANKFY1	P1P2	0.449748521	0.554272931	5	5	P1P2	0.020623348	1.033612671	5	5	P1P2	0.016188325	0.756065581	5	5	P1P2	0.0347931	2.106211379	5	5	P1P2	0.699593191	-0.400609628	5	5	P1P2	0.07703176	0.991065847	5	5	P1P2	0.972031311	-0.528309125	5	5	P1P2	0.342229019	-0.006392523	5	5	P1P2	0.919946119	-0.118172184	5	5
ANKH	P1P2	0.36756391	-0.978152272	5	5	P1P2	0.229793192	0.552151589	5	5	P1P2	0.943683724	-0.118436546	5	5	P1P2	0.919382237	-2.069013909	5	5	P1P2	0.838544553	0.295461056	5	5	P1P2	0.70641388	-1.070813062	5	5	P1P2	0.265369345	-0.153321485	5	5	P1P2	0.274711547	0.539505588	5	5	P1P2	0.226552429	0.128293443	5	5
ANKHD1	P1P2	0.809502792	0.221323911	5	5	P1P2	0.960594431	-0.120333613	5	5	P1P2	0.756000281	0.015335962	5	5	P1P2	0.853647206	-1.412035665	5	5	P1P2	0.601495494	-2.0736055	5	5	P1P2	0.958945887	-1.824849484	5	5	P1P2	0.96780563	-0.205916612	5	5	P1P2	0.924203346	-0.004387461	5	5	P1P2	0.903100315	-0.021754422	5	5
ANKHD1-EIF4EBP3	P1P2	0.809502792	0.221323911	5	5	P1P2	0.960594431	-0.120333613	5	5	P1P2	0.756000281	0.015335962	5	5	P1P2	0.853647206	-1.412035665	5	5	P1P2	0.601495494	-2.0736055	5	5	P1P2	0.958945887	-1.824849484	5	5	P1P2	0.96780563	-0.205916612	5	5	P1P2	0.924203346	-0.004387461	5	5	P1P2	0.903100315	-0.021754422	5	5
ANKIB1	P1P2	0.062710718	0.700092447	5	5	P1P2	0.12743696	-1.468388349	5	5	P1P2	0.128254652	-0.479004959	5	5	P1P2	0.534490704	-3.324640405	4	4	P1P2	0.791320434	-2.403010983	5	5	P1P2	0.400789455	-2.293490623	4	4	P1P2	0.01520981	3.238561971	5	5	P1P2	0.001568611	-2.900422269	5	5	P1P2	0.697930262	0.01290512	5	5
ANKK1	P1P2	0.401443796	0.189465733	5	5	P1P2	0.336655217	0.496731876	5	5	P1P2	0.178483264	0.169435625	5	5	P1P2	0.513243027	-0.019313082	5	5	P1P2	0.405081544	0.150187968	5	5	P1P2	0.244614278	0.161846772	5	5	P1P2	0.873671744	0.255219204	5	5	P1P2	0.70565115	0.026607354	5	5	P1P2	0.589132261	0.140913279	5	5
ANKLE1	P1P2	0.806343009	0.192410424	5	5	P1P2	0.272207468	0.25757677	5	5	P1P2	0.257854781	0.162148121	5	5	P1P2	0.941439864	-0.980758573	5	5	P1P2	0.889260703	-0.576771502	5	5	P1P2	0.730851358	-1.028668812	5	5	P1P2	0.020005804	0.6988969	5	5	P1P2	0.648316605	0.125697597	5	5	P1P2	0.030743598	0.426959851	5	5
ANKLE2	P1P2	0.595644122	-2.167272763	5	5	P1P2	0.948884671	-0.003110495	5	5	P1P2	0.717212543	-1.058273385	5	5	P1P2	0.664120142	-5.467801305	5	5	P1P2	0.506989567	-1.687525773	5	5	P1P2	0.4517286	-1.842047867	5	5	P1P2	0.738768461	-0.320895355	5	5	P1P2	0.098932255	-0.360869478	5	5	P1P2	0.267522571	-0.502201605	5	5
ANKMY1	P1P2	0.18973023	0.376327121	7	7	P1P2	0.37668225	-0.910830415	7	7	P1P2	0.966159928	-0.48840664	7	7	P1P2	0.123995932	-0.227642235	7	7	P1P2	0.686794029	-1.655233507	7	7	P1P2	0.265286255	-0.557097713	7	7	P1P2	0.933582367	-1.623533141	7	7	P1P2	0.126429771	-2.873650166	7	7	P1P2	0.07152757	-2.050346536	7	7
ANKMY2	P1P2	0.061115611	0.742974069	5	5	P1P2	0.532408884	0.224379353	5	5	P1P2	0.041227956	0.418171491	5	5	P1P2	0.428513235	-0.741075681	5	5	P1P2	0.131148714	0.751529674	5	5	P1P2	0.151809532	0.005226996	5	5	P1P2	0.046826938	0.991528108	5	5	P1P2	0.562858871	0.14598003	5	5	P1P2	0.047542643	0.583619437	5	5
ANKRA2	P1P2	0.764948455	-0.601508341	5	5	P1P2	0.399118447	0.158969366	5	5	P1P2	0.935886872	-0.252739673	5	5	P1P2	0.226414891	-0.758465646	5	5	P1P2	0.149127052	-2.897577415	5	5	P1P2	0.585755966	-1.728650398	5	5	P1P2	0.599516692	0.359194719	5	5	P1P2	0.780330918	-0.071505134	5	5	P1P2	0.584632534	0.151592257	5	5
ANKRD1	P1P2	0.173207272	-2.31351247	5	5	P1P2	0.37448011	-2.380276137	5	5	P1P2	0.274352864	-2.416115964	5	5	P1P2	0.871610952	-1.407590796	5	5	P1P2	0.454179928	-2.305162912	5	5	P1P2	0.828576341	-1.755494134	5	5	P1P2	0.019490022	-2.631246179	5	5	P1P2	0.410168601	-0.314116054	5	5	P1P2	0.028897039	-1.472002566	5	5
ANKRD10	P1P2	0.366697081	0.020510378	5	5	P1P2	0.165165718	0.349294157	5	5	P1P2	0.324479321	0.334639952	5	5	P1P2	0.465071476	-1.629882064	5	5	P1P2	0.087176276	-0.494154126	5	5	P1P2	0.067209141	-1.083068327	5	5	P1P2	0.945394992	0.0532855	5	5	P1P2	0.801720148	0.41277367	5	5	P1P2	0.661416615	0.270248355	5	5
ANKRD11	P1P2	0.257326909	-0.617557299	5	5	P1P2	0.118130211	0.497783538	5	5	P1P2	0.894425501	-0.122931549	5	5	P1P2	0.245775252	1.125664214	5	5	P1P2	0.13969674	0.831826051	5	5	P1P2	0.03749791	0.846307597	5	5	P1P2	0.015765539	0.884682602	5	5	P1P2	0.997067821	-0.075271366	5	5	P1P2	0.035165455	0.444877191	5	5
ANKRD12	P1P2	0.491375116	-0.644092208	5	5	P1P2	0.680337483	0.203318275	5	5	P1P2	0.686333255	-0.327712015	5	5	P1P2	0.239849039	-3.821606265	5	5	P1P2	0.094988245	-1.221001544	5	5	P1P2	0.191931489	-2.45554177	5	5	P1P2	0.487248483	0.120906748	5	5	P1P2	0.665436889	0.034161122	5	5	P1P2	0.456161377	0.179550817	5	5
ANKRD13A	P1P2	0.011373625	-1.140096473	5	5	P1P2	0.003295553	1.440773881	5	5	P1P2	0.508559383	0.202729042	5	5	P1P2	0.287166741	-5.629801225	5	5	P1P2	0.616933252	-1.003379654	5	5	P1P2	0.402763365	-3.316590439	5	5	P1P2	0.748635707	0.226395759	5	5	P1P2	0.072327651	-0.864843145	5	5	P1P2	0.435685146	-0.566856207	5	5
ANKRD13B	P1P2	0.152574409	-0.561200562	5	5	P1P2	0.65951304	-0.270821338	5	5	P1P2	0.28562115	-0.337057162	5	5	P1P2	0.779504186	-4.009098078	5	5	P1P2	0.637782254	-1.429123464	5	5	P1P2	0.690086247	-2.574491956	5	5	P1P2	0.335574037	-0.153819416	5	5	P1P2	0.280130265	0.478079643	5	5	P1P2	0.35926285	0.141355783	5	5
ANKRD13C	P1P2	0.078949317	-1.034682783	5	5	P1P2	0.439543491	-0.262545631	5	5	P1P2	0.064885017	-0.554882739	5	5	P1P2	0.559488804	-3.181648771	5	5	P1P2	0.167164426	0.44819133	5	5	P1P2	0.795622665	-1.522311324	5	5	P1P2	0.027186724	-1.279543521	5	5	P1P2	0.794782979	0.066043168	5	5	P1P2	0.076895303	-0.601833876	5	5
ANKRD13D	P1P2	0.721769684	0.323489815	5	5	P1P2	0.926798362	0.033543253	5	5	P1P2	0.727612248	0.129194393	5	5	P1P2	0.072024975	2.001475974	5	5	P1P2	0.025539438	-1.744264937	5	5	P1P2	0.728394797	-0.295665722	5	5	P1P2	0.004895544	1.462480023	5	5	P1P2	0.340778323	-0.385278214	5	5	P1P2	0.018087103	0.476070726	5	5
ANKRD16	P1P2	0.212119359	0.635018448	5	5	P1P2	0.226640444	-0.905176001	5	5	P1P2	0.769697229	-0.136213285	5	5	P1P2	0.159134515	0.205088604	5	5	P1P2	0.552980302	0.333322233	5	5	P1P2	0.085885113	0.213847591	5	5	P1P2	0.356010208	0.748063016	5	5	P1P2	0.766577797	-0.109540756	5	5	P1P2	0.476661712	0.092784884	5	5
ANKRD17	P1P2	0.054758183	0.299703246	5	5	P1P2	0.875726007	0.116449275	5	5	P1P2	0.107746991	0.360330318	5	5	P1P2	0.600550919	-3.305480828	5	5	P1P2	0.862227562	-2.179811926	5	5	P1P2	0.381075528	-3.082025293	5	5	P1P2	0.762270353	-0.258716229	5	5	P1P2	0.10352435	0.481515669	5	5	P1P2	0.448297792	0.131987989	5	5
ANKRD18A	"ENST00000564591.1,ENST00000566717.2"	0.356394752	-0.303463769	5	5	"ENST00000564591.1,ENST00000566717.2"	0.48989104	0.403794322	5	5	"ENST00000564591.1,ENST00000566717.2"	0.952136384	-0.028225699	5	5	"ENST00000564591.1,ENST00000566717.2"	0.312653182	-3.363606814	5	5	"ENST00000564591.1,ENST00000566717.2"	0.832167828	-0.687832125	5	5	"ENST00000564591.1,ENST00000566717.2"	0.418563893	-2.105780749	5	5	"ENST00000564591.1,ENST00000566717.2"	0.735693662	0.320686295	5	5	"ENST00000564591.1,ENST00000566717.2"	0.57004595	-0.080298394	5	5	"ENST00000564591.1,ENST00000566717.2"	0.70398621	-0.048696209	5	5
ANKRD18B	P1P2	0.043435146	0.873580273	5	5	P1P2	0.673169173	-0.748797028	5	5	P1P2	0.298334958	-0.034361452	5	5	P1P2	0.224229109	-5.243579057	5	5	P1P2	0.860944027	0.134504639	5	5	P1P2	0.363561432	-2.493989294	5	5	P1P2	0.518428436	0.179238774	5	5	P1P2	0.9508356	-0.040259445	5	5	P1P2	0.799407656	0.222117789	5	5
ANKRD2	P1P2	0.629420316	0.104616884	5	5	P1P2	0.698988438	-0.017676002	5	5	P1P2	0.53187281	0.212617131	5	5	P1P2	0.422350925	-0.810385292	5	5	P1P2	0.176645354	-2.069483247	5	5	P1P2	0.882427538	-1.309035594	5	5	P1P2	0.471544624	0.140654046	5	5	P1P2	0.36230639	0.268090332	5	5	P1P2	0.267170161	0.345670123	5	5
ANKRD22	P1P2	0.24387185	0.438629707	5	5	P1P2	0.051594932	-0.877079516	5	5	P1P2	0.82135292	-0.165705653	5	5	P1P2	0.084584487	0.573557123	5	5	P1P2	0.946283911	-1.257406746	5	5	P1P2	0.163333031	-0.462090134	5	5	P1P2	0.007288446	-2.514826837	5	5	P1P2	0.756621244	-2.121608443	5	5	P1P2	0.042642918	-2.391777625	5	5
ANKRD23	P2	0.048309865	-1.198049524	5	5	P1	0.26234766	0.342962835	5	5	P2	0.11832252	-0.70560139	5	5	P1	0.359769387	-0.505495948	5	5	P1	0.508035826	0.523267621	5	5	P1	0.291864105	0.008885836	5	5	P1	0.119194305	0.591166285	5	5	P2	0.591301515	-0.380101104	5	5	P1	0.381519915	0.197776361	5	5
ANKRD24	P1P2	0.976895908	0.032317904	5	5	P1P2	0.541023123	-0.258432421	5	5	P1P2	0.978174232	-0.189054162	5	5	P1P2	0.320143898	-3.332892938	5	5	P1P2	0.170960902	0.652408481	5	5	P1P2	0.8766271	-1.453043291	5	5	P1P2	0.109293068	0.714790165	5	5	P1P2	0.29268006	0.322814808	5	5	P1P2	0.042726517	0.381381003	5	5
ANKRD26	P1P2	0.002180086	-1.350554345	5	5	P1P2	0.290065899	-0.590741813	5	5	P1P2	0.008786821	-1.036636191	5	5	P1P2	0.018798439	-5.684144846	5	5	P1P2	0.013729738	-5.430888675	5	5	P1P2	0.00542679	-5.342831197	5	5	P1P2	0.326247377	-0.23080075	5	5	P1P2	0.152844702	0.428045906	5	5	P1P2	0.796883799	0.001431765	5	5
ANKRD27	P1P2	0.050576763	-1.16246101	5	5	P1P2	0.166663054	0.227079823	5	5	P1P2	0.213135006	-0.369120788	5	5	P1P2	0.48602301	-3.451428891	5	5	P1P2	0.185298861	-4.976543756	5	5	P1P2	0.363130132	-3.688571191	5	5	P1P2	0.395994851	-1.101933639	5	5	P1P2	0.456152003	-0.253125723	5	5	P1P2	0.348236772	-0.639457978	5	5
ANKRD28	P1P2	0.964537063	-0.188232585	5	5	P1P2	0.993809893	-0.083618926	5	5	P1P2	0.957991438	-0.089062085	5	5	P1P2	0.814785765	-2.995778075	5	5	P1P2	0.612340999	-0.131505069	5	5	P1P2	0.974578627	-1.432071144	5	5	P1P2	0.262233313	0.173573774	5	5	P1P2	0.453195696	0.182920628	5	5	P1P2	0.243291561	0.213786013	5	5
ANKRD29	P1P2	0.353424607	0.457177025	5	5	P1P2	0.46658403	0.218414815	5	5	P1P2	0.171727888	0.348677331	5	5	P1P2	0.928133944	-2.480282112	5	5	P1P2	0.747942216	-1.803133688	5	5	P1P2	0.934228684	-1.958364275	5	5	P1P2	0.727106862	0.062346467	5	5	P1P2	0.261652951	0.568313769	5	5	P1P2	0.359691265	0.407574846	5	5
ANKRD30A	P1P2	0.671707551	-0.438248147	5	5	P1P2	0.681535037	0.318483727	5	5	P1P2	0.944333716	0.070760206	5	5	P1P2	0.953136729	-2.078643083	5	5	P1P2	0.066562555	-1.628349045	5	5	P1P2	0.440027735	-1.855124945	5	5	P1P2	0.122514927	0.55215476	5	5	P1P2	0.8118384	-0.102432076	5	5	P1P2	0.25571943	0.197494521	5	5
ANKRD30B	P1P2	0.058568113	-1.097518821	5	5	P1P2	0.674361853	0.114425759	5	5	P1P2	0.234902258	-0.392345358	5	5	P1P2	0.594602171	-5.339787383	5	5	P1P2	0.561757059	-0.817100049	5	5	P1P2	0.419975359	-2.869529477	5	5	P1P2	0.675144446	-0.220552644	5	5	P1P2	0.496589555	-0.176990078	5	5	P1P2	0.539458748	-0.329447476	5	5
ANKRD31	P1P2	0.970390373	-0.096322422	5	5	P1P2	0.546442161	-0.415763646	5	5	P1P2	0.568937404	-0.16038553	5	5	P1P2	0.694008918	-1.110157375	5	5	P1P2	0.725773291	-0.344805915	5	5	P1P2	0.664380865	-0.542178626	5	5	P1P2	0.421425383	0.004158431	5	5	P1P2	0.850689248	0.0948975	5	5	P1P2	0.388673291	-0.030870717	5	5
ANKRD32	P1P2	0.412055265	0.298485929	5	5	P1P2	0.9508356	-0.130797221	5	5	P1P2	0.465085684	0.150805331	5	5	P1P2	0.643507979	-1.513148438	5	5	P1P2	0.221660437	-1.127162458	5	5	P1P2	0.603865568	-1.026943213	5	5	P1P2	0.488783057	-0.425696381	5	5	P1P2	0.547529186	-0.58704785	5	5	P1P2	0.415749352	-0.386568316	5	5
ANKRD33	P1P2	0.370607853	-0.333352975	5	5	P1P2	0.358874232	0.131337253	5	5	P1P2	0.866722777	-0.101007861	5	5	P1P2	0.400052139	-3.781164096	5	5	P1P2	0.456152003	-1.125365032	5	5	P1P2	0.485818779	-2.453264564	5	5	P1P2	0.784739767	-0.074224457	5	5	P1P2	0.663657519	0.034232615	5	5	P1P2	0.823485299	0.117677557	5	5
ANKRD33B	P1P2	0.618741235	-0.532772694	5	5	P1P2	0.110272478	-0.719954568	5	5	P1P2	0.147979557	-0.361995408	5	5	P1P2	0.460099055	-1.104636776	5	5	P1P2	0.033084014	1.12683675	5	5	P1P2	0.080933367	-0.060428586	5	5	P1P2	0.884604177	-0.264423723	5	5	P1P2	0.071553253	-0.607219762	5	5	P1P2	0.311752013	-0.476309556	5	5
ANKRD34A	P1	0.204161088	0.567200551	5	5	P1	0.0578699	0.599213209	5	5	P1	0.014141804	0.553977144	5	5	P1	0.488837535	-3.22402554	5	5	P1	0.193981543	-0.19431364	5	5	P1	0.68467515	-1.758695151	5	5	P2	0.146455251	0.593857261	5	5	P1	0.171216278	-1.031999652	5	5	P2	0.662009042	0.133510555	5	5
ANKRD34B	P2	0.070193859	0.869248699	5	5	P1	0.037937471	0.625363421	5	5	P1	0.077804855	0.348244526	5	5	P2	0.225945234	-5.055202357	5	5	P1	0.017732404	1.382644224	5	5	P1	0.255036578	-0.146909858	5	5	P2	0.186537106	-0.387766329	5	5	P1	0.251215999	0.346434744	5	5	P1	0.096358434	0.535076092	5	5
ANKRD34C	P1P2	0.285760488	0.481632721	5	5	P1P2	0.906709452	-0.04878387	5	5	P1P2	0.407851614	0.164730753	5	5	P1P2	0.142887056	-0.339044745	5	5	P1P2	0.611195302	-1.549304158	5	5	P1P2	0.37444791	-1.249211437	5	5	P1P2	0.086098863	0.864196838	5	5	P1P2	0.122417955	0.523141863	5	5	P1P2	0.04556404	0.69366935	5	5
ANKRD35	P1P2	0.105283504	0.775222938	5	5	P1P2	0.193421533	-0.704949741	5	5	P1P2	0.596955045	0.063094959	5	5	P1P2	0.215334476	0.699670355	5	5	P1P2	0.836630402	-1.299046157	5	5	P1P2	0.498693223	-0.117898781	5	5	P1P2	0.54734718	0.422635137	5	5	P1P2	0.610050556	-0.27853355	5	5	P1P2	0.854135542	0.072050794	5	5
ANKRD36	P1P2	0.789964151	0.189874308	5	5	P1P2	0.46658403	0.051199159	5	5	P1P2	0.496589557	0.094201297	5	5	P1P2	0.624321372	-0.787181074	5	5	P1P2	0.960594431	-0.450632238	5	5	P1P2	0.824757373	-0.492980377	5	5	P1P2	0.70760965	-0.103079492	5	5	P1P2	0.726386101	0.268025419	5	5	P1P2	0.897278833	0.045660368	5	5
ANKRD36C	P1P2	0.487786378	-0.558534251	5	5	P1P2	0.845571199	-0.160792679	5	5	P1P2	0.704438051	-0.394210226	5	5	P1P2	0.815102594	-3.100015486	5	5	P1P2	0.855813594	-3.050547526	5	5	P1P2	0.993480669	-3.075281506	5	5	P1P2	0.951237802	0.003376339	5	5	P1P2	0.410632936	0.372250111	5	5	P1P2	0.531388429	0.146325569	5	5
ANKRD37	P1P2	0.373229366	0.536050286	5	5	P1P2	0.474115808	-0.391740012	5	5	P1P2	0.978174232	0.003711807	5	5	P1P2	0.306821665	-3.58988857	5	5	P1P2	0.723935915	-0.534397584	5	5	P1P2	0.427550274	-1.944737446	5	5	P1P2	0.78662063	-0.159905306	5	5	P1P2	0.332564336	-0.81049473	5	5	P1P2	0.577913077	-0.542408442	5	5
ANKRD39	P1P2	0.967138317	-0.305044352	5	5	P1P2	0.801720148	0.042763073	5	5	P1P2	0.804878618	0.042361465	5	5	P1P2	0.540966156	-0.253149392	5	5	P1P2	0.590737518	0.428706662	5	5	P1P2	0.323623015	-0.029343049	5	5	P1P2	0.02536924	0.872819505	5	5	P1P2	0.719654903	0.136503741	5	5	P1P2	0.03638867	0.547123011	5	5
ANKRD40	P1P2	0.594513777	-1.714704156	5	5	P1P2	0.982734034	-0.096640415	5	5	P1P2	0.532408886	-0.926589149	5	5	P1P2	0.649370122	-2.757479793	5	5	P1P2	0.660696118	-2.142601636	5	5	P1P2	0.216365169	-2.230585692	5	5	P1P2	0.185993874	0.445905906	5	5	P1P2	0.936536385	-0.175701775	5	5	P1P2	0.274997061	0.271056343	5	5
ANKRD42	P1P2	0.097791388	0.918621633	5	5	P1P2	0.149127052	0.555968659	5	5	P1P2	0.014797069	0.639725723	5	5	P1P2	0.355928711	-5.415463933	5	5	P1P2	0.046345736	1.322212535	5	5	P1P2	0.955039932	-2.36547923	5	5	P1P2	0.837203204	-0.475044745	5	5	P1P2	0.897655788	0.117374128	5	5	P1P2	0.613587478	-0.304730758	5	5
ANKRD44	ENST00000450567.1	0.557227402	-0.259122854	5	5	ENST00000450567.1	0.195668712	0.141904088	5	5	ENST00000450567.1	0.738062361	0.095864784	5	5	ENST00000328737.2	0.081253837	1.683525283	5	5	ENST00000328737.2	0.319293267	0.500823097	5	5	ENST00000328737.2	0.025758863	0.942962215	5	5	ENST00000450567.1	0.365867719	-0.303699694	5	5	ENST00000450567.1	0.310641127	0.369675906	5	5	ENST00000328737.2	0.882427538	-0.071174641	5	5
ANKRD45	P1P2	0.011695024	1.039618104	5	5	P1P2	0.629639009	0.151371804	5	5	P1P2	0.033557781	0.675798661	5	5	P1P2	0.95801355	-2.762812088	5	5	P1P2	0.30291107	0.693581382	5	5	P1P2	0.649613002	-0.991549485	5	5	P1P2	0.255697128	0.513861763	5	5	P1P2	0.317708532	0.27857574	5	5	P1P2	0.110357961	0.394163726	5	5
ANKRD46	P1P2	0.8502052	-0.390636262	5	5	P1P2	0.731294857	-0.11283267	5	5	P1P2	0.91383162	-0.182821648	5	5	P1P2	0.790799031	-2.958650917	5	5	P1P2	0.466084283	-1.451427916	5	5	P1P2	0.397728978	-2.046984294	5	5	P1P2	0.117656264	0.614051925	5	5	P1P2	0.765954362	-0.185990102	5	5	P1P2	0.25571943	0.155497036	5	5
ANKRD49	P1P2	0.620788167	-0.723310206	6	6	P1P2	0.092034569	0.441058232	6	6	P1P2	0.579997167	-0.088284658	6	6	P1P2	0.438291651	-2.202054552	6	6	P1P2	0.940291779	0.057431451	6	6	P1P2	0.640904876	-0.941841857	6	6	P1P2	0.839310914	-0.425823334	6	6	P1P2	0.458117031	0.205542007	6	6	P1P2	0.992562848	-0.06238517	6	6
ANKRD50	P1P2	0.44584475	-0.220450678	5	5	P1P2	0.155441206	0.403527658	5	5	P1P2	0.769697229	0.055236822	5	5	P1P2	0.441962128	-2.912664108	5	5	P1P2	0.594690681	-0.997630545	5	5	P1P2	0.397273195	-1.901485032	5	5	P1P2	0.70639726	-1.393344313	5	5	P1P2	0.409240868	0.347432945	5	5	P1P2	0.923190057	-0.357407359	5	5
ANKRD52	P1P2	0.072758636	0.938839988	5	5	P1P2	0.107389973	-2.638953294	5	5	P1P2	0.660104474	-0.790904875	5	5	P1P2	0.469070831	-4.904300287	5	5	P1P2	0.07919078	-3.367103232	5	5	P1P2	0.177596607	-4.031133695	5	5	P1P2	0.013095611	1.086288278	5	5	P1P2	0.001859093	-2.35446549	5	5	P1P2	0.398185076	-0.700437334	5	5
ANKRD53	P1P2	0.455147712	0.165316471	5	5	P1P2	0.402781768	0.154052253	5	5	P1P2	0.443905757	0.265412417	5	5	P1P2	0.815419453	-2.922205194	5	5	P1P2	0.663361141	-1.743916002	5	5	P1P2	0.447320286	-2.577223394	5	5	P1P2	0.078344236	0.984825741	5	5	P1P2	0.439543491	0.158327772	5	5	P1P2	0.030428977	0.509119933	5	5
ANKRD54	P1P2	0.403277394	0.239231568	5	5	P1P2	0.386007927	-0.970613757	5	5	P1P2	0.549706442	-0.276425261	5	5	P1P2	0.316186907	-1.111806141	5	5	P1P2	0.430893193	0.350682998	5	5	P1P2	0.143581203	-0.474734843	5	5	P1P2	0.979834543	-0.023442904	5	5	P1P2	0.177431294	0.428038065	5	5	P1P2	0.328048566	0.075627917	5	5
ANKRD55	ENST00000341048.4	0.460335357	0.158494326	5	5	ENST00000341048.4	0.183274588	-0.759868216	5	5	ENST00000341048.4	0.524396582	-0.154756985	5	5	ENST00000341048.4	0.093156894	-4.316103329	5	5	ENST00000341048.4	0.835354838	0.038788078	5	5	ENST00000341048.4	0.311752013	-2.276483521	5	5	ENST00000341048.4	0.970731012	-0.081181831	5	5	ENST00000341048.4	0.746086531	0.151381427	5	5	ENST00000341048.4	0.588005832	-0.025197853	5	5
ANKRD6	P1P2	0.311931111	-0.351589178	5	5	P1P2	0.390498795	-0.302754208	5	5	P1P2	0.21494166	-0.433563101	5	5	P1P2	0.907728649	-1.560616842	5	5	P1P2	0.780957733	-2.231078533	5	5	P1P2	0.818401675	-2.090518888	5	5	P1P2	0.294005119	-0.776756058	5	5	P1P2	0.226640444	-0.504349944	5	5	P1P2	0.133570343	-0.460774777	5	5
ANKRD60	ENST00000457363.1	0.396427269	-0.326218301	5	5	ENST00000457363.1	0.676749667	-0.353760609	5	5	ENST00000457363.1	0.709902878	-0.221927294	5	5	ENST00000457363.1	0.705798998	-0.553049107	5	5	ENST00000457363.1	0.777198995	-1.722542892	5	5	ENST00000457363.1	0.677485497	-1.467469824	5	5	ENST00000457363.1	0.135027808	0.828581789	5	5	ENST00000457363.1	0.814372952	0.203237017	5	5	ENST00000457363.1	0.134418821	0.595775361	5	5
ANKRD61	P1P2	0.950237653	0.070702212	5	5	P1P2	0.781584689	0.087704889	5	5	P1P2	0.916423246	0.018307344	5	5	P1P2	0.399138648	-0.464043085	5	5	P1P2	0.46658403	0.324829789	5	5	P1P2	0.244283126	-0.10712591	5	5	P1P2	0.105730281	0.588445354	5	5	P1P2	0.654789265	0.085460358	5	5	P1P2	0.109449652	0.342100602	5	5
ANKRD62	P1P2	0.886154283	0.050704489	5	5	P1P2	0.046885739	0.771091986	5	5	P1P2	0.103351304	0.432301131	5	5	P1P2	0.396405715	0.736588838	5	5	P1P2	0.9508356	-0.402958767	5	5	P1P2	0.265412897	0.279486188	5	5	P1P2	0.776604009	-0.113737946	5	5	P1P2	0.724548198	-0.164427403	5	5	P1P2	0.796883799	-0.158252817	5	5
ANKRD63	P1P2	0.969089488	-0.001464765	5	5	P1P2	0.98143117	-0.0602874	5	5	P1P2	0.9118885	0.040361677	5	5	P1P2	0.449754438	-3.102091903	5	5	P1P2	0.655378987	-0.377840759	5	5	P1P2	0.546502333	-1.662322247	5	5	P1P2	0.589354107	-1.964735105	5	5	P1P2	0.30367827	0.830923875	5	5	P1P2	0.808257504	-0.741507294	5	5
ANKRD65	P1	0.68664606	0.260486691	5	5	P1	0.57004595	0.512621056	5	5	P1	0.231699751	0.210760118	5	5	P1	0.111833324	-0.694114048	5	5	P1	0.050382006	-5.014689106	5	5	P2	0.379744274	-2.391359462	5	5	P2	0.017157523	1.29577798	5	5	P1	0.155678903	-0.662792106	5	5	P2	0.326434753	0.335990187	5	5
ANKRD66	P1P2	0.671410075	-0.424855167	5	5	P1P2	0.173011912	0.173177588	5	5	P1P2	0.990552068	0.144521763	5	5	P1P2	0.014699588	-5.498264121	5	5	P1P2	0.014797069	1.665621328	5	5	P1P2	0.108367494	-2.449965258	5	5	P1P2	0.952536571	-0.067471127	5	5	P1P2	0.871222306	-0.149190944	5	5	P1P2	0.859908532	0.038982952	5	5
ANKRD7	P2	0.393254728	-0.56863599	5	5	P1	0.137520558	-0.735194208	5	5	P2	0.126623333	-0.526380324	5	5	P2	0.355078752	-0.47722572	5	5	P1	0.434485423	-0.983195176	5	5	P1	0.490432757	-1.66503753	5	5	P2	0.050457747	-1.454613073	5	5	P1	0.216759323	-0.558370369	5	5	P2	0.075273135	-0.875531893	5	5
ANKRD9	P1P2	0.499112769	-0.13630098	5	5	P1P2	0.537784639	0.230709002	5	5	P1P2	0.347442262	0.013467145	5	5	P1P2	0.08247211	0.993392245	5	5	P1P2	0.161222348	-2.765625364	5	5	P1P2	0.620491287	-0.531777823	5	5	P1P2	0.789130385	-0.263308978	5	5	P1P2	0.772195461	-0.01481022	5	5	P1P2	0.820942547	-0.130993046	5	5
ANKS1A	P1P2	0.063462922	0.620661872	5	5	P1P2	0.177431294	-0.770412317	5	5	P1P2	0.703225703	0.035773078	5	5	P1P2	0.590087944	-3.342665958	5	5	P1P2	0.250710309	-4.545499003	5	5	P1P2	0.121138548	-3.330292642	5	5	P1P2	0.266420406	0.260698663	5	5	P1P2	0.32207898	0.321296085	5	5	P1P2	0.130841395	0.189916075	5	5
ANKS1B	"ENST00000329257.7,ENST00000547776.2"	0.819634745	0.00901423	5	5	"ENST00000329257.7,ENST00000547776.2"	0.239438229	-0.663423383	5	5	"ENST00000329257.7,ENST00000547776.2"	0.364461897	-0.327204576	5	5	"ENST00000329257.7,ENST00000547776.2"	0.606526422	-4.086378708	5	5	"ENST00000329257.7,ENST00000547776.2"	0.736214637	0.045515124	5	5	"ENST00000329257.7,ENST00000547776.2"	0.655504051	-1.897327392	5	5	"ENST00000329257.7,ENST00000547776.2"	0.524785919	0.466323039	5	5	"ENST00000329257.7,ENST00000547776.2"	0.320883166	-0.273383798	5	5	"ENST00000329257.7,ENST00000547776.2"	0.746266555	0.18684181	5	5
ANKS3	P1P2	0.534449539	-0.386271556	5	5	P1P2	0.403241096	0.192503088	5	5	P1P2	0.730066628	0.021632699	5	5	P1P2	0.159860855	1.022222316	5	5	P1P2	0.498660417	0.231910519	5	5	P1P2	0.056510359	0.454602686	5	5	P1P2	0.942150235	-0.156098667	5	5	P1P2	0.391400764	-0.830634676	5	5	P1P2	0.603865568	-0.426332087	5	5
ANKS4B	P1P2	0.863012462	0.101681412	5	5	P1P2	0.344516651	0.399535624	5	5	P1P2	0.267598595	0.196753134	5	5	P1P2	0.81225223	-3.211883652	5	5	P1P2	0.952136383	-2.655212049	5	5	P1P2	0.721041923	-3.211102707	5	5	P1P2	0.350934277	0.530885595	5	5	P1P2	0.143010578	0.968836838	5	5	P1P2	0.11918982	0.702579187	5	5
ANKS6	P1P2	0.170138226	0.632899661	5	5	P1P2	0.944333716	-0.171821836	5	5	P1P2	0.267951208	0.149693899	5	5	P1P2	0.311481076	-5.634071322	5	5	P1P2	0.391400764	-0.530444983	5	5	P1P2	0.320428983	-3.213095661	5	5	P1P2	0.411140152	0.381688671	5	5	P1P2	0.411097583	0.193449929	5	5	P1P2	0.222189531	0.320138358	5	5
ANKUB1	ENST00000446160.1	0.671112651	-0.180599779	5	5	ENST00000446160.1	0.551887954	0.224126716	5	5	ENST00000446160.1	0.855813595	0.004390118	5	5	ENST00000446160.1	0.835121677	-1.021706557	5	5	ENST00000446160.1	0.438577451	0.193941869	5	5	ENST00000446160.1	0.458634563	-0.469040141	5	5	ENST00000446160.1	0.403754466	0.325507193	5	5	ENST00000446160.1	0.871222306	-0.033045216	5	5	ENST00000446160.1	0.379301159	0.170417834	5	5
ANKZF1	P1P2	0.968439077	-0.020459818	5	5	P1P2	0.223829458	0.446499373	5	5	P1P2	0.379773952	0.158665672	5	5	P1P2	0.950536464	-0.695110785	5	5	P1P2	0.944983744	-0.032858672	5	5	P1P2	0.613013693	-0.441020034	5	5	P1P2	0.629311154	0.197590054	5	5	P1P2	0.558457895	0.223597036	5	5	P1P2	0.394091543	0.190680086	5	5
ANLN	P1P2	0.00644285	1.238138227	5	5	P1P2	0.214036956	-0.476111558	5	5	P1P2	0.047248676	0.488791624	5	5	P1P2	0.013270473	2.252641126	5	5	P1P2	0.583428193	-1.736198969	5	5	P1P2	0.25062894	0.308795555	5	5	P1P2	0.10947367	0.99621707	5	5	P1P2	0.809622282	-0.191461385	5	5	P1P2	0.202142431	0.39907047	5	5
ANO1	P1P2	0.930116713	0.024032812	5	5	P1P2	0.412027813	-0.32704129	5	5	P1P2	0.683332873	-0.071461643	5	5	P1P2	0.447799092	-0.707891494	5	5	P1P2	0.627899825	-1.465014527	5	5	P1P2	0.70095586	-1.307063631	5	5	P1P2	0.675740419	0.463408362	5	5	P1P2	0.515918738	0.220588409	5	5	P1P2	0.38196462	0.265963552	5	5
ANO10	P1P2	0.18862617	-0.509900937	5	5	P1P2	0.734368439	-0.098837997	5	5	P1P2	0.461599966	-0.289856202	5	5	P1P2	0.394590051	0.52213291	5	5	P1P2	0.158311796	0.732995892	5	5	P1P2	0.081646685	0.807703515	5	5	P1P2	0.016375495	-1.315667575	5	5	P1P2	0.564513541	-0.244779851	5	5	P1P2	0.046905396	-0.84115228	5	5
ANO2	P1P2	0.479130072	0.25001015	5	5	P1P2	0.34744226	0.161962687	5	5	P1P2	0.21797723	0.161098658	5	5	P1P2	0.647022632	-0.223359067	5	5	P1P2	0.521209044	0.353758292	5	5	P1P2	0.235138437	-0.093597392	5	5	P1P2	0.486737537	0.597943898	5	5	P1P2	0.369667719	-0.077961854	5	5	P1P2	0.319633706	0.257125785	5	5
ANO3	P1P2	0.168181819	-0.789978204	4	4	P1P2	0.658135785	-0.302226953	4	4	P1P2	0.278939856	-0.51781496	4	4	P1P2	0.620460288	-0.893500095	4	4	P1P2	0.660780883	-0.028228883	4	4	P1P2	0.604064221	-0.460864489	4	4	P1P2	0.961818304	-0.004168697	4	4	P1P2	0.174589409	0.41740466	4	4	P1P2	0.381112024	0.210315208	4	4
ANO4	P1P2	0.582145218	0.162755082	5	5	P1P2	0.091014881	0.382402733	5	5	P1P2	0.137304388	0.407037276	5	5	P1P2	0.220209905	1.175642681	5	5	P1P2	0.957340758	-0.438075209	5	5	P1P2	0.285182947	0.250752268	5	5	P1P2	0.569271027	0.140609299	5	5	P1P2	0.880233736	0.007808237	5	5	P1P2	0.76864252	0.126720866	5	5
ANO5	P1P2	0.239933457	0.262550695	5	5	P1P2	0.852610151	-0.257737865	5	5	P1P2	0.430415537	0.144161732	5	5	P1P2	0.714003138	-3.467499746	5	5	P1P2	0.503076199	-3.528144965	5	5	P1P2	0.394545118	-3.659227279	5	5	P1P2	0.877527607	-0.110188999	5	5	P1P2	0.143456943	-0.437387933	5	5	P1P2	0.52284808	-0.346644386	5	5
ANO6	P1P2	0.102679802	1.239438966	5	5	P1P2	0.023513064	0.537254393	5	5	P1P2	0.006498558	0.789892257	5	5	P1P2	0.28772153	-4.962693573	5	5	P1P2	0.85389124	-2.164465011	5	5	P1P2	0.081360748	-3.172584911	5	5	P1P2	0.197933024	-1.798154193	5	5	P1P2	0.022003349	0.727202505	5	5	P1P2	0.725941022	-0.634857481	5	5
ANO7	P1P2	0.656897601	0.424810641	5	5	P1P2	0.958642145	-0.00183407	5	5	P1P2	0.393661214	0.110985447	5	5	P1P2	0.313828189	-0.603085294	5	5	P1P2	0.403241096	-2.295312434	5	5	P1P2	0.923838999	-1.452497823	5	5	P1P2	0.587668098	-0.953970782	5	5	P1P2	0.192305078	0.621735406	5	5	P1P2	0.93487843	-0.070574043	5	5
ANO8	P1P2	0.875855829	-0.120947219	5	5	P1P2	0.173269576	0.303361898	5	5	P1P2	0.481713919	0.173795902	5	5	P1P2	0.085100874	-6.312780111	5	5	P1P2	0.649491496	-2.412723818	5	5	P1P2	0.032358926	-3.431661946	5	5	P1P2	0.249945678	-1.51093494	5	5	P1P2	0.612914204	-0.049715403	5	5	P1P2	0.318047029	-0.85185376	5	5
ANO9	P1P2	0.041279467	0.787973211	5	5	P1P2	0.497624413	0.374682282	5	5	P1P2	0.058520004	0.653147068	5	5	P1P2	0.436168957	-0.939526694	5	5	P1P2	0.46658403	-2.178792762	5	5	P1P2	0.832399366	-1.686169636	5	5	P1P2	0.119194305	0.77706929	5	5	P1P2	0.838544553	-0.022111439	5	5	P1P2	0.161857539	0.39827115	5	5
ANP32A	P1P2	0.358953075	-0.362415021	5	5	P1P2	0.733138492	0.083212562	5	5	P1P2	0.79226436	-0.120358562	5	5	P1P2	0.371446822	-0.590490998	5	5	P1P2	0.486304387	-1.832651918	5	5	P1P2	0.210056496	-1.277048487	5	5	P1P2	0.214911935	-0.760495019	5	5	P1P2	0.421870368	-1.670188429	5	5	P1P2	0.218498067	-1.192838317	5	5
ANP32B	P1P2	0.692656312	0.235001065	5	5	P1P2	0.492461624	-0.36791869	5	5	P1P2	0.802351585	-0.161100853	5	5	P1P2	0.864866267	-1.656525405	5	5	P1P2	0.031309881	-3.185325383	5	5	P1P2	0.317255629	-2.385570102	5	5	P1P2	0.288414386	-0.512667499	5	5	P1P2	0.09085877	-0.757991901	5	5	P1P2	0.079242037	-0.662209103	5	5
ANP32D	P1P2	0.757490009	0.001583508	5	5	P1P2	0.560106299	-0.157794093	5	5	P1P2	0.644797193	-0.125930172	5	5	P1P2	0.853327085	-2.012747491	5	5	P1P2	0.440026968	-0.971476123	5	5	P1P2	0.835588256	-1.304237351	5	5	P1P2	0.233875752	0.416571358	5	5	P1P2	0.904121401	0.063554337	5	5	P1P2	0.249283506	0.110295384	5	5
ANP32E	P1P2	0.133233717	0.235514665	5	5	P1P2	0.78597734	-0.287285388	5	5	P1P2	0.454672498	0.210467982	5	5	P1P2	0.222986885	-5.783003714	5	5	P1P2	0.27614949	-1.340618941	5	5	P1P2	0.16357993	-3.372095252	5	5	P1P2	0.291387129	0.548081389	5	5	P1P2	0.844931897	-0.102495782	5	5	P1P2	0.353722657	0.264756421	5	5
ANPEP	P1	0.402818524	0.40936556	5	5	P2	0.09242961	-0.682329737	5	5	P2	0.328101611	-0.428203219	5	5	P1	0.149456578	-4.221646654	5	5	P2	0.776573043	-0.433139814	5	5	P1	0.377090359	-2.282088117	5	5	P2	0.377213954	-0.731763604	5	5	P2	0.321281448	-0.371122046	5	5	P2	0.180504223	-0.501160231	5	5
ANTXR1	P1P2	0.604152768	0.24903902	5	5	P1P2	0.607192864	0.022691915	5	5	P1P2	0.457634216	0.148235331	5	5	P1P2	0.579430434	0.542922441	5	5	P1P2	0.595822371	-0.513228158	5	5	P1P2	0.459130101	-0.288539729	5	5	P1P2	0.701555175	-0.149369974	5	5	P1P2	0.967103691	-0.093914966	5	5	P1P2	0.562928642	-0.203105936	5	5
ANTXR2	P1P2	0.554491144	-0.596193286	5	5	P1P2	0.682733393	0.129776781	5	5	P1P2	0.609478541	-0.233208252	5	5	P1P2	0.419524386	-3.317406037	5	5	P1P2	0.059838411	-2.344108976	5	5	P1P2	0.1695902	-2.975679361	5	5	P1P2	0.40260767	0.415722162	5	5	P1P2	0.724548198	-0.149744762	5	5	P1P2	0.541621154	0.176187713	5	5
ANXA1	P1P2	0.449259492	0.283945644	5	5	P1P2	0.077942551	-0.533466619	5	5	P1P2	0.614061325	-0.093341447	5	5	P1P2	0.4064817	-0.515736847	5	5	P1P2	0.249701062	0.601275083	5	5	P1P2	0.210056496	0.122480367	5	5	P1P2	0.33721342	-0.978709091	5	5	P1P2	0.915775255	-0.227692581	5	5	P1P2	0.194729036	-0.487022905	5	5
ANXA10	P1P2	0.353847953	0.420079711	5	5	P1P2	0.949534947	-0.009850919	5	5	P1P2	0.456152005	0.135006855	5	5	P1P2	0.488325151	-0.668943603	5	5	P1P2	0.059066378	-2.480572584	5	5	P1P2	0.735156977	-1.763906935	5	5	P1P2	0.375893809	-0.820088916	5	5	P1P2	0.463092054	-0.236528043	5	5	P1P2	0.317255629	-0.480782406	5	5
ANXA11	P1P2	0.34502502	0.444103487	5	5	P1P2	0.134517937	0.336357846	5	5	P1P2	0.033151343	0.401051797	5	5	P1P2	0.136433982	-4.078800814	5	5	P1P2	0.887325102	-0.987723694	5	5	P1P2	0.368762008	-2.793647756	5	5	P1P2	0.405133199	-0.456485882	5	5	P1P2	0.618659231	0.190860403	5	5	P1P2	0.559624403	0.003557551	5	5
ANXA13	P1P2	0.755628889	-0.509590599	5	5	P1P2	0.779077718	0.093746799	5	5	P1P2	0.995113055	-0.292868033	5	5	P1P2	0.82303301	0.172142814	5	5	P1P2	0.112659232	0.776845153	5	5	P1P2	0.157011871	0.526731904	5	5	P1P2	0.236448162	0.599658082	5	5	P1P2	0.264090005	0.37614441	5	5	P1P2	0.09297112	0.487901246	5	5
ANXA2	P1P2	0.852763605	0.17591945	5	5	P1P2	0.88990605	-0.31048232	5	5	P1P2	0.78158469	-0.067281435	5	5	P1P2	0.723769482	-3.313599769	5	5	P1P2	0.2355465	0.306406717	5	5	P1P2	0.40737306	-1.59705013	5	5	P1P2	0.933718493	-0.323381646	5	5	P1P2	0.21014832	0.481881532	5	5	P1P2	0.479195819	0.030324863	5	5
ANXA2R	P1P2	0.465057305	-2.139233865	5	5	P1P2	0.003126006	0.920311966	5	5	P1P2	0.595256405	-0.420548349	5	5	P1P2	0.312653182	-3.937752118	5	5	P1P2	0.912536148	-2.330933322	5	5	P1P2	0.257432117	-2.733686507	5	5	P1P2	0.666822357	0.754515214	5	5	P1P2	0.677944796	0.262100288	5	5	P1P2	0.160392131	0.489322688	5	5
ANXA3	P1P2	0.362382079	0.323657651	5	5	P1P2	0.651255467	0.009480233	5	5	P1P2	0.331343361	0.166568942	5	5	P1P2	0.017616447	1.82652308	5	5	P1P2	0.652138186	-0.214125275	5	5	P1P2	0.051227693	0.873861048	5	5	P1P2	0.494432044	0.448976914	5	5	P1P2	0.388698651	-0.17154796	5	5	P1P2	0.57568136	0.056252	5	5
ANXA4	P1P2	0.262155657	-1.09574945	5	5	P1P2	0.404620962	0.436248713	5	5	P1P2	0.339538011	-0.419214748	5	5	P1P2	0.710352704	-1.088027792	5	5	P1P2	0.857736805	-0.344193174	5	5	P1P2	0.699745048	-0.435368465	5	5	P1P2	0.581505236	-0.016826308	5	5	P1P2	0.088848854	0.695291863	5	5	P1P2	0.21515312	0.300634614	5	5
ANXA5	P1P2	0.140114224	0.399222897	5	5	P1P2	0.757242366	0.005872317	5	5	P1P2	0.297198181	0.23564919	5	5	P1P2	0.174659735	1.277846125	5	5	P1P2	0.695967543	-0.535050313	5	5	P1P2	0.176809707	0.145957445	5	5	P1P2	0.932421938	-0.267336972	5	5	P1P2	0.769697228	-0.218567119	5	5	P1P2	0.88887986	-0.264087416	5	5
ANXA6	P1P2	0.489322674	-0.248113767	5	5	P1P2	0.842375711	0.141087416	5	5	P1P2	0.685132506	-0.106488687	5	5	P1P2	0.755194041	-2.453782763	5	5	P1P2	0.848129423	-0.206386709	5	5	P1P2	0.874695076	-1.152104374	5	5	P1P2	0.687702126	0.179279573	5	5	P1P2	0.650667259	0.359597035	5	5	P1P2	0.373569645	0.177536431	5	5
ANXA7	P1P2	0.11340989	0.63400606	5	5	P1P2	0.913831619	0.230905931	5	5	P1P2	0.167666933	0.332843275	5	5	P1P2	0.038533821	0.969085937	5	5	P1P2	0.106678753	-5.303217057	5	5	P1P2	0.807624543	-1.337751074	5	5	P1P2	0.484441866	-1.976808729	5	5	P1P2	0.048537607	-2.375896111	5	5	P1P2	0.037572872	-2.161589469	5	5
ANXA8	P1P2	0.15190672	0.638251483	6	6	P1P2	0.096282854	-0.744623984	6	6	P1P2	0.753976258	0.039065069	6	6	P1P2	0.0996344	1.607310723	6	6	P1P2	0.767601734	-0.67991045	6	6	P1P2	0.141321136	0.313745761	6	6	P1P2	0.940385855	-0.053740679	6	6	P1P2	0.744370731	-0.053441361	6	6	P1P2	0.939073797	-0.120142879	6	6
ANXA8L1	ENST00000359178.4	0.861730057	0.049368056	5	5	ENST00000359178.4	0.949534947	0.058451387	5	5	ENST00000359178.4	0.688135864	0.038681965	5	5	ENST00000359178.4	0.253835491	0.614785417	5	5	ENST00000359178.4	0.636324856	-1.307624448	5	5	ENST00000359178.4	0.622800047	-0.219495218	5	5	ENST00000359178.4	0.970080892	-0.012998152	5	5	ENST00000359178.4	0.957991438	-0.053441361	5	5	ENST00000359178.4	0.857983354	-0.053806916	5	5
ANXA9	P1P2	0.902283535	0.360915157	5	5	P1P2	0.769073041	-0.344711123	5	5	P1P2	0.79226436	0.026092211	5	5	P1P2	0.044565768	2.020534141	5	5	P1P2	0.400032392	-2.659714395	5	5	P1P2	0.479195819	-0.229650594	5	5	P1P2	0.574261062	0.063676056	5	5	P1P2	0.462594392	0.422957828	5	5	P1P2	0.352451861	0.171197969	5	5
AOAH	P1P2	0.390097616	-0.446384922	5	5	P1P2	0.283049746	0.654854795	5	5	P1P2	0.820717784	0.129353789	5	5	P1P2	0.060028704	1.231701645	5	5	P1P2	0.603202172	0.212605025	5	5	P1P2	0.038329527	0.887673293	5	5	P1P2	0.927885429	0.109445839	5	5	P1P2	0.491432523	-0.058524896	5	5	P1P2	0.425649123	-0.103499098	5	5
AOC1	P2	0.05198905	-0.952380265	5	5	P1	0.343267645	0.337647622	5	5	P2	0.084200387	-0.579847362	5	5	P1	0.095730244	-5.875341474	5	5	P2	0.022288791	-6.186405395	5	5	P2	0.14833845	-4.126508366	5	5	P1	0.292133521	0.417832835	5	5	P1	0.194261994	0.512450642	5	5	P1	0.139597462	0.352638442	5	5
AOC2	P1P2	0.726662715	-0.285569848	5	5	P1P2	0.774696059	-0.055350974	5	5	P1P2	0.77469606	-0.134157547	5	5	P1P2	0.103533147	-4.236881455	5	5	P1P2	0.425181607	-2.049276601	5	5	P1P2	0.13612827	-3.315320831	5	5	P1P2	0.848685714	-0.010614874	5	5	P1P2	0.948884671	-0.008525585	5	5	P1P2	0.93487843	0.00035124	5	5
AOC3	P1P2	0.687846542	-0.278280401	5	5	P1P2	0.079750744	0.592596859	5	5	P1P2	0.241401008	0.056432327	5	5	P1P2	0.164767325	1.512892789	5	5	P1P2	0.636033545	-1.880296418	5	5	P1P2	0.251303555	-0.225347438	5	5	P1P2	0.456123947	-0.317367003	5	5	P1P2	0.825166183	0.132458331	5	5	P1P2	0.751841352	-0.198147995	5	5
AOX1	P1	0.190829977	-0.689330694	5	5	P2	0.031245771	-0.594439352	5	5	P2	0.240418208	-0.372385575	5	5	P2	0.240829683	-5.40522014	5	5	P2	0.465584834	-1.587475933	5	5	P2	0.161123577	-2.528812773	5	5	P1	0.22879058	-0.933193107	5	5	P2	0.070024835	-1.007501197	5	5	P1	0.008615858	-1.260192098	5	5
AP1AR	P1P2	0.810135124	-0.080445149	5	5	P1P2	0.361446429	-0.360088165	5	5	P1P2	0.358874234	-0.311793593	5	5	P1P2	0.940140946	-2.514842248	5	5	P1P2	0.997067821	-1.19712198	5	5	P1P2	0.901159226	-1.684464079	5	5	P1P2	0.31906692	-0.309445908	5	5	P1P2	0.930692338	-0.013206577	5	5	P1P2	0.606717767	-0.248056012	5	5
AP1B1	P1P2	0.662214055	0.238876034	5	5	P1P2	0.891842528	-0.052521121	5	5	P1P2	0.972963912	0.260916303	5	5	P1P2	0.863903531	-1.930265436	5	5	P1P2	0.00704828	1.422784526	5	5	P1P2	0.156294607	0.10905857	5	5	P1P2	0.90072069	-2.227009594	5	5	P1P2	0.342021535	-0.432487443	5	5	P1P2	0.377973724	-1.329748519	5	5
AP1G1	P1P2	0.579909366	-0.406134978	5	5	P1P2	0.694760531	-0.104945799	5	5	P1P2	0.639532983	-0.144138896	5	5	P1P2	0.041051297	-0.132357517	5	5	P1P2	0.684532428	-1.127315833	5	5	P1P2	0.221262504	-0.149888838	5	5	P1P2	0.460571469	-0.683755265	5	5	P1P2	0.158552812	-0.650299292	5	5	P1P2	0.335374652	-0.586457602	5	5
AP1G2	P1P2	0.145226134	0.833414946	5	5	P1P2	0.389823148	-0.320114476	5	5	P1P2	0.488352165	0.298636934	5	5	P1P2	0.774811556	-2.848172164	5	5	P1P2	0.281222663	0.343250361	5	5	P1P2	0.926435273	-1.252460902	5	5	P1P2	0.08214737	-2.008222925	5	5	P1P2	0.812471854	-0.328476274	5	5	P1P2	0.104996439	-1.1683496	5	5
AP1M1	P1P2	0.183467458	0.211008751	5	5	P1P2	0.95473833	-2.137643268	5	5	P1P2	0.32128145	-0.849731357	5	5	P1P2	0.464572893	-0.614604159	5	5	P1P2	0.188434795	-0.768634668	5	5	P1P2	0.203300972	-0.691619413	5	5	P1P2	0.401920532	0.025372672	5	5	P1P2	0.232977012	-2.502875095	5	5	P1P2	0.90957473	-1.35775786	5	5
AP1M2	P1P2	0.161419719	-1.132937701	5	5	P1P2	0.007492159	-3.178524798	5	5	P1P2	0.012614401	-2.026362628	5	5	P1P2	0.046505836	1.34139435	5	5	P1P2	0.198504521	-5.097625896	5	5	P1P2	0.958945887	-1.40156246	5	5	P1P2	0.2745737	-1.384990434	5	5	P1P2	0.023967873	-1.090503169	5	5	P1P2	0.037723177	-1.046640782	5	5
AP1S1	P1P2	0.863653801	-0.046823931	5	5	P1P2	0.108104944	-1.185558287	5	5	P1P2	0.100275603	-0.578375411	5	5	P1P2	0.694913267	-2.670942668	5	5	P1P2	0.530801478	-0.691209736	5	5	P1P2	0.827302897	-1.896372375	5	5	P1P2	0.260847772	0.247590926	5	5	P1P2	0.119675553	-1.337581944	5	5	P1P2	0.552497661	-0.484858301	5	5
AP1S2	P1P2	0.446331663	0.514203426	5	5	P1P2	0.457139844	0.156135585	5	5	P1P2	0.149818805	0.237261459	5	5	P1P2	0.096382394	-4.771341514	5	5	P1P2	0.215243836	0.824116968	5	5	P1P2	0.395907737	-2.212363461	5	5	P1P2	0.977883525	-0.240094147	5	5	P1P2	0.095799354	0.506739086	5	5	P1P2	0.375327451	0.221159873	5	5
AP1S3	P1P2	0.673493484	-0.308145024	5	5	P1P2	0.059727611	-1.152472615	5	5	P1P2	0.088695742	-0.667947373	5	5	P1P2	0.586712669	-3.405342223	5	5	P1P2	0.891196963	-0.295506868	5	5	P1P2	0.666161942	-1.981708513	5	5	P1P2	0.118615704	-1.201947935	5	5	P1P2	0.199647219	-0.789367265	5	5	P1P2	0.039410578	-0.79978962	5	5
AP2A1	P1P2	0.876498886	0.379533018	5	5	P1P2	0.342021535	-1.053602584	5	5	P1P2	0.339538011	-0.31497069	5	5	P1P2	0.961590894	-3.057983606	5	5	P1P2	0.003766477	-4.216485558	5	5	P1P2	0.095543106	-3.541727755	5	5	P1P2	0.001831181	-4.500819926	5	5	P1P2	0.027773002	-3.275723734	5	5	P1P2	0.000439581	-3.490574305	5	5
AP2A2	P1P2	0.808870585	-0.215558195	5	5	P1P2	0.039280319	-0.738209739	5	5	P1P2	0.085529203	-0.373024609	5	5	P1P2	0.069542875	-5.544563397	5	5	P1P2	0.425181607	0.490481695	5	5	P1P2	0.197840761	-2.694075498	5	5	P1P2	0.524254608	-0.227045557	5	5	P1P2	0.447803991	-0.350864483	5	5	P1P2	0.968063453	-0.214650307	5	5
AP2B1	P1P2	0.728500492	0.632902722	5	5	P1P2	0.991855182	0.204575049	5	5	P1P2	0.361016931	0.382148649	5	5	P1P2	0.283120362	-6.28298699	5	5	P1P2	0.328707864	-0.359967333	5	5	P1P2	0.346559746	-2.817402506	5	5	P1P2	0.499079781	-0.54101739	5	5	P1P2	0.401864054	-0.140130073	5	5	P1P2	0.246941162	-0.231307277	5	5
AP2M1	P1	0.217547934	-1.54151103	5	5	P1	0.145704816	-1.322573201	5	5	P1	0.167918611	-1.387844283	5	5	P2	0.017499974	1.899005592	5	5	P2	0.203684495	0.784136568	5	5	P2	0.004942214	1.244140208	5	5	P2	0.268884011	0.58472194	5	5	P2	0.300998715	-0.417457358	5	5	P1	0.219416775	-0.44489297	5	5
AP2S1	P1P2	0.907453753	-0.043439391	5	5	P1P2	0.291184323	-0.442070276	5	5	P1P2	0.419514485	-0.296717006	5	5	P1P2	0.793944413	-2.596910077	5	5	P1P2	0.381993229	-0.637823342	5	5	P1P2	0.921892325	-1.562489879	5	5	P1P2	0.493917061	-0.893153472	5	5	P1P2	0.110272479	-0.586865615	5	5	P1P2	0.203010885	-0.796387758	5	5
AP3B1	P1P2	0.769932939	0.249967502	5	5	P1P2	0.154020811	-0.875418842	5	5	P1P2	0.594125206	-0.275418459	5	5	P1P2	0.185666144	-4.769239466	5	5	P1P2	0.099938409	-6.278453467	5	5	P1P2	0.024693138	-4.821472745	5	5	P1P2	0.54139219	0.111559898	5	5	P1P2	0.126015768	-0.853631398	5	5	P1P2	0.495070194	-0.299485314	5	5
AP3B2	P1P2	0.140773036	0.584603455	5	5	P1P2	0.603202172	0.293363571	5	5	P1P2	0.217672293	0.384072848	5	5	P1P2	0.009364494	-6.306627887	5	5	P1P2	0.156155122	-1.322301903	5	5	P1P2	0.018167036	-3.814464895	5	5	P1P2	0.068032882	-1.385455178	5	5	P1P2	0.432806901	0.110981601	5	5	P1P2	0.309801782	-0.703658757	5	5
AP3D1	P1P2	0.501706298	-0.416427487	5	5	P1P2	0.142343029	-1.246871703	5	5	P1P2	0.030485196	-0.661993193	5	5	P1P2	0.699441501	-0.920749535	5	5	P1P2	0.425655877	-2.003773601	5	5	P1P2	0.951135057	-1.801339082	5	5	P1P2	0.211911972	-0.79844316	5	5	P1P2	0.702014107	-0.241670258	5	5	P1P2	0.16407457	-0.359447771	5	5
AP3M1	P1P2	0.932710729	0.076221477	5	5	P1P2	0.421870368	0.357428404	5	5	P1P2	0.885390175	0.21682494	5	5	P1P2	0.121629284	1.851149216	5	5	P1P2	0.726386101	-0.265920809	5	5	P1P2	0.13548527	0.717096345	5	5	P1P2	0.48622688	-2.249126318	5	5	P1P2	0.132194493	-0.384216216	5	5	P1P2	0.255377845	-1.281693266	5	5
AP3M2	P1P2	0.25188433	0.85076701	5	5	P1P2	0.875726007	-0.013445155	5	5	P1P2	0.34954163	0.413094708	5	5	P1P2	0.980464349	-2.784306474	5	5	P1P2	0.98143117	-0.059509418	5	5	P1P2	0.879204274	-1.369861896	5	5	P1P2	0.440991016	-0.742332162	5	5	P1P2	0.543458364	-0.584148168	5	5	P1P2	0.357979528	-0.405412791	5	5
AP3S1	P1P2	0.969089488	0.123505001	5	5	P1P2	0.712945373	-0.037313422	5	5	P1P2	0.949534947	-0.080288698	5	5	P1P2	0.949561499	-2.649482363	5	5	P1P2	0.168675344	-1.884997465	5	5	P1P2	0.240661226	-2.267239914	5	5	P1P2	0.757303507	-0.203258935	5	5	P1P2	0.931341498	-0.012172856	5	5	P1P2	0.946580858	-0.148069213	5	5
AP3S2	P1P2	0.908422644	0.124295952	6	6	P1P2	0.776154582	-0.011597948	6	6	P1P2	0.699722371	-0.066316498	6	6	P1P2	0.270743123	-1.043432834	6	6	P1P2	0.887684083	-0.17155391	6	6	P1P2	0.26222116	0.23152517	6	6	P1P2	0.064273896	-1.356217888	6	6	P1P2	0.418927616	-0.217235026	6	6	P1P2	0.099584009	-0.845942338	6	6
AP4B1	P1P2	0.309983216	0.511794698	5	5	P1P2	0.370976362	-0.574135524	5	5	P1P2	0.829620204	-0.093420222	5	5	P1P2	0.740043668	-5.500251546	5	5	P1P2	0.658330813	-0.859692407	5	5	P1P2	0.505981355	-2.80543749	5	5	P1P2	0.123108351	-3.21389206	5	5	P1P2	0.930043224	-0.37012825	5	5	P1P2	0.285182947	-1.870934357	5	5
AP4E1	P1P2	0.572115768	-0.462376297	5	5	P1P2	0.27614949	0.267534833	5	5	P1P2	0.837906397	-0.047861425	5	5	P1P2	0.749617297	-2.349510483	5	5	P1P2	0.098932255	0.98655996	5	5	P1P2	0.468100902	-0.70194313	5	5	P1P2	0.080297946	-1.41968124	5	5	P1P2	0.90218103	0.191367919	5	5	P1P2	0.183178059	-0.743332725	5	5
AP4M1	P1P2	0.353847953	0.378187823	5	5	P1P2	0.592994988	-1.080878819	5	5	P1P2	0.985339899	-0.494860561	5	5	P1P2	0.100877872	1.325084158	5	5	P1P2	0.473611619	-2.128574462	5	5	P1P2	0.310580905	0.270592403	5	5	P1P2	0.088207449	-1.427035438	5	5	P1P2	0.246357421	-0.596161145	5	5	P1P2	0.115933463	-1.146266198	5	5
AP4S1	P1P2	0.039497075	1.189790731	6	6	P1P2	0.013083345	-2.891948955	6	6	P1P2	0.277684095	-0.710276537	6	6	P1P2	0.545513707	-0.631146285	6	6	P1P2	0.972353508	-2.426844613	6	6	P1P2	0.716210724	-1.663620159	6	6	P1P2	0.864106195	-0.640074859	6	6	P1P2	0.617267382	-0.825554002	6	6	P1P2	0.260637682	-0.744446609	6	6
AP5B1	P1P2	0.046307454	1.343997207	5	5	P1P2	0.907356621	-0.456440215	5	5	P1P2	0.317313157	0.586450159	5	5	P1P2	0.620571499	-3.960171901	5	5	P1P2	0.034487875	-4.603731879	5	5	P1P2	0.159178637	-4.28195189	5	5	P1P2	0.595837717	-2.693825588	5	5	P1P2	0.993158318	-0.096942141	5	5	P1P2	0.68587623	-1.425370634	5	5
AP5M1	P1P2	0.759973688	0.159369811	5	5	P1P2	0.301762689	-0.452150128	5	5	P1P2	0.64714259	-0.073051647	5	5	P1P2	0.240175607	-0.75560367	5	5	P1P2	0.240418206	-0.237124942	5	5	P1P2	0.219110231	-0.520061047	5	5	P1P2	0.165958699	-0.99618553	5	5	P1P2	0.065959379	-0.599226462	5	5	P1P2	0.075810725	-0.79269742	5	5
AP5S1	P1P2	0.733408842	0.430696495	5	5	P1P2	0.417166349	0.10962511	5	5	P1P2	0.590173771	0.228775347	5	5	P1P2	0.11996777	-5.302344538	5	5	P1P2	0.519089575	-1.075654067	5	5	P1P2	0.321225553	-3.315367241	5	5	P1P2	0.55169834	-2.66501203	5	5	P1P2	0.820082765	0.250268986	5	5	P1P2	0.352451861	-1.272462526	5	5
AP5Z1	P1P2	0.053132463	-1.090396389	5	5	P1P2	0.494523286	-0.338562019	5	5	P1P2	0.119481525	-0.848328926	5	5	P1P2	0.994138772	-1.369337611	5	5	P1P2	0.67734713	-0.133282585	5	5	P1P2	0.973275443	-0.628435507	5	5	P1P2	0.914290545	0.141877713	5	5	P1P2	0.682134115	-0.532399134	5	5	P1P2	0.985658084	-0.167986399	5	5
APAF1	P1P2	0.009469088	-4.015979855	5	5	P1P2	0.007620858	-3.681075175	5	5	P1P2	0.002483867	-3.848527515	5	5	P1P2	0.021813908	-5.886970413	5	5	P1P2	0.016116123	-4.324678086	5	5	P1P2	0.007506298	-5.02350138	5	5	P1P2	0.16054386	-2.733780946	5	5	P1P2	0.000234495	-2.257952676	5	5	P1P2	0.000724106	-2.471708835	5	5
APBA1	P1P2	0.005411599	1.359043075	5	5	P1P2	0.76408497	-1.223779165	5	5	P1P2	0.251384722	0.254520429	5	5	P1P2	0.670057187	-5.170683941	5	5	P1P2	0.590737518	-2.081854341	5	5	P1P2	0.460122075	-3.626269141	5	5	P1P2	0.879456635	-1.977126355	5	5	P1P2	0.740528344	0.162667679	5	5	P1P2	0.595345343	-0.851267668	5	5
APBA2	P1P2	0.091983711	-0.522424609	5	5	P1P2	0.519089576	0.183546628	5	5	P1P2	0.313769289	-0.216765475	5	5	P1P2	0.383802082	-2.430445429	5	5	P1P2	0.501775299	-1.056510604	5	5	P1P2	0.74441122	-1.607109571	5	5	P1P2	0.557708798	0.430468149	5	5	P1P2	0.492461624	0.090742138	5	5	P1P2	0.264362368	0.144759687	5	5
APBA3	P1P2	0.420239529	0.325190215	5	5	P1P2	0.079470361	-1.02476067	5	5	P1P2	0.797934263	-0.539022957	5	5	P1P2	0.511666491	-0.467074455	5	5	P1P2	0.556263696	-2.665070333	5	5	P1P2	0.948532453	-1.740063965	5	5	P1P2	0.561550153	-0.176853183	5	5	P1P2	0.414358843	-0.86658706	5	5	P1P2	0.673305007	-0.393751122	5	5
APBB1	P1P2	0.957385644	0.099403042	5	5	P1P2	0.661287975	-0.657815469	5	5	P1P2	0.468585989	-0.141624746	5	5	P1P2	0.566098903	-1.021253323	5	5	P1P2	0.98599139	-0.888879329	5	5	P1P2	0.386877335	-0.849166999	5	5	P1P2	0.046826938	-1.514014152	5	5	P1P2	0.363167632	-0.634689048	5	5	P1P2	0.040838441	-1.007358235	5	5
APBB1IP	P1P2	0.443414727	0.438348306	5	5	P1P2	0.433286096	-2.177375455	5	5	P1P2	0.637782256	-0.994872534	5	5	P1P2	0.30759501	-0.892568058	5	5	P1P2	0.380660709	-2.164113243	5	5	P1P2	0.764899211	-1.068902023	5	5	P1P2	0.567059898	-0.641554787	5	5	P1P2	0.272207469	0.524883515	5	5	P1P2	0.375327451	0.087556023	5	5
APBB2	P1P2	0.908100311	-0.530636186	5	5	P1P2	0.553526874	-0.490524494	5	5	P1P2	0.848129424	-0.281026859	5	5	P1P2	0.979813298	-2.899208487	5	5	P1P2	0.801088841	-3.520999783	5	5	P1P2	0.310580905	-2.578497773	5	5	P1P2	0.507921786	-1.06153402	5	5	P1P2	0.347861491	0.405162449	5	5	P1P2	0.919297489	-0.377267068	5	5
APBB3	P1P2	0.811400158	-0.018634736	5	5	P1P2	0.107746989	-2.203630474	5	5	P1P2	0.101122552	-1.167892087	5	5	P1P2	0.145352361	0.138242601	5	5	P1P2	0.24635742	-1.655792425	5	5	P1P2	0.412014068	-0.9592313	5	5	P1P2	0.08100522	-1.472130923	5	5	P1P2	0.943683724	-0.302169605	5	5	P1P2	0.24827775	-0.92929335	5	5
APC	P1	0.144102872	0.604110178	5	5	P1	0.346186498	-0.222164606	5	5	P1	0.449760384	0.248774168	5	5	P2	0.00502595	2.492260472	5	5	P2	0.447803991	-2.312510729	5	5	P2	0.102051286	-0.066928	5	5	P2	0.032924949	-1.772085894	5	5	P2	0.461599964	0.399657635	5	5	P2	0.04156866	-0.592381221	5	5
APC2	P1	0.165113994	-0.586460028	5	5	P1	0.101292623	-0.71312577	5	5	P1	0.044323989	-0.676951361	5	5	P2	0.581107181	-0.09059997	5	5	P2	0.087025492	1.191119674	5	5	P2	0.185067133	0.227350538	5	5	P2	0.564852893	0.244924643	5	5	P1	0.153549545	0.558159794	5	5	P2	0.599882642	0.164218168	5	5
APCDD1	P1P2	0.520588314	0.272816544	5	5	P1P2	0.862227562	0.437757061	5	5	P1P2	0.534555919	0.330980103	5	5	P1P2	0.764516899	-4.886015991	5	5	P1P2	0.953437294	-1.08640782	5	5	P1P2	0.481737263	-2.473033311	5	5	P1P2	0.032196193	-3.196422921	5	5	P1P2	0.352071474	0.957677701	5	5	P1P2	0.051913799	-1.139403384	5	5
APCDD1L	P1P2	0.230918808	-0.572113592	5	5	P1P2	0.669001277	-0.05517595	5	5	P1P2	0.47260413	-0.272417504	5	5	P1P2	0.258277467	1.011900482	5	5	P1P2	0.456152003	-1.090894879	5	5	P1P2	0.4517286	-0.017423375	5	5	P1P2	0.898139119	-0.086783307	5	5	P1P2	0.602633037	-0.180128434	5	5	P1P2	0.888234289	-0.235593417	5	5
APCS	P1P2	0.779304361	-1.045518855	5	5	P1P2	0.629639009	0.043324114	5	5	P1P2	0.768449006	-0.536903879	5	5	P1P2	0.18935485	-5.617640175	5	5	P1P2	0.887970228	-0.058284436	5	5	P1P2	0.344470708	-2.958587823	5	5	P1P2	0.23132324	-0.373110327	5	5	P1P2	0.497624413	-0.123173191	5	5	P1P2	0.253674678	-0.486168351	5	5
APEH	P1P2	0.076071937	-2.847319192	5	5	P1P2	0.408314384	0.295182285	5	5	P1P2	0.068275655	-1.11511438	5	5	P1P2	0.690696709	-2.839967133	5	5	P1P2	0.604911024	-0.970869415	5	5	P1P2	0.704592846	-1.730895114	5	5	P1P2	0.295131929	-0.354970955	5	5	P1P2	0.058520003	0.658338593	5	5	P1P2	0.148797727	0.151683819	5	5
APEX1	P1P2	0.879715383	-0.008314508	5	5	P1P2	0.80298315	0.028654131	5	5	P1P2	0.867365306	0.135417301	5	5	P1P2	0.393910476	-0.563051522	5	5	P1P2	0.419514482	0.340776007	5	5	P1P2	0.294867003	-0.056907944	5	5	P1P2	0.632209127	-0.669268034	5	5	P1P2	0.461599964	0.133898888	5	5	P1P2	0.96676066	-0.304375154	5	5
APEX2	P1P2	0.75500883	-0.643152797	5	5	P1P2	0.552980302	0.127637201	5	5	P1P2	0.524928807	-0.009875127	5	5	P1P2	0.560862815	-0.75296658	5	5	P1P2	0.400261075	-3.559529273	5	5	P1P2	0.916055156	-2.270296569	5	5	P1P2	0.687702126	-0.549874813	5	5	P1P2	0.972963911	-0.098341546	5	5	P1P2	0.99934806	-0.344188365	5	5
APH1A	P1P2	0.356394752	-0.371338801	5	5	P1P2	0.029252898	-0.718638706	5	5	P1P2	0.085975891	-0.647276799	5	5	P1P2	0.242141596	0.964924042	5	5	P1P2	0.087629893	-2.51926697	5	5	P1P2	0.975230245	-0.711280133	5	5	P1P2	0.934366837	-0.046353854	5	5	P1P2	0.119094205	-2.460079692	5	5	P1P2	0.299029679	-1.266588906	5	5
APH1B	P1P2	0.034088076	0.746692398	5	5	P1P2	0.103871135	-1.029470875	5	5	P1P2	0.851329452	0.009502292	5	5	P1P2	0.132503384	-4.698269524	5	5	P1P2	0.37360226	-4.19259372	5	5	P1P2	0.094089442	-4.464051331	5	5	P1P2	0.384302889	-1.324509507	5	5	P1P2	0.109727402	-0.659512746	5	5	P1P2	0.903100315	-0.859839785	5	5
API5	P1P2	0.026295574	0.881706295	5	5	P1P2	0.070722001	-0.70270063	5	5	P1P2	0.559556571	0.120184878	5	5	P1P2	0.387377845	-0.510729175	5	5	P1P2	0.231062986	-0.90035569	5	5	P1P2	0.667944903	-0.531810374	5	5	P1P2	0.140652307	0.765047406	5	5	P1P2	0.295686986	0.280945588	5	5	P1P2	0.073284828	0.485803443	5	5
APIP	P1P2	0.870714362	0.441980864	5	5	P1P2	0.573933956	0.121883511	5	5	P1P2	0.57337776	0.118634934	5	5	P1P2	0.065981824	-4.829837118	5	5	P1P2	0.517767171	0.386300659	5	5	P1P2	0.227495234	-2.281958704	5	5	P1P2	0.839751968	-0.423505592	5	5	P1P2	0.53401875	0.415795434	5	5	P1P2	0.722877756	0.110946133	5	5
APITD1	P1P2	0.740175619	-0.111669476	5	5	P1P2	0.314161758	0.276296406	5	5	P1P2	0.607192866	0.063131482	5	5	P1P2	0.38827495	0.70367072	5	5	P1P2	0.758485079	-0.440860759	5	5	P1P2	0.361408134	0.145457681	5	5	P1P2	0.250281476	0.243955481	5	5	P1P2	0.691144147	0.076013813	5	5	P1P2	0.230658103	0.257192053	5	5
APITD1-CORT	P1P2	0.740175619	-0.111669476	5	5	P1P2	0.314161758	0.276296406	5	5	P1P2	0.607192866	0.063131482	5	5	P1P2	0.38827495	0.70367072	5	5	P1P2	0.758485079	-0.440860759	5	5	P1P2	0.361408134	0.145457681	5	5	P1P2	0.250281476	0.243955481	5	5	P1P2	0.691144147	0.076013813	5	5	P1P2	0.230658103	0.257192053	5	5
APLF	P1P2	0.763703845	0.135612194	5	5	P1P2	0.278678222	0.300230139	5	5	P1P2	0.337888769	0.221625171	5	5	P1P2	0.35338268	-0.699613058	5	5	P1P2	0.922257612	-2.234276274	5	5	P1P2	0.565136685	-1.466944666	5	5	P1P2	0.902334707	-0.315456261	5	5	P1P2	0.499697568	0.167944095	5	5	P1P2	0.683474867	-0.062221682	5	5
APLN	P1P2	0.128247205	-0.676125757	5	5	P1P2	0.746086531	-0.115829097	5	5	P1P2	0.14958795	-0.298467342	5	5	P1P2	0.708226342	-2.979160929	5	5	P1P2	0.158794105	0.446692645	5	5	P1P2	0.673901606	-1.126725132	5	5	P1P2	0.759785691	0.385155134	5	5	P1P2	0.124006948	0.323209521	5	5	P1P2	0.115933463	0.39493509	5	5
APLNR	P1P2	0.083503549	-2.883000256	5	5	P1P2	0.23425926	-0.704973649	5	5	P1P2	0.034383457	-1.641492768	5	5	P1P2	0.77574943	-2.81270394	5	5	P1P2	0.855813594	-1.527179456	5	5	P1P2	1	-2.269749795	5	5	P1P2	0.585984323	-0.216034314	5	5	P1P2	0.008999523	-1.279239533	5	5	P1P2	0.210353857	-0.883579498	5	5
APLP1	P1P2	0.027361714	-0.737947713	5	5	P1P2	0.506989567	0.144272231	5	5	P1P2	0.352917328	-0.386332364	5	5	P1P2	0.724381394	-2.742124355	5	5	P1P2	0.82325903	0.528499222	5	5	P1P2	0.997392243	-2.006089796	5	5	P1P2	0.30080933	0.461963734	5	5	P1P2	0.839182816	-0.248000525	5	5	P1P2	0.321225553	0.066096469	5	5
APLP2	P1P2	0.783062016	-0.090010683	5	5	P1P2	0.323277697	0.393507252	5	5	P1P2	0.635451093	0.345711988	5	5	P1P2	0.080120609	-5.840962431	5	5	P1P2	0.266015782	-2.025786327	5	5	P1P2	0.052408567	-3.591815749	5	5	P1P2	0.456123947	-0.318148998	5	5	P1P2	0.408314384	-0.529220425	5	5	P1P2	0.195292118	-0.517600054	5	5
APMAP	P1P2	0.256642159	0.519883215	5	5	P1P2	0.519089576	-0.251751042	5	5	P1P2	0.654789267	0.134163958	5	5	P1P2	0.40417838	-3.924894757	5	5	P1P2	0.985339899	-0.203343521	5	5	P1P2	0.545958906	-2.177900812	5	5	P1P2	0.030340855	-1.576322458	5	5	P1P2	0.406927004	-0.198274782	5	5	P1P2	0.0430623	-0.895586891	5	5
APOA1	P1P2	0.099959248	-0.680984655	5	5	P1P2	0.633123536	-0.113162083	5	5	P1P2	0.167918611	-0.191600878	5	5	P1P2	0.687991113	-0.711989964	5	5	P1P2	0.297576781	-2.397504806	5	5	P1P2	0.659049028	-1.798117469	5	5	P1P2	0.457603764	-1.022652069	5	5	P1P2	0.283782827	-0.68913558	5	5	P1P2	0.343637347	-0.855893825	5	5
APOA1BP	P1P2	0.969089488	-1.666199856	5	5	P1P2	0.11489836	-1.06760812	5	5	P1P2	0.036159491	-1.599507323	5	5	P1P2	0.253496017	-4.232045488	5	5	P1P2	0.100106892	-3.936385465	5	5	P1P2	0.211546347	-4.084215476	5	5	P1P2	0.670978357	0.136706489	5	5	P1P2	0.726999086	-0.076131315	5	5	P1P2	0.85670037	0.030287587	5	5
APOA2	P1P2	0.427092556	-0.845205817	5	5	P1P2	0.887970228	-0.713478651	5	5	P1P2	0.770946048	-0.735607274	5	5	P1P2	0.489350208	-5.84740934	5	5	P1P2	0.587358748	-0.802387434	5	5	P1P2	0.426599081	-2.709636384	5	5	P1P2	0.523192814	-0.059223064	5	5	P1P2	0.891196963	-0.410922057	5	5	P1P2	0.96155041	-0.30593503	5	5
APOA4	P1P2	0.382494747	0.321317872	5	5	P1P2	0.428031855	-0.096395916	5	5	P1P2	0.77407069	0.121270336	5	5	P1P2	0.238545898	0.057701681	5	5	P1P2	0.58118768	-0.736374433	5	5	P1P2	0.370069349	-0.569065691	5	5	P1P2	0.592732802	0.31987206	5	5	P1P2	0.582867688	-0.3334203	5	5	P1P2	0.666161942	-0.002715738	5	5
APOA5	P1P2	0.554491144	-0.138710549	5	5	P1P2	0.556811851	0.094063842	5	5	P1P2	0.999022605	0.01973999	5	5	P1P2	0.245111759	-3.458156341	5	5	P1P2	0.03572626	-3.479783068	5	5	P1P2	0.137421334	-3.468969705	5	5	P1P2	0.008694268	0.918727535	5	5	P1P2	0.749180152	0.179050508	5	5	P1P2	0.032227076	0.643290394	5	5
APOB	P1P2	0.989260301	0.131187176	5	5	P1P2	0.271851022	0.221807258	5	5	P1P2	0.534018752	0.10450048	5	5	P1P2	0.774186489	-1.849131556	5	5	P1P2	0.449760381	-0.070118152	5	5	P1P2	0.845810627	-0.842044257	5	5	P1P2	0.315909064	0.219079503	5	5	P1P2	0.462097029	0.026200972	5	5	P1P2	0.8438919	0.104554196	5	5
APOBEC1	P1P2	0.346276777	1.382489911	5	5	P1P2	0.097438202	0.344376702	5	5	P1P2	0.152376178	0.642267458	5	5	P1P2	0.804031935	-1.237518193	5	5	P1P2	0.134305419	-3.559007183	5	5	P1P2	0.393638284	-1.845716364	5	5	P1P2	0.009316891	1.396341861	5	5	P1P2	0.180867145	0.732778687	5	5	P1P2	0.013915814	1.121682583	5	5
APOBEC2	P1P2	0.084674745	0.900548098	5	5	P1P2	0.038317098	-1.357800342	5	5	P1P2	0.603202174	-0.290101852	5	5	P1P2	0.300300263	0.550333212	5	5	P1P2	0.494523286	-2.680442857	5	5	P1P2	0.981747261	-0.970231012	5	5	P1P2	0.365867719	0.407250528	5	5	P1P2	0.453195696	-2.108694924	5	5	P1P2	0.584071193	-0.846629484	5	5
APOBEC3A	P1P2	0.493432171	-0.003750382	5	5	P1P2	0.216152209	0.254566575	5	5	P1P2	0.237162582	0.167996078	5	5	P1P2	0.230831963	-1.394532449	5	5	P1P2	0.541023123	0.138906828	5	5	P1P2	0.183178059	-0.474417663	5	5	P1P2	0.8010812	-0.428810925	5	5	P1P2	0.820082765	-0.27645211	5	5	P1P2	0.591952681	-0.218383521	5	5
APOBEC3A_B	P1P2	0.493432171	-0.003750382	5	5	P1P2	0.216152209	0.254566575	5	5	P1P2	0.237162582	0.167996078	5	5	P1P2	0.230831963	-1.394532449	5	5	P1P2	0.541023123	0.138906828	5	5	P1P2	0.183178059	-0.474417663	5	5	P1P2	0.8010812	-0.428810925	5	5	P1P2	0.820082765	-0.27645211	5	5	P1P2	0.591952681	-0.218383521	5	5
APOBEC3B	P1P2	0.427092556	0.438436627	5	5	P1P2	0.615783774	0.071819787	5	5	P1P2	0.446827614	0.276789151	5	5	P1P2	0.38782624	-5.069082607	5	5	P1P2	0.445365317	0.56219385	5	5	P1P2	0.80193361	-2.328219439	5	5	P1P2	0.61950088	0.198534206	5	5	P1P2	0.599790999	-1.254890121	5	5	P1P2	0.605005725	-0.514963798	5	5
APOBEC3C	P1P2	0.900991619	0.170356673	5	5	P1P2	0.265139234	-0.352930296	5	5	P1P2	0.640117006	-0.165182594	5	5	P1P2	0.662343109	-0.037792807	5	5	P1P2	0.324078455	-0.810644174	5	5	P1P2	0.838141317	-0.419437987	5	5	P1P2	0.828296145	0.092798641	5	5	P1P2	0.91901576	-0.046342104	5	5	P1P2	0.676887672	0.067557705	5	5
APOBEC3D	P1P2	0.900991619	0.170356673	5	5	P1P2	0.265139234	-0.352930296	5	5	P1P2	0.640117006	-0.165182594	5	5	P1P2	0.662343109	-0.037792807	5	5	P1P2	0.324078455	-0.810644174	5	5	P1P2	0.838141317	-0.419437987	5	5	P1P2	0.828296145	0.092798641	5	5	P1P2	0.91901576	-0.046342104	5	5	P1P2	0.676887672	0.067557705	5	5
APOBEC3F	P1P2	0.193891078	-0.687408079	5	5	P1P2	0.427080539	0.120736549	5	5	P1P2	0.804246667	-0.314819919	5	5	P1P2	0.94858661	-0.842586369	5	5	P1P2	0.24835982	0.689371258	5	5	P1P2	0.371379565	-0.282481968	5	5	P1P2	0.867252012	-0.273835533	5	5	P1P2	0.667218144	-0.132833096	5	5	P1P2	0.980443747	-0.14841328	5	5
APOBEC3G	P1P2	0.568237723	-0.48024024	5	5	P1P2	0.567829886	-0.415485503	5	5	P1P2	0.447315652	-0.399357165	5	5	P1P2	0.019703047	1.682331646	5	5	P1P2	0.718433363	0.154195202	5	5	P1P2	0.020938845	0.964476746	5	5	P1P2	0.270653277	-0.237982087	5	5	P1P2	0.269364849	-0.575580183	5	5	P1P2	0.283712403	-0.339797237	5	5
APOBEC3H	P1P2	0.173722778	-0.691567713	5	5	P1P2	0.341192405	0.426650146	5	5	P1P2	0.748561104	-0.15205292	5	5	P1P2	0.714612183	0.032275672	5	5	P1P2	0.084200385	0.970967693	5	5	P1P2	0.189990867	0.374904674	5	5	P1P2	0.537619569	0.269000101	5	5	P1P2	0.003459798	1.251061809	5	5	P1P2	0.017497364	0.769614036	5	5
APOBEC4	P1P2	0.940496954	0.163117579	5	5	P1P2	0.315734875	-0.310571886	5	5	P1P2	0.373163815	-0.031340551	5	5	P1P2	0.950536464	-1.300653447	5	5	P1P2	0.122417955	-3.377851788	5	5	P1P2	0.697930262	-2.371263345	5	5	P1P2	0.068650627	-1.348076595	5	5	P1P2	0.101975189	-0.776845229	5	5	P1P2	0.010058222	-0.804374858	5	5
APOBR	P1	0.126415117	-0.978277417	5	5	P2	0.10864364	-0.474430302	5	5	P2	0.251722402	-0.191935087	5	5	P1	0.592343085	-3.947437301	5	5	P2	0.159519653	-1.068451212	5	5	P1	0.40414298	-2.638042416	5	5	P1	0.055040543	-1.205771527	5	5	P1	0.460606731	-0.249475376	5	5	P1	0.026306484	-0.63522752	5	5
APOC1	P1P2	0.928171687	0.099536715	5	5	P1P2	0.406003648	-0.536294815	5	5	P1P2	0.638949184	-0.265428011	5	5	P1P2	0.185530553	-5.465842928	5	5	P1P2	0.355462586	-2.211969689	5	5	P1P2	0.223429888	-3.981544268	5	5	P1P2	0.655593514	-0.388887283	5	5	P1P2	0.544271322	-0.154135237	5	5	P1P2	0.528177527	-0.306506646	5	5
APOC2	P1P2	0.283923492	-0.969138321	5	5	P1P2	0.965150663	-0.09411673	5	5	P1P2	0.316523372	-0.619640951	5	5	P1P2	0.674225445	-1.151829005	5	5	P1P2	0.44927083	-0.457734784	5	5	P1P2	0.858624987	-1.071965932	5	5	P1P2	0.506355482	0.101084404	5	5	P1P2	0.966452659	-0.326018861	5	5	P1P2	0.817131952	-0.203196106	5	5
APOC3	P1P2	0.35047016	0.237909182	5	5	P1P2	0.052582782	-2.379944136	5	5	P1P2	0.009064224	-0.998593485	5	5	P1P2	0.012007193	-6.019305416	5	5	P1P2	0.127845296	-3.365149174	5	5	P1P2	0.007397299	-4.151345754	5	5	P1P2	0.858279169	0.283821448	5	5	P1P2	0.53563107	-2.274803018	5	5	P1P2	0.928382993	-1.185040202	5	5
APOC4	P1P2	0.004781036	-1.340292453	5	5	P1P2	0.65892182	-0.718110145	5	5	P1P2	0.036817729	-1.148367779	5	5	P1P2	0.595167557	-2.422165926	5	5	P1P2	0.127845296	-1.597683332	5	5	P1P2	0.340316793	-1.881653237	5	5	P1P2	0.379862804	0.398524231	5	5	P1P2	0.237486733	-0.411041761	5	5	P1P2	0.743793104	-0.211714385	5	5
APOD	P1P2	0.561069176	-0.272336227	5	5	P1P2	0.497624413	0.223125128	5	5	P1P2	0.95929288	-0.006841324	5	5	P1P2	0.249446974	0.901528539	5	5	P1P2	0.916423246	-0.220054659	5	5	P1P2	0.210056496	0.249016553	5	5	P1P2	0.763513605	-0.026927449	5	5	P1P2	0.109003949	0.527173235	5	5	P1P2	0.206218462	0.146501835	5	5
APOE	P1P2	0.045862239	-1.639364368	5	5	P1P2	0.269010959	-0.063380546	5	5	P1P2	0.113401756	-0.858942604	5	5	P1P2	0.641753632	-2.743742402	5	5	P1P2	0.921609136	-0.016917824	5	5	P1P2	0.705806681	-1.343031224	5	5	P1P2	0.844216336	-2.086459367	5	5	P1P2	0.265489615	-2.019446773	5	5	P1P2	0.357552396	-2.05671048	5	5
APOF	P1P2	0.654540275	0.605400999	5	5	P1P2	0.250037162	0.230498171	5	5	P1P2	0.618659232	0.574635591	5	5	P1P2	0.842776938	-1.78687154	5	5	P1P2	0.444391972	-0.100619786	5	5	P1P2	0.975881879	-0.704032585	5	5	P1P2	0.036272478	0.928569491	5	5	P1P2	0.722711881	0.191759948	5	5	P1P2	0.056088506	0.516928365	5	5
APOH	P1	0.324187771	-0.386616415	5	5	P2	0.447351242	-0.02722949	6	6	P1	0.393661214	-0.339998958	5	5	P1	0.515349002	-0.162002765	5	5	P1	0.082743571	-2.801407975	5	5	P1	0.500250253	-1.641363507	5	5	P2	0.275156622	-2.292743806	6	6	P1	0.160978269	0.079547998	5	5	P1	0.106405544	0.093782417	5	5
APOL1	P1P2	0.824077068	-0.255616154	5	5	P1P2	0.674361853	-0.185669475	5	5	P1P2	0.746704931	-0.164906798	5	5	P1P2	0.574135772	-3.21177362	5	5	P1P2	0.100444537	1.519130841	5	5	P1P2	0.905689332	-1.154375651	5	5	P1P2	0.421189964	-0.93520017	5	5	P1P2	0.44051075	-1.406221741	5	5	P1P2	0.178913898	-1.268390686	5	5
APOL2	P1P2	0.997721816	0.150296969	5	5	P1P2	0.860944028	-0.167941771	5	5	P1P2	0.897009594	-0.164688331	5	5	P1P2	0.499664208	-1.262239151	5	5	P1P2	0.443905754	-2.136192922	5	5	P1P2	0.518604493	-2.224441353	5	5	P1P2	0.621227255	-0.069826393	5	5	P1P2	0.525994085	-0.008367472	5	5	P1P2	0.936827927	-0.066641793	5	5
APOL3	P1P2	0.163382155	0.642672077	5	5	P1P2	0.524928805	0.18739295	5	5	P1P2	0.334196823	0.374356966	5	5	P1P2	0.969723984	-1.473915663	5	5	P1P2	0.57226613	0.515497773	5	5	P1P2	0.733310684	-1.057481082	5	5	P1P2	0.981135289	-1.66171387	5	5	P1P2	0.633705086	0.063567576	5	5	P1P2	0.72165369	-0.804195688	5	5
APOL4	P1P2	0.783688787	-0.896684376	5	5	P1P2	0.230745071	0.522149587	5	5	P1P2	0.705044507	0.065134159	5	5	P1P2	0.438577442	-3.067922459	5	5	P1P2	0.456152003	-1.230164705	5	5	P1P2	0.325629784	-2.432347244	5	5	P1P2	0.799820972	0.116722917	5	5	P1P2	0.355037574	0.36656234	5	5	P1P2	0.701561552	0.26925929	5	5
APOL5	ENST00000249044.2	0.583264651	0.115694998	5	5	ENST00000249044.2	0.835992566	-0.344005226	5	5	ENST00000249044.2	0.693554294	-0.013794948	5	5	ENST00000249044.2	0.527011555	-3.673565718	5	5	ENST00000249044.2	0.500735862	0.376463851	5	5	ENST00000249044.2	0.936178052	-1.753602543	5	5	ENST00000249044.2	0.397357612	-0.139905659	5	5	ENST00000249044.2	0.993158318	-0.099091923	5	5	ENST00000249044.2	0.470609911	-0.143939837	5	5
APOL6	P1P2	0.928171687	-0.026695186	5	5	P1P2	0.212235799	-0.348692631	5	5	P1P2	0.512232168	-0.332121233	5	5	P1P2	0.87675606	-3.5790992	5	5	P1P2	0.370976362	-2.590277402	5	5	P1P2	0.497138772	-3.432265301	5	5	P1P2	0.300618918	0.545905961	5	5	P1P2	0.350383625	0.492430717	5	5	P1P2	0.100012227	0.291519921	5	5
APOLD1	P1P2	0.540909269	-0.134929939	5	5	P1P2	0.860302398	-0.279961923	5	5	P1P2	0.570600612	-0.2396077	5	5	P1P2	0.147850108	-0.369691032	5	5	P1P2	0.239112196	-1.110250908	5	5	P1P2	0.575124068	-0.421205334	5	5	P1P2	0.301571778	-1.815206547	5	5	P1P2	0.171216278	0.516162925	5	5	P1P2	0.761161386	-0.675083588	5	5
APOM	P1P2	0.127688892	-0.670746942	7	7	P1P2	0.045480635	-1.181661263	7	7	P1P2	0.019628578	-0.768875401	7	7	P1P2	0.408028362	0.319295026	7	7	P1P2	0.435067006	0.641594207	7	7	P1P2	0.124274601	0.321320701	7	7	P1P2	0.907336773	0.109110839	7	7	P1P2	0.811885982	-0.310468183	7	7	P1P2	0.772961132	-0.150278133	7	7
APOO	P1P2	0.112114282	0.98620875	5	5	P1P2	0.78597734	-0.53607765	5	5	P1P2	0.44536532	-0.088061678	5	5	P1P2	0.437372244	-0.212369388	5	5	P1P2	0.871222306	-0.061615544	5	5	P1P2	0.390925362	-0.510382769	5	5	P1P2	0.036747363	0.940967216	5	5	P1P2	0.16817057	-0.201410838	5	5	P1P2	0.417624469	0.239194263	5	5
APOOL	P1P2	0.200981889	-1.076227028	5	5	P1P2	0.9508356	-0.496830622	5	5	P1P2	0.095150027	-0.766748008	5	5	P1P2	0.668868113	-3.256865356	5	5	P1P2	0.749180152	-0.384568093	5	5	P1P2	0.923838999	-1.589512532	5	5	P1P2	0.295131929	-0.378624997	5	5	P1P2	0.778451333	0.577564425	5	5	P1P2	0.75867259	-0.084498641	5	5
APOPT1	P1P2	0.54849461	-0.166188703	5	5	P1P2	0.86704403	0.025927466	5	5	P1P2	0.80740769	-0.117498907	5	5	P1P2	0.985673194	-1.210207389	5	5	P1P2	0.439060318	0.031962839	5	5	P1P2	0.632653494	-0.563193078	5	5	P1P2	0.017271875	-5.700130039	5	5	P1P2	0.652432535	-0.425011509	5	5	P1P2	0.008931224	-3.012654237	5	5
APP	P1P2	0.778678584	0.128633857	5	5	P1P2	0.768449005	-0.028606924	5	5	P1P2	0.703831783	0.104501192	5	5	P1P2	0.573024032	-1.322253926	5	5	P1P2	0.411562542	-0.587681901	5	5	P1P2	0.625112523	-0.968174952	5	5	P1P2	0.76071715	-0.180296097	5	5	P1P2	0.939134856	0.027198738	5	5	P1P2	0.723490056	-0.07654868	5	5
APPBP2	P1P2	0.706552997	-0.195501684	5	5	P1P2	0.198219595	-0.666236955	5	5	P1P2	0.298714528	-0.452911883	5	5	P1P2	0.55018909	-2.952689977	5	5	P1P2	0.243045284	0.311300219	5	5	P1P2	0.8438919	-1.372144851	5	5	P1P2	0.506355481	0.121016396	5	5	P1P2	0.039086047	-0.663666649	5	5	P1P2	0.654913973	-0.291366321	5	5
APPL1	P1P2	0.404196071	0.201439165	5	5	P1P2	0.977522887	-0.015010227	5	5	P1P2	0.455165366	0.148731442	5	5	P1P2	0.845971065	-1.862516006	5	5	P1P2	0.862227562	-0.481500275	5	5	P1P2	0.740705007	-1.254967081	5	5	P1P2	0.059743755	-0.947541285	5	5	P1P2	0.973615143	0.049277048	5	5	P1P2	0.172399619	-0.548874019	5	5
APPL2	P1P2	0.283190937	0.696723171	5	5	P1P2	0.051988192	0.645982181	5	5	P1P2	0.026413495	0.534295449	5	5	P1P2	0.887706456	-1.771872633	5	5	P1P2	0.719654903	-1.229820785	5	5	P1P2	0.648437401	-1.757583387	5	5	P1P2	0.723437198	-0.248718065	5	5	P1P2	0.076846507	0.83510696	5	5	P1P2	0.281881455	0.209188243	5	5
APRT	P1P2	0.742024624	0.047259468	5	5	P1P2	0.580628181	-0.849685835	5	5	P1P2	0.610050557	-0.353040979	5	5	P1P2	0.528879303	-2.678097732	5	5	P1P2	0.192583747	-2.531309085	5	5	P1P2	0.52019375	-2.599363378	5	5	P1P2	0.947666864	-0.572289594	5	5	P1P2	0.539942547	-0.676637543	5	5	P1P2	0.84773027	-0.560813971	5	5
APTX	P1	0.399615211	0.415523021	5	5	P2	0.754758824	0.328171084	5	5	P1	0.475630143	0.20156158	5	5	P1	0.321735721	-0.869502387	5	5	P2	0.517502899	-3.287774288	5	5	P2	0.147423145	-3.150178552	5	5	P2	0.222545464	-1.162336777	5	5	P2	0.634286862	0.309924392	5	5	P1	0.607860331	-0.471386458	5	5
AQP1	ENST00000509504.1	0.92752344	-0.040494376	5	5	ENST00000509504.1	0.903474547	-0.001273324	5	5	ENST00000509504.1	0.902827757	0.171587409	5	5	ENST00000509504.1	0.346231648	-0.331296312	5	5	ENST00000509504.1	0.664250432	0.347211019	5	5	ENST00000509504.1	0.253334996	0.071506636	5	5	ENST00000509504.1	0.182223957	-0.88013982	5	5	ENST00000509504.1	0.2637409	-0.351025476	5	5	ENST00000509504.1	0.108727268	-0.678260164	5	5
AQP10	P1P2	0.178941028	0.535636105	5	5	P1P2	0.927447239	-0.21480744	5	5	P1P2	0.309473394	0.192016097	5	5	P1P2	0.07319479	1.166480106	5	5	P1P2	0.951485975	-2.018795853	5	5	P1P2	0.247274836	-0.118219545	5	5	P1P2	0.48929516	-0.814762757	5	5	P1P2	0.541023124	0.020045558	5	5	P1P2	0.669134587	-0.397358599	5	5
AQP11	P1P2	0.046486557	-1.449905028	5	5	P1P2	0.282683688	0.389949635	5	5	P1P2	0.144352881	-0.462277119	5	5	P1P2	0.781696845	-1.385528297	5	5	P1P2	0.195668712	-3.505397864	5	5	P1P2	0.360120001	-2.425970258	5	5	P1P2	0.511062006	0.251653917	5	5	P1P2	0.636616223	-0.090779651	5	5	P1P2	0.40691068	0.080437133	5	5
AQP12A	P1P2	0.063988033	1.007578511	5	5	P1P2	0.509083218	0.0053863	5	5	P1P2	0.024223827	0.682587202	5	5	P1P2	0.054682057	2.173051018	5	5	P1P2	0.257854779	-5.837496476	5	5	P1P2	0.874051233	-1.467619132	5	5	P1P2	0.843578259	0.449237976	5	5	P1P2	0.118900914	-1.279554754	5	5	P1P2	0.588568922	-0.198884336	5	5
AQP12B	P1P2	0.511626409	-0.856447941	5	5	P1P2	0.469087218	-0.601137841	5	5	P1P2	0.452212671	-1.063054549	5	5	P1P2	0.422823097	-0.728962572	5	5	P1P2	0.235869091	-2.048579424	5	5	P1P2	0.901159226	-1.363261012	5	5	P1P2	0.639187285	-2.407406118	5	5	P1P2	0.589047016	0.508103925	5	5	P1P2	0.829213233	-1.188224568	5	5
AQP2	P1P2	0.127043122	-1.099463825	4	4	P1P2	0.588422359	0.245516712	4	4	P1P2	0.240016276	-0.415067393	4	4	P1P2	0.597458264	-1.137142065	4	4	P1P2	0.073226548	1.071970419	4	4	P1P2	0.169203388	-0.181215671	4	4	P1P2	0.018621645	0.708832298	4	4	P1P2	0.045243252	-0.599043384	4	4	P1P2	0.489971757	0.145179055	4	4
AQP3	P2	0.322189957	0.384415443	5	5	P1	0.686933926	0.169252461	5	5	P2	0.551887955	0.135821934	5	5	P1	0.243128824	1.294015371	5	5	P2	0.201370264	-0.699950411	5	5	P1	0.490946872	-1.064498302	5	5	P2	0.186809161	-2.322143918	5	5	P2	0.626741515	-0.123762785	5	5	P2	0.327644628	-1.152932412	5	5
AQP4	P1P2	0.263895285	0.615221066	5	5	P1P2	0.406465169	0.127189521	5	5	P1P2	0.174821589	0.360302448	5	5	P1P2	0.761405411	-1.058343673	5	5	P1P2	0.615783774	-1.441351569	5	5	P1P2	0.416217665	-1.167291911	5	5	P1P2	0.689503233	-1.773330373	5	5	P1P2	0.767201382	-0.293709744	5	5	P1P2	0.757429127	-1.03880287	5	5
AQP5	P1P2	0.52430188	-0.457503784	5	5	P1P2	0.140794722	-0.587189451	5	5	P1P2	0.356313575	-0.442731017	5	5	P1P2	0.530750415	-1.869064211	5	5	P1P2	0.842375711	-0.02517506	5	5	P1P2	0.854135542	-1.190706933	5	5	P1P2	0.406053916	0.325878446	5	5	P1P2	0.926149534	-0.169738796	5	5	P1P2	0.579030459	0.117149418	5	5
AQP6	P1P2	0.43978392	0.104780358	5	5	P1P2	0.385113552	0.074244078	5	5	P1P2	0.28709759	0.280461285	5	5	P1P2	0.940790385	-1.364451158	5	5	P1P2	0.785349397	-2.317141976	5	5	P1P2	0.737004802	-1.840796567	5	5	P1P2	0.191479036	0.61378242	5	5	P1P2	0.279040752	-0.134336918	5	5	P1P2	0.106405544	0.140145193	5	5
AQP7	P1P2	0.898408577	-0.808376862	5	5	P1P2	0.745498764	0.172397688	6	6	P1P2	0.999674202	-0.535054536	5	5	P1P2	0.193796257	-0.854850979	5	5	P1P2	0.230886822	0.249427033	6	6	P1P2	0.041405441	0.206140181	5	5	P1P2	0.855078951	0.007967197	5	5	P1P2	0.079290051	-0.648085511	6	6	P1P2	0.18751707	0.474216132	5	5
AQP8	P1P2	0.070320312	0.892227355	5	5	P1P2	0.934587974	-0.017271971	5	5	P1P2	0.157350508	0.616389468	5	5	P1P2	0.383356536	-0.444401936	5	5	P1P2	0.632542213	-0.604965142	5	5	P1P2	0.486330281	-0.328994316	5	5	P1P2	0.889756595	-0.23314744	5	5	P1P2	0.55736027	0.347972239	5	5	P1P2	0.349497921	-0.027978225	5	5
AQP9	P1P2	0.114717264	-0.831216838	5	5	P1P2	0.183812785	0.555564437	5	5	P1P2	0.606051465	-0.365190219	5	5	P1P2	0.482962645	-1.279765943	5	5	P1P2	0.30367827	-3.916474166	5	5	P1P2	0.810157137	-3.01576234	5	5	P1P2	0.230688216	-0.549947678	5	5	P1P2	0.014730359	-1.190792773	5	5	P1P2	0.085141922	-1.242470121	5	5
AQPEP	P1P2	0.612715564	-0.392190417	5	5	P1P2	0.953437294	0.001471022	5	5	P1P2	0.722100131	-0.160299283	5	5	P1P2	0.06960563	-6.244415042	5	5	P1P2	0.817543873	-0.01810495	5	5	P1P2	0.157491432	-3.39761064	5	5	P1P2	0.172790552	0.626294873	5	5	P1P2	0.049476243	-0.687127464	5	5	P1P2	0.83112458	-0.047425191	5	5
AQR	P1P2	0.000334961	2.572849432	5	5	P1P2	0.004415268	-2.770926627	5	5	P1P2	0.518031515	0.170870598	5	5	P1P2	0.937543589	-3.838998931	5	5	P1P2	0.113774457	-4.493572084	5	5	P1P2	0.09139205	-3.119846105	5	5	P1P2	0.000223232	2.714901056	5	5	P1P2	0.993809893	-0.562604531	5	5	P1P2	0.023067401	1.518749121	5	5
AR	P1P2	0.680655556	0.386084406	5	5	P1P2	0.232977012	-1.345122109	5	5	P1P2	0.241729236	-0.178270073	5	5	P1P2	0.820493268	-2.401722859	5	5	P1P2	0.53832371	-3.027956668	5	5	P1P2	0.532997582	-3.635686405	5	5	P1P2	0.612616411	0.077042573	5	5	P1P2	0.77282039	-1.782137194	5	5	P1P2	0.320031183	-1.006435027	5	5
ARAF	P1P2	0.393254728	0.560840858	5	5	P1P2	0.951485975	-0.246424742	5	5	P1P2	0.596955045	0.086766779	5	5	P1P2	0.131874338	0.01600978	5	5	P1P2	0.055121765	1.329873104	5	5	P1P2	0.031899465	0.308451271	5	5	P1P2	0.437614158	-0.575236832	5	5	P1P2	0.863511461	-0.097215857	5	5	P1P2	0.539998944	-0.489037896	5	5
ARAP1	P1	0.190277257	0.478370363	5	5	P1	0.208075741	0.28425243	5	5	P1	0.095474249	0.472647046	5	5	P1	0.264516417	0.61601043	5	5	P1	0.148437741	0.1486162	5	5	P1	0.088757171	0.593065293	5	5	P2	0.046736809	-0.920758558	5	5	P2	0.061181361	-1.028395057	5	5	P2	0.018735277	-0.877298824	5	5
ARAP2	P1P2	0.015976523	-1.294292862	5	5	P1P2	0.861585749	-2.176928375	5	5	P1P2	0.152610304	-1.845515747	5	5	P1P2	0.499664208	-2.371151991	5	5	P1P2	0.271139089	-0.540638336	5	5	P1P2	0.367457545	-0.664726936	5	5	P1P2	0.306173469	-0.139029517	5	5	P1P2	0.485282243	0.224903037	5	5	P1P2	0.156056072	-0.111374218	5	5
ARAP3	P1P2	0.055586473	0.658681725	5	5	P1P2	0.342851953	-0.341693473	5	5	P1P2	0.209554638	0.29055386	5	5	P1P2	0.032277382	1.390034233	5	5	P1P2	0.339538009	-1.236637776	5	5	P1P2	0.207393932	0.204357627	5	5	P1P2	0.173562442	0.578176437	5	5	P1P2	0.152142324	-0.566081823	5	5	P1P2	0.634399194	0.22868468	5	5
ARC	P1P2	0.868145662	-0.084526245	5	5	P1P2	0.112474202	-0.409480799	5	5	P1P2	0.245360477	-0.263395136	5	5	P1P2	0.712177096	-0.923540841	5	5	P1P2	0.173011912	-4.783194509	5	5	P1P2	0.241973879	-2.475060231	5	5	P1P2	0.280345068	0.406894237	5	5	P1P2	0.16817057	0.558655448	5	5	P1P2	0.048651997	0.423771206	5	5
ARCN1	P1P2	0.609284007	-1.102375529	5	5	P1P2	0.518031513	0.53704609	5	5	P1P2	0.055955516	0.303979859	5	5	P1P2	0.844054282	-1.741157915	5	5	P1P2	0.013477237	-2.490702534	4	4	P1P2	0.605977656	-2.087609391	4	4	P1P2	0.005162662	1.013309941	5	5	P1P2	0.185413774	0.228261784	4	4	P1P2	0.026294567	0.749423255	4	4
AREG	P1P2	0.133655941	0.01463914	5	5	P1P2	0.566723402	-0.338341148	5	5	P1P2	0.419044237	-0.019074883	5	5	P1P2	0.829390424	-1.503509589	5	5	P1P2	0.035762192	-2.529014802	5	5	P1P2	0.469605417	-2.222618745	5	5	P1P2	0.312381089	-0.777590667	5	5	P1P2	0.401864054	-0.359505912	5	5	P1P2	0.318047029	-0.590100762	5	5
AREL1	P1P2	0.003444185	-1.381582499	5	5	P1P2	0.536169055	-1.401353127	5	5	P1P2	0.005255849	-1.347156598	5	5	P1P2	0.700650846	-1.986061528	5	5	P1P2	0.227583011	-4.330651636	5	5	P1P2	0.32242283	-2.51883468	5	5	P1P2	0.103637229	1.621797172	5	5	P1P2	0.222898026	-1.122282168	5	5	P1P2	0.926435273	0.104824225	5	5
ARF1	P1P2	0.469555462	0.365320811	5	5	P1P2	0.91901576	-0.050334923	5	5	P1P2	0.485282245	0.055552488	5	5	P1P2	0.620283454	-2.281413819	5	5	P1P2	0.925500755	-1.465932181	5	5	P1P2	0.790583496	-1.550349204	5	5	P1P2	0.293255517	0.325927726	5	5	P1P2	0.367493034	-0.776654742	5	5	P1P2	0.605576165	-0.219771445	5	5
ARF3	P1P2	0.003619681	-1.165189848	5	5	P1P2	0.70565115	-0.411685309	5	5	P1P2	0.022288792	-0.813875178	5	5	P1P2	0.720712578	-1.62940792	5	5	P1P2	0.675555352	-3.441496466	5	5	P1P2	0.519133966	-2.699141994	5	5	P1P2	0.131445282	-0.075066403	5	5	P1P2	0.874438818	-0.03817647	5	5	P1P2	0.188339013	-0.055781445	5	5
ARF4	P1P2	0.20708288	0.975417845	5	5	P1P2	0.177956699	0.534109696	5	5	P1P2	0.094022188	0.85351093	5	5	P1P2	0.061261376	0.636284154	5	5	P1P2	0.733138492	-1.286902504	5	5	P1P2	0.150645698	-0.117555776	5	5	P1P2	0.891045436	-0.450633273	5	5	P1P2	0.490404579	0.359988719	5	5	P1P2	0.769266932	-0.08419922	5	5
ARF5	P2	0.066486203	0.553521691	5	5	P1	0.698988438	-0.349214613	5	5	P2	0.201947018	0.293943604	5	5	P2	0.078306531	1.613726376	5	5	P2	0.506989567	0.146950268	5	5	P2	0.051130301	0.842106277	5	5	P2	0.082291052	-0.754039404	5	5	P2	0.214941658	-0.550073314	5	5	P2	0.040757981	-0.601172393	5	5
ARF6	P1	0.355119912	0.312579709	5	5	P1	0.053992293	-2.757380798	5	5	P1	0.093542121	-1.13499427	5	5	P1	0.626923158	-4.320905415	5	5	P2	0.528586033	-5.72411748	7	7	P2	0.560675146	-3.999840105	7	7	P1	0.024063271	1.278255001	5	5	P2	0.733529369	-4.45202624	7	7	P1	0.078823726	0.689452472	5	5
ARFGAP1	P1P2	0.234431147	-0.507260468	5	5	P1P2	0.012384068	-1.372573403	5	5	P1P2	0.040264024	-1.137171386	5	5	P1P2	0.146597165	-5.456567933	5	5	P1P2	0.671381693	-1.939054824	5	5	P1P2	0.203591361	-3.697811378	5	5	P1P2	0.078344236	-1.465752708	5	5	P1P2	0.664843556	-0.067897401	5	5	P1P2	0.205632544	-0.926224186	5	5
ARFGAP2	P1P2	0.416252449	0.212279459	5	5	P1P2	0.888615429	-0.195479592	5	5	P1P2	0.447803993	0.072921979	5	5	P1P2	0.559488804	-1.048569059	5	5	P1P2	0.436649038	-1.0369609	5	5	P1P2	0.800038949	-0.844217937	5	5	P1P2	0.146909108	-1.384900499	5	5	P1P2	0.033694204	-0.802805059	5	5	P1P2	0.022289978	-0.934942154	5	5
ARFGAP3	P1P2	0.031617541	-1.156294578	5	5	P1P2	0.138387873	-0.978887793	5	5	P1P2	0.005625106	-0.848644952	5	5	P1P2	0.253496017	-2.043115884	5	5	P1P2	0.682733393	0.270452948	5	5	P1P2	0.327241013	-0.793634428	5	5	P1P2	0.80612726	-0.555328362	5	5	P1P2	0.163185052	-0.450929425	5	5	P1P2	0.46860211	-0.478929241	5	5
ARFGEF1	P1P2	0.870072058	-0.137828127	5	5	P1P2	0.268657389	-0.335897798	5	5	P1P2	0.353764464	-0.214210115	5	5	P1P2	0.074247631	0.776103732	5	5	P1P2	0.158552812	-1.529416427	5	5	P1P2	0.168072331	0.103099532	5	5	P1P2	0.530648482	-0.421729582	5	5	P1P2	0.484771607	-1.128310843	5	5	P1P2	0.135271459	-0.772434827	5	5
ARFGEF2	P1P2	0.46107914	-0.462286419	5	5	P1P2	0.047613969	-0.678059328	5	5	P1P2	0.069646948	-0.538065214	5	5	P1P2	0.490376423	-4.180416879	5	5	P1P2	0.103178485	-0.780065843	5	5	P1P2	0.894047044	-2.773494885	5	5	P1P2	0.506616356	0.206996562	5	5	P1P2	0.974266392	0.093306779	5	5	P1P2	0.537300675	0.133911128	5	5
ARFIP1	P1P2	0.36453559	0.119594648	5	5	P1P2	0.460110563	0.175052026	5	5	P1P2	0.265840316	0.180090777	5	5	P1P2	0.318557233	0.979742445	5	5	P1P2	0.10078309	1.00214291	5	5	P1P2	0.041486983	0.914257008	5	5	P1P2	0.091918869	0.638143542	5	5	P1P2	0.134517937	0.466435735	5	5	P1P2	0.020578914	0.45777506	5	5
ARFIP2	P1P2	0.645731101	-0.143616473	5	5	P1P2	0.126218036	-0.605693808	5	5	P1P2	0.30483149	-0.273484448	5	5	P1P2	0.570526359	-3.406943615	5	5	P1P2	0.304446759	-0.867105139	5	5	P1P2	0.551405205	-1.882379827	5	5	P1P2	0.643857248	-0.50153524	5	5	P1P2	0.9508356	-0.266517538	5	5	P1P2	0.734541375	-0.295723576	5	5
ARFRP1	P1P2	0.361952335	-2.15549322	5	5	P1P2	0.124606953	-0.707716921	5	5	P1P2	0.131148716	-1.474698647	5	5	P1P2	0.165762084	0.105141878	5	5	P1P2	0.844931897	0.030102852	5	5	P1P2	0.18751707	0.089791566	5	5	P1P2	0.773481331	0.396111082	5	5	P1P2	0.580628182	-0.010979992	5	5	P1P2	0.500250253	0.195644193	5	5
ARG1	P1P2	0.498594919	-0.163750276	5	5	P1P2	0.958642145	0.033142893	5	5	P1P2	0.927447239	0.060447523	5	5	P1P2	0.205233459	0.442931193	5	5	P1P2	0.610050555	0.249225508	5	5	P1P2	0.174983714	0.462842214	5	5	P1P2	0.816876729	0.130431481	5	5	P1P2	0.732523776	0.029550585	5	5	P1P2	0.771766074	-0.063634881	5	5
ARG2	P1P2	0.458602477	-0.163154059	5	5	P1P2	0.050815877	-0.617855873	5	5	P1P2	0.215849114	-0.66962877	5	5	P1P2	0.399595236	-3.042798626	5	5	P1P2	0.775947236	0.163586639	5	5	P1P2	0.748123362	-1.437069993	5	5	P1P2	0.324242351	-1.080890748	5	5	P1P2	0.971010327	-0.194396338	5	5	P1P2	0.178386112	-0.699285168	5	5
ARGFX	P1P2	0.996420004	-1.25488916	5	5	P1P2	0.188160561	-1.51231181	5	5	P1P2	0.717822864	-1.478002093	5	5	P1P2	0.758297776	-1.351102437	5	5	P1P2	0.445365317	-0.630253454	5	5	P1P2	0.831761918	-1.140494018	5	5	P1P2	0.18844765	-1.519181638	5	5	P1P2	0.484771607	0.626027762	5	5	P1P2	0.3922804	-0.761393114	5	5
ARGLU1	P1P2	0.09182643	0.985474208	5	5	P1P2	0.774696059	-0.748633614	5	5	P1P2	0.379773952	0.256465882	5	5	P1P2	0.01828938	0.29762265	5	5	P1P2	0.1006137	-3.244968762	5	5	P1P2	0.583510104	-1.041309858	5	5	P1P2	0.544636353	0.305239691	5	5	P1P2	0.804878617	-0.854565606	5	5	P1P2	0.783041192	-0.078830089	5	5
ARHGAP1	P1P2	0.434489723	0.258274981	5	5	P1P2	0.75600028	-0.594228619	5	5	P1P2	0.855813595	-0.113279684	5	5	P1P2	0.954111959	-3.065196889	5	5	P1P2	0.972963911	-0.240178298	5	5	P1P2	0.943979233	-1.607439445	5	5	P1P2	0.012872629	-1.166901523	5	5	P1P2	0.42946114	-0.229016885	5	5	P1P2	0.018007479	-0.660756113	5	5
ARHGAP10	P1P2	0.173207272	-1.114444885	5	5	P1P2	0.143456943	-1.26366343	5	5	P1P2	0.030110908	-0.947669808	5	5	P1P2	0.366444636	-4.032093215	5	5	P1P2	0.08642446	0.864534304	5	5	P1P2	0.88887986	-1.003745909	5	5	P1P2	0.052807215	-1.730890216	5	5	P1P2	0.071875089	-1.176622148	5	5	P1P2	0.039410578	-1.422525493	5	5
ARHGAP11A	P1P2	0.437613651	0.245853869	5	5	P1P2	0.155441206	-0.498784287	5	5	P1P2	0.820082766	-0.146455276	5	5	P1P2	0.796463135	-2.091991176	5	5	P1P2	0.104567475	-1.773495561	5	5	P1P2	0.440027735	-1.869891328	5	5	P1P2	0.72894405	-0.250140931	5	5	P1P2	0.338300594	-0.106741833	5	5	P1P2	0.52019375	-0.154954451	5	5
ARHGAP11B	P1P2	0.403277394	-1.183348588	5	5	P1P2	0.946934049	-0.191886079	5	5	P1P2	0.762216953	-0.737465091	5	5	P1P2	0.434727534	-0.744354888	5	5	P1P2	0.491946929	0.347840909	5	5	P1P2	0.244945744	-0.198256989	5	5	P1P2	0.463052755	0.199853717	5	5	P1P2	0.744850224	-0.02784552	5	5	P1P2	0.573453723	0.096164291	5	5
ARHGAP12	P1P2	0.040315519	-0.751269072	5	5	P1P2	0.138823108	0.552880249	5	5	P1P2	0.594690682	-0.188450934	5	5	P1P2	0.384917331	-0.624027083	5	5	P1P2	0.105618929	0.564385407	5	5	P1P2	0.191375544	0.302853502	5	5	P1P2	0.949289892	0.123582226	5	5	P1P2	0.44051075	0.21378619	5	5	P1P2	0.556878077	0.125545045	5	5
ARHGAP15	P1P2	0.975594664	-0.026416348	5	5	P1P2	0.006945327	0.773628913	5	5	P1P2	0.122813705	0.558125013	5	5	P1P2	0.78577352	-2.548898102	5	5	P1P2	0.611195302	0.373909451	5	5	P1P2	0.600450903	-1.279075694	5	5	P1P2	0.138034393	0.474677062	5	5	P1P2	0.167164426	0.478917562	5	5	P1P2	0.062353528	0.631809496	5	5
ARHGAP17	P1P2	0.293563452	0.597646989	5	5	P1P2	0.78346641	-0.735561465	5	5	P1P2	0.772820391	-0.14882459	5	5	P1P2	0.237571827	1.078591798	5	5	P1P2	0.584269422	-2.667088636	5	5	P1P2	0.477674473	-0.980544959	5	5	P1P2	0.950588466	-2.211618295	5	5	P1P2	0.456892771	0.268624035	5	5	P1P2	0.649613002	-0.97149713	5	5
ARHGAP18	P1P2	0.40834559	-0.924199197	5	5	P1P2	0.420455907	-0.404367566	5	5	P1P2	0.311421233	-0.618191568	5	5	P1P2	0.851726841	-2.347912065	5	5	P1P2	0.340364563	-1.349958201	5	5	P1P2	0.555781388	-2.075399571	5	5	P1P2	0.05864656	1.112963792	5	5	P1P2	0.122220455	0.283906228	5	5	P1P2	0.016114204	0.657744722	5	5
ARHGAP19	P1P2	0.921043684	0.174759788	5	5	P1P2	0.461599964	-0.269737239	5	5	P1P2	0.948884671	-0.225512191	5	5	P1P2	0.850447086	-4.487784321	5	5	P1P2	0.95929288	-0.160721196	5	5	P1P2	0.82157806	-2.519196631	5	5	P1P2	0.131967454	1.15175656	5	5	P1P2	0.260959513	0.098582939	5	5	P1P2	0.023817515	0.474650394	5	5
ARHGAP20	P1P2	0.326193636	0.451222167	5	5	P1P2	0.318104231	-0.478552857	5	5	P1P2	0.94563381	-0.163957365	5	5	P1P2	0.389173319	-0.46015304	5	5	P1P2	0.387351864	-1.634976484	5	5	P1P2	0.554138334	-1.151719258	5	5	P1P2	0.213708297	-1.812050533	5	5	P1P2	0.817543873	0.138666126	5	5	P1P2	0.081503615	-0.85739658	5	5
ARHGAP21	P1P2	0.556679625	-0.07878601	5	5	P1P2	0.136227452	-0.841911597	5	5	P1P2	0.226640446	-0.590627383	5	5	P1P2	0.676313339	-1.867844175	5	5	P1P2	0.576161299	-0.437851965	5	5	P1P2	0.854776606	-1.113625812	5	5	P1P2	0.753584925	-0.081855672	5	5	P1P2	0.24902981	-0.365767025	5	5	P1P2	0.447320286	-0.37603525	5	5
ARHGAP22	P1P2	0.045596844	0.762190997	5	5	P1P2	0.231381212	0.418753382	5	5	P1P2	0.039319273	0.587811245	5	5	P1P2	0.471077621	0.47789746	5	5	P1P2	0.28617421	0.7604675	5	5	P1P2	0.184796386	0.514213024	5	5	P1P2	0.357712421	-0.854449164	5	5	P1P2	0.348700916	0.343291899	5	5	P1P2	0.615884984	-0.199476827	5	5
ARHGAP23	P1P2	0.930765149	0.022266415	5	5	P1P2	0.706257981	-0.109678539	5	5	P1P2	0.990552068	-0.07616548	5	5	P1P2	0.140673832	1.079418716	5	5	P1P2	0.466084283	0.418013289	5	5	P1P2	0.126119432	0.941197516	5	5	P1P2	0.501152869	-0.506766564	5	5	P1P2	0.164173135	0.62133787	5	5	P1P2	0.771141065	-0.066382885	5	5
ARHGAP24	P1P2	0.988609454	-0.165470029	5	5	P1P2	0.246690366	-1.086551262	5	5	P1P2	0.188160563	-0.534011415	5	5	P1P2	0.377813979	-0.716921201	5	5	P1P2	0.819447864	-0.412891309	5	5	P1P2	0.459625938	-0.450465181	5	5	P1P2	0.010313382	-1.923541266	5	5	P1P2	0.081022432	-0.621209129	5	5	P1P2	0.007361282	-1.181344238	5	5
ARHGAP25	P1P2	0.27954738	0.532400288	5	5	P1P2	0.602064145	0.180748715	5	5	P1P2	0.228528372	0.288279883	5	5	P1P2	0.666195735	-3.251301739	5	5	P1P2	0.406927004	-0.691108541	5	5	P1P2	0.908279352	-1.97120514	5	5	P1P2	0.096080085	-1.282196803	5	5	P1P2	0.271851022	0.509539377	5	5	P1P2	0.479195819	-0.591943571	5	5
ARHGAP26	P1P2	0.98340298	-0.080401541	5	5	P1P2	0.195668712	-1.905805295	5	5	P1P2	0.500216574	-1.000956388	5	5	P1P2	0.012516393	-5.940630448	5	5	P1P2	0.911564697	-1.192592598	5	5	P1P2	0.046364919	-3.655741979	5	5	P1P2	0.00656734	1.040130425	5	5	P1P2	0.030266378	-2.276410807	5	5	P1P2	0.603295851	-0.553197777	5	5
ARHGAP27	P2	0.123407002	-1.04216388	5	5	P1	0.228528369	-0.549557151	5	5	P2	0.069898687	-0.624696363	5	5	P1	0.582226272	-1.497991047	5	5	P1	0.428031855	-1.833966847	5	5	P2	0.603295851	-0.570749269	5	5	P1	0.280708495	-0.765234807	5	5	P1	0.494007439	-0.321981521	5	5	P1	0.193886649	-0.569462585	5	5
ARHGAP28	P1P2	0.681852061	0.177242335	5	5	P1P2	0.30830856	0.321728489	5	5	P1P2	0.272564236	0.267212304	5	5	P1P2	0.344979336	0.344301704	5	5	P1P2	0.900887773	-1.04322701	5	5	P1P2	0.423279636	-0.440340217	5	5	P1P2	0.254335641	0.718368942	5	5	P1P2	0.098932255	-0.598889188	5	5	P1P2	0.872763798	-0.122029205	5	5
ARHGAP29	P1P2	0.16861907	0.772476829	5	5	P1P2	0.180867145	-0.553695174	5	5	P1P2	0.926798362	0.015471978	5	5	P1P2	0.501221201	-0.313556953	5	5	P1P2	0.789119133	-0.222592239	5	5	P1P2	0.434723494	-0.286887242	5	5	P1P2	0.631629079	0.515836466	5	5	P1P2	0.180335361	0.335876071	5	5	P1P2	0.253674678	0.387906903	5	5
ARHGAP30	P1P2	0.085117356	0.734194939	5	5	P1P2	0.855172714	0.156725312	5	5	P1P2	0.085084394	0.414564881	5	5	P1P2	0.889641168	-1.865255472	5	5	P1P2	0.893779652	-0.276667738	5	5	P1P2	0.794362064	-1.070961605	5	5	P1P2	0.678126339	-0.269434582	5	5	P1P2	0.913183855	0.080892251	5	5	P1P2	0.845810627	-0.133406828	5	5
ARHGAP31	P1P2	0.741546466	0.452578974	4	4	P1P2	0.047753711	0.621016734	4	4	P1P2	0.050165751	0.525430313	4	4	P1P2	0.272356871	-0.634378633	4	4	P1P2	0.317949069	0.593709611	4	4	P1P2	0.208462166	-0.017705722	4	4	P1P2	0.030373951	1.03499896	4	4	P1P2	0.490200644	0.037369504	4	4	P1P2	0.014940085	0.494901952	4	4
ARHGAP32	ENST00000310343.9	0.537674532	-0.426840287	5	5	ENST00000310343.9	0.988597445	-0.113469956	5	5	ENST00000310343.9	0.676749669	-0.22562909	5	5	ENST00000310343.9	0.477126315	-0.352349511	5	5	ENST00000310343.9	0.071040771	1.027954184	5	5	ENST00000310343.9	0.123709054	0.113221132	5	5	ENST00000310343.9	0.193706108	0.481485657	5	5	ENST00000310343.9	0.763462144	-0.187832069	5	5	ENST00000310343.9	0.293738499	0.244475858	5	5
ARHGAP33	P1P2	0.695668738	-0.180774	5	5	P1P2	0.119675553	-1.021935315	5	5	P1P2	0.631961119	-0.646764838	5	5	P1P2	0.894158031	-4.204714545	5	5	P1P2	0.563410167	-0.319250326	5	5	P1P2	0.859266713	-1.67720819	5	5	P1P2	0.219163129	0.68347713	5	5	P1P2	0.13817065	-0.269747935	5	5	P1P2	0.865689019	-0.022260288	5	5
ARHGAP35	ENST00000404338.3	0.354695605	-0.629716094	5	5	ENST00000404338.3	0.386903568	-0.481938426	5	5	ENST00000404338.3	0.168675346	-0.577730484	5	5	ENST00000404338.3	0.739119294	-2.923805769	5	5	ENST00000404338.3	0.307146633	-0.964294395	5	5	ENST00000404338.3	0.920594801	-1.720771775	5	5	ENST00000404338.3	0.246604999	-0.83426531	5	5	ENST00000404338.3	0.33419682	-0.681459212	5	5	ENST00000404338.3	0.108008662	-0.565872214	5	5
ARHGAP36	P1P2	0.177625663	1.166531023	5	5	P1P2	0.995764641	-0.397569683	5	5	P1P2	0.250037164	0.366543454	5	5	P1P2	0.112294025	-4.662775707	5	5	P1P2	0.296441938	0.582703726	5	5	P1P2	0.226866387	-2.312887581	5	5	P1P2	0.166457688	0.053914556	5	5	P1P2	0.684532428	-0.382226679	5	5	P1P2	0.318047029	-0.020184248	5	5
ARHGAP39	P1P2	0.790592444	-0.687080985	5	5	P1P2	0.21074322	-0.884481158	5	5	P1P2	0.495039424	-0.625366429	5	5	P1P2	0.061148455	1.204877983	5	5	P1P2	0.143904376	-2.326111109	5	5	P1P2	0.534071719	-0.560616563	5	5	P1P2	0.600083599	-0.351847588	5	5	P1P2	0.26234766	0.722688213	5	5	P1P2	0.575124068	0.078141147	5	5
ARHGAP4	P1	0.001855312	-1.300970407	6	6	P1	0.001587306	-4.583219918	6	6	P1	0.000120722	-2.650284869	6	6	P2	0.154474045	-6.666545909	5	5	P1	0.010012395	-3.376651742	6	6	P2	0.036681698	-5.266479752	5	5	P1	0.093417905	-2.933745078	6	6	P1	0.002832831	-2.144894716	6	6	P1	0.004107079	-2.503899864	6	6
ARHGAP40	P1P2	0.60985534	-0.804511695	5	5	P1P2	0.43137116	-0.39021627	5	5	P1P2	0.124006949	-0.566910751	5	5	P1P2	0.59121502	-2.403190939	5	5	P1P2	0.201947016	-1.5054767	5	5	P1P2	0.964155344	-1.729797529	5	5	P1P2	0.333532037	0.325208177	5	5	P1P2	0.424233993	-0.210855096	5	5	P1P2	0.761783972	0.127658283	5	5
ARHGAP42	P1P2	0.285024728	-1.975717577	5	5	P1P2	0.070404405	0.37883504	5	5	P1P2	0.404160696	-0.559492979	5	5	P1P2	0.950211468	-4.969065835	5	5	P1P2	0.54644216	-0.937739894	5	5	P1P2	0.8714767	-3.63542274	5	5	P1P2	0.431382486	-0.09687058	5	5	P1P2	0.23393823	0.323519066	5	5	P1P2	0.246607804	0.050373376	5	5
ARHGAP44	P1P2	0.89389086	-0.473393423	5	5	P1P2	0.719044043	0.218489538	5	5	P1P2	0.742379586	0.057831435	5	5	P1P2	0.168647181	-5.526626896	5	5	P1P2	0.545899049	0.091051798	5	5	P1P2	0.292987775	-2.886593554	5	5	P1P2	0.666822357	-0.378646548	5	5	P1P2	0.390949622	0.142225365	5	5	P1P2	0.850931676	-0.093123895	5	5
ARHGAP5	P1P2	0.306883326	0.17787231	5	5	P1P2	0.789747905	-0.0995345	5	5	P1P2	0.399118449	0.199350861	5	5	P1P2	0.756435064	-4.719314516	5	5	P1P2	0.393661212	-2.530963876	5	5	P1P2	0.443422405	-3.625139196	5	5	P1P2	0.289898192	-2.009448282	5	5	P1P2	0.847489716	-0.187876928	5	5	P1P2	0.357979528	-1.039687401	5	5
ARHGAP6	P1P2	0.193891078	-2.761732823	5	5	P1P2	0.476135507	-0.406292063	5	5	P1P2	0.135798511	-1.35074908	5	5	P1P2	0.898678329	-2.939045655	5	5	P1P2	0.063591553	-0.233531428	5	5	P1P2	0.427074523	-1.586288541	5	5	P1P2	0.002767997	1.032452348	5	5	P1P2	0.145931078	0.506646162	5	5	P1P2	0.00189277	0.6931551	5	5
ARHGAP8	P2	0.494462425	-0.259323497	5	5	P2	0.271494896	-0.387208889	5	5	P2	0.244366365	-0.402796519	5	5	P2	0.151774594	1.212760575	5	5	P1	0.656608977	-0.258960692	7	7	P2	0.245277526	0.380816668	5	5	P2	0.415796663	-0.739552005	5	5	P2	0.181934205	-0.435960849	5	5	P2	0.273204618	-0.673291804	5	5
ARHGAP9	P1P2	0.196705042	-0.324666525	5	5	P1P2	0.192305078	-0.469092968	5	5	P1P2	0.080031931	-0.463502834	5	5	P1P2	0.262251585	-5.533030119	5	5	P1P2	0.830575354	-3.088403863	5	5	P1P2	0.179178226	-3.505677589	5	5	P1P2	0.338857942	0.839101175	5	5	P1P2	0.719654903	-0.489518796	5	5	P1P2	0.386429138	0.131878321	5	5
ARHGDIA	P1P2	0.269869495	-0.575360768	5	5	P1P2	0.64187041	0.088524328	5	5	P1P2	0.565617955	-0.563040884	5	5	P1P2	0.939491546	-2.45258234	5	5	P1P2	0.247691092	-0.101319372	5	5	P1P2	0.857341815	-1.455932359	5	5	P1P2	0.821313137	0.310157874	5	5	P1P2	0.312593806	0.372937368	5	5	P1P2	0.565136685	0.35967851	5	5
ARHGDIB	P1P2	0.293563452	-0.32566841	5	5	P1P2	0.439060318	-0.692212595	5	5	P1P2	0.337477263	-0.632268726	5	5	P1P2	0.490889964	-1.094621628	5	5	P1P2	0.017654191	-3.195027287	5	5	P1P2	0.302847803	-2.261554111	5	5	P1P2	0.009316891	1.068077466	5	5	P1P2	0.44051075	-0.418930842	5	5	P1P2	0.103602188	0.460497289	5	5
ARHGDIG	P1P2	0.02962146	-0.79957924	6	6	P1P2	0.747191836	0.018259956	6	6	P1P2	0.159718894	-0.502944009	6	6	P1P2	0.575106727	-2.978528352	6	6	P1P2	0.785880675	-0.526640193	6	6	P1P2	0.70454874	-1.380681373	6	6	P1P2	0.719007124	0.114762567	6	6	P1P2	0.726118604	0.080628246	6	6	P1P2	0.472921204	0.187076109	6	6
ARHGEF1	P2	0.00675172	0.921874516	5	5	P2	0.245360475	0.414329764	5	5	P2	0.006017608	0.657037447	5	5	P1	0.055094646	1.784090683	5	5	P1	0.488352162	-0.832797368	5	5	P1	0.164322312	0.340884301	5	5	P2	0.005442883	-3.328927811	5	5	P1	0.045237535	-0.594288924	5	5	P2	0.003902364	-1.589672165	5	5
ARHGEF10	P1P2	0.072888862	-1.733389352	5	5	P1P2	0.636616223	-0.740994778	5	5	P1P2	0.037411371	-1.237192065	5	5	P1P2	0.970700184	-0.79557131	5	5	P1P2	0.131148714	-1.293847379	5	5	P1P2	0.875983009	-0.836891932	5	5	P1P2	0.660902934	0.395089113	5	5	P1P2	0.170069333	-0.429728528	5	5	P1P2	0.912166203	-0.16437999	5	5
ARHGEF10L	P1P2	0.350049378	0.793713461	5	5	P1P2	0.805510695	0.200741729	5	5	P1P2	0.515391245	0.451933369	5	5	P1P2	0.435688177	0.473565342	5	5	P1P2	0.311031017	-3.000716332	5	5	P1P2	0.490946872	-1.263575495	5	5	P1P2	0.708822781	-0.038954818	5	5	P1P2	0.22916016	-0.700319032	5	5	P1P2	0.981095498	-0.429408477	5	5
ARHGEF11	P1P2	0.429470684	-0.132635367	5	5	P1P2	0.195950949	0.343735581	5	5	P1P2	0.784721596	0.025104372	5	5	P1P2	0.472837441	-0.406059101	5	5	P1P2	0.269364849	0.32017963	5	5	P1P2	0.239680034	-0.255350825	5	5	P1P2	0.138359564	-3.015922249	5	5	P1P2	0.67257314	-0.696630006	5	5	P1P2	0.231931961	-1.834031604	5	5
ARHGEF12	P1P2	0.346276777	0.342907785	5	5	P1P2	0.938485177	0.389949485	5	5	P1P2	0.730680657	0.452285732	5	5	P1P2	0.073851374	1.450846418	5	5	P1P2	0.620387314	-0.586631859	5	5	P1P2	0.101709164	0.341689929	5	5	P1P2	0.304634428	0.288824211	5	5	P1P2	0.768449005	-0.255283508	5	5	P1P2	0.433283316	-0.016674041	5	5
ARHGEF15	P1P2	0.793735946	-0.070262873	5	5	P1P2	0.35164903	0.155420698	5	5	P1P2	0.611768034	0.068569857	5	5	P1P2	0.923270742	-0.976576883	5	5	P1P2	0.045810979	-4.678051657	5	5	P1P2	0.40414298	-3.203225006	5	5	P1P2	0.373699918	-0.721821106	5	5	P1P2	0.595822372	-0.141297072	5	5	P1P2	0.397728978	-0.416084395	5	5
ARHGEF16	P1P2	0.805711429	-0.052713567	5	5	P1P2	0.228844109	-0.5891901	5	5	P1P2	0.426605345	-0.472514233	5	5	P1P2	0.065801796	-0.156293076	5	5	P1P2	0.461599963	-1.659199666	5	5	P1P2	0.401845192	-0.003719885	5	5	P1P2	0.152673442	-0.955929696	5	5	P1P2	0.021303618	-1.037964854	5	5	P1P2	0.010667871	-0.774140403	5	5
ARHGEF17	P1P2	0.25766976	-0.62230218	5	5	P1P2	0.42946114	-0.22360518	5	5	P1P2	0.188160563	-0.35588216	5	5	P1P2	0.904171671	-1.407712308	5	5	P1P2	0.544271322	0.153123147	5	5	P1P2	0.566795445	-1.018178365	5	5	P1P2	0.730169708	-0.218088867	5	5	P1P2	0.119481524	-0.879765191	5	5	P1P2	0.414813661	-0.529776928	5	5
ARHGEF18	P1P2	0.513202049	0.374113989	5	5	P1P2	0.407851611	0.479727389	5	5	P1P2	0.211637856	0.268819236	5	5	P1P2	0.788285174	-3.018418117	5	5	P1P2	0.048630792	1.197477722	5	5	P1P2	0.318443213	-1.115439245	5	5	P1P2	0.714290976	-0.253869455	5	5	P1P2	0.607192864	-0.417978997	5	5	P1P2	0.394545118	-0.190403666	5	5
ARHGEF19	P1P2	0.357672474	0.660181726	5	5	P1P2	0.040904495	-1.395810411	5	5	P1P2	0.322877804	-0.356730648	5	5	P1P2	0.879330583	-0.256228082	5	5	P1P2	0.844931897	-1.715749482	5	5	P1P2	0.952436556	-1.214865035	5	5	P1P2	0.194405953	-2.568833195	5	5	P1P2	0.321281448	-0.250501705	5	5	P1P2	0.100180898	-1.57607441	5	5
ARHGEF2	P1P2	0.162153536	0.943767873	5	5	P1P2	0.287837736	0.187174711	5	5	P1P2	0.152376178	0.422461063	5	5	P1P2	0.444388887	-3.346763675	5	5	P1P2	0.103697627	1.123801168	5	5	P1P2	0.854135542	-1.111481254	5	5	P1P2	0.4768322	-0.441995149	5	5	P1P2	0.884100601	-0.082583982	5	5	P1P2	0.664974347	-0.387462428	5	5
ARHGEF25	P1P2	0.727275133	-0.426151162	5	5	P1P2	0.707472203	-0.490585596	5	5	P1P2	0.530801481	-0.138029969	5	5	P1P2	0.076119865	-5.582664896	5	5	P1P2	0.818813081	-0.781174257	5	5	P1P2	0.111639585	-3.071394374	5	5	P1P2	0.936960643	-0.391377074	5	5	P1P2	0.459614694	-0.257092759	5	5	P1P2	0.596478199	-0.209895815	5	5
ARHGEF26	P1P2	0.005250594	-2.936609264	5	5	P1P2	0.835354838	0.023640771	5	5	P1P2	0.008155699	-1.331593122	5	5	P1P2	0.199169198	-5.666666011	5	5	P1P2	0.043723645	-5.027546415	5	5	P1P2	0.03537873	-4.954779094	5	5	P1P2	0.230054432	-0.176959902	5	5	P1P2	0.733753381	0.400106459	5	5	P1P2	0.162840078	-0.071267669	5	5
ARHGEF28	P1P2	0.045950992	0.853173119	5	5	P1P2	0.355037573	-0.364304774	5	5	P1P2	0.357592462	0.21598746	5	5	P1P2	0.306821665	-4.374195431	5	5	P1P2	0.479681299	-0.489553717	5	5	P1P2	0.377090359	-2.371147328	5	5	P1P2	0.426624097	-0.402151975	5	5	P1P2	0.307146633	-0.296767777	5	5	P1P2	0.337428233	-0.356644465	5	5
ARHGEF3	P1P2	0.288716356	0.654635388	5	5	P1P2	0.372287876	0.137246222	5	5	P1P2	0.145253099	0.555390956	5	5	P1P2	0.011277808	-7.141207057	5	5	P1P2	0.305601912	0.765947513	5	5	P1P2	0.083817288	-3.552863268	5	5	P1P2	0.413464526	-0.360425095	5	5	P1P2	0.603202172	-0.305222605	5	5	P1P2	0.456161377	-0.33282385	5	5
ARHGEF33	ENST00000398800.4	0.042180167	-1.261601192	5	5	ENST00000398800.4	0.170196486	0.546890266	5	5	ENST00000398800.4	0.569491549	-0.485729851	5	5	ENST00000398800.4	0.78702907	-0.569308125	5	5	ENST00000398800.4	0.667812314	0.225242615	5	5	ENST00000398800.4	0.481228388	-0.011100982	5	5	ENST00000398800.4	0.522662331	0.193825754	5	5	ENST00000398800.4	0.125611989	0.617632514	5	5	ENST00000398800.4	0.090922556	0.336888294	5	5
ARHGEF35	ENST00000378115.2	0.00419781	1.016810583	8	8	ENST00000543357.1	0.100091809	0.492592247	2	2	ENST00000378115.2	0.008287479	0.647275924	8	8	ENST00000378115.2	0.043042121	-0.284292223	8	8	ENST00000543357.1	0.59309798	0.312047054	2	2	ENST00000378115.2	0.119586511	-0.821376791	8	8	ENST00000378115.2	0.092557908	0.867080699	8	8	ENST00000543357.1	0.214523878	0.466103236	2	2	ENST00000543357.1	0.126607313	0.495159395	2	2
ARHGEF37	P2	0.14909542	-2.927244997	5	5	P1	0.111736475	-0.804067756	5	5	P2	0.278678225	-1.649044999	5	5	P2	0.653486607	-5.697719465	5	5	P1	0.339125215	-2.213559247	5	5	P1	0.641987315	-2.185168317	5	5	P1	0.125705833	-0.921390273	5	5	P1	0.214639785	-0.363227285	5	5	P1	0.08723606	-0.73427491	5	5
ARHGEF38	P1P2	0.214218725	0.488772988	5	5	P1P2	0.499178849	-0.200728461	5	5	P1P2	0.481713919	0.153574557	5	5	P1P2	0.416006899	-2.246447152	5	5	P1P2	0.475630141	-0.799041905	5	5	P1P2	0.80193361	-1.45945692	5	5	P1P2	0.375454396	-0.366142889	5	5	P1P2	0.050238074	-1.031803644	5	5	P1P2	0.038559034	-0.687051152	5	5
ARHGEF39	P1P2	0.435209484	-0.203065287	5	5	P1P2	0.90218103	-0.125606884	5	5	P1P2	0.626741517	-0.201577598	5	5	P1P2	0.998046242	-1.395668786	5	5	P1P2	0.218282471	-1.127824333	5	5	P1P2	0.91475861	-1.295622283	5	5	P1P2	0.56650776	0.216465348	5	5	P1P2	0.214639785	0.326799538	5	5	P1P2	0.220646029	0.229103622	5	5
ARHGEF4	P1P2	0.528028974	0.022351549	5	5	P1P2	0.609478539	0.283533859	5	5	P1P2	0.444391974	0.183368028	5	5	P1P2	0.94858661	-4.100395858	5	5	P1P2	0.690843097	-0.744294243	5	5	P1P2	0.921892325	-2.569598228	5	5	P1P2	0.935015224	-0.05089875	5	5	P1P2	0.647436011	-0.430629933	5	5	P1P2	0.500769835	-0.058075395	5	5
ARHGEF40	P1P2	0.663990013	0.172864158	5	5	P1P2	0.522801564	0.19339012	5	5	P1P2	0.523864633	0.176937687	5	5	P1P2	0.804031935	-0.984935354	5	5	P1P2	0.510656423	-1.605179443	5	5	P1P2	0.863119007	-1.500506592	5	5	P1P2	0.968780711	-0.264757855	5	5	P1P2	0.908003851	0.0133789	5	5	P1P2	0.808257504	-0.062927022	5	5
ARHGEF5	P1P2	0.289458532	0.261068016	5	5	P1P2	0.233297106	0.29957798	5	5	P1P2	0.13031672	0.21056649	5	5	P1P2	0.718880571	-0.715003249	5	5	P1P2	0.438336132	0.447078035	5	5	P1P2	0.391376725	-0.133962607	5	5	P1P2	0.910410717	0.18516233	5	5	P1P2	0.304062354	0.134650796	5	5	P1P2	0.608431972	0.159906563	5	5
ARHGEF6	P1P2	0.044591532	-0.835736728	4	4	P1P2	0.622210911	-0.297319841	4	4	P1P2	0.034688124	-0.471324546	4	4	P1P2	0.382608336	-2.807285218	4	4	P1P2	0.427134503	0.403073709	4	4	P1P2	0.717803212	-1.202105755	4	4	P1P2	0.124984974	-0.686863276	4	4	P1P2	0.306578905	0.208371157	4	4	P1P2	0.602153504	-0.205079614	4	4
ARHGEF7	ENST00000370623.3	0.368432015	-0.42542958	5	5	ENST00000370623.3	0.044323988	-0.986379219	5	5	ENST00000370623.3	0.085232455	-0.83198579	5	5	ENST00000370623.3	0.092680628	-5.532820809	5	5	ENST00000370623.3	0.076167882	1.039551639	5	5	ENST00000370623.3	0.512272647	-2.389923605	5	5	ENST00000370623.3	0.873029389	-0.275085598	5	5	ENST00000370623.3	0.038931217	-0.981325774	5	5	ENST00000370623.3	0.286289232	-0.699278231	5	5
ARHGEF9	P1P2	0.33648368	0.49377524	4	4	P1P2	0.193265308	-0.52003245	4	4	P1P2	0.926142835	-0.08953671	4	4	P1P2	0.530893672	-1.23116932	4	4	P1P2	0.348975814	0.283585913	4	4	P1P2	0.404384824	-0.289512045	4	4	P1P2	0.132558013	-0.981518224	4	4	P1P2	0.153839319	0.427001933	4	4	P1P2	0.468404775	-0.217880462	4	4
ARID1A	P1P2	0.277015933	0.368652157	5	5	P1P2	0.728839089	-0.107171417	5	5	P1P2	0.49969757	0.109356074	5	5	P1P2	0.215032365	1.234566472	5	5	P1P2	0.704741254	-2.261223914	5	5	P1P2	0.487866531	-0.144606082	5	5	P1P2	0.317485418	-0.491699364	5	5	P1P2	0.857736805	0.336269439	5	5	P1P2	0.805726418	-0.14728974	5	5
ARID1B	P2	0.53230498	0.319997737	5	5	P2	0.183274588	0.352898753	5	5	P2	0.228528372	0.356780804	5	5	P1	0.041702007	-5.597741692	5	5	P1	0.064885016	-5.220869593	5	5	P1	0.006119215	-4.19288255	5	5	P2	0.417667952	0.309150757	5	5	P2	0.298714526	0.506263995	5	5	P2	0.189714819	0.340651763	5	5
ARID2	P1P2	0.78118255	-0.184742585	5	5	P1P2	0.130109361	0.640758137	5	5	P1P2	0.225700666	0.347117284	5	5	P1P2	0.213076085	-4.798391501	5	5	P1P2	0.174951388	-2.17737236	5	5	P1P2	0.095868572	-3.361583408	5	5	P1P2	0.268178534	0.876963555	5	5	P1P2	0.376680308	-1.697967804	5	5	P1P2	0.56956522	-0.421881066	5	5
ARID3A	P1P2	0.362382079	0.146453429	5	5	P1P2	0.712945373	-0.284251063	5	5	P1P2	0.329314848	0.08281425	5	5	P1P2	0.89125393	-2.630226576	5	5	P1P2	0.870579257	-0.095259834	5	5	P1P2	0.960248095	-1.163283076	5	5	P1P2	0.994795494	0.059413258	5	5	P1P2	0.67257314	-0.094416696	5	5	P1P2	0.962201606	-0.200817836	5	5
ARID3B	P1P2	0.065525207	0.697719944	5	5	P1P2	0.012892839	-0.849669616	5	5	P1P2	0.627320557	-0.149360199	5	5	P1P2	0.644093204	-2.454859065	5	5	P1P2	0.160978269	1.251991636	5	5	P1P2	0.517546384	-0.601433714	5	5	P1P2	0.657361404	-0.038884761	5	5	P1P2	0.615209388	0.102706903	5	5	P1P2	0.4247004	-0.00797558	5	5
ARID3C	P1P2	0.412985797	0.361062107	5	5	P1P2	0.614061323	-0.202819295	5	5	P1P2	0.61520939	0.048203623	5	5	P1P2	0.357632476	0.060809674	5	5	P1P2	0.579509941	0.424850376	5	5	P1P2	0.203300972	0.442457122	5	5	P1P2	0.730782796	-0.183421651	5	5	P1P2	0.267598593	-0.361686765	5	5	P1P2	0.37444791	-0.381802293	5	5
ARID4A	P1P2	0.274858591	0.508565734	5	5	P1P2	0.54861728	-0.339127174	5	5	P1P2	0.875726007	-0.024290906	5	5	P1P2	0.830026788	-2.537778613	5	5	P1P2	0.350383624	-0.710768037	5	5	P1P2	0.679878825	-1.776845879	5	5	P1P2	0.02947855	-1.027390063	5	5	P1P2	0.203394162	-0.575050909	5	5	P1P2	0.018408693	-0.765196291	5	5
ARID4B	P1P2	0.068690928	0.808899863	5	5	P1P2	0.946934049	0.109998884	5	5	P1P2	0.090236478	0.504779224	5	5	P1P2	0.132503384	-5.605994767	5	5	P1P2	0.837268345	-1.657960547	5	5	P1P2	0.292238339	-3.754240119	5	5	P1P2	0.083593385	-0.680489163	5	5	P1P2	0.448781581	-0.571621436	5	5	P1P2	0.122715405	-0.573486039	5	5
ARID5A	P1P2	0.882290013	0.216081767	5	5	P1P2	0.166162812	-0.611717468	5	5	P1P2	0.654789267	-0.18111855	5	5	P1P2	0.842776938	-1.055082693	5	5	P1P2	0.076846507	1.058544036	5	5	P1P2	0.27535651	0.026086599	5	5	P1P2	0.385194702	-0.446806366	5	5	P1P2	0.903474547	-1.103786249	5	5	P1P2	0.495070194	-0.749511522	5	5
ARID5B	ENST00000279873.7	0.982752216	-0.331428069	5	5	ENST00000279873.7	0.348700916	-0.974439029	5	5	ENST00000279873.7	0.164917152	-0.562000837	5	5	ENST00000279873.7	0.431852953	-3.049543814	5	5	ENST00000279873.7	0.478666749	-0.527100557	5	5	ENST00000279873.7	0.542162431	-1.660634652	5	5	ENST00000279873.7	0.277449163	-0.707619715	5	5	ENST00000279873.7	0.980779756	-0.549215766	5	5	ENST00000279873.7	0.220954113	-0.455190656	5	5
ARIH1	P1P2	0.435209484	-0.798764263	5	5	P1P2	0.032417142	-1.869467722	5	5	P1P2	0.138387875	-1.375956402	5	5	P1P2	0.814468966	-3.452735995	5	5	P1P2	0.016701741	-5.33967187	5	5	P1P2	0.181036658	-4.48860777	5	5	P1P2	0.053408661	1.411841421	5	5	P1P2	0.015901214	-2.13978485	5	5	P1P2	0.265763711	-0.31948717	5	5
ARIH2	P1P2	0.052433998	0.863555963	5	5	P1P2	0.001997308	1.179120542	5	5	P1P2	0.000689775	0.894832271	5	5	P1P2	0.28129393	-2.648851568	5	5	P1P2	0.326085999	-1.032794429	5	5	P1P2	0.732695594	-2.159097542	5	5	P1P2	0.942799112	-0.022541105	5	5	P1P2	0.020136595	1.129509415	5	5	P1P2	0.07703176	0.614325619	5	5
ARIH2OS	P1P2	0.005921107	1.213211474	6	6	P1P2	0.450923763	0.236671239	6	6	P1P2	0.005990304	0.651324214	6	6	P1P2	0.786563611	-3.742209585	6	6	P1P2	0.003299489	-4.382072056	6	6	P1P2	0.094773829	-3.487135334	6	6	P1P2	0.841056248	-0.606646672	6	6	P1P2	0.636287426	-0.48583586	6	6	P1P2	0.8343169	-0.587581548	6	6
ARL1	P1P2	0.206496107	0.768014537	5	5	P1P2	0.689940244	0.042909853	5	5	P1P2	0.19119337	0.36317712	5	5	P1P2	0.50852102	-2.447679611	5	5	P1P2	0.048444571	1.381996384	5	5	P1P2	0.234816385	-0.757246731	5	5	P1P2	0.815610254	-0.904244916	5	5	P1P2	0.111920548	-0.452787203	5	5	P1P2	0.303231391	-0.810518956	5	5
ARL10	P1P2	0.182394859	0.442090824	5	5	P1P2	0.203684495	0.434858857	5	5	P1P2	0.044757051	0.467713377	5	5	P1P2	0.318557233	-4.330959488	5	5	P1P2	0.215243836	0.408753065	5	5	P1P2	0.800670372	-1.563152164	5	5	P1P2	0.400548366	-0.492151164	5	5	P1P2	0.769697228	-0.534890219	5	5	P1P2	0.319633706	-0.308500068	5	5
ARL11	P1P2	0.084380708	0.733077369	5	5	P1P2	0.402781768	-0.364442097	5	5	P1P2	0.343683661	0.168981254	5	5	P1P2	0.402800145	-2.877435836	5	5	P1P2	0.289693735	0.529890255	5	5	P1P2	0.400928275	-0.986324907	5	5	P1P2	0.024012267	-2.063611637	5	5	P1P2	0.079470361	-0.809503076	5	5	P1P2	0.026417208	-1.436557356	5	5
ARL13A	P1P2	0.355119912	0.311546181	5	5	P1P2	0.763462144	0.035591358	5	5	P1P2	0.343683661	0.256789163	5	5	P1P2	0.16107699	-5.494134072	5	5	P1P2	0.815640958	-0.375601671	5	5	P1P2	0.248612686	-2.70712894	5	5	P1P2	0.358138774	0.39399961	5	5	P1P2	0.566723402	-0.182501212	5	5	P1P2	0.595345343	0.105749199	5	5
ARL13B	P1P2	0.078394521	-0.750542013	5	5	P1P2	0.937835538	-0.215951597	5	5	P1P2	0.249701064	-0.483246805	5	5	P1P2	0.4064817	-1.400519401	5	5	P1P2	0.968405819	-0.050346148	5	5	P1P2	0.37313099	-0.750082217	5	5	P1P2	0.19595214	0.663492832	5	5	P1P2	0.036670578	0.531995763	5	5	P1P2	0.023265398	0.47238577	5	5
ARL14	P1P2	0.450237851	-0.355543182	5	5	P1P2	0.448781581	-0.254189449	5	5	P1P2	0.246357423	-0.352393837	5	5	P1P2	0.555102977	-0.845689296	5	5	P1P2	0.420927084	-2.179084741	5	5	P1P2	0.743175153	-1.798161627	5	5	P1P2	0.885247967	-0.33805721	5	5	P1P2	0.646849222	-0.283135073	5	5	P1P2	0.996088373	-0.367259533	5	5
ARL14EP	P1P2	0.406037178	-0.678134998	5	5	P1P2	0.079610452	0.648018102	5	5	P1P2	0.503336595	0.038641187	5	5	P1P2	0.548555902	-5.271566767	5	5	P1P2	0.948234429	0.051121285	5	5	P1P2	0.586318058	-1.641608405	5	5	P1P2	0.790386084	-1.622622805	5	5	P1P2	0.204557304	0.482349675	5	5	P1P2	0.428026334	-0.715295319	5	5
ARL14EPL	ENST00000601302.2	0.376302269	-0.564597822	5	5	ENST00000601302.2	0.166663054	0.350865069	5	5	ENST00000601302.2	0.848129424	0.081983626	5	5	ENST00000601302.2	0.565546633	0.406617128	5	5	ENST00000601302.2	0.293429859	-0.931070662	5	5	ENST00000601302.2	0.740705007	-0.262226767	5	5	ENST00000601302.2	0.094622926	0.717052875	5	5	ENST00000601302.2	0.251047357	0.324045545	5	5	ENST00000601302.2	0.049973634	0.442246347	5	5
ARL15	P1P2	0.806343009	-0.519014991	5	5	P1P2	0.223518672	0.16208981	5	5	P1P2	0.26971906	-0.215108408	5	5	P1P2	0.954111959	-1.808867538	5	5	P1P2	0.682134115	0.105785548	5	5	P1P2	0.52444401	-0.958230802	5	5	P1P2	0.792270654	0.107700484	5	5	P1P2	0.848129423	-0.325512096	5	5	P1P2	0.890171222	-0.1469478	5	5
ARL16	P1P2	0.915216369	-0.183676662	5	5	P1P2	0.792264359	-0.20930869	5	5	P1P2	0.962546953	-0.196492676	5	5	P1P2	0.150149128	1.166541604	5	5	P1P2	0.939134856	-1.361134609	5	5	P1P2	0.305925544	-0.039426698	5	5	P1P2	0.379862804	-0.00342088	5	5	P1P2	0.404160694	-0.269917787	5	5	P1P2	0.690086247	-0.068610785	5	5
ARL17A	"ENST00000329240.4,ENST00000336125.5,ENST00000445552.2"	0.067524169	0.601644836	6	6	"ENST00000329240.4,ENST00000336125.5,ENST00000445552.2"	0.726398262	-0.009866836	6	6	"ENST00000329240.4,ENST00000336125.5,ENST00000445552.2"	0.094800547	0.325560664	6	6	"ENST00000329240.4,ENST00000336125.5,ENST00000445552.2"	0.435216881	-1.269371533	6	6	"ENST00000329240.4,ENST00000336125.5,ENST00000445552.2"	0.230307093	0.720466549	6	6	"ENST00000329240.4,ENST00000336125.5,ENST00000445552.2"	0.148726631	-0.455722242	6	6	"ENST00000329240.4,ENST00000336125.5,ENST00000445552.2"	0.641607592	-0.242925345	6	6	"ENST00000329240.4,ENST00000336125.5,ENST00000445552.2"	0.557252347	-0.181555116	6	6	"ENST00000329240.4,ENST00000336125.5,ENST00000445552.2"	0.949163585	0.012755242	6	6
ARL17B	"ENST00000434041.2,ENST00000450673.3,ENST00000570618.1"	0.067524169	0.601644836	6	6	"ENST00000434041.2,ENST00000450673.3,ENST00000570618.1"	0.726398262	-0.009866836	6	6	"ENST00000434041.2,ENST00000450673.3,ENST00000570618.1"	0.094800547	0.325560664	6	6	"ENST00000434041.2,ENST00000450673.3,ENST00000570618.1"	0.435216881	-1.269371533	6	6	"ENST00000434041.2,ENST00000450673.3,ENST00000570618.1"	0.230307093	0.720466549	6	6	"ENST00000434041.2,ENST00000450673.3,ENST00000570618.1"	0.148726631	-0.455722242	6	6	"ENST00000434041.2,ENST00000450673.3,ENST00000570618.1"	0.641607592	-0.242925345	6	6	"ENST00000434041.2,ENST00000450673.3,ENST00000570618.1"	0.557252347	-0.181555116	6	6	"ENST00000434041.2,ENST00000450673.3,ENST00000570618.1"	0.949163585	0.012755242	6	6
ARL2	P1P2	0.793553649	0.263634317	6	6	P1P2	9.81E-05	-2.765156033	6	6	P1P2	0.000534071	-1.396304307	6	6	P1P2	0.284589368	-1.031395572	6	6	P1P2	0.011002874	-4.882155606	6	6	P1P2	0.485893767	-2.962855487	6	6	P1P2	0.747013609	0.109539827	6	6	P1P2	7.08E-05	-5.058468198	6	6	P1P2	0.001218711	-2.521156749	6	6
ARL2BP	P1P2	0.821537898	-0.146965521	5	5	P1P2	0.291931548	-0.853147074	5	5	P1P2	0.234259262	-0.383271986	5	5	P1P2	0.173109613	-5.363785373	5	5	P1P2	0.67287113	-1.234731338	5	5	P1P2	0.212144421	-3.299258356	5	5	P1P2	0.220388773	-0.795930072	5	5	P1P2	0.769073041	-0.397087587	5	5	P1P2	0.371816943	-0.523175573	5	5
ARL3	P1P2	0.977800956	-0.050753545	4	4	P1P2	0.0638079	-0.63179296	4	4	P1P2	0.276514032	-0.341273253	4	4	P1P2	0.358469986	-0.850148238	4	4	P1P2	0.971222628	-0.206826875	4	4	P1P2	0.441930104	-0.346946482	4	4	P1P2	0.913229736	-5.35E-06	4	4	P1P2	0.043982393	-0.519787938	4	4	P1P2	0.378138251	-0.275833896	4	4
ARL4A	P1P2	0.039840746	-1.275040833	5	5	P1P2	0.944333716	-0.71609764	5	5	P1P2	0.036450792	-0.836717119	5	5	P1P2	0.289018847	-0.604140276	5	5	P1P2	0.201370264	-2.081865047	5	5	P1P2	0.992176841	-1.560246238	5	5	P1P2	0.714899466	0.022011481	5	5	P1P2	0.112659232	-1.001555446	5	5	P1P2	0.561275346	-0.313392714	5	5
ARL4C	P1P2	0.842539546	-0.497329503	5	5	P1P2	0.200507391	-0.456387145	5	5	P1P2	0.234902258	-0.390131896	5	5	P1P2	0.363205086	-0.661108874	5	5	P1P2	0.804246666	-0.371609711	5	5	P1P2	0.502330298	-0.191775942	5	5	P1P2	0.350513364	0.474845673	5	5	P1P2	0.255457765	-0.165921754	5	5	P1P2	0.817766754	0.007260474	5	5
ARL4D	P1P2	0.009604784	0.943310098	5	5	P1P2	0.206018025	0.601978068	5	5	P1P2	0.009943937	0.70771655	5	5	P1P2	0.773249163	-3.178548181	5	5	P1P2	0.390048285	-2.752706964	5	5	P1P2	0.492490952	-2.256735175	5	5	P1P2	0.191756385	0.518073725	5	5	P1P2	0.898948382	-0.133663491	5	5	P1P2	0.402304121	0.291788067	5	5
ARL5A	P1P2	0.319803207	0.267738795	5	5	P1P2	0.510656423	-0.549343182	5	5	P1P2	0.846210604	-0.270628184	5	5	P1P2	0.539886205	-4.166963996	5	5	P1P2	0.545899049	-0.631779927	5	5	P1P2	0.473126326	-2.080472264	5	5	P1P2	0.736308285	-0.117515142	5	5	P1P2	0.310251559	-0.211325714	5	5	P1P2	0.489918932	-0.152383343	5	5
ARL5B	P1P2	0.763703845	0.163423471	5	5	P1P2	0.900241243	-0.061571839	5	5	P1P2	0.712336508	0.078479654	5	5	P1P2	0.072672967	1.789304532	5	5	P1P2	0.625005776	-0.081979922	5	5	P1P2	0.064803013	1.181626411	5	5	P1P2	0.215515582	0.541083134	5	5	P1P2	0.187612977	-0.60509421	5	5	P1P2	0.982399037	-0.030700839	5	5
ARL5C	P1P2	0.093888005	-0.981806821	5	5	P1P2	0.084053776	-0.699471104	5	5	P1P2	0.047522425	-0.762065596	5	5	P1P2	0.810353366	-5.042778401	5	5	P1P2	0.971661503	-1.299999956	5	5	P1P2	0.357979528	-2.265463091	5	5	P1P2	0.593861004	-1.090209934	5	5	P1P2	0.664843556	-0.235864773	5	5	P1P2	0.490946872	-0.622946743	5	5
ARL6	P1P2	0.003242122	1.064642748	5	5	P1P2	0.282683688	-0.793369462	5	5	P1P2	0.117746334	0.491394864	5	5	P1P2	0.180830885	-5.733437421	5	5	P1P2	0.595256403	-0.187807314	5	5	P1P2	0.243291561	-2.933402205	5	5	P1P2	0.953186004	-0.651134491	5	5	P1P2	0.281587438	-0.456010112	5	5	P1P2	0.810157137	-0.484266662	5	5
ARL6IP1	P2	0.038982648	-1.114821745	5	5	P1	0.318896599	-2.246870432	5	5	P2	0.060618796	-0.715316733	5	5	P1	0.212926136	-5.423340491	5	5	P2	0.117172349	-2.674503433	5	5	P1	0.227810123	-2.780508348	5	5	P2	0.064069483	0.95310821	5	5	P1	0.145027641	-0.267468387	5	5	P2	0.040597463	0.384755227	5	5
ARL6IP4	P1P2	0.2459126	-1.071729478	6	6	P1P2	0.735928109	0.124416513	6	6	P1P2	0.880035484	-0.54419925	6	6	P1P2	0.345079543	-2.683736192	6	6	P1P2	0.851896744	-2.731418789	6	6	P1P2	0.512886428	-2.793349027	6	6	P1P2	0.791365668	-0.091747498	6	6	P1P2	0.514790602	-0.107050472	6	6	P1P2	0.831407508	-0.099398985	6	6
ARL6IP5	P1P2	0.679459854	-0.178767933	5	5	P1P2	0.165165718	-1.108088091	5	5	P1P2	0.110819693	-0.561889353	5	5	P1P2	0.33793756	-2.665942929	5	5	P1P2	0.614061323	-2.853439489	5	5	P1P2	0.192488621	-2.658966066	5	5	P1P2	0.116323294	-0.99055133	5	5	P1P2	0.22476367	0.641614698	5	5	P1P2	0.471112602	-0.084066228	5	5
ARL6IP6	P1P2	0.619028817	-0.448091131	5	5	P1P2	0.884100601	-0.068181873	5	5	P1P2	0.951485976	-0.186441812	5	5	P1P2	0.200027413	-0.741026957	5	5	P1P2	0.216759322	0.846565503	5	5	P1P2	0.087538588	-0.073230694	5	5	P1P2	0.415796663	-0.36284016	5	5	P1P2	0.826438193	-0.075846452	5	5	P1P2	0.624534057	-0.219343306	5	5
ARL8A	P1P2	0.063871032	-1.382991817	5	5	P1P2	0.501775299	0.529761252	5	5	P1P2	0.523332961	-0.438254734	5	5	P1P2	0.218677901	0.983554014	5	5	P1P2	0.782839028	-2.867294634	5	5	P1P2	0.553044287	-1.098572218	5	5	P1P2	0.666822357	-1.144600941	5	5	P1P2	0.373382997	-0.608841242	5	5	P1P2	0.233852101	-0.719006126	5	5
ARL8B	P1P2	0.009072202	-2.476698611	5	5	P1P2	0.581747431	0.619627139	5	5	P1P2	0.03424465	-1.046529063	5	5	P1P2	0.76358305	-0.964716898	5	5	P1P2	0.684532428	-1.164147387	5	5	P1P2	0.950484356	-1.049428595	5	5	P1P2	0.139229571	0.543781804	5	5	P1P2	0.799826617	0.097746878	5	5	P1P2	0.355421552	0.376830643	5	5
ARL9	P1P2	0.350891262	0.006344512	5	5	P1P2	0.538863052	0.168059083	5	5	P1P2	0.249029812	0.03642699	5	5	P1P2	0.11957942	-6.052984484	5	5	P1P2	0.931990704	-2.505764669	5	5	P1P2	0.1695902	-3.865784136	5	5	P1P2	0.844216336	-2.266164541	5	5	P1P2	0.700198135	0.063422002	5	5	P1P2	0.97653353	-1.175076615	5	5
ARMC1	P1P2	0.141655152	0.571846675	5	5	P1P2	0.663657519	-0.380789444	5	5	P1P2	0.747942217	0.219762154	5	5	P1P2	0.50904456	-2.958933046	5	5	P1P2	0.131775408	0.055802376	5	5	P1P2	0.883072427	-1.63943382	5	5	P1P2	0.583742778	-0.460012534	5	5	P1P2	0.160978269	-1.195981432	5	5	P1P2	0.032557567	-0.564032694	5	5
ARMC10	P1P2	0.103541951	-0.934997279	5	5	P1P2	0.835992566	-0.248255133	5	5	P1P2	0.213435351	-0.374106496	5	5	P1P2	0.709744941	-1.130890683	5	5	P1P2	0.194261994	-3.004377165	5	5	P1P2	0.48224643	-2.419870271	5	5	P1P2	0.599516692	-0.11423169	5	5	P1P2	0.075359994	-0.40246712	5	5	P1P2	0.260881327	-0.398491136	5	5
ARMC12	P1P2	0.356394752	-2.094765454	5	5	P1P2	0.653905086	0.00347197	5	5	P1P2	0.430893196	-0.949184367	5	5	P1P2	0.624321372	-5.055078459	5	5	P1P2	0.423760649	-2.42722253	5	5	P1P2	0.218498067	-2.997386007	5	5	P1P2	0.133754869	1.368706369	5	5	P1P2	0.911240909	0.042506185	5	5	P1P2	0.067453747	0.607403545	5	5
ARMC2	P1P2	0.863012462	-0.017286652	5	5	P1P2	0.769073041	-0.000427402	5	5	P1P2	0.90476832	-0.062681248	5	5	P1P2	0.594884833	-3.555228484	5	5	P1P2	0.188709324	-1.122679679	5	5	P1P2	0.335784723	-2.241533354	5	5	P1P2	0.41299903	0.278189703	5	5	P1P2	0.428984404	-0.296929643	5	5	P1P2	0.653734463	0.049726828	5	5
ARMC3	P1P2	0.072653244	-0.578019684	4	4	P1P2	0.204435761	0.392481985	4	4	P1P2	0.833267243	-0.135708681	4	4	P1P2	0.605719843	0.146083027	4	4	P1P2	0.307443847	0.523854871	4	4	P1P2	0.174652136	0.329229032	4	4	P1P2	0.928432739	0.065458462	4	4	P1P2	0.829705316	0.023427253	4	4	P1P2	0.801239083	0.034506947	4	4
ARMC4	P1P2	0.015310431	1.000100969	5	5	P1P2	0.118515072	-0.788810072	5	5	P1P2	0.304062356	0.287773333	5	5	P1P2	0.409256001	-4.33943674	5	5	P1P2	0.355887919	-1.580406258	5	5	P1P2	0.257088945	-2.434381824	5	5	P1P2	0.684105233	-0.259258736	5	5	P1P2	0.834717218	-0.792795774	5	5	P1P2	0.508073925	-0.433247007	5	5
ARMC5	P1P2	0.727275133	-0.405778597	5	5	P1P2	0.414825983	0.191871673	5	5	P1P2	0.787862002	-0.199693082	5	5	P1P2	0.058164171	1.42355655	5	5	P1P2	0.660696118	-2.68605726	5	5	P1P2	0.40829876	-0.348547566	5	5	P1P2	0.820045002	0.140756811	5	5	P1P2	0.325884882	-0.42019827	5	5	P1P2	0.729008677	-0.192919306	5	5
ARMC6	P1P2	0.161938654	0.853006485	6	6	P1P2	0.860086072	-0.656134927	6	6	P1P2	0.481469867	-0.084303762	6	6	P1P2	0.35817439	0.379003859	6	6	P1P2	0.481469864	0.448960911	6	6	P1P2	0.333272677	0.592761038	6	6	P1P2	0.659827072	0.262344278	6	6	P1P2	0.856574464	-0.051429824	6	6	P1P2	0.411426333	0.208821512	6	6
ARMC7	P1P2	0.534449539	0.029276916	5	5	P1P2	0.048911251	-0.898650645	5	5	P1P2	0.198789748	-0.477848681	5	5	P1P2	0.061487735	1.725284358	5	5	P1P2	0.045899743	-2.992111425	5	5	P1P2	0.632653494	-0.990482039	5	5	P1P2	0.808337466	-1.666179165	5	5	P1P2	0.415527276	0.151361649	5	5	P1P2	0.977185196	-0.687432138	5	5
ARMC8	P1P2	0.503265833	-0.239983589	5	5	P1P2	0.417635355	0.1687526	5	5	P1P2	0.707472204	-0.075456618	5	5	P1P2	0.88899619	-1.811812319	5	5	P1P2	0.200794715	0.710083169	5	5	P1P2	0.475144777	-0.21787673	5	5	P1P2	0.165709626	-0.639744455	5	5	P1P2	0.244697419	0.363492664	5	5	P1P2	0.611866835	-0.302931444	5	5
ARMC9	P1P2	0.197271406	-0.447647011	5	5	P1P2	0.769073041	-0.363814211	5	5	P1P2	0.330125286	-0.521898348	5	5	P1P2	0.965494331	-2.118676864	5	5	P1P2	0.677645937	-1.755031624	5	5	P1P2	0.900512328	-1.942557862	5	5	P1P2	0.164221095	0.208242378	5	5	P1P2	0.647729488	-0.135058378	5	5	P1P2	0.394545118	0.193450748	5	5
ARMCX1	P1P2	0.136640554	0.792889132	5	5	P1P2	0.812471854	-0.043463834	5	5	P1P2	0.215849114	0.327586136	5	5	P1P2	0.105012679	1.655857312	5	5	P1P2	0.982082596	-2.169957231	5	5	P1P2	0.228440832	-0.159750736	5	5	P1P2	0.160787057	-0.734167059	5	5	P1P2	0.265489615	0.362389616	5	5	P1P2	0.986309923	-0.264361608	5	5
ARMCX2	P1P2	0.93141363	-0.394469728	5	5	P1P2	0.27614949	0.025831763	5	5	P1P2	0.880233736	-0.109792354	5	5	P1P2	0.889641168	-1.580051663	5	5	P1P2	0.09148451	1.10252696	5	5	P1P2	0.461115248	-0.50389368	5	5	P1P2	0.991542776	-0.402910328	5	5	P1P2	0.64596945	0.188017972	5	5	P1P2	0.951135057	-0.238140023	5	5
ARMCX3	P1P2	0.1420978	0.614330867	5	5	P1P2	0.403700738	0.090370665	5	5	P1P2	0.096452228	0.378040779	5	5	P1P2	0.589524778	-2.367383117	5	5	P1P2	0.510656423	-0.924948221	5	5	P1P2	0.921892325	-1.477863155	5	5	P1P2	0.972031311	-0.784483936	5	5	P1P2	0.454672496	0.28731936	5	5	P1P2	0.883717393	-0.315424169	5	5
ARMCX4	P1P2	0.579351033	0.702942685	5	5	P1P2	0.665436889	-0.248799167	5	5	P1P2	0.327294399	0.200196404	5	5	P1P2	0.775124144	-2.034444752	5	5	P1P2	0.257511396	-4.41806967	5	5	P1P2	0.4517286	-2.776812098	5	5	P1P2	0.780355989	-0.040519432	5	5	P1P2	0.598655885	-0.088123795	5	5	P1P2	0.640232851	0.180449715	5	5
ARMCX5	P1P2	0.08918558	0.583686017	5	5	P1P2	0.727612246	0.164260075	5	5	P1P2	0.100613702	0.373973046	5	5	P1P2	0.6970251	0.393443946	5	5	P1P2	0.61865923	0.627706093	5	5	P1P2	0.247274836	0.358843286	5	5	P1P2	0.683506444	0.131551967	5	5	P1P2	0.021767916	0.658806202	5	5	P1P2	0.052807215	0.349990259	5	5
ARMCX5-GPRASP2	P1P2	0.08918558	0.583686017	5	5	P1P2	0.727612246	0.164260075	5	5	P1P2	0.100613702	0.373973046	5	5	P1P2	0.6970251	0.393443946	5	5	P1P2	0.61865923	0.627706093	5	5	P1P2	0.247274836	0.358843286	5	5	P1P2	0.683506444	0.131551967	5	5	P1P2	0.021767916	0.658806202	5	5	P1P2	0.052807215	0.349990259	5	5
ARMCX6	P1P2	0.008794869	0.820531293	5	5	P1P2	0.101462922	0.880013959	5	5	P1P2	0.005137719	0.790482261	5	5	P1P2	0.937543589	-2.985250143	5	5	P1P2	0.76408497	-0.452879591	5	5	P1P2	0.745647946	-1.404772436	5	5	P1P2	0.168213035	-0.44771433	5	5	P1P2	0.247023626	0.171586637	5	5	P1P2	0.507027073	-0.138063846	5	5
ARMS2	P1P2	0.975594664	-0.153420682	5	5	P1P2	0.85645457	-0.104893184	5	5	P1P2	0.941733976	-0.084744836	5	5	P1P2	0.667086059	-2.09804129	5	5	P1P2	0.706864998	0.337157201	5	5	P1P2	0.881137996	-0.859130621	5	5	P1P2	0.568717859	-0.475506141	5	5	P1P2	0.526527138	-0.143788269	5	5	P1P2	0.479703521	-0.277666718	5	5
ARNT	P1P2	0.382050366	-0.302073018	5	5	P1P2	0.030642323	-2.648086262	5	5	P1P2	0.009528879	-1.391508554	5	5	P1P2	0.243788546	-5.823644738	5	5	P1P2	0.01757628	-5.945450055	5	5	P1P2	0.0493091	-5.257054553	5	5	P1P2	0.476579677	-0.794156397	5	5	P1P2	0.078080447	-1.252012863	5	5	P1P2	0.032030165	-0.826488768	5	5
ARNT2	P1P2	0.980149279	-0.422671717	5	5	P1P2	0.399575262	-0.564177897	5	5	P1P2	0.545899051	-0.41517282	5	5	P1P2	0.29991955	-0.419634615	5	5	P1P2	0.774070689	-1.853931897	5	5	P1P2	0.697325716	-1.136783256	5	5	P1P2	0.304634428	-1.018114998	5	5	P1P2	0.44731565	-0.211608955	5	5	P1P2	0.182909362	-0.530390849	5	5
ARNTL	P1P2	0.655718509	-0.15474264	5	5	P1P2	0.712336506	-0.290791754	5	5	P1P2	0.809305819	-0.222767197	5	5	P1P2	0.400966886	-2.96071606	5	5	P1P2	0.230745071	-4.330384446	5	5	P1P2	0.125311942	-3.645550253	5	5	P1P2	0.331904221	-0.501117606	5	5	P1P2	0.14145669	-0.665153804	5	5	P1P2	0.146967114	-0.557598786	5	5
ARNTL2	P1P2	0.354271619	0.352868128	5	5	P1P2	0.967103691	0.131920152	5	5	P1P2	0.349121113	0.251260888	5	5	P1P2	0.915819463	-1.896114586	5	5	P1P2	0.677944796	-0.419798581	5	5	P1P2	0.903747474	-1.000362461	5	5	P1P2	0.874314182	-0.02652732	5	5	P1P2	0.406465169	-0.571548242	5	5	P1P2	0.500769835	-0.253591056	5	5
ARPC1A	P1P2	0.269869495	-0.695676246	5	5	P1P2	0.46658403	-0.199171236	5	5	P1P2	0.224140555	-0.434419504	5	5	P1P2	0.949886479	-1.514146694	5	5	P1P2	0.139259396	0.524309285	5	5	P1P2	0.306698208	-0.293534412	5	5	P1P2	0.779104756	-0.315620568	5	5	P1P2	0.041309158	-0.977142109	5	5	P1P2	0.181036658	-0.602950202	5	5
ARPC1B	P1P2	0.763703845	-2.263857733	5	5	P1P2	0.249029809	-1.103812934	5	5	P1P2	0.58961027	-1.747271692	5	5	P1P2	0.771375503	-2.942832517	5	5	P1P2	0.57004595	-1.922784254	5	5	P1P2	0.951135057	-2.140100836	5	5	P1P2	0.405133199	-0.410777456	5	5	P1P2	0.637782254	-0.499431941	5	5	P1P2	0.649613002	-0.411923154	5	5
ARPC2	P1	0.033336914	1.40030983	5	5	P1	0.019404059	-1.746460116	5	5	P2	0.439543493	0.117878107	5	5	P2	0.664712906	-0.678615136	5	5	P1	0.212235799	-2.91687219	5	5	P2	0.495586907	-0.343518376	5	5	P2	0.243295731	0.464416115	5	5	P1	0.005073133	-1.291347753	5	5	P1	0.22405192	-0.435218094	5	5
ARPC3	P1	0.054450239	0.468270937	5	5	P1	0.155203786	-0.20634716	5	5	P2	0.21797723	0.282118625	5	5	P2	0.654664693	-2.189692711	5	5	P1	0.010181418	-4.28968157	5	5	P1	0.309801782	-3.042139031	5	5	P2	0.045754994	0.72699812	5	5	P1	0.000819138	-4.061629108	5	5	P1	0.068687785	-2.112608691	5	5
ARPC4	P1P2	0.105136997	0.44126038	7	7	P1P2	0.29422559	-1.414380244	7	7	P1P2	0.896539339	-0.222057311	7	7	P1P2	0.768448288	-3.054728523	7	7	P1P2	0.026543227	-5.063028552	7	7	P1P2	0.304086983	-3.579667989	7	7	P1P2	0.567551681	0.433043827	7	7	P1P2	0.122539965	-1.356823493	7	7	P1P2	0.333903776	-0.458020988	7	7
ARPC4-TTLL3	P1	0.35454433	0.526360592	6	6	P1	0.39572835	-0.74340296	6	6	P2	0.803614845	-0.111903784	5	5	P2	0.074512766	1.383949233	5	5	P1	0.050371232	-3.631407107	6	6	P1	0.402147795	-2.186540037	6	6	P2	0.351777065	0.127618642	5	5	P1	0.010186347	-1.001248109	6	6	P1	0.099890997	-0.597326911	6	6
ARPC5	P1P2	0.4380954	-0.726140629	5	5	P1P2	0.374041025	0.019511774	5	5	P1P2	0.651255469	-0.319469075	5	5	P1P2	0.548012038	-2.851603263	5	5	P1P2	0.184352152	0.74770972	5	5	P1P2	0.874051233	-0.693896775	5	5	P1P2	0.867252012	-0.842614955	5	5	P1P2	0.163678532	0.43770944	5	5	P1P2	0.549223484	-0.109102609	5	5
ARPC5L	P1	0.17115668	1.513363342	5	5	P1	0.340364563	-0.333822047	5	5	P1	0.273278728	0.313223129	5	5	P2	0.040091374	1.850048326	5	5	P1	0.097768646	-2.608092908	5	5	P2	0.181837495	0.601717719	5	5	P1	0.270298787	-0.831692399	5	5	P1	0.094665346	-0.612875214	5	5	P1	0.064684597	-0.536348511	5	5
ARPP19	P1P2	0.772428765	-0.883256802	5	5	P1P2	0.06197621	0.859534087	5	5	P1P2	0.154020813	-0.113151899	5	5	P1P2	0.892867142	-2.32267808	5	5	P1P2	0.419044235	-2.46253535	5	5	P1P2	0.567348883	-2.596826281	5	5	P1P2	0.064716489	0.76837328	5	5	P1P2	0.112659232	-1.877218323	5	5	P1P2	0.764275857	-0.553395606	5	5
ARPP21	ENST00000187397.4	0.326193636	0.33980068	5	5	ENST00000187397.4	0.528662109	0.290126313	5	5	ENST00000187397.4	0.244035624	0.362823116	5	5	ENST00000187397.4	0.502260623	-0.465194492	5	5	ENST00000187397.4	0.070531303	0.934183216	5	5	ENST00000187397.4	0.096358434	0.134579166	5	5	ENST00000187397.4	0.021255855	0.849820675	5	5	ENST00000187397.4	0.563410167	0.025518326	5	5	ENST00000187397.4	0.04156866	0.503806722	5	5
ARR3	P1P2	0.231554618	-0.80937219	5	5	P1P2	0.925500755	-0.074490614	5	5	P1P2	0.261306075	-0.441931402	5	5	P1P2	0.532356894	-5.389736461	5	5	P1P2	0.030926908	-2.20197092	5	5	P1P2	0.16407457	-3.738689322	5	5	P1P2	0.267474328	0.56321892	5	5	P1P2	0.741145258	-0.422026687	5	5	P1P2	0.488892151	0.128797545	5	5
ARRB1	P1P2	0.715060351	0.231961297	5	5	P1P2	0.54698554	-0.313232004	5	5	P1P2	0.84109824	-0.009158971	5	5	P1P2	0.680795771	-0.91704305	5	5	P1P2	0.595822371	-0.277481448	5	5	P1P2	0.68828077	-0.707309904	5	5	P1P2	0.299288289	-0.431836066	5	5	P1P2	0.427080539	-0.545376593	5	5	P1P2	0.175764552	-0.354235834	5	5
ARRB2	P1P2	0.556679625	0.388341131	5	5	P1P2	0.84876923	-1.786880874	5	5	P1P2	0.614061325	-0.582316862	5	5	P1P2	0.285506711	-0.447888488	5	5	P1P2	0.135157051	-4.490563976	5	5	P1P2	0.662009042	-2.185517528	5	5	P1P2	0.31630267	-2.713379468	5	5	P1P2	0.089463438	-1.064034356	5	5	P1P2	0.069311727	-1.646219322	5	5
ARRDC1	P1P2	0.813931701	-0.260423911	5	5	P1P2	0.283782827	-0.303450289	5	5	P1P2	0.664843557	-0.348040811	5	5	P1P2	0.265566258	-3.559407284	5	5	P1P2	0.034175426	1.550844085	5	5	P1P2	0.943328919	-0.98077856	5	5	P1P2	0.527446604	-0.588268829	5	5	P1P2	0.281222664	0.248338216	5	5	P1P2	0.896632337	-0.197259953	5	5
ARRDC2	P2	0.029913096	-2.741257018	5	5	P1	0.056852854	-1.685155211	5	5	P2	0.011553155	-1.201669645	5	5	P2	0.346231648	0.30200441	5	5	P2	0.009991035	-3.720749713	5	5	P1	0.07224209	-3.412156697	5	5	P2	0.270298787	-0.797423784	5	5	P1	0.160978269	-0.663945625	5	5	P1	0.402304121	-0.494164665	5	5
ARRDC3	P1P2	0.14978633	-0.675615095	5	5	P1P2	0.20660443	0.253240564	5	5	P1P2	0.914479442	-0.088753406	5	5	P1P2	0.244118878	0.324085114	5	5	P1P2	0.729452771	-0.516319088	5	5	P1P2	0.213945972	-0.010048542	5	5	P1P2	0.91170376	0.035291333	5	5	P1P2	0.387800477	0.447029321	5	5	P1P2	0.432324733	0.143215725	5	5
ARRDC4	P1P2	0.151407947	-1.32140373	5	5	P1P2	0.254435229	0.376933645	5	5	P1P2	0.699593193	0.013685389	5	5	P1P2	0.666492457	-3.335731143	5	5	P1P2	0.53832371	-2.013968214	5	5	P1P2	0.743175153	-2.602405332	5	5	P1P2	0.487759718	-2.503218985	5	5	P1P2	0.761594587	-0.865713583	5	5	P1P2	0.222189531	-1.498805382	5	5
ARRDC5	P1P2	0.803817453	-0.352007894	5	5	P1P2	0.991203622	-0.084807019	5	5	P1P2	0.745468297	-0.268954845	5	5	P1P2	0.34165398	-6.047203255	5	5	P1P2	0.509345242	-0.977259351	5	5	P1P2	0.50912191	-3.512231303	5	5	P1P2	0.10983558	-0.954630819	5	5	P1P2	0.712336506	-0.005247069	5	5	P1P2	0.174724011	-0.479938944	5	5
ARSA	P1P2	0.732794697	0.082656737	5	5	P1P2	0.68093616	0.432188514	5	5	P1P2	0.544813632	0.187113355	5	5	P1P2	0.504864157	-3.380395556	5	5	P1P2	0.103005897	-1.618704022	5	5	P1P2	0.290370388	-2.376028588	5	5	P1P2	0.216423343	-0.86374407	5	5	P1P2	0.964499699	-0.569950681	5	5	P1P2	0.412946018	-0.493616847	5	5
ARSB	P1P2	0.395065721	0.427076568	5	5	P1P2	0.011261114	0.73906765	5	5	P1P2	0.021074722	0.532805564	5	5	P1P2	0.993487538	-3.145874575	5	5	P1P2	0.70565115	-2.912812631	5	5	P1P2	0.535146948	-2.272178279	5	5	P1P2	0.073891901	0.974591943	5	5	P1P2	0.249701062	-0.418285662	5	5	P1P2	0.559624403	0.28289787	5	5
ARSD	P1P2	0.852123858	-0.294336547	5	5	P1P2	0.695967543	0.214689192	5	5	P1P2	0.607763926	-0.073369649	5	5	P1P2	0.577198311	0.466916728	5	5	P1P2	0.611768032	0.137498363	5	5	P1P2	0.253674678	0.330131129	5	5	P1P2	0.754204295	0.111954056	5	5	P1P2	0.061520971	-0.695040277	5	5	P1P2	0.408762079	-0.40904797	5	5
ARSE	P1P2	0.253237389	-0.918838184	5	5	P1P2	0.675555352	-0.22127696	5	5	P1P2	0.388249408	-0.583077537	5	5	P1P2	0.325336183	-5.283853052	5	5	P1P2	0.645383211	-0.470284905	5	5	P1P2	0.414346283	-2.961323651	5	5	P1P2	0.915584279	-0.028193441	5	5	P1P2	0.651255467	-0.334485777	5	5	P1P2	0.970669291	-0.376580587	5	5
ARSF	P1P2	0.718717297	-0.21294728	5	5	P1P2	0.270073587	0.225594986	5	5	P1P2	0.630799609	0.133137637	5	5	P1P2	0.334451544	-2.779012048	5	5	P1P2	0.022918314	1.638157089	5	5	P1P2	0.417624469	-0.40588954	5	5	P1P2	0.146909108	-0.70879513	5	5	P1P2	0.053283644	0.838701133	5	5	P1P2	0.723490056	0.020947211	5	5
ARSG	ENST00000448504.2	0.160931903	-0.667555269	5	5	ENST00000448504.2	0.383328607	0.379214783	5	5	ENST00000448504.2	0.817543874	-0.06388766	5	5	ENST00000448504.2	0.524349195	-0.613910411	5	5	ENST00000448504.2	0.598655885	-0.710742932	5	5	ENST00000448504.2	0.638480396	-0.882386201	5	5	ENST00000448504.2	0.115755665	0.912952405	5	5	ENST00000448504.2	0.747942216	-0.566188075	5	5	ENST00000448504.2	0.214548934	0.138113084	5	5
ARSH	ENST00000381130.2	0.857244528	0.137638975	5	5	ENST00000381130.2	0.515918737	0.242386272	5	5	ENST00000381130.2	0.301762692	0.015763635	5	5	ENST00000381130.2	0.637667939	-1.187818805	5	5	ENST00000381130.2	0.718433363	0.48231455	5	5	ENST00000381130.2	0.379301159	-0.282778048	5	5	ENST00000381130.2	0.352198939	-0.860554259	5	5	ENST00000381130.2	0.53724584	0.210828633	5	5	ENST00000381130.2	0.965457956	-0.316333882	5	5
ARSI	P1P2	0.046039891	0.696326089	5	5	P1P2	0.02282047	0.561467076	5	5	P1P2	0.003269598	0.519437415	5	5	P1P2	0.268732984	1.087170548	5	5	P1P2	0.812471854	-0.411551866	5	5	P1P2	0.257432117	0.510130276	5	5	P1P2	0.170999461	0.111759033	5	5	P1P2	0.088085413	0.558230524	5	5	P1P2	0.057041385	0.530737295	5	5
ARSJ	P1P2	0.176955931	0.534279077	6	6	P1P2	0.279999975	-0.042986397	6	6	P1P2	0.973542158	0.09392165	6	6	P1P2	0.983062183	-2.123410132	6	6	P1P2	0.593591817	-2.29984247	6	6	P1P2	0.990778003	-1.684460772	6	6	P1P2	0.007104957	-2.321364447	6	6	P1P2	0.055011249	-1.642018583	6	6	P1P2	0.005659005	-1.950589615	6	6
ARSK	P1P2	0.025586964	1.242938029	5	5	P1P2	0.811205068	-0.053338666	5	5	P1P2	0.217367664	0.434733687	5	5	P1P2	0.367745486	-0.684744482	5	5	P1P2	0.510656423	0.092612748	5	5	P1P2	0.260534974	-0.143071604	5	5	P1P2	0.190648759	0.681608561	5	5	P1P2	0.85709564	0.217900318	5	5	P1P2	0.271064255	0.183023143	5	5
ART1	P1P2	0.759352535	0.209874966	5	5	P1P2	0.039632076	-0.551624111	5	5	P1P2	0.485793171	-0.168754166	5	5	P1P2	0.29481143	-4.070006987	5	5	P1P2	0.784093932	-0.835204672	5	5	P1P2	0.294867003	-2.121979393	5	5	P1P2	0.570378133	0.306469271	5	5	P1P2	0.796673351	0.07319867	5	5	P1P2	0.475144777	0.165730279	5	5
ART3	P1	0.771180556	-0.176642728	5	5	P1	0.565617953	0.335022531	5	5	P1	0.808040274	0.13789944	5	5	P2	0.244780484	-3.567817626	5	5	P2	0.321281448	0.346284716	5	5	P1	0.653145032	-1.634105884	5	5	P2	0.426149947	-0.476963241	5	5	P1	0.395929548	0.263851516	5	5	P1	0.623377819	0.08635845	5	5
ART4	P1P2	0.250872849	0.478436437	5	5	P1P2	0.586796491	-0.107298392	5	5	P1P2	0.295686988	0.092569152	5	5	P1P2	0.61510863	-1.026986668	5	5	P1P2	0.089155719	1.023749546	5	5	P1P2	0.183985905	-0.088131797	5	5	P1P2	0.088207449	0.831440335	5	5	P1P2	0.948234429	-0.149539357	5	5	P1P2	0.203010885	0.483759986	5	5
ART5	P1P2	0.483193147	-0.871813961	5	5	P1P2	0.609192621	-0.133808906	5	5	P1P2	0.440510752	-0.476907516	5	5	P1P2	0.626633841	0.111514511	5	5	P1P2	0.73806236	-1.931806419	5	5	P1P2	0.647849929	-0.464283674	5	5	P1P2	0.695519589	0.259725165	5	5	P1P2	0.942708807	-0.014597161	5	5	P1P2	0.609575972	0.081337619	5	5
ARTN	P2	0.420945453	0.441479154	5	5	P2	0.188160561	-0.422910896	5	5	P2	0.626741517	-0.051173847	5	5	P1	0.302208658	-0.225380518	5	5	P1	0.723935915	-1.855113246	5	5	P1	0.714934132	-0.920369972	5	5	P1	0.390572094	-0.91298401	5	5	P2	0.277592557	0.067174136	5	5	P2	0.1670661	-0.130208195	5	5
ARV1	P1P2	0.819634745	0.275462764	5	5	P1P2	0.619811053	-0.118243823	5	5	P1P2	0.769073042	0.060648309	5	5	P1P2	0.29915909	-0.721879022	5	5	P1P2	0.893779652	-2.36741838	5	5	P1P2	0.52284808	-1.72606589	5	5	P1P2	0.576485484	-0.567988538	5	5	P1P2	0.544271322	0.136652767	5	5	P1P2	0.846450407	-0.010761942	5	5
ARVCF	P2	0.380719125	0.282987105	5	5	P2	0.140574597	-0.981462653	5	5	P1	0.651255469	-0.050118542	5	5	P1	0.157449435	1.1421855	5	5	P1	0.271851022	-1.159707385	5	5	P1	0.322023415	0.046057084	5	5	P1	0.221003435	-0.47037093	5	5	P2	0.144128494	-0.70019749	5	5	P2	0.406448613	-0.82028203	5	5
ARX	P1	0.525897554	0.110295173	5	5	P1	0.509607337	0.233100493	5	5	P1	0.267246301	0.344632482	5	5	P2	0.102070232	-4.927124969	5	5	P1	0.331750028	0.77363964	5	5	P2	0.190820785	-3.384817663	5	5	P1	0.608045637	-0.426118874	5	5	P2	0.910269635	0.050333749	5	5	P2	0.748742623	-0.899588496	5	5
AS3MT	P1P2	0.569898202	0.169440198	5	5	P1P2	0.641285719	0.168207251	5	5	P1P2	0.434725521	0.109667772	5	5	P1P2	0.82303301	-2.011367474	5	5	P1P2	0.85966086	-1.988240726	5	5	P1P2	0.764275857	-2.088251381	5	5	P1P2	0.355585454	-0.478076728	5	5	P1P2	0.958642145	0.139072058	5	5	P1P2	0.623377819	-0.290452372	5	5
ASAH1	P1P2	0.237332898	-1.196956547	5	5	P1P2	0.592994988	-0.26270496	5	5	P1P2	0.075359995	-0.785774303	5	5	P1P2	0.04219575	1.559109208	5	5	P1P2	0.977848558	-1.189719881	5	5	P1P2	0.149258089	0.184694664	5	5	P1P2	0.229421887	0.422098545	5	5	P1P2	0.818813082	0.208357567	5	5	P1P2	0.327644628	0.235973339	5	5
ASAH2	ENST00000395526.4	0.810767579	-0.054388355	5	5	ENST00000395526.4	0.676749667	0.120937394	5	5	ENST00000395526.4	0.749180153	0.103229152	5	5	ENST00000395526.4	0.061714786	1.658678016	5	5	ENST00000395526.4	0.75910667	0.14779604	5	5	ENST00000395526.4	0.048745416	0.970079652	5	5	ENST00000395526.4	0.275290651	-0.85991762	5	5	ENST00000395526.4	0.559007101	-0.136934151	5	5	ENST00000395526.4	0.312926028	-0.505964328	5	5
ASAH2B	P1P2	0.066365447	0.684878336	5	5	P1P2	0.464088272	0.032834951	5	5	P1P2	0.102661413	0.204721044	5	5	P1P2	0.841500009	-2.853129071	5	5	P1P2	0.615209388	-1.498843302	5	5	P1P2	0.560174455	-2.051719695	5	5	P1P2	0.501152869	0.195941059	5	5	P1P2	0.586234483	-0.161391863	5	5	P1P2	0.153921671	-0.188362869	5	5
ASAP1	P1P2	0.952186732	-0.078172811	5	5	P1P2	0.943683724	0.066820379	5	5	P1P2	0.931990704	-0.010292622	5	5	P1P2	0.452696513	-5.138299498	5	5	P1P2	0.468085052	-2.167185166	5	5	P1P2	0.460122075	-3.652742332	5	5	P1P2	0.321846935	-0.280000827	5	5	P1P2	0.257854779	-0.212125154	5	5	P1P2	0.339903175	-0.614377283	5	5
ASAP2	P1P2	0.016742251	1.251167275	5	5	P1P2	0.523864631	0.241842778	5	5	P1P2	0.017039295	0.725324369	5	5	P1P2	0.054991256	-4.982993561	5	5	P1P2	0.323277697	-3.26238376	5	5	P1P2	0.018900461	-3.899276668	5	5	P1P2	0.639187285	-0.270571323	5	5	P1P2	0.735599068	0.100359906	5	5	P1P2	0.907631755	-0.174771237	5	5
ASAP3	P1P2	0.870714362	-1.423735505	5	5	P1P2	0.997449558	-0.081056579	4	4	P1P2	0.501178103	0.124367028	4	4	P1P2	0.121924352	0.145147029	5	5	P1P2	0.928319834	0.038235817	4	4	P1P2	0.062888326	0.803706856	4	4	P1P2	0.922703725	-0.794611982	5	5	P1P2	0.877697121	-0.326590158	4	4	P1P2	0.904355735	-0.014890425	4	4
ASB1	P1P2	0.034295432	-1.152117992	5	5	P1P2	0.404390788	-0.226146369	5	5	P1P2	0.029987026	-0.617272865	5	5	P1P2	0.42400488	-3.610448175	5	5	P1P2	0.22135181	0.397040143	5	5	P1P2	0.823485299	-1.888645242	5	5	P1P2	0.388325993	-0.909946479	5	5	P1P2	0.511443978	-0.205924144	5	5	P1P2	0.802565423	-0.403007364	5	5
ASB10	P1P2	0.888731974	0.362844591	5	5	P1P2	0.737446284	-0.139530528	5	5	P1P2	0.885390175	-0.085610158	5	5	P1P2	0.394590051	-2.185127083	5	5	P1P2	0.539942547	-0.371521144	5	5	P1P2	0.925137036	-1.051561883	5	5	P1P2	0.006739263	1.244797302	5	5	P1P2	0.602064145	-0.121458662	5	5	P1P2	0.058332802	0.479785378	5	5
ASB11	P2	0.721769684	-0.076645296	5	5	P1	0.24602479	-0.226433754	5	5	P1	0.461599966	-1.235347932	5	5	P1	0.050792732	0.658318417	5	5	P1	0.095150025	1.388093775	5	5	P1	0.025114755	1.713731836	5	5	P1	0.024012267	1.022810201	5	5	P1	0.67257314	0.066971392	5	5	P1	0.049026578	0.663960652	5	5
ASB12	ENST00000362002.2	0.011722168	-3.953839278	5	5	ENST00000396130.2	0.146384409	0.36830339	5	5	ENST00000362002.2	0.003278229	-2.025186825	5	5	ENST00000362002.2	0.333430672	-5.1936904	5	5	ENST00000396130.2	0.551342177	-3.290639335	5	5	ENST00000362002.2	0.103083152	-2.625614277	5	5	ENST00000396130.2	0.286198292	0.529179369	5	5	ENST00000396130.2	0.57060061	-0.249070571	5	5	ENST00000396130.2	0.550859376	0.223945186	5	5
ASB13	P1P2	0.614434539	0.230447091	5	5	P1P2	0.762839472	-1.022495874	5	5	P1P2	0.885390175	-0.63009025	5	5	P1P2	0.293496675	-0.886744623	5	5	P1P2	0.991855182	0.171553272	5	5	P1P2	0.322023415	-0.436096362	5	5	P1P2	0.281072241	0.567944974	5	5	P1P2	0.481205324	0.397878643	5	5	P1P2	0.074871989	0.484404975	5	5
ASB14	P1P2	0.065405892	-1.294409039	5	5	P1P2	0.797934262	0.136017651	5	5	P1P2	0.206018027	-0.670368202	5	5	P1P2	0.11957942	-4.725196285	5	5	P1P2	0.102661411	0.934584808	5	5	P1P2	0.539998944	-1.506339171	5	5	P1P2	0.744930565	0.152455524	5	5	P1P2	0.671381693	-0.145123966	5	5	P1P2	0.816497271	-0.016230354	5	5
ASB15	P1P2	0.234110288	-0.791198832	5	5	P1P2	0.380660709	-0.748562651	5	5	P1P2	0.099602123	-0.626817377	5	5	P1P2	0.265566258	-3.645124375	5	5	P1P2	0.164668863	0.70112933	5	5	P1P2	0.738237531	-1.471997523	5	5	P1P2	0.068156064	0.749161288	5	5	P1P2	0.226326874	0.498979672	5	5	P1P2	0.041732424	0.62407048	5	5
ASB16	P1P2	0.790592444	-0.53069335	5	5	P1P2	0.136227452	-0.862148406	5	5	P1P2	0.26026735	-0.402447417	5	5	P1P2	0.225788836	-5.029200034	5	5	P1P2	0.54698554	-1.004586028	5	5	P1P2	0.300553056	-3.114720666	5	5	P1P2	0.839751968	-0.365026948	5	5	P1P2	0.608906762	-0.684054339	5	5	P1P2	0.435204167	-0.394898353	5	5
ASB17	P1P2	0.382272517	-0.392548908	5	5	P1P2	0.666624183	-0.740802838	5	5	P1P2	0.324880507	-0.602257177	5	5	P1P2	0.667382938	-2.161612965	5	5	P1P2	0.441963925	-0.974696489	5	5	P1P2	0.798776494	-1.230234893	5	5	P1P2	0.10947367	0.50714562	5	5	P1P2	0.266894324	0.205198352	5	5	P1P2	0.055983454	0.399433845	5	5
ASB18	P1P2	0.589720784	-0.302960417	5	5	P1P2	0.374041025	0.160139902	5	5	P1P2	0.751657963	0.038921367	5	5	P1P2	0.381133564	-0.045328152	5	5	P1P2	0.553526874	0.220988756	5	5	P1P2	0.173171832	-0.051989813	5	5	P1P2	0.70276457	0.128422745	5	5	P1P2	0.59922332	-0.309109297	5	5	P1P2	0.584071193	-0.180443073	5	5
ASB2	P1P2	0.866220048	0.499747865	5	5	P1P2	0.505422302	-0.164119038	5	5	P1P2	0.789119134	-0.044470856	5	5	P1P2	0.313436197	0.08921251	5	5	P1P2	0.015972569	-4.472220652	5	5	P1P2	0.281151325	-2.168225955	5	5	P1P2	0.743080199	-1.420202837	5	5	P1P2	0.356313573	-0.426181894	5	5	P1P2	0.839418489	-0.926242445	5	5
ASB3	P1P2	0.478623502	-0.390637303	5	5	P1P2	0.837906396	-0.008518056	5	5	P1P2	0.64304046	-0.101890781	5	5	P1P2	0.355503571	0.638686728	5	5	P1P2	0.140794722	0.814607064	5	5	P1P2	0.057791789	0.726646896	5	5	P1P2	0.616054423	0.164032423	5	5	P1P2	0.629639009	-7.99E-05	5	5	P1P2	0.52764334	0.137690039	5	5
ASB4	P1P2	0.382939445	-0.413204481	5	5	P1P2	0.106501533	-0.709619233	5	5	P1P2	0.096944213	-0.488733507	5	5	P1P2	0.914848088	-1.268117918	5	5	P1P2	0.374041025	0.634415092	5	5	P1P2	0.357125585	-0.391572756	5	5	P1P2	0.837840236	-2.157759722	5	5	P1P2	0.655968924	0.166659271	5	5	P1P2	0.639064324	-1.127697419	5	5
ASB5	P1P2	0.25430619	-0.35661069	4	4	P1P2	0.925417291	0.034770819	4	4	P1P2	0.671403427	-0.259188818	4	4	P1P2	0.560009342	-2.034941349	4	4	P1P2	0.274102628	-1.221197512	4	4	P1P2	0.67124023	-1.389624308	4	4	P1P2	0.990241725	2.151959266	5	5	P1P2	0.253425873	-0.359736907	4	4	P1P2	0.293963871	-0.295230957	4	4
ASB6	P1P2	0.177888159	0.590799852	5	5	P1P2	0.205725276	-1.496759898	5	5	P1P2	0.423287618	-0.202448626	5	5	P1P2	0.754573767	-0.074676864	5	5	P1P2	0.720877159	-3.023989806	5	5	P1P2	0.88887986	-1.198290493	5	5	P1P2	0.150810425	0.596076449	5	5	P1P2	0.925500755	0.068434051	5	5	P1P2	0.295620951	0.191688547	5	5
ASB7	P1P2	0.198977658	-1.503927209	5	5	P1P2	0.307920928	-1.301527341	5	5	P1P2	0.928745137	-1.593659283	5	5	P1P2	0.079348989	-6.269608427	5	5	P1P2	0.466084283	-3.069938733	5	5	P1P2	0.043315598	-3.854659477	5	5	P1P2	0.017696903	-3.947249638	5	5	P1P2	0.162692695	0.476676573	5	5	P1P2	0.062353528	-1.768334404	5	5
ASB8	P1P2	0.666954137	-0.063432499	5	5	P1P2	0.134730715	0.718202591	5	5	P1P2	0.302145163	0.336168043	5	5	P1P2	0.908375574	-2.455393168	5	5	P1P2	0.670786279	-0.242563187	5	5	P1P2	0.780531577	-1.38848021	5	5	P1P2	0.510537932	0.301568075	5	5	P1P2	0.213435349	0.599320536	5	5	P1P2	0.272847091	0.55317594	5	5
ASB9	P1P2	0.616729802	-0.575474172	5	5	P1P2	0.355037573	0.334431356	5	5	P1P2	0.870579258	-0.085832968	5	5	P1P2	0.599699452	-2.241943133	5	5	P1P2	0.392530001	-2.420620249	5	5	P1P2	0.545958906	-2.410858245	5	5	P1P2	0.883960463	-0.026968637	5	5	P1P2	0.087176276	-1.981695207	5	5	P1P2	0.091548981	-0.875742306	5	5
ASCC1	P1P2	0.301767998	-1.017296933	6	6	P1P2	0.767032537	-0.096870086	6	6	P1P2	0.376934369	-0.694411909	6	6	P1P2	0.432372917	0.734431019	6	6	P1P2	0.908031183	0.116702317	6	6	P1P2	0.240354468	0.324865724	6	6	P1P2	0.973583908	-0.162136368	6	6	P1P2	0.943850372	-0.265932073	6	6	P1P2	0.950351187	-0.099939449	6	6
ASCC2	P1P2	0.482684242	2.585298679	5	5	P1P2	0.606805816	0.12474122	4	4	P1P2	0.670737564	0.097660447	4	4	P1P2	0.097386406	-4.780265072	4	4	P1P2	0.052790707	1.207359999	4	4	P1P2	0.317693828	-1.786452536	4	4	P1P2	0.092765068	0.895340707	4	4	P1P2	0.327331852	-1.210922226	4	4	P1P2	0.935546368	-0.259467115	4	4
ASCC3	P1P2	0.025265524	0.609583018	5	5	P1P2	0.016188324	-1.401042029	5	5	P1P2	0.386903571	-0.407877457	5	5	P1P2	0.41905438	0.386597748	5	5	P1P2	0.308696514	-4.903596771	5	5	P1P2	0.700350359	-1.695434639	5	5	P1P2	0.666229473	0.233534179	5	5	P1P2	0.283782827	-0.158542783	5	5	P1P2	0.907631755	-0.058783198	5	5
ASCL1	P1P2	0.007610592	1.126380198	5	5	P1P2	0.801088841	-0.106610924	5	5	P1P2	0.047889497	0.559733892	5	5	P1P2	0.089555279	-5.552657052	5	5	P1P2	0.061407594	1.253480444	5	5	P1P2	0.492490952	-2.346421074	5	5	P1P2	0.153964389	0.546991485	5	5	P1P2	0.815640958	0.158997307	5	5	P1P2	0.161612605	0.319564958	5	5
ASCL2	P1P2	0.353424607	0.502042899	5	5	P1P2	0.983385484	-0.621056037	5	5	P1P2	0.529196542	0.030656713	5	5	P1P2	0.87739957	-2.298513787	5	5	P1P2	0.708687169	-1.192531976	5	5	P1P2	0.955690852	-2.064754896	5	5	P1P2	0.219163129	-0.858212914	5	5	P1P2	0.091798677	0.390913786	5	5	P1P2	0.870189943	-0.039986803	5	5
ASCL3	P1P2	0.250200106	0.480477601	5	5	P1P2	0.386455589	0.049134481	5	5	P1P2	0.190086396	0.402883342	5	5	P1P2	0.297831383	-5.282466236	5	5	P1P2	0.821988173	-0.319256673	5	5	P1P2	0.299790722	-2.635927132	5	5	P1P2	0.565128543	0.31765149	5	5	P1P2	0.079051291	0.494635074	5	5	P1P2	0.157011871	0.49800337	5	5
ASCL4	ENST00000342331.4	0.38830049	-0.217336703	5	5	ENST00000342331.4	0.024121162	0.559086172	5	5	ENST00000342331.4	0.769073042	0.232814943	5	5	ENST00000342331.4	0.530482907	-5.50588064	5	5	ENST00000342331.4	0.366192056	-0.989321465	5	5	ENST00000342331.4	0.663194531	-3.296799751	5	5	ENST00000342331.4	0.247270619	-2.840259251	5	5	ENST00000342331.4	0.179539863	-1.543323162	5	5	ENST00000342331.4	0.201564968	-2.169486123	5	5
ASCL5	P1P2	0.391448773	0.38560932	5	5	P1P2	0.835992566	0.081312417	5	5	P1P2	0.741762339	0.086110014	5	5	P1P2	0.460099055	0.48996338	5	5	P1P2	0.949534947	-1.20050805	5	5	P1P2	0.41950456	-0.320191531	5	5	P1P2	0.514212337	-1.098604654	5	5	P1P2	0.53832371	-0.258197397	5	5	P1P2	0.56072477	-0.678401026	5	5
ASF1A	P1P2	0.502745703	0.184185598	5	5	P1P2	0.041717207	0.639420681	5	5	P1P2	0.083907375	0.474001418	5	5	P1P2	0.754573767	-2.676014026	5	5	P1P2	0.59922332	-0.334321279	5	5	P1P2	0.628008312	-1.792522348	5	5	P1P2	0.722826203	-0.113498449	5	5	P1P2	0.666624183	0.178346279	5	5	P1P2	0.877915525	-0.020694261	5	5
ASF1B	P1P2	0.871356751	-0.29680398	5	5	P1P2	0.942383854	0.034860432	5	5	P1P2	0.987945919	-0.161656917	5	5	P1P2	0.536383834	-3.495622629	5	5	P1P2	0.276870383	-2.704493136	5	5	P1P2	0.292987775	-3.100057883	5	5	P1P2	0.322843617	0.353733787	5	5	P1P2	0.369667719	-0.255809864	5	5	P1P2	0.693702487	0.042482029	5	5
ASGR1	P1P2	0.180529011	-0.762928907	5	5	P1P2	0.183812785	0.470813479	5	5	P1P2	0.909298494	0.031482713	5	5	P1P2	0.862940998	-2.517068724	5	5	P1P2	0.364030153	-0.711256499	5	5	P1P2	0.634981546	-1.449894206	5	5	P1P2	0.244285217	0.329241621	5	5	P1P2	0.911240909	-0.313545469	5	5	P1P2	0.462607251	0.119146983	5	5
ASGR2	P1P2	0.362111599	2.674776238	7	7	P1P2	0.942070931	-0.390142585	6	6	P1P2	0.806586015	0.043241387	6	6	P1P2	0.168061244	-4.99570369	6	6	P1P2	0.544806838	-0.204236732	6	6	P1P2	0.46468342	-2.599970211	6	6	P1P2	0.76454967	-1.842452873	6	6	P1P2	0.376129922	-2.073363659	6	6	P1P2	0.747063091	-1.906807092	6	6
ASH1L	P1P2	0.150711338	0.609716665	5	5	P1P2	0.361446429	-0.227171234	5	5	P1P2	0.463092056	0.081241272	5	5	P1P2	0.720407132	-2.986699613	5	5	P1P2	0.874438818	-0.492587965	5	5	P1P2	0.943979233	-1.93748078	5	5	P1P2	0.506877301	0.337037327	5	5	P1P2	0.190916181	-1.201076554	5	5	P1P2	0.666756053	-0.38441951	5	5
ASH2L	P1P2	0.461575369	-0.448033201	5	5	P1P2	0.088390152	-2.847978564	5	5	P1P2	0.063708255	-1.579892672	5	5	P1P2	0.1822983	-5.316136789	5	5	P1P2	0.432806901	-1.873039396	5	5	P1P2	0.093449087	-3.282760646	5	5	P1P2	0.641520494	0.32540998	5	5	P1P2	0.058520003	-1.044529759	5	5	P1P2	0.470609911	-0.398852934	5	5
ASIC1	P1P2	0.087358547	0.915728725	5	5	P1P2	0.917719394	0.014764661	5	5	P1P2	0.116030978	0.429831706	5	5	P1P2	0.874182841	-2.866105183	5	5	P1P2	0.107746989	-5.459626063	5	5	P1P2	0.25674609	-3.760459287	5	5	P1P2	0.222545464	-1.39879937	5	5	P1P2	0.453195696	-0.83746079	5	5	P1P2	0.070066594	-1.371648836	5	5
ASIC2	ENST00000359872.6	0.561069176	0.155697717	5	5	ENST00000359872.6	0.640117005	0.193541387	5	5	ENST00000359872.6	0.411097585	0.251830138	5	5	ENST00000359872.6	0.275323532	-4.88073269	5	5	ENST00000359872.6	0.378667288	0.245311813	5	5	ENST00000359872.6	0.749362046	-1.986430526	5	5	ENST00000359872.6	0.471042737	-0.627593893	5	5	ENST00000359872.6	0.963848759	0.048437483	5	5	ENST00000359872.6	0.642572581	-0.338841567	5	5
ASIC3	P1P2	0.200981889	0.268694972	5	5	P1P2	0.233297106	0.362020633	5	5	P1P2	0.076574469	0.243420403	5	5	P1P2	0.612241958	-2.857792351	5	5	P1P2	0.066683734	0.452280976	5	5	P1P2	0.285182947	-0.436746978	5	5	P1P2	0.164964097	0.733917939	5	5	P1P2	0.497365591	0.007099514	5	5	P1P2	0.360549058	0.337840279	5	5
ASIC4	P1P2	0.191383879	0.549719109	5	5	P1P2	0.913183855	-0.539250043	5	5	P1P2	0.471095108	0.181987449	5	5	P1P2	0.079979863	-6.385767104	5	5	P1P2	0.069270734	1.015389948	5	5	P1P2	0.522316658	-2.91712084	5	5	P1P2	0.641520494	-0.697416093	5	5	P1P2	0.741145258	-0.046829221	5	5	P1P2	0.759916677	-0.372122657	5	5
ASIC5	P1P2	0.569344452	0.013287878	5	5	P1P2	0.582867688	-0.00162523	5	5	P1P2	0.607763926	0.060928596	5	5	P1P2	0.809720658	-1.481925572	5	5	P1P2	0.215546321	0.785923805	5	5	P1P2	0.547046029	-0.370501198	5	5	P1P2	0.477084796	0.341531592	5	5	P1P2	0.691144147	0.139854644	5	5	P1P2	0.390023584	0.204882434	5	5
ASIP	P1P2	0.495493829	-1.685029334	5	5	P1P2	0.165165718	0.41456576	5	5	P1P2	0.880878018	-0.625065388	5	5	P1P2	0.024221494	1.714223483	5	5	P1P2	0.69234883	-0.329272066	5	5	P1P2	0.054632622	0.916545502	5	5	P1P2	0.61950088	-0.397921476	5	5	P1P2	0.846210604	0.02167337	5	5	P1P2	0.99934806	-0.387322354	5	5
ASL	P1P2	0.695668738	0.021764409	5	5	P1P2	0.35759246	-0.562044844	5	5	P1P2	0.225075694	-0.038821805	5	5	P1P2	0.927809645	-2.919400249	5	5	P1P2	0.938485177	-1.962647031	5	5	P1P2	0.98891737	-2.338726167	5	5	P1P2	0.216120451	-0.269319998	5	5	P1P2	0.267246299	-0.532613843	5	5	P1P2	0.115933463	-0.286847565	5	5
ASMT	P1P2	0.008586717	-0.942576438	5	5	P1P2	0.321680052	-0.90312734	5	5	P1P2	0.01647998	-0.827941044	5	5	P1P2	0.409256001	-3.578751782	5	5	P1P2	0.435686666	0.522364091	5	5	P1P2	0.716154246	-1.448217035	5	5	P1P2	0.133543617	-0.958760303	5	5	P1P2	0.880878018	-0.259726958	5	5	P1P2	0.172656737	-0.48590392	5	5
ASMTL	P1P2	0.868145662	-0.037037204	5	5	P1P2	0.930692338	-0.051260395	5	5	P1P2	0.971010327	-0.00205417	5	5	P1P2	0.384024973	-2.493494721	5	5	P1P2	0.591865759	0.108761611	5	5	P1P2	0.874695076	-1.362014607	5	5	P1P2	0.105116373	-1.615658932	5	5	P1P2	0.217063339	-0.557815807	5	5	P1P2	0.028068512	-0.917435379	5	5
ASNA1	P1P2	0.897762984	-0.015928928	5	5	P1P2	0.207780873	-0.538026231	5	5	P1P2	0.455658536	-0.320105269	5	5	P1P2	0.669462547	-0.985803139	5	5	P1P2	0.213585636	-2.578461104	5	5	P1P2	0.897925398	-1.507508076	5	5	P1P2	0.519220938	0.201755099	5	5	P1P2	0.032749125	-0.737396019	5	5	P1P2	0.347397616	-0.299766034	5	5
ASNS	P1P2	0.967788686	-0.476417251	5	5	P1P2	0.442448927	-0.443084059	5	5	P1P2	0.924852026	-0.495228593	5	5	P1P2	0.144227759	0.401656367	5	5	P1P2	0.458128884	-2.259558472	5	5	P1P2	0.352451861	-0.916501957	5	5	P1P2	0.453663576	0.255832037	5	5	P1P2	0.125813753	-0.929372774	5	5	P1P2	0.467099377	-0.369421125	5	5
ASNSD1	P1P2	0.238630678	0.525459454	5	5	P1P2	0.465085682	0.026523729	5	5	P1P2	0.258542498	0.348316486	5	5	P1P2	0.351269806	-3.269281277	5	5	P1P2	0.431371159	-0.853059287	5	5	P1P2	0.372692655	-1.906235398	5	5	P1P2	0.969430792	-0.12382363	5	5	P1P2	0.226954323	0.290631361	5	5	P1P2	0.511746819	0.12718009	5	5
ASPA	P1P2	0.176056746	0.656262059	5	5	P1P2	0.223208195	-0.834823724	5	5	P1P2	0.939784577	-0.113847001	5	5	P1P2	0.318953415	-3.807706164	5	5	P1P2	0.842375711	-1.649779731	5	5	P1P2	0.810157137	-2.927852665	5	5	P1P2	0.517372739	0.084559281	5	5	P1P2	0.412493396	-0.176255866	5	5	P1P2	0.828576341	-0.000961909	5	5
ASPDH	P1P2	0.402818524	-0.567096048	5	5	P1P2	0.708079593	-0.784902985	5	5	P1P2	0.571710702	-0.707733268	5	5	P1P2	0.302208658	-3.936469379	5	5	P1P2	0.198504521	-1.522528555	5	5	P1P2	0.203591361	-2.625406334	5	5	P1P2	0.440024679	-0.271641296	5	5	P1P2	0.634286862	-0.126710269	5	5	P1P2	0.698534999	-0.267146683	5	5
ASPG	P1	0.137071093	0.677436657	5	5	P1	0.826438193	0.040728842	5	5	P1	0.240745495	0.344739063	5	5	P1	0.467818993	-3.209292912	5	5	P1	0.563410167	-0.373689373	5	5	P1	0.576238908	-1.672259038	5	5	P1	0.274932016	0.563198221	5	5	P2	0.376680308	-0.495697063	5	5	P2	0.407835753	-0.52407836	5	5
ASPH	P1P2	0.369301394	-1.224055108	5	5	P1P2	0.068399392	-2.823270967	5	5	P1P2	0.352917328	-2.26021436	5	5	P1P2	0.131039212	2.090042527	5	5	P1P2	0.449760381	-2.902562226	5	5	P1P2	0.490432757	-0.261848408	5	5	P1P2	0.168717107	0.258841362	5	5	P1P2	0.428984404	-0.485163338	5	5	P1P2	0.67449841	0.055065422	5	5
ASPHD1	P1P2	0.469555462	-0.328252543	5	5	P1P2	0.39547525	-0.397970914	5	5	P1P2	0.342851955	-0.401676402	5	5	P1P2	0.630979611	-5.345706193	5	5	P1P2	0.257854779	0.441793807	5	5	P1P2	0.971320801	-1.811679969	5	5	P1P2	0.450231669	-0.465996636	5	5	P1P2	0.82135292	-0.009193261	5	5	P1P2	0.636729959	-0.231362663	5	5
ASPHD2	P1P2	0.300745349	-0.543505639	5	5	P1P2	0.686333254	0.037892385	5	5	P1P2	0.604341167	-0.27438011	5	5	P1P2	0.224852073	1.462672476	5	5	P1P2	0.255116602	-3.46597265	5	5	P1P2	0.935528219	-1.259432443	5	5	P1P2	0.023607604	-5.910404899	5	5	P1P2	0.679739009	-0.738273223	5	5	P1P2	0.091548981	-3.426881883	5	5
ASPM	P1P2	0.322988116	0.927979981	5	5	P1P2	0.644797192	-1.09631513	5	5	P1P2	0.961245246	0.03521934	5	5	P1P2	0.195763244	0.716437776	5	5	P1P2	0.04010524	-3.183134434	5	5	P1P2	0.875983009	-1.06311547	5	5	P1P2	0.150810425	1.374712183	5	5	P1P2	0.023016522	-1.561426041	5	5	P1P2	0.763652656	-0.143287759	5	5
ASPN	P1P2	0.185085108	-0.604561157	5	5	P1P2	0.302145161	-0.450288836	5	5	P1P2	0.061520972	-0.425025386	5	5	P1P2	0.599983214	-2.499481275	5	5	P1P2	0.942383854	-0.092848978	5	5	P1P2	0.826666345	-1.296165126	5	5	P1P2	0.362419867	0.183013775	5	5	P1P2	0.348281043	0.18946154	5	5	P1P2	0.218803995	0.164105215	5	5
ASPRV1	ENST00000320256.4	0.161419719	0.803299118	5	5	ENST00000320256.4	0.733138492	0.037556863	5	5	ENST00000320256.4	0.305601915	0.520821134	5	5	ENST00000320256.4	0.06194253	1.97126448	5	5	ENST00000320256.4	0.136442316	0.998568531	5	5	ENST00000320256.4	0.008952611	1.221490825	5	5	ENST00000320256.4	0.038508684	0.968338801	5	5	ENST00000320256.4	0.841098239	0.391043221	5	5	ENST00000320256.4	0.155104693	0.732299402	5	5
ASPSCR1	P1P2	0.537136355	-0.135921477	5	5	P1P2	0.339538009	0.244557023	5	5	P1P2	0.73498367	-0.068639874	5	5	P1P2	0.862620199	-1.469303848	5	5	P1P2	0.54698554	-0.863941472	5	5	P1P2	0.884362436	-1.150844439	5	5	P1P2	0.021347693	-1.058624813	5	5	P1P2	0.666624183	0.08761533	5	5	P1P2	0.093608847	-0.52663843	5	5
ASRGL1	P1P2	0.25188433	0.601337972	5	5	P1P2	0.155322461	-0.703324968	5	5	P1P2	0.906062346	-0.105961828	5	5	P1P2	0.521693743	-5.691480456	5	5	P1P2	0.685132504	-0.877392737	5	5	P1P2	0.477167945	-3.284436597	5	5	P1P2	0.358138774	-0.904301571	5	5	P1P2	0.813105431	-0.670297071	5	5	P1P2	0.65020113	-0.830336553	5	5
ASS1	P1P2	0.868787708	-0.135063051	5	5	P1P2	0.738678604	-0.385255897	5	5	P1P2	0.994461472	-0.296415032	5	5	P1P2	0.671247089	0.200474477	5	5	P1P2	0.897009593	-0.781985729	5	5	P1P2	0.529246728	-0.31042931	5	5	P1P2	0.933070193	0.054306325	5	5	P1P2	0.629639009	-0.172610385	5	5	P1P2	0.981747261	-0.193672555	5	5
ASTE1	P1P2	0.573226087	0.082745102	5	5	P1P2	0.975568941	-0.120747104	5	5	P1P2	0.816909449	0.041725168	5	5	P1P2	0.3619143	0.758719988	5	5	P1P2	0.710511008	0.082375461	5	5	P1P2	0.20534004	0.38728723	5	5	P1P2	0.103119145	0.67613829	5	5	P1P2	0.782211788	-0.038457737	5	5	P1P2	0.28297906	0.309863761	5	5
ASTL	ENST00000342380.2	0.380719125	0.379173621	5	5	ENST00000342380.2	0.648903941	-0.094610944	5	5	ENST00000342380.2	0.889906051	0.169510424	5	5	ENST00000342380.2	0.330988793	-5.084625009	5	5	ENST00000342380.2	0.34493363	-3.631976105	5	5	ENST00000342380.2	0.201853549	-3.772344237	5	5	ENST00000342380.2	0.004466569	1.186657018	5	5	ENST00000342380.2	0.450740391	0.306787105	5	5	ENST00000342380.2	0.026695779	0.813028537	5	5
ASTN1	P1P2	0.181060658	0.235557068	5	5	P1P2	0.87186544	0.080711383	5	5	P1P2	0.226326877	0.158134226	5	5	P1P2	0.379803587	-3.042480948	5	5	P1P2	0.090702874	0.691168648	5	5	P1P2	0.829213233	-1.053595205	5	5	P1P2	0.101577242	-0.984310588	5	5	P1P2	0.099434317	-0.661113956	5	5	P1P2	0.058659424	-0.775101834	5	5
ASTN2	P1P2	0.960635899	0.039403499	5	5	P1P2	0.268304138	0.670180052	5	5	P1P2	0.596955045	0.23317738	5	5	P1P2	0.215183382	-3.980685111	5	5	P1P2	0.3169181	0.972903153	5	5	P1P2	0.564584284	-1.604357252	5	5	P1P2	0.364572382	-1.586376125	5	5	P1P2	0.843653598	-0.227340565	5	5	P1P2	0.680477663	-0.729991093	5	5
ASUN	P1P2	0.834251915	-0.22645575	5	5	P1P2	0.514864029	-0.647715717	5	5	P1P2	0.676749669	-0.46986409	5	5	P1P2	0.685589487	-5.265378945	5	5	P1P2	0.513810441	-1.839196506	5	5	P1P2	0.296376188	-2.785640134	5	5	P1P2	0.028726532	1.05727285	5	5	P1P2	0.868650626	-0.377299921	5	5	P1P2	0.160879482	0.506503013	5	5
ASXL1	P1P2	0.891310842	-0.223542428	5	5	P1P2	0.105267516	0.45456164	5	5	P1P2	0.364893957	0.171022918	5	5	P1P2	0.863582664	-1.540672741	5	5	P1P2	0.20412056	-2.262367529	5	5	P1P2	0.93098062	-2.017762133	5	5	P1P2	0.126311273	0.26685622	5	5	P1P2	0.780957733	0.145817904	5	5	P1P2	0.163086414	0.390073282	5	5
ASXL2	P1P2	0.844454591	-0.041083214	5	5	P1P2	0.898302051	-0.247001721	5	5	P1P2	0.701408595	-0.442602403	5	5	P1P2	0.287166742	-1.309615764	5	5	P1P2	0.360587748	0.378847951	5	5	P1P2	0.158453882	-0.402681543	5	5	P1P2	0.558256779	-0.255804849	5	5	P1P2	0.568937402	0.339365656	5	5	P1P2	0.805726418	0.076212021	5	5
ASXL3	P1P2	0.78118255	-0.071292307	5	5	P1P2	0.089926618	0.460549733	5	5	P1P2	0.492976609	0.288180645	5	5	P1P2	0.400966886	-2.617764079	5	5	P1P2	0.424707645	-0.6171323	5	5	P1P2	0.518604493	-1.621019461	5	5	P1P2	0.009294776	1.028413713	5	5	P1P2	0.381104565	0.20971386	5	5	P1P2	0.030241536	0.79164516	5	5
ASZ1	P1P2	0.356394752	-0.717232056	5	5	P1P2	0.948234429	-0.069748834	5	5	P1P2	0.416229272	-0.369037569	5	5	P1P2	0.135897621	1.170581183	5	5	P1P2	0.201082339	1.442940874	5	5	P1P2	0.039410578	1.014964187	5	5	P1P2	0.833383267	-0.202626712	5	5	P1P2	0.186249163	-0.891244023	5	5	P1P2	0.432803871	-0.56315787	5	5
ATAD1	P1P2	0.658077547	-0.3603697	5	5	P1P2	0.5480731	-0.345404147	5	5	P1P2	0.605481125	-0.279300077	5	5	P1P2	0.588117946	-3.521060656	5	5	P1P2	0.893133873	-0.840020096	5	5	P1P2	0.608431972	-2.03907583	5	5	P1P2	0.03167491	-1.180255413	5	5	P1P2	0.951485975	0.048213053	5	5	P1P2	0.087690169	-0.614625877	5	5
ATAD2	P1P2	0.379390737	-0.463788935	5	5	P1P2	0.965150663	-0.259803812	5	5	P1P2	0.538323712	-0.23723826	5	5	P1P2	0.231627127	-4.788011179	5	5	P1P2	0.056270866	1.285557919	5	5	P1P2	0.82221369	-2.104587132	5	5	P1P2	0.990892247	0.209279492	5	5	P1P2	0.961245246	-0.026509729	5	5	P1P2	0.830487352	-0.109303927	5	5
ATAD2B	P1P2	0.801293944	0.205262168	5	5	P1P2	0.125813753	-0.556338659	5	5	P1P2	0.722100131	-0.152970324	5	5	P1P2	0.28458728	0.607144352	5	5	P1P2	0.944983744	0.289004176	5	5	P1P2	0.216973033	0.247173343	5	5	P1P2	0.911057209	0.033136889	5	5	P1P2	0.482222802	0.36229086	5	5	P1P2	0.791212918	0.146200872	5	5
ATAD3A	P1P2	0.652186389	0.166181404	5	5	P1P2	0.631961117	0.186555117	5	5	P1P2	0.422342477	0.163060962	5	5	P1P2	0.074512766	1.474684535	5	5	P1P2	0.295686986	0.74700691	5	5	P1P2	0.030680451	1.020304386	5	5	P1P2	0.486737537	-0.481228399	5	5	P1P2	0.561757059	-0.322721926	5	5	P1P2	0.546502333	-0.35685066	5	5
ATAD3B	P1	0.95803564	-0.114061873	5	5	P1	0.468085053	0.130814046	5	5	P1	0.761594588	-0.032602078	5	5	P1	0.362774504	0.067769415	5	5	P1	0.913831619	-0.649299407	5	5	P1	0.52284808	-0.121120833	5	5	P1	0.204835797	-0.96030822	5	5	P1	0.026972806	-0.803773286	5	5	P1	0.04206159	-0.761420966	5	5
ATAD3C	P1P2	0.881646238	0.281573464	5	5	P1P2	0.777198995	-0.247777218	5	5	P1P2	0.891842529	-0.050680501	5	5	P1P2	0.066827328	-5.129257701	5	5	P1P2	0.525461306	0.492683585	5	5	P1P2	0.180770295	-2.318287058	5	5	P1P2	0.965530631	-0.380159186	5	5	P1P2	0.42281489	0.245927909	5	5	P1P2	0.632653494	0.077028253	5	5
ATAD5	P1P2	0.982752216	0.065415404	5	5	P1P2	0.019277233	-1.258101432	5	5	P1P2	0.177956702	-0.758841743	5	5	P1P2	0.998371868	-3.022196874	5	5	P1P2	0.22789782	-2.694524227	5	5	P1P2	0.223429888	-2.858360551	5	5	P1P2	0.572595418	-2.22650022	5	5	P1P2	0.34744226	-0.523342922	5	5	P1P2	0.109993925	-1.333392139	5	5
ATAT1	P1P2	0.104933347	0.55109612	5	5	P1P2	0.047522424	0.720888044	5	5	P1P2	0.023967874	0.634624123	5	5	P1P2	0.028588423	1.712430548	5	5	P1P2	0.419514482	0.322323267	5	5	P1P2	0.015616467	1.154640144	5	5	P1P2	0.559902292	0.341170801	5	5	P1P2	0.556263696	-0.226777772	5	5	P1P2	0.8714767	-0.14736483	5	5
ATCAY	P1P2	0.403277394	0.638933591	5	5	P1P2	0.23393823	-0.482771342	5	5	P1P2	0.874438818	-0.006813489	5	5	P1P2	0.676611814	-4.743996649	5	5	P1P2	0.633123536	-1.004715984	5	5	P1P2	0.559074612	-1.314174791	5	5	P1P2	0.841664646	-0.366850208	5	5	P1P2	0.508559381	0.327812676	5	5	P1P2	0.767394146	-0.190568268	5	5
ATE1	P1P2	0.060778211	-1.124406417	5	5	P1P2	0.146611478	0.690906221	5	5	P1P2	0.658921822	-0.29227342	5	5	P1P2	0.880618324	-1.605093834	5	5	P1P2	0.932639954	-0.377749102	5	5	P1P2	0.924487993	-0.991421468	5	5	P1P2	0.014441182	0.983127882	5	5	P1P2	0.117746332	0.469946603	5	5	P1P2	0.007183549	0.659733686	5	5
ATF1	P1P2	0.376742526	0.301383406	5	5	P1P2	0.405542439	0.145829874	5	5	P1P2	0.176645356	0.321758806	5	5	P1P2	0.892867142	-2.731779748	5	5	P1P2	0.603771548	-0.288744044	5	5	P1P2	0.728394797	-2.138259824	5	5	P1P2	0.536544108	0.216737086	5	5	P1P2	0.576161299	0.079129043	5	5	P1P2	0.335784723	0.137728449	5	5
ATF2	P1P2	0.252410579	0.507231499	4	4	P1P2	0.040555074	0.805805503	4	4	P1P2	0.052345407	0.656518501	4	4	P1P2	0.473086147	-3.508460504	4	4	P1P2	0.279751669	0.597663203	4	4	P1P2	0.897844475	-1.564383871	4	4	P1P2	0.824996847	0.033969708	4	4	P1P2	0.426072002	0.484902375	4	4	P1P2	0.566379916	0.259436042	4	4
ATF3	P1P2	0.42519559	0.294191063	5	5	P1P2	0.23425926	-0.452614834	5	5	P1P2	0.920960713	-0.079211885	5	5	P1P2	0.465071476	0.448162633	5	5	P1P2	0.882166817	0.152439777	5	5	P1P2	0.279331621	0.300301205	5	5	P1P2	0.605196646	-0.439812161	5	5	P1P2	0.107389974	-0.552713615	5	5	P1P2	0.166314403	-0.427035107	5	5
ATF4	P1P2	0.088134138	-1.501239423	6	6	P1P2	0.041799224	-1.366793377	5	5	P1P2	0.002180346	-2.677911899	5	5	P1P2	0.372321071	-3.482650133	5	5	P1P2	0.8061429	-2.202610817	5	5	P1P2	0.878559859	-2.842630475	5	5	P1P2	0.754204295	-0.039341831	5	5	P1P2	0.168675344	-0.588526778	5	5	P1P2	0.177859486	-0.411134988	5	5
ATF5	P1P2	0.008379516	3.214033749	8	8	P1P2	0.110126677	-3.690535594	8	8	P1P2	0.748741727	0.65374691	8	8	P1P2	0.000188789	2.570579471	8	8	P1P2	0.013324415	-3.530647028	8	8	P1P2	0.333437912	-0.06659881	8	8	P1P2	0.000132166	1.836347994	8	8	P1P2	0.077938762	-3.274619227	8	8	P1P2	0.278347322	-0.805984575	8	8
ATF6	P1P2	0.007684852	-1.428734582	5	5	P1P2	0.82135292	0.130860647	5	5	P1P2	0.021120329	-0.669316933	5	5	P1P2	0.644093204	0.044572136	5	5	P1P2	0.568383515	0.48603559	5	5	P1P2	0.472118872	0.391091142	5	5	P1P2	0.030906564	1.114254606	5	5	P1P2	0.571155527	-0.40045905	5	5	P1P2	0.218803995	0.320404031	5	5
ATF6B	P1P2	0.515306827	-0.005995593	5	5	P1P2	0.328505699	-0.815965906	5	5	P1P2	0.252737339	-0.156012033	5	5	P1P2	0.032343267	1.599019869	5	5	P1P2	0.541023123	-0.072147305	5	5	P1P2	0.044514363	0.958747795	5	5	P1P2	0.179566061	0.095801008	5	5	P1P2	0.837906396	0.045938658	5	5	P1P2	0.299790722	0.109927276	5	5
ATF7	P1P2	0.203580346	-0.67983809	5	5	P1P2	0.219200044	0.408836378	5	5	P1P2	0.951485976	0.135888948	5	5	P1P2	0.876112632	-0.97531676	5	5	P1P2	0.280494076	0.440893038	5	5	P1P2	0.469103615	-0.267211861	5	5	P1P2	0.207468955	0.250652513	5	5	P1P2	0.501255438	0.682099747	5	5	P1P2	0.196138977	0.477109952	5	5
ATF7IP	P2	0.390097616	0.705129667	5	5	P1	0.924203346	-0.193980912	5	5	P2	0.415761199	0.289338629	5	5	P1	0.105538856	-0.300704412	5	5	P2	0.761594586	-0.82731308	5	5	P1	0.110540335	-0.150458669	5	5	P2	0.564852893	0.208136125	5	5	P2	0.076574468	0.616556129	5	5	P2	0.085885113	0.383858611	5	5
ATF7IP2	P1P2	0.848926587	-0.1251499	5	5	P1P2	0.568383515	0.20374547	5	5	P1P2	0.477653373	0.061846742	5	5	P1P2	0.310311872	0.936067423	5	5	P1P2	0.808672983	-0.461888691	5	5	P1P2	0.300553056	0.306117188	5	5	P1P2	0.465043139	0.234560126	5	5	P1P2	0.734368439	-0.695371592	5	5	P1P2	0.902453221	-0.177317658	5	5
ATG10	P1P2	0.130929913	0.423291233	5	5	P1P2	0.917071292	-0.192778655	5	5	P1P2	0.197082884	0.398782586	5	5	P1P2	0.984045354	-0.860187912	5	5	P1P2	0.539402664	-1.242884086	5	5	P1P2	0.958945887	-1.051535999	5	5	P1P2	0.092076193	0.885144011	5	5	P1P2	0.354612882	0.269196444	5	5	P1P2	0.087538588	0.593585815	5	5
ATG12	P1P2	0.794365051	0.022871502	5	5	P1P2	0.878301368	-0.640299815	5	5	P1P2	0.738678605	-0.167215638	5	5	P1P2	0.459603454	-3.73895472	5	5	P1P2	0.466084283	-1.980929818	5	5	P1P2	0.861834543	-2.859942269	5	5	P1P2	0.175113948	-0.498504175	5	5	P1P2	0.619235025	-0.055802251	5	5	P1P2	0.518075299	-0.393812406	5	5
ATG13	P1P2	0.303068276	0.551228276	7	7	P1P2	0.162541529	-0.965299883	7	7	P1P2	0.912933509	-0.07586153	7	7	P1P2	0.646593324	-5.242655965	7	7	P1P2	0.708741647	-0.869584224	7	7	P1P2	0.438283464	-2.9186392	7	7	P1P2	0.715598329	0.155790515	7	7	P1P2	0.814830029	-0.063896764	7	7	P1P2	0.974672042	-0.026289468	7	7
ATG14	P1P2	0.488810286	-0.152029429	5	5	P1P2	0.644797192	-0.471556804	5	5	P1P2	0.533481857	-0.284229934	5	5	P1P2	0.423295579	-0.593197999	5	5	P1P2	0.122220454	-2.331006139	5	5	P1P2	0.713105328	-1.172204109	5	5	P1P2	0.862122502	-0.151055028	5	5	P1P2	0.846210604	0.042941841	5	5	P1P2	0.948532453	-0.073189924	5	5
ATG16L1	P1P2	0.641637001	0.717987901	5	5	P1P2	0.262695493	-0.75362349	5	5	P1P2	0.789119134	-0.197845089	5	5	P1P2	0.074911919	1.961636877	5	5	P1P2	0.774696059	0.040494579	5	5	P1P2	0.032824045	0.850832692	5	5	P1P2	0.124501738	0.547281822	5	5	P1P2	0.346604764	-1.004602482	5	5	P1P2	0.892754818	-0.267349055	5	5
ATG16L2	P1P2	0.982101463	-1.218969655	5	5	P1P2	0.476135507	-0.857388513	5	5	P1P2	0.235546503	-0.72135692	5	5	P1P2	0.48602301	-2.453765555	5	5	P1P2	0.488864832	-1.937542676	5	5	P1P2	0.8766271	-2.195654115	5	5	P1P2	0.049789217	0.92165174	5	5	P1P2	0.536169055	-0.185630172	5	5	P1P2	0.148567953	0.184096842	5	5
ATG2A	P1P2	0.071981272	-0.708407645	5	5	P1P2	0.178746977	-0.905573698	5	5	P1P2	0.037187807	-0.704302948	5	5	P1P2	0.277665102	0.872268884	5	5	P1P2	0.426605343	0.283793219	5	5	P1P2	0.113863945	0.430353757	5	5	P1P2	0.117465109	0.349123025	5	5	P1P2	0.535093358	0.175668482	5	5	P1P2	0.188613584	0.590327214	5	5
ATG2B	P1P2	0.750054073	-0.141948909	5	5	P1P2	0.89507142	-0.05997382	5	5	P1P2	0.834079707	-0.068966784	5	5	P1P2	0.086066642	-6.07169151	5	5	P1P2	0.881522378	-2.033338896	5	5	P1P2	0.114613105	-3.725993613	5	5	P1P2	0.018170999	1.178223966	5	5	P1P2	0.017850293	0.532726905	5	5	P1P2	0.003608963	0.829564181	5	5
ATG3	P1P2	0.206496107	0.574720253	5	5	P1P2	0.239438229	0.456058387	5	5	P1P2	0.051791251	0.46504088	5	5	P1P2	0.015102896	1.682484428	5	5	P1P2	0.037786518	1.099545132	5	5	P1P2	0.00294543	1.330748676	5	5	P1P2	0.392374646	0.395386414	5	5	P1P2	0.465584834	0.327906711	5	5	P1P2	0.20534004	0.408953928	5	5
ATG4A	P1P2	0.817732654	0.134950501	5	5	P1P2	0.982734034	-0.059294153	5	5	P1P2	0.76470795	0.020781036	5	5	P1P2	0.258621376	1.305180557	5	5	P1P2	0.2378112	-0.121684423	5	5	P1P2	0.144703128	0.654848763	5	5	P1P2	0.513161106	-0.20430363	5	5	P1P2	0.766577797	-0.249609856	5	5	P1P2	0.488892151	-0.239935109	5	5
ATG4B	P1P2	0.637553768	-0.364901655	5	5	P1P2	0.89055147	-0.055910618	5	5	P1P2	0.8118384	-0.121946248	5	5	P1P2	0.702466286	-1.726654268	5	5	P1P2	0.616358395	-0.223674984	5	5	P1P2	0.919297489	-0.903039904	5	5	P1P2	0.656182597	0.119286534	5	5	P1P2	0.075628509	-0.650390346	5	5	P1P2	0.626270147	-0.312256935	5	5
ATG4C	P1P2	0.309594603	-0.527329134	5	5	P1P2	0.663657519	0.208744041	5	5	P1P2	0.731909231	-0.121035534	5	5	P1P2	0.831618184	-2.81389303	5	5	P1P2	0.056060468	1.192326233	5	5	P1P2	0.554685755	-0.825191872	5	5	P1P2	0.447789338	-0.425552512	5	5	P1P2	0.604341166	0.244073917	5	5	P1P2	0.91475861	-0.161670573	5	5
ATG4D	P1P2	0.19305268	-0.949313474	5	5	P1P2	0.313377137	-0.521948414	5	5	P1P2	0.193981545	-0.735630944	5	5	P1P2	0.554282509	-3.165398901	5	5	P1P2	0.746086531	-0.260632965	5	5	P1P2	0.863119007	-1.769777322	5	5	P1P2	0.34799461	-1.013538696	5	5	P1P2	0.060506798	-0.596651348	5	5	P1P2	0.181036658	-0.971881374	5	5
ATG5	P1P2	0.256642159	-0.806575791	5	5	P1P2	0.772195461	0.220185881	5	5	P1P2	0.445852448	-0.293194955	5	5	P1P2	0.205817933	-1.611378659	5	5	P1P2	0.641285719	-1.516451663	5	5	P1P2	0.71188704	-0.766817022	5	5	P1P2	0.213108306	0.418085839	5	5	P1P2	0.266894324	-0.793640726	5	5	P1P2	0.990221139	-0.064243946	5	5
ATG7	P1P2	0.49652638	-0.347983013	5	5	P1P2	0.258542496	-0.374925072	5	5	P1P2	0.116981513	-0.38750769	5	5	P1P2	0.709744941	-1.261594913	5	5	P1P2	0.828347061	-2.397497984	5	5	P1P2	0.95699278	-1.638574841	5	5	P1P2	0.690103994	0.165960668	5	5	P1P2	0.238786478	-0.2563501	5	5	P1P2	0.853494575	-0.131652751	5	5
ATG9A	P1P2	0.064930421	-0.601841491	5	5	P1P2	0.839821185	0.132880665	5	5	P1P2	0.273278728	-0.35685355	5	5	P1P2	0.41297254	0.266959079	5	5	P1P2	0.255457764	-2.893612848	5	5	P1P2	0.990221139	-0.876577539	5	5	P1P2	0.214911935	0.620630044	5	5	P1P2	0.575325567	-0.263903203	5	5	P1P2	0.416217665	0.067768673	5	5
ATG9B	P1P2	0.107760639	1.163386136	5	5	P1P2	0.655968923	0.153311063	5	5	P1P2	0.424707648	0.598654855	5	5	P1P2	0.604531634	-5.007626031	5	5	P1P2	0.104218843	1.161579465	5	5	P1P2	0.970017801	-1.349991339	5	5	P1P2	0.247603901	0.611759332	5	5	P1P2	0.405542439	-0.226621795	5	5	P1P2	0.397273195	0.231289857	5	5
ATHL1	P1P2	0.144551375	-1.216459451	5	5	P1P2	0.335834462	-0.29515643	5	5	P1P2	0.106147794	-0.75580794	5	5	P1P2	0.350426902	-3.238607977	5	5	P1P2	0.968405819	-0.195073809	5	5	P1P2	0.528177527	-1.514794945	5	5	P1P2	0.590479352	-0.299108696	5	5	P1P2	0.077392948	-0.88411292	5	5	P1P2	0.110357961	-0.564574706	5	5
ATIC	P1P2	0.335115043	0.286618158	5	5	P1P2	0.740528344	0.141016219	5	5	P1P2	0.354612884	0.273341639	5	5	P1P2	0.418115298	-1.831331289	5	5	P1P2	0.349121111	-2.09275208	5	5	P1P2	0.748742623	-1.881027666	5	5	P1P2	0.334347873	-0.4476356	5	5	P1P2	0.046256247	-1.340764242	5	5	P1P2	0.077168414	-1.045087201	5	5
ATL1	P1P2	0.705340618	-0.553126068	5	5	P1P2	0.424707646	-0.325805629	5	5	P1P2	0.631961119	-0.439465849	5	5	P1P2	0.384247944	-2.327275805	5	5	P1P2	0.272564234	-1.767992573	5	5	P1P2	0.722265634	-1.786293751	5	5	P1P2	0.58430279	0.046723828	5	5	P1P2	0.5175029	-0.207628514	5	5	P1P2	0.932929324	-0.118148984	5	5
ATL2	P1P2	0.093249758	1.099020704	5	5	P1P2	0.215243836	0.584173053	5	5	P1P2	0.049193068	0.719182937	5	5	P1P2	0.003721352	1.915975706	5	5	P1P2	0.187339625	0.717180671	5	5	P1P2	0.001815783	1.285754862	5	5	P1P2	0.303483524	0.391013557	5	5	P1P2	0.474115808	0.308174003	5	5	P1P2	0.107472178	0.365074374	5	5
ATL3	P1P2	0.489322674	0.170521106	5	5	P1P2	0.403241096	-0.772683535	5	5	P1P2	0.889260703	-0.336134076	5	5	P1P2	0.289018847	-0.638661278	5	5	P1P2	0.814372951	-0.148566045	5	5	P1P2	0.324424754	-0.21070468	5	5	P1P2	0.28656684	0.563292704	5	5	P1P2	0.394114249	0.130636658	5	5	P1P2	0.181837495	0.346964681	5	5
ATM	P1P2	0.956410703	-0.0606847	5	5	P1P2	0.951485975	-0.042284623	5	5	P1P2	0.998371009	-0.01811888	5	5	P1P2	0.474600873	0.63836618	5	5	P1P2	0.875082371	-0.120451951	5	5	P1P2	0.279694919	0.190393593	5	5	P1P2	0.572595418	-0.166138745	5	5	P1P2	0.178483262	0.692100905	5	5	P1P2	0.572897452	0.2046613	5	5
ATMIN	P1P2	0.972992375	0.092746441	5	5	P1P2	0.937185941	0.063339044	5	5	P1P2	0.926149534	-0.165461881	5	5	P1P2	0.081610627	-4.743624341	5	5	P1P2	0.220427778	-0.871100752	5	5	P1P2	0.101197693	-2.807362547	5	5	P1P2	0.333939794	-0.584003989	5	5	P1P2	0.184082323	-1.160116484	5	5	P1P2	0.158453882	-0.786658818	5	5
ATN1	P1P2	0.047208807	0.721742597	5	5	P1P2	0.136227452	0.236646201	5	5	P1P2	0.016627532	0.554740357	5	5	P1P2	0.96874783	-1.708399084	5	5	P1P2	0.650079268	-0.159112199	5	5	P1P2	0.547589992	-1.028009603	5	5	P1P2	0.209830081	0.759925079	5	5	P1P2	0.820082765	0.074806363	5	5	P1P2	0.285920149	0.281917793	5	5
ATOH1	P1P2	0.595078827	0.703825391	5	5	P1P2	0.295309993	-0.530520102	5	5	P1P2	0.876369725	0.133156042	5	5	P1P2	0.203777554	-5.674873712	5	5	P1P2	0.245360475	0.323408889	5	5	P1P2	0.607288929	-2.833698211	5	5	P1P2	0.57093207	0.233868082	5	5	P1P2	0.075092257	-0.686952947	5	5	P1P2	0.599882642	-0.260411077	5	5
ATOH7	P1P2	0.259906009	-1.144323827	5	5	P1P2	0.872508658	0.29835789	5	5	P1P2	0.379331049	-0.468504513	5	5	P1P2	0.298779342	-3.627042262	5	5	P1P2	0.762839471	-0.644148215	5	5	P1P2	0.444395052	-1.817113341	5	5	P1P2	0.342576901	0.338525602	5	5	P1P2	0.497624413	0.054695494	5	5	P1P2	0.281881455	0.242663463	5	5
ATOH8	P1P2	0.515833721	0.211889117	5	5	P1P2	0.022918314	-0.925303582	5	5	P1P2	0.300617213	-0.377710584	5	5	P1P2	0.398454353	-0.763174346	5	5	P1P2	0.967754744	-1.291461816	5	5	P1P2	0.713105328	-1.050123746	5	5	P1P2	0.837203204	-0.095689647	5	5	P1P2	0.128665022	-1.119252702	5	5	P1P2	0.160879482	-0.376760419	5	5
ATOX1	P1P2	0.841263366	-0.23439755	5	5	P1P2	0.085232454	-0.654801311	5	5	P1P2	0.186793808	-0.465451937	5	5	P1P2	1	-2.744132176	5	5	P1P2	0.978174232	-0.106775696	5	5	P1P2	0.800038949	-1.058915746	5	5	P1P2	0.623532336	-1.01322295	5	5	P1P2	0.059727611	-0.546736365	5	5	P1P2	0.174464596	-0.821247919	5	5
ATP10A	P1P2	0.597907747	-1.41097338	5	5	P1P2	0.65774002	-0.350693762	5	5	P1P2	0.291184326	-0.97593688	5	5	P1P2	0.043621624	1.8645688	5	5	P1P2	0.522004992	-1.854913893	5	5	P1P2	0.253674678	-0.081670624	5	5	P1P2	0.430428354	0.376917326	5	5	P1P2	0.293054799	0.007149754	5	5	P1P2	0.32885741	0.230491193	5	5
ATP10B	P1P2	0.729726545	-0.14330137	5	5	P1P2	0.880233736	-1.533710824	5	5	P1P2	0.303294511	-0.903562365	5	5	P1P2	0.731123971	-1.238342074	5	5	P1P2	0.077942551	-2.496804151	5	5	P1P2	0.52019375	-1.925574124	5	5	P1P2	0.45121071	0.182021286	5	5	P1P2	0.114148126	-2.328901737	5	5	P1P2	0.447808888	-1.158479605	5	5
ATP10D	P1P2	0.705946714	0.131163464	5	5	P1P2	0.208075741	-0.555836834	5	5	P1P2	0.367493036	-0.209564869	5	5	P1P2	0.601402932	-3.059896871	5	5	P1P2	0.770321563	-0.045252051	5	5	P1P2	0.973275443	-1.644501084	5	5	P1P2	0.317090847	-0.452761017	5	5	P1P2	0.198504521	-0.740652026	5	5	P1P2	0.104821348	-0.541896352	5	5
ATP11A	P1P2	0.761216459	-0.097187278	5	5	P1P2	0.574490409	-0.192367887	5	5	P1P2	0.698383877	-0.157137508	5	5	P1P2	0.140673832	1.187016192	5	5	P1P2	0.155203785	-3.183144418	5	5	P1P2	0.966109297	-0.998064113	5	5	P1P2	0.737538037	-0.569819635	5	5	P1P2	0.611195302	-0.019446723	5	5	P1P2	0.74441122	-0.216848837	5	5
ATP11B	P1P2	0.09680359	1.074510563	5	5	P1P2	0.90218103	-0.042708878	5	5	P1P2	0.112659234	0.487067237	5	5	P1P2	0.275143972	0.613562479	5	5	P1P2	0.325282013	-0.194055446	5	5	P1P2	0.191931489	0.405667089	5	5	P1P2	0.952536571	0.000701616	5	5	P1P2	0.475630141	0.227641577	5	5	P1P2	0.959596978	0.028849353	5	5
ATP11C	ENST00000361648.2	0.92233923	-0.210877358	5	5	ENST00000361648.2	0.428507975	-0.28370985	5	5	ENST00000361648.2	0.651843894	-0.196869256	5	5	ENST00000361648.2	0.983068682	-0.125300667	5	5	ENST00000361648.2	0.091014881	0.964138995	5	5	ENST00000361648.2	0.178913898	0.247616955	5	5	ENST00000361648.2	0.472046806	-0.354726775	5	5	ENST00000361648.2	0.568937402	0.198177836	5	5	ENST00000361648.2	0.946580858	-0.078863653	5	5
ATP12A	P1P2	0.890666016	-0.143251537	5	5	P1P2	0.233297106	-1.691582816	5	5	P1P2	0.60377155	-0.913912083	5	5	P1P2	0.136756582	-5.31354814	5	5	P1P2	0.473611619	-1.63563145	5	5	P1P2	0.134206312	-2.974106868	5	5	P1P2	0.278532731	-2.226412992	5	5	P1P2	0.612340999	-1.790535711	5	5	P1P2	0.488892151	-2.045062134	5	5
ATP13A1	P1P2	0.195294344	1.043686044	5	5	P1P2	0.454179928	-0.389463683	5	5	P1P2	0.464088274	0.327111181	5	5	P1P2	0.916467117	-2.860815756	5	5	P1P2	0.381993229	-0.771566718	5	5	P1P2	0.738854149	-1.595287437	5	5	P1P2	0.314337858	0.552251673	5	5	P1P2	0.444391972	0.073902339	5	5	P1P2	0.246607804	0.313077006	5	5
ATP13A2	P1P2	0.544153702	0.373978926	5	5	P1P2	0.111002572	0.441996612	5	5	P1P2	0.222898028	0.550164073	5	5	P1P2	0.141998581	1.333048858	5	5	P1P2	0.381104565	-0.059227461	5	5	P1P2	0.087085113	0.812548899	5	5	P1P2	0.733236864	-0.255063033	5	5	P1P2	0.088390152	0.29705513	5	5	P1P2	0.429456362	0.220976457	5	5
ATP13A3	P1P2	0.380276012	0.543333203	5	5	P1P2	0.252737337	0.379684572	5	5	P1P2	0.098265991	0.448061698	5	5	P1P2	0.532356894	-0.486835977	5	5	P1P2	0.711119323	-1.806807152	5	5	P1P2	0.845170949	-1.380835841	5	5	P1P2	0.099048255	-1.81394288	5	5	P1P2	0.376680308	0.181960796	5	5	P1P2	0.281881455	-0.528903642	5	5
ATP13A4	P1P2	0.20708288	-1.364254009	5	5	P1P2	0.087327271	0.941588899	5	5	P1P2	0.757242367	-0.166719918	5	5	P1P2	0.834484433	-1.718041932	5	5	P1P2	0.168928156	-0.822103653	5	5	P1P2	0.625112523	-1.175508482	5	5	P1P2	0.219163129	0.829459555	5	5	P1P2	0.273278725	0.69790521	5	5	P1P2	0.145153774	0.572574695	5	5
ATP13A5	P1P2	0.578235125	0.752071665	5	5	P1P2	0.254095017	0.618151648	5	5	P1P2	0.459119127	0.708842399	5	5	P1P2	0.564718713	-2.980989924	5	5	P1P2	0.962546953	-2.411024191	5	5	P1P2	0.95699278	-2.800918938	5	5	P1P2	0.018861659	1.158988118	5	5	P1P2	0.814372952	-0.030187571	5	5	P1P2	0.070700792	0.8109974	5	5
ATP1A1	P1P2	0.005093928	-1.181851773	5	5	P1P2	0.001720113	-2.676904179	5	5	P1P2	0.000790656	-1.789362691	5	5	P1P2	0.46307893	-1.424527775	5	5	P1P2	0.039008567	-4.287916949	5	5	P1P2	0.441965717	-2.903341824	5	5	P1P2	0.020049318	-3.74482783	5	5	P1P2	0.005255849	-3.418714786	5	5	P1P2	0.004120461	-3.549419201	5	5
ATP1A2	P2	0.058350822	0.764072526	5	5	P2	0.389598091	-0.347980305	5	5	P2	0.437612636	0.230310936	5	5	P1	0.359769387	-3.349525751	5	5	P1	0.299474632	0.235854017	5	5	P2	0.945279972	-1.036080204	5	5	P2	0.672167644	-0.353055487	5	5	P1	0.076032746	-0.585610993	5	5	P1	0.378858363	-0.207052824	5	5
ATP1A3	P1P2	0.982894922	-0.792725459	4	4	P1P2	0.749579061	-0.284930728	4	4	P1P2	0.43247012	-0.429339456	4	4	P1P2	0.764982409	-1.585164508	4	4	P1P2	0.767650948	-1.668151012	4	4	P1P2	0.89423005	-1.603912981	4	4	P1P2	0.446150906	-0.342514204	4	4	P1P2	0.887788472	-0.192925207	4	4	P1P2	0.716437678	-0.405866097	4	4
ATP1A4	P1	0.170138226	1.28827439	5	5	P1	0.259921742	0.135029985	5	5	P1	0.025324875	0.711652188	5	5	P1	0.50174077	-3.540677749	5	5	P1	0.175081261	0.617407895	5	5	P2	0.771141065	-2.277605762	5	5	P2	0.219775338	0.416389974	5	5	P2	0.428507975	-2.353467161	5	5	P1	0.302464539	0.377686605	5	5
ATP1B1	P1P2	0.997721816	0.082584611	5	5	P1P2	0.434245404	0.010053735	5	5	P1P2	0.646555911	0.154730326	5	5	P1P2	0.03849555	-6.324068024	5	5	P1P2	0.129695414	-1.878545131	5	5	P1P2	0.037723177	-3.79047771	5	5	P1P2	0.681113282	0.183428378	5	5	P1P2	0.307533619	-0.387933253	5	5	P1P2	0.895339552	-0.124376205	5	5
ATP1B2	P1P2	0.95803564	-0.092432027	5	5	P1P2	0.294556974	-0.20507175	5	5	P1P2	0.439543493	-0.111347986	5	5	P1P2	0.182700033	-0.196227807	5	5	P1P2	0.587921255	-0.643974733	5	5	P1P2	0.179178226	-0.243185956	5	5	P1P2	0.770362315	-1.366702234	5	5	P1P2	0.523332959	-1.1288671	5	5	P1P2	0.142911258	-1.332743515	5	5
ATP1B3	P1P2	0.176056746	0.40667636	5	5	P1P2	0.908651142	0.046620417	5	5	P1P2	0.213736002	0.19717452	5	5	P1P2	0.798353571	-0.492103904	5	5	P1P2	0.30061721	0.761884721	5	5	P1P2	0.440996116	-0.116117461	5	5	P1P2	0.485716514	0.347754379	5	5	P1P2	0.671381693	-0.286423683	5	5	P1P2	0.710669487	-0.047593789	5	5
ATP1B4	P1P2	0.594513777	-0.089858706	5	5	P1P2	0.13409316	0.520763657	5	5	P1P2	0.222278617	0.147840428	5	5	P1P2	0.385140619	-3.449763007	5	5	P1P2	0.064412176	1.038089897	5	5	P1P2	0.855417765	-1.299445873	5	5	P1P2	0.241652852	0.662411683	5	5	P1P2	0.576718771	-0.194898413	5	5	P1P2	0.438094637	0.054918377	5	5
ATP2A1	P1P2	0.068690928	0.964230131	5	5	P1P2	0.202524971	0.54126336	5	5	P1P2	0.062779587	0.855693693	5	5	P1P2	0.10440144	-5.358176648	5	5	P1P2	0.84876923	-1.192109265	5	5	P1P2	0.166064403	-3.781785342	5	5	P1P2	0.492887957	-0.243234307	5	5	P1P2	0.816909448	0.06718708	5	5	P1P2	0.827302897	-0.189878948	5	5
ATP2A2	P1P2	0.374983403	0.805135403	5	5	P1P2	0.012701748	-2.201661198	5	5	P1P2	0.055955516	-0.739961741	5	5	P1P2	0.942089382	-2.397757585	5	5	P1P2	0.087327271	-2.356007384	5	5	P1P2	0.34322115	-2.376882484	5	5	P1P2	0.003358431	1.30606581	5	5	P1P2	0.455658534	-2.342884349	5	5	P1P2	0.358834755	-0.376430525	5	5
ATP2A3	P1P2	0.409271139	0.023091342	5	5	P1P2	0.689940244	-0.459474427	5	5	P1P2	0.468085055	-0.347192631	5	5	P1P2	0.324533824	-4.478603361	5	5	P1P2	0.354612882	-2.557056468	5	5	P1P2	0.295620951	-3.625702255	5	5	P1P2	0.005751107	-1.927058899	5	5	P1P2	0.243045284	-0.493959274	5	5	P1P2	0.005082021	-1.210509087	5	5
ATP2B1	P1P2	0.972992375	-1.108650984	5	5	P1P2	0.290811193	-0.645577287	5	5	P1P2	0.902827757	-1.277308542	5	5	P1P2	0.074181468	-5.549058289	5	5	P1P2	0.469087218	-3.678951504	5	5	P1P2	0.065997041	-4.169982778	5	5	P1P2	0.964230756	-2.256669233	5	5	P1P2	0.925500755	0.011281244	5	5	P1P2	0.65432411	-1.361133643	5	5
ATP2B2	P2	0.518472377	-0.456621027	5	5	P1	0.088237677	0.470656685	5	5	P1	0.373163815	0.282639206	5	5	P1	0.094839311	-6.20107175	5	5	P1	0.077530052	-3.226424709	5	5	P1	0.025221129	-3.673399059	5	5	P2	0.60747536	-0.245906286	5	5	P1	0.332157021	0.362041248	5	5	P1	0.332921003	0.200770012	5	5
ATP2B3	P1P2	0.99186376	-0.621908586	5	5	P1P2	0.040904495	1.80532559	5	5	P1P2	0.871222307	0.591708502	5	5	P1P2	0.420465328	-1.216269055	5	5	P1P2	0.649491496	0.431163518	5	5	P1P2	0.363561432	-0.136027887	5	5	P1P2	0.299668067	-1.742497614	5	5	P1P2	0.995438848	-1.250527978	5	5	P1P2	0.212443916	-1.496512796	5	5
ATP2B4	P1P2	0.308818342	-0.629294598	5	5	P1P2	0.188160561	-0.014209735	5	5	P1P2	0.133669424	-0.333936346	5	5	P1P2	0.313632152	0.568931883	5	5	P1P2	0.55025142	-0.891154523	5	5	P1P2	0.190543849	-0.469869729	5	5	P1P2	0.849324597	-1.610951583	5	5	P1P2	0.843653598	-0.293853823	5	5	P1P2	0.335374652	-1.003057853	5	5
ATP2C1	P1P2	0.991212886	0.374423198	5	5	P1P2	0.165414569	0.291609688	5	5	P1P2	0.260613274	0.197045668	5	5	P1P2	0.852046841	-4.886541732	5	5	P1P2	0.102661411	-1.972295811	5	5	P1P2	0.359691265	-3.230620281	5	5	P1P2	0.660902934	-1.006056494	5	5	P1P2	0.797934262	-0.615204489	5	5	P1P2	0.153450387	-0.309542793	5	5
ATP2C2	P1P2	0.683049366	0.530344602	5	5	P1P2	0.313377137	0.433647332	5	5	P1P2	0.139259398	0.440062987	5	5	P1P2	0.929106912	-1.121922414	5	5	P1P2	0.218282471	-3.092870471	5	5	P1P2	0.694909457	-2.564653773	5	5	P1P2	0.159573854	-1.728287195	5	5	P1P2	0.574490409	-2.23733403	5	5	P1P2	0.362699152	-2.150125339	5	5
ATP4A	P2	0.238715651	-0.679181742	6	6	P1	0.619235025	-0.08110429	5	5	P1	0.603202174	-0.961525647	5	5	P2	0.735500549	-1.044280661	6	6	P1	0.751657961	-1.520429416	5	5	P2	0.602457372	-1.528247651	6	6	P1	0.050939861	1.090709466	5	5	P2	0.176738662	0.685771623	6	6	P1	0.116502977	0.17891683	5	5
ATP4B	P1P2	0.923634982	-0.027115277	5	5	P1P2	0.664843555	0.169862237	5	5	P1P2	0.634286863	0.033074758	5	5	P1P2	0.571080949	-0.466528264	5	5	P1P2	0.650079268	-0.454648309	5	5	P1P2	0.526042432	-0.693473636	5	5	P1P2	0.54139219	0.055372334	5	5	P1P2	0.482222802	0.122447455	5	5	P1P2	0.566795445	0.187134162	5	5
ATP5A1	P2	0.104022071	1.178790877	6	6	P1	0.124611811	-1.237506329	6	6	P2	0.111185691	0.237240801	5	5	P2	0.081838803	0.541888379	6	6	P1	0.00957866	-3.745550456	6	6	P1	0.030491812	-3.504869978	6	6	P2	0.187927417	-1.724604958	6	6	P1	0.014818928	-1.91682448	6	6	P1	0.052569374	-1.606214111	6	6
ATP5B	P1P2	0.047697769	3.12033639	6	6	P1P2	0.567829886	0.537269443	5	5	P1P2	0.247023628	0.673237613	5	5	P1P2	0.554829422	-3.98796453	5	5	P1P2	0.452704032	-1.959981538	5	5	P1P2	0.224987289	-3.149961095	5	5	P1P2	0.082867821	-0.714458051	5	5	P1P2	0.75600028	0.006693722	5	5	P1P2	0.212443916	-0.484381439	5	5
ATP5C1	P1P2	0.251409211	-0.851899251	6	6	P1P2	0.814097214	-0.893880859	6	6	P1P2	0.610460754	-0.636660792	6	6	P1P2	0.242347288	1.234486614	6	6	P1P2	0.876509087	-2.307450206	6	6	P1P2	0.27169888	-1.085646631	6	6	P1P2	0.321053553	-2.420997761	6	6	P1P2	0.003936426	-2.293142051	6	6	P1P2	0.012845619	-2.132403284	6	6
ATP5D	P1P2	0.085265308	0.831264312	5	5	P1P2	0.971661503	0.026352424	5	5	P1P2	0.170196488	0.428028346	5	5	P1P2	0.28348661	-0.530844331	5	5	P1P2	0.593559973	-2.725239267	5	5	P1P2	0.866974559	-1.218791893	5	5	P1P2	0.16054386	0.592804724	5	5	P1P2	0.317313155	-0.431631656	5	5	P1P2	0.560174455	0.075969031	5	5
ATP5E	P1P2	0.154691255	1.063693714	5	5	P1P2	0.721488555	0.3744211	5	5	P1P2	0.236515212	0.568887473	5	5	P1P2	0.28129393	0.731813044	5	5	P1P2	0.944333716	-0.754112667	5	5	P1P2	0.321624322	0.22554416	5	5	P1P2	0.2580919	-0.509521103	5	5	P1P2	0.524928805	0.221164749	5	5	P1P2	0.697930262	-0.179567698	5	5
ATP5F1	P1P2	0.897117458	-0.13810226	5	5	P1P2	0.611768032	-0.074049841	5	5	P1P2	0.796673352	-0.077236815	5	5	P1P2	0.875469286	-1.024350506	5	5	P1P2	0.544271322	-2.495882911	5	5	P1P2	0.80193361	-1.925211124	5	5	P1P2	0.417199665	0.709726145	5	5	P1P2	0.404620962	-0.625104737	5	5	P1P2	0.919946119	0.012894726	5	5
ATP5G1	P1P2	0.683348818	-0.4598556	5	5	P1P2	0.676749667	-0.22735111	5	5	P1P2	0.663657521	-0.343817554	5	5	P1P2	0.972652712	-2.703205253	5	5	P1P2	0.754758824	-0.074888184	5	5	P1P2	0.946580858	-1.35879016	5	5	P1P2	0.027073458	0.844710796	5	5	P1P2	0.287467502	-0.818147403	5	5	P1P2	0.401386576	0.211771566	5	5
ATP5G2	P1P2	0.181326917	-2.027815155	5	5	P1P2	0.41998504	-1.235640084	5	5	P1P2	0.229793194	-1.493604974	5	5	P1P2	0.158410674	0.972389744	5	5	P1P2	0.739295017	-0.477241107	5	5	P1P2	0.509646327	0.406138937	5	5	P1P2	0.281072241	-2.361866393	5	5	P1P2	0.604341166	-0.781632554	5	5	P1P2	0.206511874	-1.293943488	5	5
ATP5G3	P1P2	0.91680319	-0.002874971	4	4	P1P2	0.05611472	-0.755955326	4	4	P1P2	0.586535399	-0.371343581	4	4	P1P2	0.560316658	-0.557267218	4	4	P1P2	0.838973421	-0.365994455	4	4	P1P2	0.444647276	-0.461630836	4	4	P1P2	0.808706374	0.384763165	4	4	P1P2	0.557346036	0.028932459	4	4	P1P2	0.642835026	0.18226552	4	4
ATP5H	P1P2	0.485231679	0.026967712	5	5	P1P2	0.658330814	0.121653133	5	5	P1P2	0.530801481	0.130402901	5	5	P1P2	0.896740647	-1.158026809	5	5	P1P2	0.825166183	-0.60021649	5	5	P1P2	0.705806681	-1.272375578	5	5	P1P2	0.306559033	0.175727307	5	5	P1P2	0.584549958	0.099784973	5	5	P1P2	0.240988918	0.13775614	5	5
ATP5I	P1P2	0.22462887	0.369016176	5	5	P1P2	0.664843555	0.496593002	5	5	P1P2	0.074559115	0.432804589	5	5	P1P2	0.652897888	-3.756242744	5	5	P1P2	0.162692695	-5.877363377	5	5	P1P2	0.246941162	-4.060443619	5	5	P1P2	0.247270619	0.580611288	5	5	P1P2	0.873151961	-0.348944377	5	5	P1P2	0.559074612	0.098206255	5	5
ATP5J	P1P2	0.743258123	-0.22169397	5	5	P1P2	0.317708532	0.395080622	5	5	P1P2	0.595256405	0.061772974	5	5	P1P2	0.851726841	-1.102421247	5	5	P1P2	0.458128884	0.437446887	5	5	P1P2	0.539998944	-0.275770448	5	5	P1P2	0.15467203	0.030404382	5	5	P1P2	0.179804739	0.024429699	5	5	P1P2	0.230658103	0.281541146	5	5
ATP5J2	P1P2	0.254805205	0.551597008	7	7	P1P2	0.676673764	-0.508317205	7	7	P1P2	0.57467331	-0.000766043	7	7	P1P2	0.843139805	-0.860512787	7	7	P1P2	0.134317612	-4.550647428	7	7	P1P2	0.505383339	-2.468501464	7	7	P1P2	0.441696429	0.081949592	7	7	P1P2	0.128670505	-0.301744065	7	7	P1P2	0.807509059	-0.205423752	7	7
ATP5J2-PTCD1	P2	0.525897554	0.175050686	5	5	P2	0.082888327	0.513911545	5	5	P2	0.077667355	0.365419312	5	5	P2	0.581107181	-4.007034488	5	5	P1	0.345677367	-2.111389929	7	7	P2	0.561275346	-2.457807837	5	5	P2	0.719773882	-0.512734483	5	5	P1	0.108211305	-1.081069745	7	7	P2	0.414813661	-0.459751152	5	5
ATP5L	P1P2	0.028702025	-0.987849476	5	5	P1P2	0.18354354	-1.048713315	5	5	P1P2	0.72883909	-1.009252989	5	5	P1P2	0.775124144	-0.911383627	5	5	P1P2	0.620099154	-1.093209512	5	5	P1P2	0.839418489	-1.051083978	5	5	P1P2	0.588791856	0.180733109	5	5	P1P2	0.585111216	-0.375315725	5	5	P1P2	0.903747474	-0.03161586	5	5
ATP5L2	ENST00000505920.1	0.465555914	0.503675719	5	5	ENST00000505920.1	0.626162705	-0.427845277	5	5	ENST00000505920.1	0.875726007	-0.109459309	5	5	ENST00000505920.1	0.075245879	1.61960049	5	5	ENST00000505920.1	0.616071055	-1.451158943	5	5	ENST00000505920.1	0.160148875	-0.032679518	5	5	ENST00000505920.1	0.62728596	-0.615556511	5	5	ENST00000505920.1	0.101462922	-0.460614449	5	5	ENST00000505920.1	0.239680034	-0.428788798	5	5
ATP5O	P1P2	0.25766976	-0.440807939	5	5	P1P2	0.180601107	0.607413546	5	5	P1P2	0.812471855	0.022604309	5	5	P1P2	0.325737847	-5.168203489	5	5	P1P2	0.94563381	-0.979575094	5	5	P1P2	0.330478973	-2.578076227	5	5	P1P2	0.789758166	-0.424695085	5	5	P1P2	0.876369725	-0.106390002	5	5	P1P2	0.840057234	-0.206558468	5	5
ATP5S	P1P2	0.276655577	-1.91244433	5	5	P1P2	0.671977314	-0.482175799	5	5	P1P2	0.069020855	-1.19394288	5	5	P1P2	0.069042509	-5.401305075	5	5	P1P2	0.05690601	-2.633303448	5	5	P1P2	0.01738146	-3.851028251	5	5	P1P2	0.855718806	0.17648782	5	5	P1P2	0.400947595	-1.058307857	5	5	P1P2	0.590259685	-0.335044613	5	5
ATP5SL	P1P2	0.695668738	0.093691285	5	5	P1P2	0.101122551	0.627217048	5	5	P1P2	0.106324548	0.419485998	5	5	P1P2	0.941764619	-2.690661444	5	5	P1P2	0.692951464	0.37932611	5	5	P1P2	0.882427538	-1.672159297	5	5	P1P2	0.213708297	-1.01111711	5	5	P1P2	0.707472203	-0.120635374	5	5	P1P2	0.321225553	-0.487238955	5	5
ATP6AP1	P1P2	0.57656316	-0.148450007	5	5	P1P2	0.017459979	0.898761075	5	5	P1P2	0.116600568	0.334726996	5	5	P1P2	0.265566258	-0.821929542	5	5	P1P2	0.152376176	1.793216186	5	5	P1P2	0.13612827	0.485643322	5	5	P1P2	0.132701194	0.964025654	5	5	P1P2	0.304831488	0.136328579	5	5	P1P2	0.077854652	0.291777124	5	5
ATP6AP1L	P1P2	0.22650286	-1.49507259	5	5	P1P2	0.39547525	-0.501303306	5	5	P1P2	0.097438204	-0.877630557	5	5	P1P2	0.929106912	-2.656093694	5	5	P1P2	0.906709452	-1.418251254	5	5	P1P2	0.917351925	-2.037172474	5	5	P1P2	0.314337858	0.099759043	5	5	P1P2	0.027313277	-0.663978727	5	5	P1P2	0.722877756	-0.314427287	5	5
ATP6AP2	P1P2	0.224006676	0.725617317	5	5	P1P2	0.142121046	0.610827133	5	5	P1P2	0.034592567	0.533990828	5	5	P1P2	0.70186095	-3.223931832	5	5	P1P2	0.451721608	-0.994289918	5	5	P1P2	0.793731965	-1.939364869	5	5	P1P2	0.753584925	-0.157803859	5	5	P1P2	0.568383515	-0.16686444	5	5	P1P2	0.912166203	-0.263388161	5	5
ATP6V0A1	P1P2	0.427567567	-0.747415793	5	5	P1P2	0.268657389	-0.203301019	5	5	P1P2	0.391400766	-0.583594542	5	5	P1P2	0.127128256	1.325379171	5	5	P1P2	0.157110876	-2.947296288	5	5	P1P2	0.812691721	-0.706747321	5	5	P1P2	0.22879058	-0.600323739	5	5	P1P2	0.944333716	0.094000233	5	5	P1P2	0.465599319	-0.344045462	5	5
ATP6V0A2	P1P2	0.908100311	-0.676097614	5	5	P1P2	0.514864029	0.262114162	5	5	P1P2	0.579509943	-0.319023898	5	5	P1P2	0.123905792	-5.981369582	5	5	P1P2	0.880878018	-0.521684217	5	5	P1P2	0.256061333	-3.088000378	5	5	P1P2	0.420014028	0.228751238	5	5	P1P2	0.049570939	-0.807479527	5	5	P1P2	0.68467515	-0.351627082	5	5
ATP6V0A4	P1	0.329015368	-0.422759728	5	5	P1	0.046345737	-0.614983434	5	5	P1	0.070785662	-0.473187514	5	5	P1	0.024170146	1.973462411	5	5	P1	0.499697567	-1.349497146	5	5	P1	0.123509824	0.606324301	5	5	P2	0.305697044	-0.466864726	6	6	P1	0.223829458	-0.42913121	5	5	P1	0.355421552	-0.406067853	5	5
ATP6V0B	P1P2	0.1623987	-0.726479265	5	5	P1P2	0.253415544	0.520702598	5	5	P1P2	0.542646014	-0.186768858	5	5	P1P2	0.26173084	0.780977087	5	5	P1P2	0.361016928	-1.549009516	5	5	P1P2	0.699745048	-0.362770223	5	5	P1P2	0.730782796	-0.431125692	5	5	P1P2	0.804878617	0.272687653	5	5	P1P2	0.839418489	0.243136945	5	5
ATP6V0C	P1P2	0.773677563	0.180285057	5	5	P1P2	0.018208091	0.92043462	5	5	P1P2	0.185977283	0.500245347	5	5	P1P2	0.241485012	-0.040655646	5	5	P1P2	0.982082596	-0.99747329	5	5	P1P2	0.62569122	-0.519064468	5	5	P1P2	0.265719381	0.739101213	5	5	P1P2	0.092192603	-1.036744914	5	5	P1P2	0.642572581	0.002550963	5	5
ATP6V0D1	P1P2	0.81203286	-0.233128176	5	5	P1P2	0.446827612	0.654940666	5	5	P1P2	0.227897823	0.223774731	5	5	P1P2	0.023461121	1.742632805	5	5	P1P2	0.680337483	-2.125435973	5	5	P1P2	0.242961669	0.08619111	5	5	P1P2	0.172277386	1.484127719	5	5	P1P2	0.649491496	0.093252073	5	5	P1P2	0.191931489	0.578345375	5	5
ATP6V0D2	P1P2	0.78118255	-0.165442856	5	5	P1P2	0.182201698	-0.368159583	5	5	P1P2	0.173011914	-0.312716573	5	5	P1P2	0.724381394	-1.145169443	5	5	P1P2	0.598088693	-0.874832124	5	5	P1P2	0.950484356	-0.909625635	5	5	P1P2	0.611472294	0.12542893	5	5	P1P2	0.814372952	0.028135993	5	5	P1P2	0.763652656	0.082195669	5	5
ATP6V0E1	P1P2	0.074069501	-0.866606304	5	5	P1P2	0.372287876	0.27278047	5	5	P1P2	0.355462588	-0.39380487	5	5	P1P2	0.561412876	-3.462955115	5	5	P1P2	0.779704247	-0.168479788	5	5	P1P2	0.649613002	-1.668234542	5	5	P1P2	0.076294093	1.372231098	5	5	P1P2	0.154966641	0.512061896	5	5	P1P2	0.032292943	0.852868169	5	5
ATP6V0E2	P1P2	0.947639346	0.016480684	5	5	P1P2	0.627899825	-1.419119854	5	5	P1P2	0.423287618	-0.623686798	5	5	P1P2	0.54312929	-1.910693931	5	5	P1P2	0.046840538	0.35873967	5	5	P1P2	0.430889163	-0.682808405	5	5	P1P2	0.023910542	0.7594901	5	5	P1P2	0.607192864	-0.962920215	5	5	P1P2	0.194447943	-0.170856792	5	5
ATP6V1A	P1P2	0.331040548	0.552139917	5	5	P1P2	0.515918737	-1.457845636	5	5	P1P2	0.256825586	-0.671438081	5	5	P1P2	0.718880571	-2.605233728	5	5	P1P2	0.48375121	-1.079992804	5	5	P1P2	0.855417765	-2.103843147	5	5	P1P2	0.028459879	0.874559084	5	5	P1P2	0.247691092	-0.649104552	5	5	P1P2	0.643158069	0.19516649	5	5
ATP6V1B1	P1P2	0.638719291	-0.299032535	5	5	P1P2	0.103351302	-0.836183991	5	5	P1P2	0.114335324	-0.518515182	5	5	P1P2	0.49449283	-5.203364133	5	5	P1P2	0.979476967	-0.299328419	5	5	P1P2	0.409689656	-2.702497528	5	5	P1P2	0.678723325	-0.404470256	5	5	P1P2	0.841098239	0.003103748	5	5	P1P2	0.832399366	-0.36807966	5	5
ATP6V1B2	P1P2	0.817098862	-1.156709365	5	5	P1P2	0.399118447	-2.023137777	5	5	P1P2	0.751657963	-1.460664075	5	5	P1P2	0.232903431	-0.263949456	5	5	P1P2	0.025809853	-3.081265864	5	5	P1P2	0.593082582	-1.633912727	5	5	P1P2	0.437614158	-1.015854489	5	5	P1P2	0.226954323	-1.62842244	5	5	P1P2	0.91475861	-1.1987423	5	5
ATP6V1C1	P1P2	0.227444026	0.774566645	5	5	P1P2	0.459614694	0.237177727	5	5	P1P2	0.1822017	0.296577695	5	5	P1P2	0.743436242	-1.441176681	5	5	P1P2	0.885390174	-0.094249311	5	5	P1P2	0.731465932	-0.500922935	5	5	P1P2	0.00636782	0.850762596	5	5	P1P2	0.602064145	-0.505860611	5	5	P1P2	0.13548527	0.539189091	5	5
ATP6V1C2	P1P2	0.091512518	-0.917460955	5	5	P1P2	0.664843555	0.095548624	5	5	P1P2	0.215546323	-0.447214766	5	5	P1P2	0.199169198	-0.436397391	5	5	P1P2	0.25138472	-2.194963249	5	5	P1P2	1	-0.77018107	5	5	P1P2	0.055871946	0.752412333	5	5	P1P2	0.512232166	0.432572534	5	5	P1P2	0.087993965	0.66416134	5	5
ATP6V1D	P1P2	0.574893478	-0.196886777	5	5	P1P2	0.514864029	-0.214697704	5	5	P1P2	0.462594394	-0.221598577	5	5	P1P2	0.861657937	-1.461905004	5	5	P1P2	0.57060061	-0.879896287	5	5	P1P2	0.908279352	-1.170900645	5	5	P1P2	0.13912059	-1.239845642	5	5	P1P2	0.779077718	-0.06809957	5	5	P1P2	0.112562199	-0.626201136	5	5
ATP6V1E1	P1P2	0.293563452	0.444096869	5	5	P1P2	0.372725685	0.296577765	5	5	P1P2	0.154020813	0.291143295	5	5	P1P2	0.406020411	-0.550569823	5	5	P1P2	0.555715804	-0.264173868	5	5	P1P2	0.427550274	-0.393258993	5	5	P1P2	0.273858026	-1.137957327	5	5	P1P2	0.04528143	-0.641448729	5	5	P1P2	0.054018392	-0.782753963	5	5
ATP6V1E2	P1P2	0.909012794	-2.233080355	6	6	P1P2	0.733120916	-0.776893112	6	6	P1P2	0.830332498	-1.713193244	6	6	P1P2	0.486120138	-4.92503497	6	6	P1P2	0.706635189	-0.032234299	6	6	P1P2	0.803600405	-1.314309042	6	6	P1P2	0.201497643	-1.949925574	6	6	P1P2	0.767032537	-1.387914715	6	6	P1P2	0.056698116	-1.672570062	6	6
ATP6V1F	P1P2	0.865791869	-0.917359462	6	6	P1P2	0.55126125	-0.87201208	6	6	P1P2	0.423661687	-0.979419058	6	6	P1P2	0.018116213	-6.250256246	6	6	P1P2	0.18401103	-2.855744631	6	6	P1P2	0.030149824	-4.124152372	6	6	P1P2	0.553383115	-1.584589538	6	6	P1P2	0.781299425	1.133536859	6	6	P1P2	0.649466949	-0.209075827	6	6
ATP6V1G1	P1P2	0.44584475	0.256116806	5	5	P1P2	0.048817614	0.907105488	5	5	P1P2	0.030422538	0.57066721	5	5	P1P2	0.113127059	0.360717008	5	5	P1P2	0.146157609	-1.803253655	5	5	P1P2	0.659640606	-0.282815577	5	5	P1P2	0.028935413	0.657689061	5	5	P1P2	0.760972375	-0.104913861	5	5	P1P2	0.171374011	0.40414817	5	5
ATP6V1G2	P1P2	0.12221952	0.853939762	5	5	P1P2	0.41998504	0.331286515	5	5	P1P2	0.082888328	0.60566697	5	5	P1P2	0.857490527	-3.139533552	5	5	P1P2	0.857736805	-0.296680866	5	5	P1P2	0.881137996	-1.509805973	5	5	P1P2	0.41299903	0.30082631	5	5	P1P2	0.698988438	0.204196575	5	5	P1P2	0.281881455	0.242162032	5	5
ATP6V1G3	P1P2	0.237656874	0.486929792	5	5	P1P2	0.018490704	-1.088938464	5	5	P1P2	0.311811768	-0.164898432	5	5	P1P2	0.673629363	-1.820890476	5	5	P1P2	0.226170205	0.823131317	5	5	P1P2	0.527109428	-0.498879579	5	5	P1P2	0.232278103	-4.816718769	5	5	P1P2	0.893133873	0.245672102	5	5	P1P2	0.077168414	-2.224285626	5	5
ATP6V1H	P1P2	0.681253708	-0.177417466	5	5	P1P2	0.651255467	0.317204524	5	5	P1P2	0.856454571	0.124128365	5	5	P1P2	0.827482006	-1.039280359	5	5	P1P2	0.113215763	1.081441883	5	5	P1P2	0.20680559	-0.188496774	5	5	P1P2	0.101237102	1.054833585	5	5	P1P2	0.211936674	0.342678634	5	5	P1P2	0.078962963	0.796117108	5	5
ATP7A	P1P2	0.865578353	-0.061532537	5	5	P1P2	0.469588746	-0.243116977	5	5	P1P2	0.857095641	-0.286699533	5	5	P1P2	0.080402705	1.985911219	5	5	P1P2	0.368361949	0.513490923	5	5	P1P2	0.032227076	1.513208257	5	5	P1P2	0.244946443	0.138434514	5	5	P1P2	0.742379585	0.161556482	5	5	P1P2	0.205925352	0.069522563	5	5
ATP7B	P1P2	0.613861311	-0.094502896	5	5	P1P2	0.062779586	-0.528343441	5	5	P1P2	0.653021395	-0.382797045	5	5	P1P2	0.28385318	0.468208826	5	5	P1P2	0.417166349	-0.350198068	5	5	P1P2	0.469605417	0.082708659	5	5	P1P2	0.750490463	-0.846617418	5	5	P1P2	0.608335224	-0.266393062	5	5	P1P2	0.284814829	-0.332580806	5	5
ATP8A1	P1P2	0.614434539	0.315748784	5	5	P1P2	0.707775874	-1.932051239	5	5	P1P2	0.572266132	-0.778629544	5	5	P1P2	0.029551057	1.681781608	5	5	P1P2	0.814372951	-0.159349534	5	5	P1P2	0.062698694	0.970647758	5	5	P1P2	0.234196214	-0.844768416	5	5	P1P2	0.5601063	-0.69464459	5	5	P1P2	0.082798595	-0.774224036	5	5
ATP8A2	P1P2	0.48472161	-0.466483519	5	5	P1P2	0.155916874	-0.634510924	5	5	P1P2	0.153079377	-0.620168233	5	5	P1P2	0.565822736	-2.005274789	5	5	P1P2	0.307533619	-2.589050886	5	5	P1P2	0.671516445	-2.791185187	5	5	P1P2	0.748635707	-0.124496886	5	5	P1P2	0.155441206	-0.986194372	5	5	P1P2	0.260534974	-0.365310582	5	5
ATP8B1	P1P2	0.231872989	-1.09854896	5	5	P1P2	0.746704929	-0.192777383	5	5	P1P2	0.253415546	-0.371973804	5	5	P1P2	0.319746747	-0.464266314	5	5	P1P2	0.774070689	0.115294217	5	5	P1P2	0.332105702	-0.15805409	5	5	P1P2	0.60747536	0.400202557	5	5	P1P2	0.093064022	-0.710717243	5	5	P1P2	0.710669487	-0.263800164	5	5
ATP8B2	P1	0.083067747	0.684771114	5	5	P2	0.263740899	0.327015468	5	5	P2	0.305987611	0.138141586	5	5	P1	0.371665264	-4.682913221	5	5	P2	0.516182589	-2.274901512	5	5	P1	0.412479887	-3.929492774	5	5	P2	0.033126135	-1.054358041	5	5	P1	0.560656291	0.281416695	5	5	P2	0.155104693	-0.613422217	5	5
ATP8B3	P1P2	0.583264651	0.161127923	5	5	P1P2	0.968405819	0.212579996	5	5	P1P2	0.637199128	0.200864763	5	5	P1P2	0.386929767	-5.523306325	5	5	P1P2	0.504900449	-0.121294481	5	5	P1P2	0.661416615	-2.915245957	5	5	P1P2	0.620076106	-1.058607583	5	5	P1P2	0.711119324	0.295825376	5	5	P1P2	0.589695849	-0.380664429	5	5
ATP8B4	P1P2	0.366480573	0.140945433	5	5	P1P2	0.580628181	0.246627902	5	5	P1P2	0.472100827	0.240023018	5	5	P1P2	0.942089382	-1.540384416	5	5	P1P2	0.779390964	-2.344174429	5	5	P1P2	0.854135542	-2.460339489	5	5	P1P2	0.745547682	-0.075573478	5	5	P1P2	0.067659718	0.861827099	5	5	P1P2	0.097344167	0.367998422	5	5
ATP9A	P1P2	0.771804587	-0.169754104	5	5	P1P2	0.526527138	0.356651201	5	5	P1P2	0.614061325	0.045716394	5	5	P1P2	0.422350925	-0.095238271	5	5	P1P2	0.64655591	0.143406409	5	5	P1P2	0.276436783	-0.066854563	5	5	P1P2	0.510537932	0.356166758	5	5	P1P2	0.297576782	0.270027776	5	5	P1P2	0.155342124	0.314914448	5	5
ATP9B	P1P2	0.951537007	-0.00292823	5	5	P1P2	0.780330918	-0.1717432	5	5	P1P2	0.866080336	-0.075832992	5	5	P1P2	0.455649427	-3.362461043	5	5	P1P2	0.324479319	0.273090519	5	5	P1P2	0.76864252	-1.544685262	5	5	P1P2	0.411604406	-0.263100611	5	5	P1P2	0.240418206	-0.427203193	5	5	P1P2	0.242302828	-0.460759727	5	5
ATPAF1	P1P2	0.178941028	0.376721063	5	5	P1P2	0.586234483	0.198911363	5	5	P1P2	0.170451009	0.309795404	5	5	P1P2	0.704283425	-3.003898922	5	5	P1P2	0.882811334	-0.817093149	5	5	P1P2	0.707021266	-1.529265547	5	5	P1P2	0.424256424	0.157678784	5	5	P1P2	0.088390152	0.482069998	5	5	P1P2	0.09668612	0.347811444	5	5
ATPAF2	P1P2	0.097461231	-0.762280444	5	5	P1P2	0.315341111	0.397991577	5	5	P1P2	0.741145259	-0.265975382	5	5	P1P2	0.391876007	-4.313169033	5	5	P1P2	0.026636005	-3.84955862	5	5	P1P2	0.10818796	-3.708674068	5	5	P1P2	0.64795504	-0.05647483	5	5	P1P2	0.463092054	-0.128030634	5	5	P1P2	0.964155344	-0.114170835	5	5
ATPIF1	P1P2	0.477611241	-0.260477133	5	5	P1P2	0.821988173	0.04062506	5	5	P1P2	0.353764464	-0.309023986	5	5	P1P2	0.151541568	-4.13712909	5	5	P1P2	0.161956262	0.776239096	5	5	P1P2	0.742557368	-1.65301232	5	5	P1P2	0.918819586	-0.433199321	5	5	P1P2	0.428507975	0.273900424	5	5	P1P2	0.692496293	0.06517722	5	5
ATR	P1P2	0.948288872	0.027282894	5	5	P1P2	0.120259122	-1.055330103	5	5	P1P2	0.392303998	-0.50558548	5	5	P1P2	0.140893961	1.835664382	5	5	P1P2	0.897655788	-3.558655125	5	5	P1P2	0.819036716	-0.946154661	5	5	P1P2	0.431382486	-0.54619289	5	5	P1P2	0.089772011	-1.313146208	5	5	P1P2	0.067209141	-0.797504752	5	5
ATRAID	P1P2	0.921691431	-0.148547332	5	5	P1P2	0.555168175	-0.132009294	5	5	P1P2	0.731909231	-0.105053761	5	5	P1P2	0.597431551	-0.565126831	5	5	P1P2	0.131775408	-3.372644796	5	5	P1P2	0.953087354	-2.299825033	5	5	P1P2	0.204835797	-1.421750648	5	5	P1P2	0.291184323	-0.179124326	5	5	P1P2	0.180238442	-0.871009737	5	5
ATRIP	P1P2	0.92622709	-0.042336057	5	5	P1P2	0.798564916	0.065999322	5	5	P1P2	0.956690108	-0.073116875	5	5	P1P2	0.337115228	-0.582629099	5	5	P1P2	0.361446428	-2.183695347	5	5	P1P2	0.7817861	-1.543780927	5	5	P1P2	0.07232506	0.524256212	5	5	P1P2	0.573377758	-0.479177547	5	5	P1P2	0.458634563	0.09587688	5	5
ATRN	P1P2	0.026470755	0.755242415	4	4	P1P2	0.820717783	-1.485133261	5	5	P1P2	0.110494984	0.462922468	4	4	P1P2	0.658634762	-2.055121077	4	4	P1P2	0.10078309	-3.230334941	5	5	P1P2	0.45948365	-2.082824191	4	4	P1P2	0.949289892	2.884422809	5	5	P1P2	0.77157068	-1.446050107	5	5	P1P2	0.443908576	0.650866041	5	5
ATRNL1	P1P2	0.991212886	0.086302931	5	5	P1P2	0.398661946	-0.538207025	5	5	P1P2	0.522270449	-0.220088024	5	5	P1P2	0.194216528	-4.77677825	5	5	P1P2	0.957340758	-1.667469905	5	5	P1P2	0.369633249	-3.222124077	5	5	P1P2	0.34092082	-0.824724561	5	5	P1P2	0.670191071	-0.047172369	5	5	P1P2	0.704592846	-0.317616985	5	5
ATRX	P1P2	0.189725716	0.1871945	5	5	P1P2	0.015759346	0.701197967	5	5	P1P2	0.025701392	0.608564239	5	5	P1P2	0.493461999	-0.674626145	5	5	P1P2	0.333788215	0.368035985	5	5	P1P2	0.339903175	0.112168203	5	5	P1P2	0.423311511	-0.629692835	5	5	P1P2	0.808672983	-0.343190799	5	5	P1P2	0.40737306	-0.4015892	5	5
ATXN1	P1P2	0.353001582	-0.510675889	5	5	P1P2	0.566170548	0.221528953	5	5	P1P2	0.756000281	-0.171795654	5	5	P1P2	0.026632149	2.277736544	5	5	P1P2	0.365759035	0.349216348	5	5	P1P2	0.032292943	1.49958218	5	5	P1P2	0.857959041	-2.353824776	5	5	P1P2	0.939784577	-0.204152782	5	5	P1P2	0.607860331	-1.258756186	5	5
ATXN10	P1P2	0.052137014	-0.651297172	5	5	P1P2	0.690542097	-0.186365099	5	5	P1P2	0.11377446	-0.474098708	5	5	P1P2	0.707315739	-1.262208218	5	5	P1P2	0.080243347	-3.763642701	5	5	P1P2	0.380187708	-2.668992985	5	5	P1P2	0.769115745	0.063527839	5	5	P1P2	0.094022186	-0.648454205	5	5	P1P2	0.671516445	-0.218979717	5	5
ATXN1L	P1P2	0.304956358	1.006918501	5	5	P1P2	0.085084392	0.645056478	5	5	P1P2	0.063242512	0.707802112	5	5	P1P2	0.405559434	-2.644497298	5	5	P1P2	0.448292635	-0.366750452	5	5	P1P2	0.837502891	-1.889523095	5	5	P1P2	0.187627085	1.77279131	5	5	P1P2	0.956690108	-1.299354	5	5	P1P2	0.985658084	0.008423637	5	5
ATXN2	P1P2	0.218462323	0.465680699	5	5	P1P2	0.581467524	-0.41028237	5	5	P1P2	0.52706047	0.123310394	5	5	P1P2	0.689493731	-2.929310423	5	5	P1P2	0.911888499	-1.28279502	5	5	P1P2	0.771141065	-2.317852817	5	5	P1P2	0.201938662	-0.622934911	5	5	P1P2	0.363598733	-0.338394957	5	5	P1P2	0.20680559	-0.634109202	5	5
ATXN2L	P1P2	0.581585878	0.163586985	5	5	P1P2	0.86479572	0.512310264	5	5	P1P2	0.695363942	0.356814157	5	5	P1P2	0.804347706	-3.169316356	5	5	P1P2	0.198219595	-2.123391684	5	5	P1P2	0.250292107	-2.343887256	5	5	P1P2	0.470541145	-0.460527002	5	5	P1P2	0.098848775	-1.472166616	5	5	P1P2	0.052111235	-0.903629024	5	5
ATXN3	P1P2	0.192216948	0.35334314	5	5	P1P2	0.516974566	-0.414913221	5	5	P1P2	0.626162707	0.111267757	5	5	P1P2	0.383356536	-3.494209568	5	5	P1P2	0.834717218	-0.169682644	5	5	P1P2	0.52444401	-1.831946106	5	5	P1P2	0.497527961	0.494338446	5	5	P1P2	0.602064145	0.293919544	5	5	P1P2	0.462109618	0.394128995	5	5
ATXN3L	P1P2	0.029362783	-0.946504404	5	5	P1P2	0.76533108	-1.499983218	5	5	P1P2	0.070277696	-1.245018978	5	5	P1P2	0.873861282	-3.126871794	5	5	P1P2	0.458128884	-0.101147742	5	5	P1P2	0.653734463	-1.702591879	5	5	P1P2	0.827660756	-0.057702244	5	5	P1P2	0.486815895	-1.376270012	5	5	P1P2	0.56790258	-0.700737346	5	5
[truncated: 10,730,441 more chars]
