# Supplementary material for: The CUL5 ubiquitin ligase complex mediates resistance to CDK9 and MCL1 inhibitors in lung cancer cells
Source: eLife. 2019 Jul 11;8:e44288. doi: 10.7554/eLife.44288 (PMC6701926; doi:10.7554/eLife.44288)
Supplement: Figure 2—source data 4. [file elife-44288-fig2-data4.xlsx]

## Sheet: cdk.sgrna_summary.txt
		control = background	treatment = CDK9i
sgRNA	Gene	control_ sgRNA count (rep1/rep2)	treatment_sgRNA count (rep1/rep2	control_mean	treat_mean	LFC	control_var	adj_var	score	p.low	p.high	p.twosided	FDR	high_in_treatment
A1BG_-_58858617.23-P1.h3	A1BG	236.95/142.6	164.99/60.906	183.82	100.26	-0.86813	5581	9231.6	0.86974	0.16907	0.83093	0.33814	0.75826	FALSE
A1BG_-_58858630.23-P1.h3	A1BG	508.69/540.28	750.98/427.9	524.24	566.88	0.1126	19155	26477	0.26202	0.60309	0.39691	0.79381	0.95208	TRUE
A1BG_-_58858788.23-P1.h3	A1BG	753.43/926.65	758.56/1144.7	835.56	931.85	0.15717	34247	42306	0.46813	0.68015	0.31985	0.6397	0.90343	TRUE
A1BG_-_58864354.23-P2.h3	A1BG	1007.8/1203.2	1270.6/1093.2	1101.2	1178.6	0.097883	13585	55838	0.32745	0.62833	0.37167	0.74333	0.93589	TRUE
A1BG_-_58864360.23-P2.h3	A1BG	2116.3/1596.1	1217.5/1385.2	1837.9	1298.7	-0.5007	153940	93452	1.7639	0.038872	0.96113	0.077744	0.4632	FALSE
A1BG_-_58864822.23-P2.h3	A1BG	1203.3/945.48	587.89/1842.8	1066.6	1040.9	-0.035268	291260	54077	0.11087	0.45586	0.54414	0.91171	0.98079	FALSE
A1BG_-_58864840.23-P2.h3	A1BG	737.24/550.5	449.45/655.91	637.06	542.96	-0.23021	15825	32208	0.52437	0.29987	0.70013	0.59975	0.89057	FALSE
A1BG_+_58858549.23-P1.h3	A1BG	140.37/101.17	89.131/1.5617	119.17	12.077	-3.2	6136.1	5970.7	1.3859	0.022775	0.97722	0.045551	0.37458	FALSE
A1BG_+_58858964.23-P1.h3	A1BG	277.14/436.42	441.86/407.6	347.78	424.39	0.28647	6020.9	17526	0.57868	0.71738	0.28262	0.56524	0.87646	TRUE
A1BG_+_58864367.23-P2.h3	A1BG	1109.8/1002	832.52/588.76	1054.5	700.11	-0.5902	52336	53458	1.5327	0.062669	0.93733	0.12534	0.5472	FALSE
A1CF_-_52645011.23-P1P2.h3	A1CF	1280.1/1352.3	779.42/838.63	1315.7	808.48	-0.70187	88499	66780	1.9628	0.024833	0.97517	0.049667	0.38818	FALSE
A1CF_-_52645373.23-P1P2.h3	A1CF	984.98/747.45	733.91/866.74	858.04	797.56	-0.10531	13840	43450	0.29011	0.38585	0.61415	0.77171	0.94511	FALSE
A1CF_+_52645000.23-P1P2.h3	A1CF	560.27/784.05	462.72/399.79	662.78	430.11	-0.62266	28772	33516	1.2709	0.10174	0.89826	0.20349	0.64735	FALSE
A1CF_+_52645080.23-P1P2.h3	A1CF	155.37/73.185	210.5/15.617	106.64	57.433	-0.88136	9127.2	5339.7	0.67338	0.19198	0.80802	0.38397	0.78621	FALSE
A1CF_+_52645339.23-P1P2.h3	A1CF	1178.1/1274.8	587.89/918.28	1225.5	734.74	-0.7373	96677	62179	1.9682	0.024523	0.97548	0.049045	0.38596	FALSE
A2M_-_9268273.23-P1P2.h2	A2M	2268.7/2483.4	2592.4/2411.3	2373.6	2500.2	0.074903	18436	120860	0.364	0.64207	0.35793	0.71586	0.9274	TRUE
A2M_-_9268387.23-P1P2.h2	A2M	2217.7/1566.5	1756.1/1900.6	1863.9	1826.9	-0.028883	75816	94780	0.12007	0.45222	0.54778	0.90443	0.97916	FALSE
A2M_+_9268141.23-P1P2.h2	A2M	1725.8/1544.4	1177.7/2000.5	1632.6	1534.9	-0.08895	120170	82960	0.33913	0.36726	0.63274	0.73451	0.93334	FALSE
A2M_+_9268487.23-P1P2.h2	A2M	1148.1/1164.5	1828.1/1058.8	1156.3	1391.3	0.26671	127500	58648	0.97038	0.83407	0.16593	0.33186	0.75444	TRUE
A2M_+_9268495.23-P1P2.h2	A2M	1133.1/891.67	957.68/787.09	1005.2	868.21	-0.21112	21194	50945	0.60686	0.27197	0.72803	0.54394	0.86714	FALSE
A2ML1_-_8975582.23-P1P2.h7	A2ML1	1234.5/993.37	1657.5/944.83	1107.4	1251.4	0.17622	107240	56155	0.60768	0.7283	0.2717	0.5434	0.8668	TRUE
A2ML1_-_8975593.23-P1P2.h7	A2ML1	610.66/531.67	1181.5/619.99	569.8	855.87	0.58609	91671	28790	1.686	0.95408	0.04592	0.09184	0.49207	TRUE
A2ML1_-_8975664.23-P1P2.h7	A2ML1	1496.7/1400.7	1778.8/1047.9	1447.9	1365.3	-0.084691	91829	73528	0.30464	0.38032	0.61968	0.76064	0.94154	FALSE
A2ML1_+_8975211.23-P1P2.h7	A2ML1	681.45/583.33	261.7/654.35	630.48	413.83	-0.60622	39012	31874	1.2135	0.11228	0.88772	0.22457	0.66916	FALSE
A2ML1_+_8975278.23-P1P2.h7	A2ML1	496.69/819.56	536.68/1447.7	638.02	881.46	0.46567	200440	32257	1.3554	0.91234	0.087657	0.17531	0.61584	TRUE
A3GALT2_-_33786280.23-ENST00000442999.3.h6	A3GALT2	281.34/342.78	284.46/257.68	310.55	270.74	-0.19722	1312.3	15640	0.31829	0.37104	0.62896	0.74207	0.93564	FALSE
A3GALT2_+_33786649.23-ENST00000442999.3.h6	A3GALT2	1009/1160.7	1333.2/832.38	1082.2	1053.4	-0.03883	45983	54870	0.1228	0.45113	0.54887	0.90226	0.97888	FALSE
A3GALT2_+_33786659.23-ENST00000442999.3.h6	A3GALT2	709.64/259.38	1551.3/299.85	429.04	682.05	0.66752	395530	21645	1.7197	0.95718	0.042819	0.085638	0.47991	TRUE
A3GALT2_+_33786675.23-ENST00000442999.3.h6	A3GALT2	247.74/171.66	22.757/104.63	206.23	48.827	-2.0562	10948	10363	1.5462	0.040507	0.95949	0.081014	0.4706	FALSE
A3GALT2_+_33786682.23-ENST00000442999.3.h6	A3GALT2	259.74/223.32	170.68/477.88	240.84	285.61	0.24499	18800	12113	0.4067	0.65292	0.34708	0.69417	0.92118	TRUE
A4GALT_-_43116431.23-P1P2.h2	A4GALT	1251.3/1366.3	2211.2/1157.2	1307.5	1599.6	0.29069	237700	66363	1.1339	0.87158	0.12842	0.25684	0.69737	TRUE
A4GALT_-_43116434.23-P1P2.h2	A4GALT	1150.5/863.69	1245.9/779.29	996.85	985.37	-0.0167	50488	50520	0.051093	0.47962	0.52038	0.95925	0.99097	FALSE
A4GALT_-_43116819.23-P1P2.h2	A4GALT	1050.4/586.55	339.46/910.47	784.92	555.95	-0.49684	107660	39729	1.1488	0.12529	0.87471	0.25058	0.69202	FALSE
A4GALT_+_43116425.23-P1P2.h2	A4GALT	818.22/701.71	1369.2/734	757.73	1002.5	0.40338	99422	38345	1.25	0.89434	0.10566	0.21132	0.65596	TRUE
A4GALT_+_43116792.23-P1P2.h2	A4GALT	957.39/771.67	986.13/712.13	859.53	838.01	-0.036534	18428	43526	0.10314	0.45892	0.54108	0.91783	0.98216	FALSE
A4GNT_-_137851117.23-P1P2.h7	A4GNT	1063/1358.8	1649.9/1102.6	1201.8	1348.7	0.16628	74176	60968	0.59509	0.72411	0.27589	0.55178	0.87074	TRUE
A4GNT_-_137851121.23-P1P2.h7	A4GNT	500.29/543.5	1014.6/671.53	521.45	825.42	0.66159	55235	26335	1.8731	0.96946	0.030545	0.061089	0.42242	TRUE
A4GNT_+_137850968.23-P1P2.h7	A4GNT	560.87/654.9	460.83/1413.3	606.06	807.05	0.41259	195940	30633	1.1483	0.87455	0.12545	0.2509	0.69234	TRUE
A4GNT_+_137851024.23-P1P2.h7	A4GNT	2374.9/2103	2522.2/1886.5	2234.8	2181.3	-0.034913	80320	113750	0.1585	0.43703	0.56297	0.87407	0.9727	FALSE
A4GNT_+_137851178.23-P1P2.h7	A4GNT	1446.9/1346.4	2349.6/1663.2	1395.7	1976.9	0.50189	206350	70864	2.183	0.98548	0.014517	0.029034	0.31333	TRUE
AAAS_-_53715371.23-P1P2.h4	AAAS	1212.9/1232.3	974.75/1154.1	1222.6	1060.6	-0.20481	13795	62028	0.65021	0.25778	0.74222	0.51556	0.85547	FALSE
AAAS_-_53715389.23-P1P2.h4	AAAS	1423.5/1592.3	938.72/968.25	1505.5	953.37	-0.65861	108770	76470	1.9967	0.022928	0.97707	0.045855	0.37552	FALSE
AAAS_-_53715438.23-P1P2.h4	AAAS	1018.6/1096.7	1190.9/1001	1056.9	1091.9	0.046908	7526.5	53581	0.15104	0.56003	0.43997	0.87995	0.97374	TRUE
AAAS_+_53714983.23-P1P2.h4	AAAS	641.26/582.25	519.61/493.5	611.04	506.39	-0.27054	4394	30886	0.59549	0.27557	0.72443	0.55115	0.87054	FALSE
AAAS_+_53715355.23-P1P2.h4	AAAS	220.75/573.1	468.41/566.9	355.7	515.31	0.53353	28300	17927	1.1921	0.88292	0.11708	0.23415	0.67869	TRUE
AACS_-_125550169.23-P1P2.h2	AACS	473.29/403.05	121.37/156.17	436.76	137.68	-1.6584	33398	22037	2.0148	0.020368	0.97963	0.040736	0.35761	FALSE
AACS_+_125549983.23-P1P2.h2	AACS	617.86/633.37	720.63/812.08	625.57	764.99	0.28986	8060.2	31624	0.78402	0.78344	0.21656	0.43312	0.81399	TRUE
AACS_+_125549999.23-P1P2.h2	AACS	1099.6/1171.5	1500.1/1046.3	1135	1252.8	0.14243	41680	57560	0.49129	0.68839	0.31161	0.62322	0.89848	TRUE
AACS_+_125550002.23-P1P2.h2	AACS	607.66/715.17	525.3/1236.9	659.23	806.07	0.28973	104780	33335	0.80425	0.78934	0.21066	0.42132	0.80744	TRUE
AACS_+_125550035.23-P1P2.h2	AACS	758.23/739.92	912.17/1030.7	749.02	969.64	0.372	18967	37902	1.1332	0.87143	0.12857	0.25714	0.69768	TRUE
AADAC_-_151531905.23-P1P2.h3	AADAC	440.3/331.48	745.29/487.25	382.04	602.61	0.65614	31365	19262	1.5893	0.94384	0.056162	0.11232	0.52438	TRUE
AADAC_-_151531939.23-P1P2.h3	AADAC	1352.1/1414.7	908.38/1910	1383.1	1317.2	-0.07035	170960	70217	0.24859	0.40184	0.59816	0.80368	0.95517	FALSE
AADAC_-_151531954.23-P1P2.h3	AADAC	464.3/498.84	322.39/299.85	481.26	310.91	-0.62866	10089	24295	1.0929	0.13635	0.86365	0.2727	0.7106	FALSE
AADAC_+_151532013.23-P1P2.h3	AADAC	523.68/647.36	836.31/429.47	582.25	599.31	0.041604	31341	29423	0.099483	0.53946	0.46054	0.92107	0.98304	TRUE
AADAC_+_151532371.23-P1P2.h3	AADAC	1676/1197.3	1460.2/1486.7	1416.6	1473.4	0.056703	38904	71929	0.21188	0.5839	0.4161	0.8322	0.96184	TRUE
AADACL2_-_151451828.23-P1P2.h1	AADACL2	2171.5/2285.9	1539.9/3179.6	2228	2212.7	-0.0099031	463300	113410	0.045279	0.48194	0.51806	0.96388	0.9922	FALSE
AADACL2_-_151451961.23-P1P2.h1	AADACL2	1125.3/1215.6	494.96/1869.4	1169.6	961.93	-0.28177	334050	59327	0.85268	0.19692	0.80308	0.39384	0.79143	FALSE
AADACL2_+_151451732.23-P1P2.h1	AADACL2	2161.3/2033.6	1479.2/2717.4	2096.5	2004.9	-0.06442	261260	106680	0.28045	0.38957	0.61043	0.77914	0.94747	FALSE
AADACL2_+_151451926.23-P1P2.h1	AADACL2	2188.3/2033	2829.4/2016.1	2109.2	2388.4	0.17926	147390	107330	0.85218	0.80294	0.19706	0.39411	0.79169	TRUE
AADACL2_+_151452121.23-P1P2.h1	AADACL2	2415.7/2847.2	2645.5/2395.6	2622.6	2517.5	-0.058988	45597	133610	0.28755	0.38684	0.61316	0.77369	0.9458	FALSE
AADACL3_+_12776115.23-P1P2.h6	AADACL3	989.18/994.99	1841.4/848	992.08	1249.6	0.33265	209960	50277	1.1485	0.87463	0.12537	0.25074	0.69222	TRUE
AADACL3_+_12776133.23-P1P2.h6	AADACL3	1528.5/1440	1955.2/1735	1483.6	1841.8	0.31187	52974	75349	1.3051	0.90407	0.095925	0.19185	0.63592	TRUE
AADACL3_+_12776213.23-P1P2.h6	AADACL3	453.5/430.5	98.613/463.82	441.85	213.9	-1.0432	34848	22295	1.5266	0.061978	0.93802	0.12396	0.54541	FALSE
AADACL3_+_12776313.23-P1P2.h6	AADACL3	572.87/545.12	457.03/432.59	558.82	444.64	-0.32908	4589.6	28233	0.67953	0.24807	0.75193	0.49614	0.84658	FALSE
AADACL3_+_12776495.23-P1P2.h6	AADACL3	1279.5/1213.5	821.14/1115.1	1246.1	956.88	-0.38061	41273	63226	1.15	0.12506	0.87494	0.25013	0.69179	FALSE
AADACL4_-_12704768.23-P1P2.h6	AADACL4	1227.3/852.92	2171.4/883.92	1023.1	1385.4	0.43694	390460	51860	1.5908	0.94417	0.055829	0.11166	0.5229	TRUE
AADACL4_+_12704573.23-P1P2.h6	AADACL4	718.04/906.2	451.34/757.42	806.65	584.69	-0.4636	36515	40834	1.0984	0.13598	0.86402	0.27197	0.71011	FALSE
AADACL4_+_12704601.23-P1P2.h6	AADACL4	970.58/855.62	860.97/1122.9	911.29	983.23	0.10951	15752	46162	0.33486	0.63113	0.36887	0.73774	0.93438	TRUE
AADACL4_+_12704653.23-P1P2.h6	AADACL4	1151.7/972.93	1088.5/765.23	1058.6	912.68	-0.21371	29048	53665	0.62975	0.26443	0.73557	0.52886	0.86113	FALSE
AADACL4_+_12704714.23-P1P2.h6	AADACL4	130.77/162.51	432.38/190.53	145.78	287.03	0.97254	19770	7312	1.6518	0.94844	0.051561	0.10312	0.51242	TRUE
AADAT_-_171011321.23-P1P2.h1	AADAT	982.58/1095.6	989.92/1327.4	1037.6	1146.3	0.14369	25975	52595	0.47427	0.68234	0.31766	0.63531	0.90157	TRUE
AADAT_-_171011368.23-P1P2.h1	AADAT	548.88/826.02	470.31/502.87	673.34	486.31	-0.46862	26717	34053	1.0135	0.1553	0.8447	0.3106	0.73928	FALSE
AADAT_+_171010904.23-P1P2.h1	AADAT	1546.5/1215.6	1022.2/1144.7	1371.1	1081.7	-0.34174	50543	69607	1.0969	0.13635	0.86365	0.2727	0.7106	FALSE
AADAT_+_171010929.23-P1P2.h1	AADAT	584.87/792.12	639.09/626.24	680.65	632.63	-0.10539	8250.6	34424	0.25881	0.39782	0.60218	0.79563	0.95259	FALSE
AADAT_+_171011392.23-P1P2.h1	AADAT	691.65/545.66	718.74/912.03	614.33	809.64	0.39769	22865	31053	1.1083	0.8661	0.1339	0.26779	0.70691	TRUE
AAED1_-_99417574.23-P1P2.h7	AAED1	745.03/998.76	1242.1/955.76	862.62	1089.6	0.33664	41922	43683	1.0859	0.86124	0.13876	0.27751	0.71399	TRUE
AAED1_+_99417117.23-P1P2.h7	AAED1	1500.3/1197.3	1845.2/1464.9	1340.3	1644.1	0.29456	71074	68033	1.1648	0.87795	0.12205	0.24411	0.68605	TRUE
AAED1_+_99417233.23-P1P2.h7	AAED1	504.49/549.96	366.01/254.56	526.73	305.24	-0.78516	18524	26603	1.358	0.086666	0.91333	0.17333	0.61335	FALSE
AAED1_+_99417525.23-P1P2.h7	AAED1	839.21/671.04	790.8/498.18	750.43	627.67	-0.25734	23308	37974	0.62998	0.26431	0.73569	0.52862	0.86109	FALSE
AAED1_+_99417589.23-P1P2.h7	AAED1	418.11/513.91	396.35/465.39	463.54	429.48	-0.10985	2742.3	23395	0.22266	0.41118	0.58882	0.82236	0.95924	FALSE
AAGAB_-_67546714.23-P1P2.h7	AAGAB	530.88/259.38	1027.9/282.67	371.08	539.04	0.53744	135490	18707	1.228	0.88991	0.11009	0.22018	0.66489	TRUE
AAGAB_-_67546928.23-P1P2.h7	AAGAB	728.24/834.63	1397.6/640.3	779.62	946	0.27875	118580	39459	0.8376	0.79886	0.20114	0.40227	0.79659	TRUE
AAGAB_-_67546952.23-P1P2.h7	AAGAB	611.26/348.17	250.33/224.88	461.33	237.26	-0.95636	32215	23283	1.4684	0.069831	0.93017	0.13966	0.56873	FALSE
AAGAB_-_67546997.23-P1P2.h7	AAGAB	110.38/262.6	0/270.17	170.26	5.0988	-4.8115	39835	8546.9	1.7865	0.00439	0.99561	0.00878	0.18507	FALSE
AAGAB_+_67546965.23-P1P2.h7	AAGAB	47.989/61.884	28.446/53.098	54.496	38.869	-0.47713	204.8	2718.9	0.2997	0.2749	0.7251	0.5498	0.87001	FALSE
AAK1_-_69870541.23-P1P2.h1	AAK1	240.55/205.02	238.95/87.455	222.08	144.57	-0.61582	5473	11164	0.73354	0.2177	0.7823	0.4354	0.81533	FALSE
AAK1_-_69870791.23-P1P2.h1	AAK1	1169.7/1249	843.9/932.33	1208.7	887.01	-0.44601	36985	61321	1.2991	0.096955	0.90305	0.19391	0.63854	FALSE
AAK1_-_69870794.23-P1P2.h1	AAK1	171.56/266.37	109.99/427.9	213.78	216.97	0.021303	20266	10745	0.030822	0.50255	0.49745	0.9949	0.99873	TRUE
AAK1_+_69870290.23-P1P2.h1	AAK1	334.13/384.76	121.37/276.42	358.55	183.17	-0.96513	13724	18071	1.3046	0.092545	0.90746	0.18509	0.62764	FALSE
AAK1_+_69870701.23-P1P2.h1	AAK1	413.31/332.02	449.45/207.71	370.44	305.54	-0.27704	11757	18674	0.47491	0.31513	0.68487	0.63025	0.90019	FALSE
AAMDC_-_77532187.23-P1P2.h7	AAMDC	1426.5/1328.1	1509.5/1827.2	1376.4	1660.8	0.27078	46830	69878	1.0758	0.85899	0.14101	0.28202	0.71752	TRUE
AAMDC_-_77532222.23-P1P2.h7	AAMDC	422.31/302.96	388.76/270.17	357.69	324.09	-0.14191	5125.8	18028	0.25026	0.39887	0.60113	0.79774	0.95334	FALSE
AAMDC_-_77532236.23-P1P2.h7	AAMDC	408.51/591.4	758.56/940.14	491.52	844.49	0.7796	52994	24815	2.2406	0.98746	0.012536	0.025073	0.29404	TRUE
AAMDC_-_77532634.23-P1P2.h7	AAMDC	545.88/469.78	1044.9/235.82	506.4	496.42	-0.028653	122980	25571	0.062397	0.47472	0.52528	0.94944	0.98879	FALSE
AAMDC_+_77532426.23-P1P2.h7	AAMDC	334.73/428.35	70.167/552.84	378.65	197.01	-0.93909	49105	19090	1.3146	0.091529	0.90847	0.18306	0.62476	FALSE
AAMP_-_219134415.23-P1P2.h3	AAMP	464.9/652.74	610.64/635.61	550.87	623	0.17722	7398.7	27829	0.43238	0.66711	0.33289	0.66578	0.91286	TRUE
AAMP_-_219134424.23-P1P2.h3	AAMP	1105/900.82	1352.1/805.84	997.68	1043.8	0.065192	59173	50563	0.2053	0.58133	0.41867	0.83734	0.96285	TRUE
AAMP_-_219134469.23-P1P2.h3	AAMP	1304.1/847.54	948.2/1382.1	1051.3	1144.8	0.12274	69512	53297	0.40478	0.65718	0.34282	0.68564	0.91876	TRUE
AAMP_+_219134841.23-P1P2.h3	AAMP	191.36/50.045	527.2/0	97.883	7.1615	-3.5988	93012	4899	1.2962	0.017927	0.98207	0.035855	0.34046	FALSE
AAMP_+_219134851.23-P1P2.h3	AAMP	405.51/255.07	252.22/296.72	321.61	273.57	-0.23264	5184.8	16200	0.37747	0.34917	0.65083	0.69833	0.92272	FALSE
AANAT_-_74464175.23-P1P2.h1	AANAT	664.05/1081.6	750.98/1055.7	847.5	890.4	0.071154	45350	42914	0.20708	0.58202	0.41798	0.83597	0.96263	TRUE
AANAT_-_74464185.23-P1P2.h1	AANAT	1580/1373.8	1410.9/1646	1473.3	1523.9	0.048698	17210	74826	0.18504	0.5734	0.4266	0.8532	0.96659	TRUE
AANAT_+_74463718.23-P1P2.h1	AANAT	1054/1362	775.63/990.12	1198.1	876.34	-0.45077	59286	60781	1.3052	0.09591	0.90409	0.19182	0.6359	FALSE
AANAT_+_74463735.23-P1P2.h1	AANAT	1787/2329.5	2146.7/1233.7	2040.3	1627.4	-0.32602	236740	103800	1.2815	0.10001	0.89999	0.20001	0.64384	FALSE
AANAT_+_74464088.23-P1P2.h1	AANAT	701.24/730.23	1173.9/1108.8	715.59	1140.9	0.67218	62057	36201	2.2352	0.9873	0.012703	0.025406	0.29586	TRUE
AAR2_-_34824417.23-P1P2.h7	AAR2	456.5/586.02	603.06/354.51	517.22	462.37	-0.16139	13855	26120	0.33935	0.36674	0.63326	0.73347	0.93306	FALSE
AAR2_-_34824425.23-P1P2.h7	AAR2	1240.5/960.01	648.57/910.47	1091.3	768.44	-0.50547	59616	55334	1.3725	0.084956	0.91504	0.16991	0.60878	FALSE
AAR2_+_34824386.23-P1P2.h7	AAR2	644.86/460.1	307.22/146.8	544.7	212.37	-1.3547	48570	27515	2.0034	0.022064	0.97794	0.044129	0.36922	FALSE
AAR2_+_34824488.23-P1P2.h7	AAR2	740.23/912.66	798.39/549.72	821.94	662.49	-0.31071	23205	41612	0.78165	0.21719	0.78281	0.43437	0.81471	FALSE
AAR2_+_34824681.23-P1P2.h7	AAR2	901.6/819.02	991.82/1240	859.32	1109	0.36759	33366	43515	1.1968	0.88431	0.11569	0.23138	0.67537	TRUE
AARD_-_117950494.23-P1P2.h7	AARD	1076.2/1141.9	1173.9/935.46	1108.5	1047.9	-0.081076	11201	56213	0.25574	0.39907	0.60093	0.79815	0.95348	FALSE
AARD_+_117950477.23-P1P2.h7	AARD	1464.3/1519.1	1156.8/1883.4	1491.4	1476.1	-0.014952	89417	75751	0.055909	0.47771	0.52229	0.95541	0.99024	FALSE
AARD_+_117950489.23-P1P2.h7	AARD	487.09/752.83	800.28/766.79	605.56	783.36	0.37087	21101	30607	1.0163	0.84521	0.15479	0.30957	0.73854	TRUE
AARD_+_117950882.23-P1P2.h7	AARD	2361.1/1910.3	2349.6/1514.8	2123.8	1886.6	-0.17074	165200	108070	0.7214	0.23533	0.76467	0.47067	0.83358	FALSE
AARD_+_117950890.23-P1P2.h7	AARD	442.7/730.77	728.22/763.67	568.79	745.73	0.39018	22792	28739	1.0438	0.85165	0.14835	0.2967	0.72921	TRUE
AARS_-_70323332.23-P1P2.h1	AARS	505.09/133.99	2728.9/135.87	260.17	609.05	1.2239	1860900	13090	3.0492	0.99884	0.0011604	0.0023209	0.09709	TRUE
AARS_+_70323318.23-P1P2.h1	AARS	125.37/96.324	769.94/0	109.89	8.6752	-3.5187	186740	5503.6	1.3644	0.018225	0.98177	0.036451	0.34257	FALSE
AARS_+_70323322.23-P1P2.h1	AARS	517.68/154.98	2721.3/279.54	283.27	872.27	1.6192	1704000	14259	4.9326	1	4.0938e-07	8.1876e-07	0.00033095	TRUE
AARS_+_70323353.23-P1P2.h1	AARS	119.97/39.821	982.34/73.4	69.135	268.62	1.9427	243100	3453.7	3.3944	0.99961	0.00039068	0.00078136	0.052048	TRUE
AARS_+_70323362.23-P1P2.h1	AARS	297.53/21.525	1579.7/43.727	80.127	263.03	1.7025	702210	4006	2.8898	0.99785	0.0021479	0.0042959	0.13178	TRUE
AARS2_+_44280650.23-P1P2.h1	AARS2	1407.3/2070.7	1932.4/2084.9	1707.1	2007.2	0.23354	102150	86765	1.0189	0.84589	0.15411	0.30823	0.73736	TRUE
AARS2_+_44281006.23-P1P2.h1	AARS2	991.58/1356.6	1156.8/1379	1159.8	1263	0.12287	33519	58828	0.42547	0.66475	0.33525	0.67049	0.91408	TRUE
AARS2_+_44281027.23-P1P2.h1	AARS2	716.84/834.09	724.43/1393	773.25	1004.6	0.37715	105250	39134	1.1693	0.87886	0.12114	0.24228	0.68442	TRUE
AARS2_+_44281044.23-P1P2.h1	AARS2	417.51/466.01	730.12/607.5	441.09	665.99	0.59332	20317	22257	1.5075	0.93406	0.065944	0.13189	0.55758	TRUE
AARS2_+_44281056.23-P1P2.h1	AARS2	1262.1/1275.9	1268.7/1639.8	1269	1442.4	0.18461	34521	64396	0.68319	0.75276	0.24724	0.49449	0.84592	TRUE
AARSD1_-_41116243.23-P1.h5	AARSD1	1133.1/1286.7	1312.3/1558.6	1207.5	1430.2	0.244	31089	61257	0.89975	0.81587	0.18413	0.36826	0.77534	TRUE
AARSD1_-_41116425.23-P1.h5	AARSD1	525.48/364.31	329.97/193.65	437.54	252.79	-0.78908	19176	22076	1.2434	0.10541	0.89459	0.21082	0.65537	FALSE
AARSD1_-_41131712.23-P2.h5	AARSD1	3827.1/4377.6	4428.1/2914.1	4093.1	3592.2	-0.18828	498160	209030	1.0956	0.13662	0.86338	0.27324	0.7111	FALSE
AARSD1_-_41132037.23-P2.h5	AARSD1	969.98/1082.7	2076.6/1177.5	1024.8	1563.7	0.60916	262040	51944	2.3646	0.99097	0.0090251	0.01805	0.2521	TRUE
AARSD1_-_41132088.23-P2.h5	AARSD1	4192.5/4439	4631/4375.9	4314	4501.6	0.061424	32735	220370	0.3998	0.65535	0.34465	0.6893	0.91979	TRUE
AARSD1_+_41116203.23-P1.h5	AARSD1	1393.5/1593.4	1604.4/1536.7	1490.1	1570.2	0.075474	9411.2	75681	0.2911	0.61451	0.38549	0.77098	0.94471	TRUE
AARSD1_+_41116412.23-P1.h5	AARSD1	505.69/736.15	527.2/262.36	610.13	371.92	-0.71263	38910	30840	1.3565	0.087239	0.91276	0.17448	0.61467	FALSE
AARSD1_+_41116417.23-P1.h5	AARSD1	1715.6/1461	1875.5/2180.1	1583.2	2022.1	0.35282	91133	80437	1.5476	0.93914	0.060864	0.12173	0.54145	TRUE
AARSD1_+_41132061.23-P2.h5	AARSD1	2760.6/3031.8	3290.3/2986	2893	3134.4	0.11559	47247	147460	0.62867	0.73522	0.26478	0.52957	0.86137	TRUE
AARSD1_+_41132078.23-P2.h5	AARSD1	794.22/1007.4	957.68/1186.9	894.47	1066.1	0.25304	26264	45305	0.80656	0.79004	0.20996	0.41992	0.80682	TRUE
AASDH_-_57253280.23-P1P2.h4	AASDH	87.58/296.51	51.203/413.85	161.17	145.63	-0.1453	34395	8088	0.17276	0.40984	0.59016	0.81969	0.95886	FALSE
AASDH_-_57253356.23-P1P2.h4	AASDH	783.42/876.06	614.43/947.95	828.45	763.19	-0.11823	20897	41944	0.31866	0.37498	0.62502	0.74995	0.93787	FALSE
AASDH_-_57253362.23-P1P2.h4	AASDH	1240.5/1504.6	1054.4/1280.6	1366.2	1162	-0.23336	34301	69356	0.77533	0.21907	0.78093	0.43815	0.81688	FALSE
AASDH_-_57253588.23-P1P2.h4	AASDH	509.29/420.81	354.63/401.36	462.94	377.27	-0.29453	4212.2	23365	0.56047	0.2867	0.7133	0.5734	0.8796	FALSE
AASDH_+_57253570.23-P1P2.h4	AASDH	2169.1/2189.1	2763.1/2370.7	2179.1	2559.3	0.23196	76023	110900	1.1419	0.87325	0.12675	0.2535	0.69453	TRUE
AASDHPPT_-_105948374.23-P1P2.h3	AASDHPPT	1243.5/1188.7	1509.5/1219.7	1215.8	1356.9	0.15827	21900	61683	0.56806	0.715	0.285	0.56999	0.87845	TRUE
AASDHPPT_-_105948417.23-P1P2.h3	AASDHPPT	420.51/602.7	606.85/193.65	503.43	342.82	-0.55298	40307	25420	1.0073	0.15622	0.84378	0.31244	0.74048	FALSE
AASDHPPT_+_105948405.23-P1P2.h3	AASDHPPT	233.95/124.31	0/64.03	170.54	2.4324	-5.6432	19508	8560.9	1.8169	0.002032	0.99797	0.004064	0.12748	FALSE
AASDHPPT_+_105948450.23-P1P2.h3	AASDHPPT	981.98/829.25	917.86/671.53	902.39	785.09	-0.20065	18197	45708	0.54863	0.29162	0.70838	0.58324	0.88375	FALSE
AASDHPPT_+_105948813.23-P1P2.h3	AASDHPPT	370.72/314.8	146.02/323.27	341.62	217.28	-0.65045	10006	17213	0.94773	0.1678	0.8322	0.33559	0.75655	FALSE
AASS_-_121784277.23-P1P2.h1	AASS	1538.1/1366.8	1447/1591.4	1449.9	1517.4	0.065628	9854.2	73630	0.24885	0.59826	0.40174	0.80347	0.95508	TRUE
AASS_-_121784328.23-P1P2.h1	AASS	1155.9/1137.1	1132.2/1274.3	1146.5	1201.1	0.067171	4505.3	58146	0.22679	0.58971	0.41029	0.82059	0.95907	TRUE
AASS_+_121784000.23-P1P2.h1	AASS	262.14/351.39	411.52/268.61	303.51	332.48	0.13112	5145.2	15283	0.23434	0.58975	0.41025	0.8205	0.95907	TRUE
AASS_+_121784219.23-P1P2.h1	AASS	1199.7/1005.2	711.15/1477.4	1098.2	1025	-0.099377	106040	55684	0.31006	0.37826	0.62174	0.75652	0.94004	FALSE
AASS_+_121784247.23-P1P2.h1	AASS	635.26/615.61	635.3/482.56	625.36	553.69	-0.17531	5445.2	31614	0.40308	0.3433	0.6567	0.6866	0.91901	FALSE
AATF_-_35306286.23-P1P2.h2	AATF	443.9/247.54	868.55/35.919	331.49	176.78	-0.90318	158580	16700	1.1971	0.11104	0.88896	0.22209	0.66668	FALSE
AATF_-_35306312.23-P1P2.h2	AATF	751.03/437.49	1479.2/479.44	573.22	842.15	0.55419	243680	28964	1.5802	0.94295	0.057051	0.1141	0.52739	TRUE
AATF_-_35306333.23-P1P2.h2	AATF	1396.5/1098.3	1240.2/1663.2	1238.5	1436.2	0.21359	58887	62838	0.78901	0.78495	0.21505	0.43011	0.81238	TRUE
AATF_-_35306340.23-P1P2.h2	AATF	591.47/462.25	713.05/89.017	522.88	252	-1.0501	86549	26408	1.6669	0.047148	0.95285	0.094296	0.49672	FALSE
AATF_-_35306346.23-P1P2.h2	AATF	625.66/492.92	1773.1/320.15	555.34	753.48	0.43951	466460	28056	1.1829	0.88152	0.11848	0.23695	0.68054	TRUE
AATK_-_79139586.23-ENST00000326724.4.h1	AATK	407.31/603.77	487.38/787.09	495.91	619.37	0.32014	27580	25038	0.78023	0.78218	0.21782	0.43563	0.81548	TRUE
AATK_-_79139956.23-ENST00000326724.4.h1	AATK	483.49/503.68	1629/902.66	493.48	1212.6	1.2953	301810	24915	4.556	1	2.6095e-06	5.219e-06	0.0014698	TRUE
AATK_+_79139571.23-ENST00000326724.4.h1	AATK	436.7/418.12	551.85/613.75	427.31	581.98	0.44478	8799.5	21557	1.0534	0.85366	0.14634	0.29268	0.72586	TRUE
AATK_+_79139589.23-ENST00000326724.4.h1	AATK	1230.3/1330.2	754.77/1792.8	1279.3	1163.3	-0.13707	185620	64922	0.45542	0.3244	0.6756	0.64881	0.90668	FALSE
AATK_+_79139592.23-ENST00000326724.4.h1	AATK	709.04/821.18	889.41/1285.3	763.05	1069.2	0.48611	63530	38616	1.5578	0.94036	0.059639	0.11928	0.53697	TRUE
ABAT_-_8768504.23-P1.h1	ABAT	345.52/300.81	343.25/357.63	322.39	350.37	0.11968	616.26	16240	0.2195	0.5845	0.4155	0.831	0.96144	TRUE
ABAT_-_8768523.23-P1.h1	ABAT	959.19/911.58	1115.1/1044.8	935.08	1079.4	0.20681	8178.5	47373	0.66288	0.74629	0.25371	0.50741	0.8519	TRUE
ABAT_-_8768533.23-P1.h1	ABAT	295.73/440.72	367.9/838.63	361.02	555.47	0.62021	60767	18197	1.4414	0.92499	0.075009	0.15002	0.58357	TRUE
ABAT_+_8768492.23-P1.h1	ABAT	647.86/667.81	472.2/1151	657.76	737.23	0.16432	86694	33260	0.43577	0.66845	0.33155	0.66311	0.91215	TRUE
ABAT_+_8768682.23-P1.h1	ABAT	360.52/455.79	138.44/676.21	405.37	306	-0.40456	53827	20445	0.69497	0.2418	0.7582	0.4836	0.84043	FALSE
ABAT_+_8807445.23-P2.h1	ABAT	528.48/397.67	764.25/385.74	458.44	542.96	0.24364	31446	23136	0.5557	0.71042	0.28958	0.57916	0.88218	TRUE
ABAT_+_8807450.23-P2.h1	ABAT	842.81/976.15	345.15/1074.4	907.04	608.98	-0.57398	110780	45945	1.3905	0.082177	0.91782	0.16435	0.60225	FALSE
ABAT_+_8807464.23-P2.h1	ABAT	1525.5/1993.2	2808.6/1967.7	1743.7	2350.9	0.43081	289320	88638	2.0393	0.97929	0.020711	0.041422	0.36041	TRUE
ABAT_+_8807492.23-P2.h1	ABAT	802.62/702.79	908.38/855.81	751.05	881.7	0.2311	7719.8	38005	0.6702	0.74862	0.25138	0.50276	0.84996	TRUE
ABAT_+_8807696.23-P2.h1	ABAT	990.38/1154.8	1185.3/1101	1069.4	1142.3	0.09506	7356.5	54220	0.31311	0.6229	0.3771	0.7542	0.9392	TRUE
ABCA1_-_107689997.23-P1P2.h2	ABCA1	380.91/250.23	595.47/299.85	308.73	422.56	0.45153	23784	15548	0.91284	0.81813	0.18187	0.36375	0.7727	TRUE
ABCA1_-_107690031.23-P1P2.h2	ABCA1	2181.1/1601.5	2520.3/1628.8	1868.9	2026.1	0.11645	201480	95040	0.50989	0.69494	0.30506	0.61013	0.89407	TRUE
ABCA1_-_107690385.23-P1P2.h2	ABCA1	817.62/522.52	413.42/62.468	653.62	160.75	-2.0169	119760	33050	2.7111	0.0031915	0.99681	0.0063829	0.15823	FALSE
ABCA1_-_107690389.23-P1P2.h2	ABCA1	497.29/340.09	1200.4/149.92	411.25	424.29	0.044925	232230	20743	0.090536	0.53507	0.46493	0.92986	0.98478	TRUE
ABCA1_-_107690394.23-P1P2.h2	ABCA1	933.99/827.63	745.29/1144.7	879.21	923.66	0.071086	30035	44528	0.21068	0.58342	0.41658	0.83315	0.96209	TRUE
ABCA10_-_67224447.23-P1P2.h6	ABCA10	1469.7/980.46	1302.8/2145.8	1200.4	1672	0.47772	245870	60897	1.9111	0.972	0.027998	0.055996	0.40726	TRUE
ABCA10_-_67224767.23-P1P2.h6	ABCA10	2098.3/1945.3	1111.3/2386.3	2020.4	1628.5	-0.31095	306490	102780	1.2225	0.11077	0.88923	0.22153	0.66615	FALSE
ABCA10_-_67224823.23-P1P2.h6	ABCA10	643.66/502.07	316.7/651.23	568.47	454.15	-0.32329	25177	28723	0.67457	0.24968	0.75032	0.49935	0.84819	FALSE
ABCA10_+_67224811.23-P1P2.h6	ABCA10	1512.9/1615.4	2901.5/1680.4	1563.3	2208.1	0.49792	432810	79421	2.2879	0.98893	0.011071	0.022142	0.27766	TRUE
ABCA10_+_67224929.23-P1P2.h6	ABCA10	1183.5/983.15	1632.8/721.5	1078.7	1085.4	0.0089239	151140	54692	0.028646	0.51143	0.48857	0.97715	0.99496	TRUE
ABCA12_-_216002923.23-P1P2.h3	ABCA12	589.67/475.16	468.41/805.84	529.33	614.38	0.2146	25096	26735	0.52019	0.69835	0.30165	0.6033	0.89172	TRUE
ABCA12_+_216002996.23-P1P2.h3	ABCA12	674.85/654.36	697.88/649.67	664.52	673.34	0.018984	485.48	33604	0.048089	0.51911	0.48089	0.96178	0.99174	TRUE
ABCA12_+_216003308.23-P1P2.h3	ABCA12	581.87/355.16	485.48/565.33	454.6	523.89	0.20424	10815	22942	0.45746	0.67589	0.32411	0.64822	0.90651	TRUE
ABCA12_+_216003314.23-P1P2.h3	ABCA12	2170.3/2425.9	1352.1/1995.8	2294.5	1642.8	-0.48183	212420	116810	1.907	0.028259	0.97174	0.056519	0.40877	FALSE
ABCA12_+_216003340.23-P1P2.h3	ABCA12	741.43/820.1	959.58/1225.9	779.78	1084.6	0.47553	45691	39467	1.5344	0.93754	0.062463	0.12493	0.54659	TRUE
ABCA13_-_48211093.23-P1P2.h2	ABCA13	954.99/1049.3	995.61/883.92	1001.1	938.11	-0.093599	4865.5	50734	0.27946	0.38994	0.61006	0.77989	0.94779	FALSE
ABCA13_+_48211090.23-P1P2.h2	ABCA13	674.85/688.26	466.52/601.25	681.52	529.62	-0.3632	10389	34469	0.81819	0.20653	0.79347	0.41305	0.80305	FALSE
ABCA13_+_48211097.23-P1P2.h2	ABCA13	953.79/704.94	646.67/501.3	819.98	569.37	-0.52545	36033	41513	1.23	0.10932	0.89068	0.21864	0.66352	FALSE
ABCA13_+_48211145.23-P1P2.h2	ABCA13	623.86/757.68	1185.3/971.37	687.52	1073	0.64142	61549	34774	2.0672	0.98064	0.019362	0.038724	0.35092	TRUE
ABCA13_+_48211160.23-P1P2.h2	ABCA13	1361.1/1357.7	1701.1/2200.4	1359.4	1934.7	0.50884	159610	69009	2.1901	0.98574	0.01426	0.02852	0.31068	TRUE
ABCA2_-_139922596.23-P1P2.h3	ABCA2	1007.2/592.47	549.96/882.36	772.48	696.61	-0.14895	50207	39096	0.38374	0.35056	0.64944	0.70111	0.92339	FALSE
ABCA2_+_139922190.23-P1P2.h3	ABCA2	722.24/601.08	1039.2/327.96	658.88	583.82	-0.17423	90588	33318	0.41125	0.34034	0.65966	0.68069	0.91742	FALSE
ABCA2_+_139922201.23-P1P2.h3	ABCA2	320.93/407.9	407.73/263.93	361.81	328.04	-0.14094	5021.3	18237	0.25005	0.39906	0.60094	0.79811	0.95348	FALSE
ABCA2_+_139922272.23-P1P2.h3	ABCA2	930.99/734.54	1073.4/1080.7	826.95	1077	0.38077	26496	41868	1.2221	0.88917	0.11083	0.22166	0.66628	TRUE
ABCA2_+_139922669.23-P1P2.h3	ABCA2	743.83/916.42	311.01/507.55	825.63	397.31	-1.0533	73380	41800	2.095	0.01806	0.98194	0.036121	0.34174	FALSE
ABCA3_-_2390323.23-P1P2.h2	ABCA3	780.43/1021.9	868.55/947.95	893.04	907.38	0.022967	10813	45232	0.067456	0.52688	0.47312	0.94623	0.98821	TRUE
ABCA3_-_2390333.23-P1P2.h2	ABCA3	490.69/306.73	948.2/537.22	387.96	713.72	0.87777	75877	19562	2.3292	0.99005	0.0099528	0.019906	0.26408	TRUE
ABCA3_-_2390704.23-P1P2.h2	ABCA3	588.47/189.42	1037.3/157.73	333.88	404.55	0.27621	191070	16822	0.54483	0.70559	0.29441	0.58883	0.88588	TRUE
ABCA3_+_2390336.23-P1P2.h2	ABCA3	782.23/833.55	1024.1/766.79	807.48	886.14	0.13395	14068	40877	0.38905	0.65137	0.34863	0.69726	0.92232	TRUE
ABCA3_+_2390611.23-P1P2.h2	ABCA3	544.08/536.51	443.76/818.33	540.28	602.62	0.15726	26441	27291	0.37734	0.64685	0.35315	0.7063	0.925	TRUE
ABCA4_-_94586219.23-P1P2.h2	ABCA4	183.56/198.03	164.99/0	190.66	3.9631	-5.2711	24295	9576.7	1.9078	0.0025855	0.99741	0.005171	0.14367	FALSE
ABCA4_-_94586232.23-P1P2.h2	ABCA4	1025.2/956.78	1393.9/993.24	990.39	1176.6	0.24836	41424	50191	0.83128	0.79709	0.20291	0.40582	0.7985	TRUE
ABCA4_-_94586250.23-P1P2.h2	ABCA4	464.3/686.11	364.11/732.44	564.41	516.42	-0.12795	31689	28517	0.28417	0.38789	0.61211	0.77577	0.9464	FALSE
ABCA4_-_94586658.23-P1P2.h2	ABCA4	462.5/516.06	804.08/415.41	488.54	577.95	0.242	30931	24664	0.56929	0.71516	0.28484	0.56969	0.87828	TRUE
ABCA4_+_94586668.23-P1P2.h2	ABCA4	514.68/405.74	369.8/348.26	456.98	358.87	-0.34782	5497.1	23063	0.64606	0.25815	0.74185	0.51629	0.85567	FALSE
ABCA5_-_67322851.23-P1P2.h2	ABCA5	692.85/708.71	493.07/451.33	700.73	471.74	-0.56988	17926	35446	1.2163	0.11185	0.88815	0.22369	0.6684	FALSE
ABCA5_-_67322872.23-P1P2.h2	ABCA5	2067.1/1808.1	1792.1/1956.8	1933.3	1872.6	-0.045951	17050	98329	0.19338	0.42333	0.57667	0.84666	0.96494	FALSE
ABCA5_-_67322891.23-P1P2.h2	ABCA5	1113.4/999.29	1232.7/496.62	1054.8	782.42	-0.43046	108320	53473	1.1778	0.11943	0.88057	0.23886	0.68182	FALSE
ABCA5_-_67323220.23-P1P2.h2	ABCA5	842.21/598.93	265.5/969.81	710.23	507.45	-0.48422	102380	35929	1.0698	0.14227	0.85773	0.28455	0.71948	FALSE
ABCA5_-_67323280.23-P1P2.h2	ABCA5	921.99/682.88	783.21/552.84	793.48	658.02	-0.26968	24610	40164	0.6759	0.24952	0.75048	0.49905	0.84789	FALSE
ABCA6_-_67137854.23-P1P2.h2	ABCA6	1025.8/842.16	1020.3/857.37	929.44	935.28	0.009019	10071	47086	0.02689	0.51072	0.48928	0.97856	0.99539	TRUE
ABCA6_+_67137842.23-P1P2.h2	ABCA6	922.59/1186.6	1886.9/1088.5	1046.3	1433.2	0.45354	183290	53040	1.6798	0.9535	0.046497	0.092993	0.49436	TRUE
ABCA6_+_67138008.23-P1P2.h2	ABCA6	573.47/474.62	269.29/329.52	521.71	297.89	-0.80642	19463	26348	1.3789	0.083361	0.91664	0.16672	0.6051	FALSE
ABCA6_+_67138026.23-P1P2.h2	ABCA6	1665.8/1600.9	1668.8/1243.1	1633	1440.3	-0.18105	41561	82983	0.66901	0.25175	0.74825	0.50349	0.85024	FALSE
ABCA6_+_67138050.23-P1P2.h2	ABCA6	853.01/828.17	187.74/755.86	840.5	376.73	-1.1556	110880	42557	2.2481	0.012263	0.98774	0.024525	0.29115	FALSE
ABCA7_-_1040133.23-P1.h2	ABCA7	772.63/461.71	1390.1/188.97	597.27	512.57	-0.22024	296470	30186	0.48751	0.31275	0.68725	0.6255	0.89895	FALSE
ABCA7_-_1040209.23-P1.h2	ABCA7	1148.7/1235	690.29/554.4	1191.1	618.63	-0.94402	115600	60422	2.3289	0.0099321	0.99007	0.019864	0.26395	FALSE
ABCA7_-_1041459.23-P2.h2	ABCA7	1431.3/1394.8	1596.8/1325.9	1412.9	1455	0.042336	13244	71742	0.1572	0.56246	0.43754	0.87509	0.97285	TRUE
ABCA7_-_1041717.23-P2.h2	ABCA7	1924.4/2052.4	2425.5/2227	1987.4	2324.1	0.22573	47438	101090	1.0592	0.85524	0.14476	0.28952	0.7232	TRUE
ABCA7_+_1040413.23-P1.h2	ABCA7	2551.2/1978.1	1386.3/1789.7	2246.5	1575.1	-0.51193	237230	114350	1.9853	0.023553	0.97645	0.047107	0.38006	FALSE
ABCA7_+_1040513.23-P1.h2	ABCA7	1318.5/1368.4	2087.9/2195.7	1343.2	2141.2	0.67227	217730	68185	3.0557	0.99888	0.0011226	0.0022451	0.095609	TRUE
ABCA7_+_1040577.23-P1.h2	ABCA7	1449.3/1441.1	1352.1/1749.1	1445.2	1537.9	0.089619	30047	73388	0.34213	0.63387	0.36613	0.73225	0.93267	TRUE
ABCA7_+_1041292.23-P2.h2	ABCA7	987.98/1049.3	667.53/1266.5	1018.2	919.49	-0.14696	62167	51608	0.43449	0.33196	0.66804	0.66393	0.9123	FALSE
ABCA7_+_1041297.23-P2.h2	ABCA7	880/1013.8	1321.8/833.95	944.55	1049.9	0.15242	48733	47856	0.48164	0.68497	0.31503	0.63007	0.90015	TRUE
ABCA7_+_1041311.23-P2.h2	ABCA7	1124.1/1053.6	1316.1/688.71	1088.3	952.06	-0.19279	69952	55182	0.58007	0.28093	0.71907	0.56186	0.87491	FALSE
ABCA8_-_66951372.23-P1P2.h4	ABCA8	926.79/1070.9	673.22/960.44	996.23	804.11	-0.30873	28468	50489	0.855	0.19627	0.80373	0.39254	0.79082	FALSE
ABCA8_-_66951525.23-P1P2.h4	ABCA8	1610.6/1580.5	1553.2/1021.3	1595.5	1259.5	-0.34091	79729	81064	1.1801	0.11898	0.88102	0.23797	0.6812	FALSE
ABCA8_-_66951528.23-P1P2.h4	ABCA8	1093/1054.7	521.51/618.43	1073.7	567.91	-0.91762	88682	54435	2.1677	0.015088	0.98491	0.030175	0.31879	FALSE
ABCA8_+_66950959.23-P1P2.h4	ABCA8	1826/2156.8	1930.5/1756.9	1984.5	1841.7	-0.10771	30577	100950	0.44956	0.32652	0.67348	0.65303	0.9083	FALSE
ABCA8_+_66951401.23-P1P2.h4	ABCA8	227.35/357.31	282.56/90.578	285.02	160	-0.82907	13581	14348	1.0437	0.14085	0.85915	0.28171	0.71739	FALSE
ABCA9_-_67056649.23-P1P2.h2	ABCA9	645.46/589.78	1098/323.27	616.99	595.8	-0.050334	107900	31188	0.11998	0.45212	0.54788	0.90424	0.97912	FALSE
ABCA9_-_67057012.23-P1P2.h2	ABCA9	1016.8/813.1	722.53/1037	909.25	865.59	-0.070923	23943	46058	0.20347	0.41938	0.58062	0.83876	0.96304	FALSE
ABCA9_-_67057053.23-P1P2.h2	ABCA9	959.79/834.09	1264.9/473.19	894.73	773.67	-0.20949	110830	45319	0.5687	0.28477	0.71523	0.56954	0.87823	FALSE
ABCA9_-_67057069.23-P1P2.h2	ABCA9	1075/800.19	1185.3/1146.3	927.45	1165.6	0.32941	30384	46985	1.0987	0.86405	0.13595	0.27191	0.71009	TRUE
ABCA9_+_67057085.23-P1P2.h2	ABCA9	1286.1/1347.5	1204.2/1916.2	1316.4	1519.1	0.2064	105660	66817	0.78389	0.78345	0.21655	0.43311	0.81398	TRUE
ABCB1_-_87342256.23-ENST00000265724.3.h2	ABCB1	1782.8/1613.8	1274.4/1458.6	1696.2	1363.4	-0.31491	47298	86211	1.1335	0.1285	0.8715	0.257	0.69751	FALSE
ABCB1_-_87342302.23-ENST00000265724.3.h2	ABCB1	573.47/382.61	695.98/862.06	468.42	774.58	0.7244	41778	23643	1.9911	0.97674	0.02326	0.046519	0.37797	TRUE
ABCB1_-_87342654.23-ENST00000265724.3.h2	ABCB1	1578.2/1169.3	1926.7/1763.2	1358.5	1843.1	0.43987	107300	68964	1.8455	0.96752	0.032484	0.064967	0.43359	TRUE
ABCB1_-_87342657.23-ENST00000265724.3.h2	ABCB1	895/893.28	1213.7/573.14	894.14	834.05	-0.10026	69603	45288	0.28239	0.38882	0.61118	0.77763	0.94708	FALSE
ABCB1_-_87342674.23-ENST00000265724.3.h2	ABCB1	1005.4/715.17	337.56/643.42	847.95	466.04	-0.86211	78121	42936	1.8431	0.03264	0.96736	0.065279	0.43441	FALSE
ABCB10_-_229694297.23-P1P2.h2	ABCB10	341.32/48.431	538.58/1.5617	128.62	29.819	-2.0725	103010	6447.1	1.2305	0.057815	0.94218	0.11563	0.53044	FALSE
ABCB10_-_229694457.23-P1P2.h2	ABCB10	1016.8/837.86	601.16/1093.2	922.99	810.67	-0.18698	48484	46758	0.51943	0.30172	0.69828	0.60345	0.89181	FALSE
ABCB10_-_229694467.23-P1P2.h2	ABCB10	948.39/872.3	601.16/1489.9	909.55	946.39	0.057232	142040	46073	0.17167	0.56814	0.43186	0.86371	0.96948	TRUE
ABCB10_+_229694285.23-P1P2.h2	ABCB10	273.54/123.23	240.84/85.893	183.61	143.84	-0.34996	8625.3	9220.7	0.4141	0.32042	0.67958	0.64084	0.90387	FALSE
ABCB10_+_229694413.23-P1P2.h2	ABCB10	847.61/552.11	1392/627.8	684.09	934.82	0.44994	147970	34599	1.3479	0.91115	0.088849	0.1777	0.618	TRUE
ABCB11_-_169887416.23-P1P2.h2	ABCB11	1949/1355.5	840.11/1755.3	1625.4	1214.4	-0.42028	246740	82592	1.4302	0.076332	0.92367	0.15266	0.58659	FALSE
ABCB11_-_169887784.23-P1P2.h2	ABCB11	1685.6/1728.5	2211.2/2408.1	1706.9	2307.6	0.43477	128570	86757	2.0393	0.97929	0.02071	0.041419	0.36041	TRUE
ABCB11_-_169887796.23-P1P2.h2	ABCB11	889/840.01	815.45/866.74	864.16	840.71	-0.039647	1021.3	43762	0.11211	0.45536	0.54464	0.91072	0.98066	FALSE
ABCB11_+_169887409.23-P1P2.h2	ABCB11	1576.4/1207	1465.9/1702.2	1379.4	1579.7	0.19543	44574	70031	0.75672	0.77539	0.22461	0.44922	0.82256	TRUE
ABCB11_+_169887811.23-P1P2.h2	ABCB11	1776.2/1574	2535.5/1655.4	1672.1	2048.7	0.29294	196390	84976	1.2921	0.90185	0.098154	0.19631	0.6404	TRUE
ABCB4_-_87104608.23-P1P2.h4	ABCB4	702.44/688.8	468.41/507.55	695.59	487.59	-0.51168	14776	35184	1.1089	0.13365	0.86635	0.2673	0.70655	FALSE
ABCB4_-_87104975.23-P1P2.h4	ABCB4	882.4/586.02	895.1/327.96	719.1	541.82	-0.40772	76425	36380	0.92946	0.17626	0.82374	0.35252	0.76706	FALSE
ABCB4_+_87104933.23-P1P2.h4	ABCB4	942.39/750.14	644.78/1277.5	840.79	907.58	0.11015	78485	42572	0.32368	0.6269	0.3731	0.7462	0.93684	TRUE
ABCB4_+_87104939.23-P1P2.h4	ABCB4	854.21/925.57	790.8/741.81	889.17	765.91	-0.21503	6350.9	45036	0.58084	0.28066	0.71934	0.56133	0.87462	FALSE
ABCB4_+_87105008.23-P1P2.h4	ABCB4	640.06/728.62	136.54/526.29	682.9	268.09	-1.3457	76673	34539	2.232	0.012689	0.98731	0.025379	0.29565	FALSE
ABCB5_-_20687396.23-P1P2.h6	ABCB5	1416.9/1726.8	1420.4/2294.1	1564.2	1805.2	0.20658	171960	79466	0.85478	0.80366	0.19634	0.39267	0.7909	TRUE
ABCB5_+_20687051.23-P1P2.h6	ABCB5	605.86/520.9	783.21/529.41	561.78	643.93	0.19658	14911	28383	0.48763	0.68696	0.31304	0.62608	0.89913	TRUE
ABCB5_+_20687218.23-P1P2.h6	ABCB5	299.33/233.01	144.13/482.56	264.1	263.74	-0.0019281	21455	13289	0.0030714	0.49321	0.50679	0.98642	0.99718	FALSE
ABCB5_+_20687242.23-P1P2.h6	ABCB5	1952/2021.2	2618.9/2088	1986.3	2338.4	0.23537	92944	101040	1.1079	0.86605	0.13395	0.2679	0.70706	TRUE
ABCB5_+_20687409.23-P1P2.h6	ABCB5	241.15/228.16	278.77/307.65	234.57	292.86	0.31899	1314.6	11795	0.53672	0.69965	0.30035	0.60071	0.89076	TRUE
ABCB6_-_220083181.23-P1P2.h3	ABCB6	455.9/278.21	591.68/435.71	356.14	507.74	0.51044	16790	17949	1.1316	0.87058	0.12942	0.25884	0.6987	TRUE
ABCB6_-_220083194.23-P1P2.h3	ABCB6	532.08/408.44	766.15/554.4	466.18	651.73	0.48252	22320	23529	1.2097	0.88666	0.11334	0.22667	0.6711	TRUE
ABCB6_-_220083468.23-P1P2.h3	ABCB6	1475.1/1433	1001.3/882.36	1453.9	939.95	-0.62872	91223	73833	1.8914	0.029284	0.97072	0.058568	0.41507	FALSE
ABCB6_-_220083604.23-P1P2.h3	ABCB6	839.21/644.67	832.52/585.64	735.54	698.25	-0.074948	16931	37216	0.19328	0.42333	0.57667	0.84666	0.96494	FALSE
ABCB6_+_220083500.23-P1P2.h3	ABCB6	530.28/494.53	441.86/427.9	512.1	434.83	-0.23547	2252.9	25860	0.4805	0.31494	0.68506	0.62988	0.90013	FALSE
ABCB7_-_74375964.23-P1P2.h3	ABCB7	1265.1/987.99	1082.8/196.77	1118	461.64	-1.2743	258820	56695	2.7566	0.0029192	0.99708	0.0058383	0.15182	FALSE
ABCB7_-_74376019.23-P1P2.h3	ABCB7	1172.1/776.51	544.27/179.6	954.03	312.66	-1.6063	193090	48339	2.9172	0.001759	0.99824	0.003518	0.11899	FALSE
ABCB7_-_74376044.23-P1P2.h3	ABCB7	677.25/505.3	989.92/159.29	584.99	397.14	-0.55759	133600	29562	1.0925	0.13701	0.86299	0.27402	0.71175	FALSE
ABCB7_+_74375885.23-P1P2.h3	ABCB7	724.04/328.25	273.08/228.01	487.52	249.53	-0.96344	53851	24612	1.517	0.063751	0.93625	0.1275	0.55068	FALSE
ABCB7_+_74376070.23-P1P2.h3	ABCB7	903.4/547.81	293.94/201.46	703.49	243.35	-1.5276	105710	35586	2.4392	0.0072641	0.99274	0.014528	0.23057	FALSE
ABCB8_-_150725551.23-P1P2.h2	ABCB8	242.35/200.18	891.31/95.263	220.26	291.46	0.40252	144970	11072	0.67668	0.74608	0.25392	0.50783	0.85203	TRUE
ABCB8_-_150725580.23-P1P2.h2	ABCB8	1556.7/1980.3	2696.7/1930.3	1755.7	2281.5	0.37772	228910	89253	1.7599	0.96079	0.039213	0.078426	0.4649	TRUE
ABCB8_-_150725928.23-P1P2.h2	ABCB8	541.08/555.88	610.64/376.37	548.43	479.41	-0.19368	10282	27705	0.41469	0.33886	0.66114	0.67772	0.91662	FALSE
ABCB8_-_150725975.23-P1P2.h2	ABCB8	1439.1/1556.3	1134/1902.1	1496.5	1468.7	-0.027033	101610	76010	0.10083	0.45984	0.54016	0.91968	0.98267	FALSE
ABCB8_+_150725965.23-P1P2.h2	ABCB8	776.83/787.81	1723.8/591.88	782.3	1010.1	0.36831	269360	39595	1.1449	0.87387	0.12613	0.25226	0.69347	TRUE
ABCB9_-_123450999.23-P1.h3	ABCB9	263.94/397.67	269.29/381.05	323.98	320.34	-0.016275	5118.6	16320	0.028536	0.48573	0.51427	0.97147	0.99389	FALSE
ABCB9_-_123465422.23-P2.h3	ABCB9	1987.4/1811.9	2328.8/2975	1897.6	2632.1	0.47187	265620	96504	2.3646	0.99098	0.0090244	0.018049	0.2521	TRUE
ABCB9_-_123465699.23-P2.h3	ABCB9	742.63/695.79	510.13/1271.2	718.83	805.3	0.16366	109300	36366	0.45343	0.67485	0.32515	0.65029	0.90728	TRUE
ABCB9_-_123465738.23-P2.h3	ABCB9	1030.6/1078.4	677.02/1024.5	1054.2	832.82	-0.33973	34664	53444	0.95767	0.16911	0.83089	0.33822	0.75826	FALSE
ABCB9_-_123465787.23-P2.h3	ABCB9	1252.5/988.53	832.52/629.36	1112.7	723.85	-0.61964	70151	56426	1.6371	0.050806	0.94919	0.10161	0.50995	FALSE
ABCB9_+_123450546.23-P1.h3	ABCB9	1128.3/810.95	512.03/999.49	956.58	715.38	-0.41865	73320	48468	1.0956	0.13663	0.86337	0.27326	0.71112	FALSE
ABCB9_+_123450566.23-P1.h3	ABCB9	1050.4/1210.2	1610/1369.6	1127.5	1485	0.39703	57328	57178	1.4951	0.93255	0.06745	0.1349	0.56219	TRUE
ABCB9_+_123450826.23-P1.h3	ABCB9	1592/1392.7	1579.7/1552.3	1489	1566	0.072633	8565.5	75627	0.27976	0.61017	0.38983	0.77966	0.94768	TRUE
ABCB9_+_123450970.23-P1.h3	ABCB9	722.84/992.84	318.6/927.65	847.15	543.65	-0.63898	97436	42896	1.4654	0.071392	0.92861	0.14278	0.5729	FALSE
ABCB9_+_123465727.23-P2.h3	ABCB9	152.97/216.33	0/174.91	181.91	4.0834	-5.1692	24629	9135	1.8605	0.0029866	0.99701	0.0059732	0.1532	FALSE
ABCC1_-_16043871.23-P1P2.h2	ABCC1	853.61/551.04	585.99/709.01	685.84	644.57	-0.089393	18917	34688	0.22157	0.41226	0.58774	0.82451	0.95973	FALSE
ABCC1_-_16043934.23-P1P2.h2	ABCC1	983.18/874.45	934.93/1111.9	927.22	1019.6	0.13687	10195	46973	0.4262	0.66502	0.33498	0.66997	0.91397	TRUE
ABCC1_-_16044002.23-P1P2.h2	ABCC1	874/949.25	506.34/1355.6	910.85	828.49	-0.13658	124950	46139	0.38344	0.35069	0.64931	0.70138	0.92355	FALSE
ABCC1_+_16043482.23-P1P2.h2	ABCC1	604.06/742.07	938.72/1169.7	669.52	1047.9	0.64548	61395	33859	2.0562	0.98011	0.019886	0.039773	0.35472	TRUE
ABCC1_+_16043921.23-P1P2.h2	ABCC1	1064.2/1314.6	2027.3/1524.2	1182.8	1757.8	0.57121	169430	59999	2.3476	0.99055	0.0094464	0.018893	0.25753	TRUE
ABCC10_-_43395330.23-P1P2.h6	ABCC10	262.14/300.27	576.51/128.06	280.56	271.74	-0.045913	37645	14122	0.074215	0.46555	0.53445	0.9311	0.98494	FALSE
ABCC10_-_43395343.23-P1P2.h6	ABCC10	637.06/579.02	221.88/941.7	607.35	457.13	-0.40913	93314	30698	0.85735	0.19541	0.80459	0.39083	0.78954	FALSE
ABCC10_-_43395891.23-P1P2.h6	ABCC10	197.36/235.7	140.33/243.62	215.68	184.91	-0.22097	2251.7	10841	0.29554	0.37176	0.62824	0.74351	0.9359	FALSE
ABCC10_-_43395984.23-P1P2.h6	ABCC10	1139.7/883.6	1033.5/609.06	1003.5	793.41	-0.33857	53825	50861	0.93172	0.17574	0.82426	0.35147	0.7666	FALSE
ABCC10_+_43395315.23-P1P2.h6	ABCC10	691.65/650.05	1128.4/851.12	670.53	979.99	0.54679	47512	33910	1.6805	0.95357	0.046434	0.092868	0.4941	TRUE
ABCC11_-_48277852.23-P1.h6	ABCC11	1132.5/940.1	2105/1085.4	1031.8	1511.5	0.55034	289520	52304	2.0975	0.98202	0.017976	0.035952	0.34101	TRUE
ABCC11_-_48278103.23-P1.h6	ABCC11	578.27/566.64	1276.3/407.6	572.43	721.28	0.33294	155570	28924	0.87522	0.8092	0.1908	0.3816	0.78455	TRUE
ABCC11_-_48278122.23-P1.h6	ABCC11	1177.5/986.38	1316.1/926.09	1077.7	1104	0.034722	32107	54642	0.11241	0.54475	0.45525	0.9105	0.98056	TRUE
ABCC11_-_48278125.23-P1.h6	ABCC11	473.29/605.93	1082.8/388.86	535.52	648.92	0.27663	99140	27049	0.68949	0.7546	0.2454	0.49079	0.84405	TRUE
ABCC11_-_48280980.23-P2.h6	ABCC11	1322.7/1562.7	2118.3/1575.8	1437.7	1827	0.34548	113920	73007	1.4407	0.92517	0.07483	0.14966	0.58324	TRUE
ABCC11_+_48278130.23-P1.h6	ABCC11	995.18/908.35	1902.1/730.87	950.77	1179.1	0.31019	281790	48173	1.0402	0.85087	0.14913	0.29826	0.73037	TRUE
ABCC11_+_48281001.23-P2.h6	ABCC11	1698.2/1752.1	701.67/1735	1725	1103.4	-0.64416	275410	87680	2.0992	0.017901	0.9821	0.035802	0.34026	FALSE
ABCC11_+_48281042.23-P2.h6	ABCC11	671.85/785.66	1416.6/922.96	726.53	1143.5	0.65358	109520	36758	2.1746	0.98517	0.014831	0.029661	0.31665	TRUE
ABCC11_+_48281345.23-P2.h6	ABCC11	911.8/725.93	1314.2/630.93	813.57	910.59	0.16235	93079	41187	0.47807	0.68369	0.31631	0.63262	0.9006	TRUE
ABCC11_+_48281428.23-P2.h6	ABCC11	1479.9/1260.8	1354/1249.4	1366	1300.6	-0.07064	11407	69345	0.24805	0.40205	0.59795	0.8041	0.95534	FALSE
ABCC12_-_48180314.23-ENST00000311303.3.h4	ABCC12	536.88/570.41	320.49/540.35	553.39	416.15	-0.41034	13501	27957	0.82081	0.20551	0.79449	0.41101	0.80178	FALSE
ABCC12_-_48180643.23-ENST00000311303.3.h4	ABCC12	806.22/848.08	1283.9/771.48	826.89	995.23	0.26705	57999	41864	0.82276	0.79467	0.20533	0.41066	0.80155	TRUE
ABCC12_-_48180648.23-ENST00000311303.3.h4	ABCC12	641.86/553.73	430.48/513.8	596.17	470.3	-0.34149	7753.8	30130	0.72512	0.23396	0.76604	0.46792	0.83194	FALSE
ABCC12_-_48180679.23-ENST00000311303.3.h4	ABCC12	1434.9/1565.9	1395.8/1566.4	1499	1478.6	-0.019725	7844.9	76135	0.073819	0.47058	0.52942	0.94115	0.98706	FALSE
ABCC12_+_48180636.23-ENST00000311303.3.h4	ABCC12	1269.3/1282.9	1183.4/1169.7	1276.1	1176.5	-0.11711	3367.7	64758	0.39127	0.3478	0.6522	0.6956	0.92166	FALSE
ABCC2_-_101542808.23-P1P2.h1	ABCC2	23.995/33.902	45.514/103.07	28.523	68.501	1.2352	1327.1	1418.1	1.0616	0.81407	0.18593	0.37185	0.77777	TRUE
ABCC2_+_101542515.23-P1P2.h1	ABCC2	1199.1/1119.8	1357.8/1186.9	1158.8	1269.5	0.1315	10177	58776	0.45653	0.67599	0.32401	0.64801	0.90639	TRUE
ABCC2_+_101542910.23-P1P2.h1	ABCC2	1271.1/1452.4	1151.1/1596.1	1358.7	1355.5	-0.0034884	38667	68976	0.012504	0.49501	0.50499	0.99002	0.99778	FALSE
ABCC2_+_101542914.23-P1P2.h1	ABCC2	1526.7/2066.4	2040.5/3068.7	1776.1	2502.4	0.49431	422380	90296	2.4168	0.99217	0.0078289	0.015658	0.2385	TRUE
ABCC2_+_101542981.23-P1P2.h1	ABCC2	928.59/1356.1	648.57/1346.2	1122.2	934.4	-0.2639	121380	56907	0.78707	0.21562	0.78438	0.43124	0.81308	FALSE
ABCC3_+_48712248.23-P1P2.h2	ABCC3	437.3/674.27	326.18/370.12	543.01	347.46	-0.64265	24464	27430	1.1807	0.11839	0.88161	0.23679	0.68043	FALSE
ABCC3_+_48712270.23-P1P2.h2	ABCC3	1094.2/994.99	699.77/1411.8	1043.4	993.95	-0.069974	87520	52892	0.215	0.41488	0.58512	0.82976	0.96131	FALSE
ABCC3_+_48712450.23-P1P2.h2	ABCC3	103.78/16.144	54.996/20.302	40.977	33.427	-0.28606	1831.9	2041.3	0.16711	0.30745	0.69255	0.6149	0.89601	FALSE
ABCC3_+_48712559.23-P1P2.h2	ABCC3	1099/1307.1	1217.5/1666.3	1198.5	1424.3	0.24885	60156	60801	0.91582	0.82012	0.17988	0.35976	0.77066	TRUE
ABCC3_+_48712662.23-P1P2.h2	ABCC3	1469.7/1087	1706.8/1296.2	1263.9	1487.4	0.23468	69567	64139	0.8823	0.81119	0.18881	0.37762	0.78168	TRUE
ABCC4_-_95953614.23-P1P2.h2	ABCC4	772.63/387.99	371.7/385.74	547.52	378.65	-0.53086	39017	27659	1.0154	0.15454	0.84546	0.30909	0.73819	FALSE
ABCC4_-_95953652.23-P1P2.h2	ABCC4	197.96/235.7	409.62/56.221	216	151.81	-0.506	23696	10857	0.6161	0.25469	0.74531	0.50938	0.85285	FALSE
ABCC4_+_95953430.23-P1P2.h2	ABCC4	801.42/791.58	773.73/1099.4	796.48	922.32	0.21137	24356	40317	0.62669	0.73456	0.26544	0.53088	0.86179	TRUE
ABCC4_+_95953641.23-P1P2.h2	ABCC4	910.6/879.29	1344.6/1853.7	894.81	1578.7	0.81843	213230	45322	3.2126	0.99934	0.00065763	0.0013153	0.070372	TRUE
ABCC4_+_95953668.23-P1P2.h2	ABCC4	780.43/780.28	612.54/779.29	780.35	690.9	-0.17541	7030.7	39496	0.4501	0.32629	0.67371	0.65258	0.90817	FALSE
ABCC5_-_183735259.23-P1P2.h3	ABCC5	902.2/596.78	728.22/518.48	733.77	614.47	-0.2556	28480	37126	0.61916	0.26785	0.73215	0.53571	0.86393	FALSE
ABCC5_-_183735312.23-P1P2.h3	ABCC5	1448.7/995.53	1198.5/977.62	1200.9	1082.5	-0.1497	48643	60924	0.47994	0.31563	0.68437	0.63127	0.9006	FALSE
ABCC5_-_183735467.23-P1P2.h3	ABCC5	1234.5/1242	1809.2/1322.8	1238.3	1547	0.3209	75676	62828	1.2316	0.89096	0.10904	0.21809	0.66291	TRUE
ABCC5_+_183735648.23-P1P2.h3	ABCC5	149.37/189.96	254.12/128.06	168.44	180.4	0.098365	3125	8455.3	0.13002	0.53619	0.46381	0.92761	0.98428	TRUE
ABCC5_+_183735692.23-P1P2.h3	ABCC5	337.72/408.97	462.72/541.91	371.65	500.75	0.42917	7490.5	18735	0.94324	0.82665	0.17335	0.34671	0.76343	TRUE
ABCC6_-_16317235.23-ENST00000205557.7.h6	ABCC6	457.1/618.84	671.33/460.7	531.86	556.13	0.064269	12104	26863	0.1481	0.55861	0.44139	0.88278	0.97449	TRUE
ABCC6_-_16317247.23-ENST00000205557.7.h6	ABCC6	541.68/682.88	972.86/993.24	608.2	982.99	0.69175	50012	30741	2.1377	0.98372	0.016277	0.032553	0.32822	TRUE
ABCC6_+_16316916.23-ENST00000205557.7.h6	ABCC6	133.77/145.29	0/109.32	139.41	3.2079	-5.0604	12058	6990.9	1.629	0.0041328	0.99587	0.0082656	0.18027	FALSE
ABCC6_+_16317287.23-ENST00000205557.7.h6	ABCC6	779.23/648.98	898.9/634.05	711.13	754.95	0.086154	15509	35974	0.23104	0.59132	0.40868	0.81735	0.9584	TRUE
ABCC6_+_16317296.23-ENST00000205557.7.h6	ABCC6	1039/1140.3	963.37/1410.2	1088.4	1165.6	0.098683	38323	55189	0.32831	0.62866	0.37134	0.74268	0.93585	TRUE
ABCC8_-_17497979.23-P1P2.h1	ABCC8	1400.7/1493.8	713.05/1805.3	1446.5	1134.6	-0.35012	219020	73456	1.1509	0.1249	0.8751	0.24979	0.69129	FALSE
ABCC8_-_17497997.23-P1P2.h1	ABCC8	890.8/617.77	796.49/313.9	741.83	500.03	-0.56813	67236	37536	1.248	0.10595	0.89405	0.2119	0.65653	FALSE
ABCC8_-_17498220.23-P1P2.h1	ABCC8	902.8/984.23	1392/1032.3	942.63	1198.7	0.34638	47010	47758	1.1718	0.87935	0.12065	0.24129	0.68342	TRUE
ABCC8_+_17497953.23-P1P2.h1	ABCC8	975.98/1347.5	1005.1/1497.7	1146.8	1226.9	0.097358	66671	58163	0.33225	0.63015	0.36985	0.7397	0.93498	TRUE
ABCC8_+_17498387.23-P1P2.h1	ABCC8	545.28/734	1979.8/818.33	632.64	1272.9	1.0075	442890	31984	3.5799	0.99983	0.00017191	0.00034382	0.030843	TRUE
ABCC9_+_22093672.23-P1P2.h1	ABCC9	251.94/359.47	132.75/345.13	300.94	214.06	-0.48954	11388	15154	0.7058	0.23461	0.76539	0.46922	0.83264	FALSE
ABCC9_+_22093678.23-P1P2.h1	ABCC9	1005.4/1097.2	1526.6/1065.1	1050.3	1275.1	0.2796	57195	53244	0.97436	0.83506	0.16494	0.32988	0.75321	TRUE
ABCC9_+_22093937.23-P1P2.h1	ABCC9	300.53/330.41	238.95/257.68	315.12	248.14	-0.34352	1717.4	15871	0.53166	0.29311	0.70689	0.58621	0.88462	FALSE
ABCC9_+_22093941.23-P1P2.h1	ABCC9	208.15/113.01	445.65/96.825	153.38	207.76	0.43539	27736	7695	0.61995	0.72115	0.27885	0.55771	0.87316	TRUE
ABCC9_+_22094309.23-P1P2.h1	ABCC9	1084/1030	792.7/441.96	1056.6	591.9	-0.83496	88274	53566	2.0079	0.022324	0.97768	0.044648	0.37139	FALSE
ABCD1_-_152990338.23-P1P2.h3	ABCD1	510.49/249.15	362.21/790.22	356.64	535.01	0.58375	57035	17975	1.3304	0.90795	0.092049	0.1841	0.62617	TRUE
ABCD1_-_152990379.23-P1P2.h3	ABCD1	259.14/466.55	341.35/317.02	347.72	328.96	-0.079745	7727.4	17522	0.14166	0.44127	0.55873	0.88253	0.97438	FALSE
ABCD1_-_152990703.23-P1P2.h3	ABCD1	1023.4/918.04	1729.5/1188.5	969.27	1433.7	0.56427	131840	49115	2.0955	0.98194	0.018062	0.036124	0.34174	TRUE
ABCD1_+_152990414.23-P1P2.h3	ABCD1	1438.5/1246.3	1240.2/908.91	1338.9	1061.7	-0.33439	48710	67966	1.0633	0.14382	0.85618	0.28763	0.72187	FALSE
ABCD1_+_152990711.23-P1P2.h3	ABCD1	780.43/848.62	1410.9/808.96	813.81	1068.4	0.39221	91443	41199	1.2541	0.89509	0.10491	0.20982	0.65426	TRUE
ABCD2_-_40013191.23-P1P2.h2	ABCD2	485.29/313.73	371.7/387.3	390.19	379.42	-0.040295	5109.8	19675	0.076816	0.46795	0.53205	0.93589	0.98595	FALSE
ABCD2_-_40013610.23-P1P2.h2	ABCD2	2031.7/1595	1538/1711.6	1800.2	1622.5	-0.14985	48805	91524	0.58736	0.27848	0.72152	0.55696	0.87279	FALSE
ABCD2_+_40013099.23-P1P2.h2	ABCD2	782.83/461.71	508.24/671.53	601.2	584.21	-0.041299	22220	30386	0.097492	0.46102	0.53898	0.92203	0.98305	FALSE
ABCD2_+_40013514.23-P1P2.h2	ABCD2	1539.3/1225.8	938.72/1497.7	1373.6	1185.7	-0.21209	78224	69736	0.71167	0.23833	0.76167	0.47667	0.83617	FALSE
ABCD2_+_40013594.23-P1P2.h2	ABCD2	1907.6/1790.9	1283.9/2473.7	1848.3	1782.1	-0.052577	241740	93984	0.21588	0.41454	0.58546	0.82908	0.96106	FALSE
ABCD3_-_94883974.23-P1P2.h4	ABCD3	396.51/425.66	644.78/619.99	410.82	632.26	0.62078	16763	20721	1.5383	0.93788	0.06212	0.12424	0.54576	TRUE
ABCD3_+_94884002.23-P1P2.h4	ABCD3	641.86/1088.1	661.85/1208.8	835.7	894.44	0.097874	86373	42313	0.28552	0.61237	0.38763	0.77526	0.94627	TRUE
ABCD3_+_94884009.23-P1P2.h4	ABCD3	773.83/841.09	1079.1/927.65	806.76	1000.5	0.31016	17431	40840	0.95866	0.83113	0.16887	0.33774	0.75793	TRUE
ABCD3_+_94884032.23-P1P2.h4	ABCD3	1232.7/1226.4	675.12/1063.5	1229.5	847.35	-0.53657	69505	62384	1.5302	0.062982	0.93702	0.12596	0.54838	FALSE
ABCD3_+_94884473.23-P1P2.h4	ABCD3	367.12/486.46	934.93/540.35	422.6	710.77	0.74871	62086	21318	1.9736	0.97574	0.024257	0.048515	0.38439	TRUE
ABCD4_-_74769631.23-P1P2.h2	ABCD4	1753.4/1753.2	2400.8/1527.3	1753.3	1914.9	0.12714	142910	89128	0.54134	0.70586	0.29414	0.58827	0.8857	TRUE
ABCD4_-_74769682.23-P1P2.h2	ABCD4	1189.5/1158	927.34/962	1173.7	944.51	-0.3131	17917	59535	0.93922	0.17381	0.82619	0.34762	0.76385	FALSE
ABCD4_-_74769729.23-P1P2.h2	ABCD4	954.39/1281.8	1088.5/1254	1106	1168.4	0.079003	23460	56086	0.26312	0.60377	0.39623	0.79246	0.95175	TRUE
ABCD4_+_74769611.23-P1P2.h2	ABCD4	1083.4/1306	2044.3/1756.9	1189.5	1895.2	0.67153	190990	60341	2.8728	0.99797	0.0020343	0.0040687	0.12755	TRUE
ABCD4_+_74769649.23-P1P2.h2	ABCD4	905.8/1174.7	1247.8/1240	1031.5	1243.9	0.26985	26004	52288	0.92874	0.82349	0.17651	0.35303	0.76724	TRUE
ABCE1_-_146019502.23-P1P2.h1	ABCE1	91.18/0	1790.2/1.5617	2.9213	54.443	3.8216	1055300	143.47	4.3014	0.99999	1.4227e-05	2.8454e-05	0.0056078	TRUE
ABCE1_-_146019516.23-P1P2.h1	ABCE1	163.16/94.71	2256.7/56.221	124.31	356.42	1.5121	1408800	6229.9	2.9407	0.99826	0.0017378	0.0034755	0.11831	TRUE
ABCE1_+_146019317.23-P1P2.h1	ABCE1	787.62/293.82	2040.5/74.961	481.07	391.27	-0.29738	951660	24285	0.57622	0.28151	0.71849	0.56301	0.87544	FALSE
ABCE1_+_146019463.23-P1P2.h1	ABCE1	132.57/105.47	1062/109.32	118.25	340.8	1.5192	254600	5924.3	2.8914	0.99796	0.0020449	0.0040897	0.12793	TRUE
ABCE1_+_146019842.23-P1P2.h1	ABCE1	1024.6/1171	1003.2/1012	1095.3	1007.6	-0.12035	6300.9	55539	0.37231	0.35483	0.64517	0.70966	0.92573	FALSE
ABCF1_-_30539232.23-P1.h4	ABCF1	925.59/808.26	1014.6/640.3	864.94	806	-0.1017	26362	43802	0.28163	0.3891	0.6109	0.77821	0.94727	FALSE
ABCF1_-_30539602.23-P1.h4	ABCF1	403.71/436.96	506.34/398.23	420	449.05	0.096236	2477.9	21187	0.19952	0.57825	0.42175	0.84351	0.96413	TRUE
ABCF1_-_30546344.23-P2.h4	ABCF1	985.58/923.42	788.9/1369.6	953.99	1039.5	0.12367	62626	48337	0.38878	0.65128	0.34872	0.69744	0.92236	TRUE
ABCF1_-_30546354.23-P2.h4	ABCF1	1188.3/1588	1234.6/1016.7	1373.7	1120.3	-0.29392	57869	69740	0.95948	0.16866	0.83134	0.33732	0.75762	FALSE
ABCF1_-_30546366.23-P2.h4	ABCF1	1096/1182.8	1357.8/1343.1	1138.5	1350.4	0.24602	16176	57743	0.88172	0.81104	0.18896	0.37793	0.78192	TRUE
ABCF1_+_30539238.23-P1.h4	ABCF1	746.23/396.06	593.57/418.53	543.65	498.43	-0.12505	27390	27462	0.27288	0.39216	0.60784	0.78431	0.94901	FALSE
ABCF1_+_30539469.23-P1.h4	ABCF1	1259.1/872.3	951.99/526.29	1048	707.84	-0.56551	92946	53128	1.4759	0.069989	0.93001	0.13998	0.56901	FALSE
ABCF1_+_30539647.23-P1.h4	ABCF1	450.5/525.75	453.24/484.13	486.67	468.43	-0.055002	1229.8	24569	0.11638	0.45316	0.54684	0.90631	0.97946	FALSE
ABCF1_+_30546312.23-P2.h4	ABCF1	206.95/119.46	0/1.5617	157.24	0.30764	-6.919	17389	7890	1.7668	0.00030079	0.9997	0.00060157	0.043945	FALSE
ABCF1_+_30546315.23-P2.h4	ABCF1	896.2/866.38	644.78/704.32	881.16	673.89	-0.38638	15058	44628	0.98114	0.16325	0.83675	0.3265	0.75115	FALSE
ABCF2_-_150923882.23-P1P2.h4	ABCF2	676.65/631.76	1018.4/476.32	653.82	696.47	0.091048	53096	33060	0.23461	0.59268	0.40732	0.81465	0.95795	TRUE
ABCF2_+_150923872.23-P1P2.h4	ABCF2	824.82/997.68	1031.6/760.55	907.14	885.78	-0.034331	17376	45950	0.099622	0.46032	0.53968	0.92063	0.98287	FALSE
ABCF2_+_150923902.23-P1P2.h4	ABCF2	52.188/138.84	37.928/459.14	85.133	132.05	0.62734	44433	4257.7	0.71904	0.73887	0.26113	0.52225	0.85814	TRUE
ABCF2_+_150924236.23-P1P2.h4	ABCF2	324.53/187.27	170.68/210.83	246.53	189.69	-0.37632	4890.1	12400	0.51036	0.29544	0.70456	0.59089	0.88657	FALSE
ABCF2_+_150924287.23-P1P2.h4	ABCF2	818.22/854.54	1401.4/595.01	836.18	913.17	0.12693	119860	42337	0.37418	0.64586	0.35414	0.70829	0.92542	TRUE
ABCF3_-_183903980.23-P1P2.h5	ABCF3	1206.9/1421.2	1022.2/2453.4	1309.7	1583.6	0.27381	418730	66472	1.0625	0.85599	0.14401	0.28802	0.72205	TRUE
ABCF3_-_183903991.23-P1P2.h5	ABCF3	1235.1/1040.7	961.48/1714.7	1133.8	1284	0.17939	115540	57499	0.62658	0.73453	0.26547	0.53094	0.86183	TRUE
ABCF3_-_183904021.23-P1P2.h5	ABCF3	1119.9/1444.3	1672.6/1885	1271.8	1775.6	0.48109	108300	64541	1.983	0.97632	0.023682	0.047364	0.38084	TRUE
ABCF3_-_183904356.23-P1P2.h5	ABCF3	751.63/1288.3	1308.5/1493	984.03	1397.7	0.50586	103890	49867	1.8525	0.96802	0.031976	0.063952	0.43044	TRUE
ABCF3_-_183904380.23-P1P2.h5	ABCF3	635.86/563.95	572.71/718.38	598.83	641.43	0.098983	5104.3	30265	0.24486	0.5966	0.4034	0.80679	0.95604	TRUE
ABCG1_-_43639282.23-P1P2.h1	ABCG1	776.23/819.02	874.24/1293.1	797.34	1063.2	0.41475	57344	40360	1.3235	0.90717	0.09283	0.18566	0.62821	TRUE
ABCG1_-_43639541.23-P1P2.h1	ABCG1	969.38/1112.3	455.14/1127.5	1038.4	716.38	-0.53492	103340	52637	1.4035	0.080229	0.91977	0.16046	0.59666	FALSE
ABCG1_-_43639626.23-P1P2.h1	ABCG1	379.72/279.82	737.7/582.51	325.97	655.53	1.0057	43475	16421	2.5718	0.99491	0.0050858	0.010172	0.19726	TRUE
ABCG1_+_43639544.23-P1P2.h1	ABCG1	818.22/981	701.67/1339.9	895.92	969.64	0.11396	78266	45379	0.34607	0.63535	0.36465	0.7293	0.93164	TRUE
ABCG1_+_43639681.23-P1P2.h1	ABCG1	35.992/66.727	155.51/98.387	49.011	123.69	1.3181	2775.3	2443.9	1.5107	0.92204	0.077962	0.15592	0.59058	TRUE
ABCG2_-_89079989.23-P1P2.h2	ABCG2	1952/1499.2	1843.3/1714.7	1710.7	1777.9	0.055546	37964	86950	0.22785	0.59012	0.40988	0.81976	0.95886	TRUE
ABCG2_-_89080000.23-P1P2.h2	ABCG2	76.183/35.516	62.581/0	52.024	2.4036	-3.9615	2515.9	2594.9	0.97408	0.01352	0.98648	0.02704	0.3036	FALSE
ABCG2_+_89079974.23-P1P2.h2	ABCG2	618.46/491.31	963.37/290.48	551.23	529.01	-0.059239	83344	27847	0.13313	0.44678	0.55322	0.89356	0.97709	FALSE
ABCG2_+_89080025.23-P1P2.h2	ABCG2	632.86/678.03	737.7/176.47	655.06	360.84	-0.85849	72501	33123	1.6166	0.052829	0.94717	0.10566	0.51664	FALSE
ABCG2_+_89080044.23-P1P2.h2	ABCG2	155.37/94.71	92.924/171.79	121.31	126.35	0.058292	1699.5	6078.4	0.064683	0.49559	0.50441	0.99118	0.9981	TRUE
ABCG4_-_119019784.23-P1P2.h6	ABCG4	1169.7/1013.8	1175.8/1458.6	1089	1309.6	0.26589	34464	55216	0.93875	0.82607	0.17393	0.34786	0.76406	TRUE
ABCG4_-_119019798.23-P1P2.h6	ABCG4	0/15.067	0/46.851	1.1316	2.0668	0.52483	747.18	55.289	0.12578	0.1972	0.8028	0.39439	0.79193	TRUE
ABCG4_-_119019811.23-P1P2.h6	ABCG4	198.56/181.89	225.67/284.23	190.04	253.26	0.41247	2028.1	9545.4	0.64714	0.73435	0.26565	0.53129	0.86198	TRUE
ABCG4_+_119019794.23-P1P2.h6	ABCG4	590.87/760.91	627.71/537.22	670.52	580.71	-0.20714	9128.3	33909	0.48772	0.31278	0.68722	0.62556	0.89896	FALSE
ABCG4_+_119019855.23-P1P2.h6	ABCG4	585.47/468.17	635.3/810.52	523.54	717.58	0.45409	20417	26441	1.1933	0.88355	0.11645	0.23291	0.67708	TRUE
ABCG5_-_44065428.23-P1P2.h6	ABCG5	960.99/941.72	1596.8/1043.2	951.3	1290.7	0.43973	97449	48200	1.5457	0.93891	0.061089	0.12218	0.54219	TRUE
ABCG5_-_44065433.23-P1P2.h6	ABCG5	344.32/529.51	898.9/629.36	427	752.15	0.81535	55037	21541	2.2154	0.98661	0.01339	0.02678	0.3022	TRUE
ABCG5_-_44065840.23-P1P2.h6	ABCG5	155.97/323.41	432.38/223.32	224.6	310.75	0.46662	15060	11291	0.81073	0.78757	0.21243	0.42486	0.8096	TRUE
ABCG5_+_44065447.23-P1P2.h6	ABCG5	668.25/703.33	840.11/773.04	685.56	805.88	0.23295	5828.8	34674	0.64611	0.74086	0.25914	0.51827	0.8564	TRUE
ABCG5_+_44065865.23-P1P2.h6	ABCG5	133.17/293.82	267.39/401.36	197.81	327.6	0.72491	12663	9938.2	1.3019	0.90119	0.098813	0.19763	0.6415	TRUE
ABCG8_-_44066172.23-P1P2.h6	ABCG8	1007.2/1050.4	2520.3/1143.2	1028.6	1697.4	0.72214	547140	52137	2.9292	0.9983	0.0016993	0.0033987	0.11717	TRUE
ABCG8_+_44066166.23-P1P2.h6	ABCG8	247.74/244.85	295.84/356.07	246.29	324.56	0.39671	2736.4	12388	0.7032	0.75575	0.24425	0.4885	0.84289	TRUE
ABCG8_+_44066180.23-P1P2.h6	ABCG8	382.71/547.81	445.65/345.13	457.88	392.19	-0.2229	7911.3	23108	0.43215	0.33195	0.66805	0.6639	0.9123	FALSE
ABCG8_+_44066323.23-P1P2.h6	ABCG8	563.27/915.89	1238.4/635.61	718.26	887.2	0.30437	96395	36337	0.88623	0.81224	0.18776	0.37552	0.78041	TRUE
ABCG8_+_44066333.23-P1P2.h6	ABCG8	749.23/831.94	809.76/1008.9	789.5	903.85	0.1949	12481	39962	0.57199	0.71632	0.28368	0.56735	0.87717	TRUE
ABHD1_-_27346733.23-P1P2.h3	ABHD1	935.79/817.41	923.55/955.76	874.6	939.52	0.10318	3837.5	44293	0.30845	0.62112	0.37888	0.75775	0.94048	TRUE
ABHD1_+_27347075.23-P1P2.h3	ABHD1	814.02/778.66	530.99/554.4	796.14	542.57	-0.55237	21946	40300	1.2631	0.10324	0.89676	0.20647	0.65107	FALSE
ABHD1_+_27347086.23-P1P2.h3	ABHD1	932.19/637.68	917.86/813.64	771	864.18	0.16441	18554	39020	0.47173	0.68143	0.31857	0.63715	0.90235	TRUE
ABHD1_+_27347095.23-P1P2.h3	ABHD1	224.95/262.6	212.4/220.2	243.05	216.26	-0.16773	498.94	12224	0.24227	0.39585	0.60415	0.7917	0.95146	FALSE
ABHD1_+_27347132.23-P1P2.h3	ABHD1	2247.1/1861.9	2023.5/2554.9	2045.5	2273.7	0.15256	90478	104070	0.70761	0.76041	0.23959	0.47919	0.83769	TRUE
ABHD10_-_111697877.23-P1P2.h4	ABHD10	582.47/979.38	476/615.31	755.29	541.19	-0.48015	48707	38221	1.0951	0.13668	0.86332	0.27336	0.71117	FALSE
ABHD10_-_111697914.23-P1P2.h4	ABHD10	814.62/903.51	859.07/955.76	857.91	906.13	0.078791	3657.5	43444	0.23131	0.59146	0.40854	0.81709	0.95831	TRUE
ABHD10_+_111697851.23-P1P2.h4	ABHD10	586.07/734.54	925.45/309.22	656.12	534.96	-0.29404	70446	33177	0.66519	0.25285	0.74715	0.5057	0.85128	FALSE
ABHD10_+_111698093.23-P1P2.h4	ABHD10	1242.3/1223.7	726.32/966.69	1233	837.93	-0.55668	60206	62559	1.5794	0.05712	0.94288	0.11424	0.52755	FALSE
ABHD10_+_111698316.23-P1P2.h4	ABHD10	938.79/963.24	1477.3/1069.8	950.94	1257.1	0.40234	62929	48181	1.3949	0.91848	0.081521	0.16304	0.60019	TRUE
ABHD11_-_73152688.23-P1P2.h4	ABHD11	587.87/605.39	517.72/685.58	596.56	595.77	-0.0019206	4767.9	30150	0.0045784	0.49803	0.50197	0.99605	0.99891	FALSE
ABHD11_-_73153094.23-P1P2.h4	ABHD11	589.07/671.58	407.73/705.89	628.97	536.48	-0.22907	17967	31797	0.51868	0.30185	0.69815	0.60369	0.89184	FALSE
ABHD11_-_73153135.23-P1P2.h4	ABHD11	841.01/1243.1	805.97/1012	1022.5	903.12	-0.17887	40199	51826	0.52424	0.30005	0.69995	0.60011	0.89061	FALSE
ABHD11_+_73152656.23-P1P2.h4	ABHD11	779.23/1210.2	1022.2/1204.1	971.11	1109.4	0.19188	41489	49209	0.62337	0.73348	0.26652	0.53304	0.86282	TRUE
ABHD11_+_73152963.23-P1P2.h4	ABHD11	995.78/909.43	677.02/1012	951.62	827.73	-0.20101	24001	48216	0.56425	0.28629	0.71371	0.57258	0.87927	FALSE
ABHD12_-_25371053.23-P1P2.h6	ABHD12	581.87/354.08	369.8/773.04	453.91	534.67	0.23578	40291	22907	0.53363	0.7028	0.2972	0.5944	0.88837	TRUE
ABHD12_-_25371057.23-P1P2.h6	ABHD12	775.63/623.15	1655.6/1427.4	695.22	1537.2	1.1437	258930	35165	4.4902	1	3.5574e-06	7.1149e-06	0.0018804	TRUE
ABHD12_-_25371489.23-P1P2.h6	ABHD12	605.26/586.02	1115.1/724.63	595.56	898.9	0.5931	61416	30099	1.7484	0.95979	0.040206	0.080412	0.46899	TRUE
ABHD12_+_25371393.23-P1P2.h6	ABHD12	557.28/615.61	565.13/415.41	585.72	484.52	-0.27313	7428.6	29599	0.5882	0.27796	0.72204	0.55592	0.87241	FALSE
ABHD12_+_25371436.23-P1P2.h6	ABHD12	603.47/317.49	134.64/488.81	437.72	256.57	-0.76836	45377	22085	1.219	0.10999	0.89001	0.21998	0.66462	FALSE
ABHD12B_-_51338832.23-P1P2.h7	ABHD12B	130.17/221.17	132.75/179.6	169.68	154.41	-0.13524	1894.5	8517.6	0.16548	0.41498	0.58502	0.82996	0.96131	FALSE
ABHD12B_-_51338864.23-P1P2.h7	ABHD12B	661.05/1067.6	381.18/752.74	840.1	535.66	-0.64827	82719	42537	1.4761	0.069936	0.93006	0.13987	0.56889	FALSE
ABHD12B_-_51338885.23-P1P2.h7	ABHD12B	1984.4/1715	1701.1/2209.8	1844.8	1938.8	0.071705	59126	93803	0.3071	0.62062	0.37938	0.75877	0.94082	TRUE
ABHD12B_-_51339227.23-P1P2.h7	ABHD12B	113.37/107.62	89.131/193.65	110.46	131.39	0.24819	2184.3	5532.2	0.28131	0.58203	0.41797	0.83595	0.96262	TRUE
ABHD12B_+_51339177.23-P1P2.h7	ABHD12B	1045/936.87	1648/1255.6	989.44	1438.5	0.53939	99478	50143	2.0053	0.97753	0.022468	0.044936	0.37241	TRUE
ABHD13_-_108870880.23-P1P2.h3	ABHD13	983.78/1025.7	530.99/760.55	1004.5	635.49	-0.65971	52944	50910	1.6355	0.050972	0.94903	0.10194	0.51043	FALSE
ABHD13_-_108871256.23-P1P2.h3	ABHD13	1102.6/1056.9	948.2/880.8	1079.5	913.88	-0.24001	10224	54731	0.70783	0.23952	0.76048	0.47905	0.83762	FALSE
ABHD13_+_108870795.23-P1P2.h3	ABHD13	208.75/167.36	309.11/356.07	186.91	331.76	0.82442	7786.8	9387.6	1.495	0.93068	0.069322	0.13864	0.5671	TRUE
ABHD13_+_108870811.23-P1P2.h3	ABHD13	328.13/319.11	276.88/49.974	323.59	117.67	-1.4517	20269	16300	1.6129	0.048027	0.95197	0.096055	0.50014	FALSE
ABHD13_+_108871228.23-P1P2.h3	ABHD13	1172.1/1002.5	1350.2/966.69	1084	1142.5	0.075715	31134	54963	0.24938	0.59846	0.40154	0.80307	0.95492	TRUE
ABHD14A_-_52009122.23-P1P2.h3	ABHD14A	73.784/43.05	0/156.17	56.363	3.8531	-3.5631	8154.8	2812.6	0.99012	0.019993	0.98001	0.039987	0.35557	FALSE
ABHD14A_-_52009160.23-P1P2.h3	ABHD14A	496.69/390.14	597.37/351.38	440.2	458.16	0.057543	12425	22211	0.12047	0.54723	0.45277	0.90554	0.97928	TRUE
ABHD14A_+_52009149.23-P1P2.h3	ABHD14A	833.21/787.81	1253.5/615.31	810.19	878.25	0.11622	74463	41015	0.33602	0.63156	0.36844	0.73688	0.93404	TRUE
ABHD14A_+_52009194.23-P1P2.h3	ABHD14A	174.56/219.55	81.545/313.9	195.77	160.01	-0.28932	9890.5	9834.9	0.36054	0.34334	0.65666	0.68668	0.91902	FALSE
ABHD14A_+_52009255.23-P1P2.h3	ABHD14A	991.58/861	1941.9/618.43	923.98	1095.9	0.24592	349060	46808	0.79458	0.78657	0.21343	0.42686	0.81052	TRUE
ABHD14B_-_52007985.23-P1.h3	ABHD14B	2961.5/2356.4	2892/1927.1	2641.7	2360.8	-0.16215	238750	134590	0.76578	0.2219	0.7781	0.44381	0.82008	FALSE
ABHD14B_-_52007995.23-P1.h3	ABHD14B	1771.4/1968.5	2442.6/2347.2	1867.3	2394.4	0.35853	100280	94957	1.7105	0.95641	0.043587	0.087173	0.48315	TRUE
ABHD14B_-_52008027.23-P1.h3	ABHD14B	1290.9/1241.4	2287.1/1183.8	1265.9	1645.4	0.37797	281090	64240	1.4972	0.93283	0.067174	0.13435	0.56157	TRUE
ABHD14B_-_52008040.23-P1.h3	ABHD14B	2863.8/2800.4	1911.6/2267.6	2831.9	2082	-0.44363	206980	144330	1.9739	0.024195	0.97581	0.048389	0.38392	FALSE
ABHD14B_-_52016965.23-P2.h3	ABHD14B	497.89/694.72	267.39/398.23	588.13	326.32	-0.84787	33386	29722	1.5186	0.06413	0.93587	0.12826	0.55169	FALSE
ABHD14B_-_52017383.23-P2.h3	ABHD14B	898.6/827.63	897/1101	862.39	993.78	0.20437	13967	43672	0.62873	0.73523	0.26477	0.52953	0.86136	TRUE
ABHD14B_+_52007815.23-P1.h3	ABHD14B	2553/2252.6	1570.2/2045.8	2398.1	1792.3	-0.41987	172050	122110	1.7336	0.041497	0.9585	0.082994	0.47433	FALSE
ABHD14B_+_52016945.23-P2.h3	ABHD14B	869.81/904.58	301.53/885.48	887.02	516.73	-0.77839	91134	44926	1.747	0.040304	0.9597	0.080609	0.4696	FALSE
ABHD14B_+_52017325.23-P2.h3	ABHD14B	932.19/592.47	1052.5/968.25	743.17	1009.5	0.44136	41471	37604	1.3734	0.91518	0.084818	0.16964	0.60849	TRUE
ABHD14B_+_52017350.23-P2.h3	ABHD14B	464.9/462.25	635.3/844.88	463.57	732.63	0.65916	33293	23397	1.759	0.96067	0.039335	0.078669	0.46548	TRUE
ABHD15_-_27893577.23-P1P2.h7	ABHD15	1691.6/1943.7	2205.5/2178.6	1813.3	2192	0.2735	57599	92194	1.2473	0.89385	0.10615	0.2123	0.65693	TRUE
ABHD15_-_27893641.23-P1P2.h7	ABHD15	502.69/299.2	709.26/421.66	387.82	546.87	0.49473	30394	19555	1.1374	0.87195	0.12805	0.25609	0.6968	TRUE
ABHD15_-_27893654.23-P1P2.h7	ABHD15	1027/753.91	453.24/124.94	879.91	237.98	-1.8821	174210	44564	3.0409	0.0011642	0.99884	0.0023284	0.097126	FALSE
ABHD15_-_27893980.23-P1P2.h7	ABHD15	458.3/330.41	1251.6/196.77	389.13	496.32	0.3502	243580	19622	0.76518	0.77731	0.22269	0.44538	0.82056	TRUE
ABHD15_-_27894008.23-P1P2.h7	ABHD15	2001.2/1067.1	2651.2/243.62	1461.3	803.75	-0.86163	1334800	74212	2.4138	0.0078939	0.99211	0.015788	0.23907	FALSE
ABHD16A_-_31670671.23-P1P2.h6	ABHD16A	1564.5/1285	3113.9/1583.6	1417.9	2220.6	0.64685	704740	71995	2.9917	0.99861	0.0013872	0.0027745	0.10556	TRUE
ABHD16A_-_31670679.23-P1P2.h6	ABHD16A	539.88/225.47	1287.7/465.39	348.91	774.13	1.1475	226560	17583	3.2068	0.99933	0.00067391	0.0013478	0.071426	TRUE
ABHD16A_-_31670764.23-P1P2.h6	ABHD16A	2037.1/1638.6	7957.3/2420.6	1827	4388.8	1.2639	9498600	92897	8.4052	1	2.1364e-17	4.2729e-17	1.4681e-13	TRUE
ABHD16A_+_31671120.23-P1P2.h6	ABHD16A	1658/1265.1	3032.4/2153.6	1448.3	2555.5	0.81878	595380	73549	4.0824	0.99998	2.2283e-05	4.4566e-05	0.0076814	TRUE
ABHD16A_+_31671138.23-P1P2.h6	ABHD16A	647.86/679.65	1648/2117.7	663.56	1868.1	1.4919	566400	33556	6.5757	1	2.4212e-11	4.8423e-11	6.1619e-08	TRUE
ABHD16B_-_62492870.23-P1P2.h7	ABHD16B	527.88/525.75	347.04/590.32	526.81	452.63	-0.21853	11110	26607	0.45481	0.3242	0.6758	0.64841	0.9066	FALSE
ABHD16B_+_62492825.23-P1P2.h7	ABHD16B	800.22/548.89	303.42/1571.1	662.75	690.47	0.059037	323690	33514	0.15144	0.56012	0.43988	0.87975	0.97366	TRUE
ABHD16B_+_62492837.23-P1P2.h7	ABHD16B	892.6/1079.5	540.48/1360.2	981.6	857.43	-0.1949	121680	49743	0.55672	0.28885	0.71115	0.57771	0.88164	FALSE
ABHD16B_+_62492887.23-P1P2.h7	ABHD16B	1145.7/1249	999.4/1677.3	1196.3	1294.7	0.11402	85709	60686	0.39968	0.6553	0.3447	0.68939	0.91979	TRUE
ABHD16B_+_62493236.23-P1P2.h7	ABHD16B	807.42/955.17	703.57/902.66	878.19	796.92	-0.13993	12324	44476	0.38537	0.34997	0.65003	0.69994	0.92314	FALSE
ABHD17A_-_1885045.23-P1P2.h2	ABHD17A	1814/1524.5	2334.5/2039.6	1663	2182	0.39172	118550	84512	1.7856	0.96292	0.037083	0.074165	0.45481	TRUE
ABHD17A_-_1885076.23-P1P2.h2	ABHD17A	1127.1/1429.8	620.12/1279	1269.5	890.6	-0.51091	127110	64421	1.4928	0.067749	0.93225	0.1355	0.56306	FALSE
ABHD17A_-_1885099.23-P1P2.h2	ABHD17A	1031.2/891.13	747.18/1441.4	958.6	1037.8	0.11442	90738	48571	0.35939	0.64035	0.35965	0.71931	0.92852	TRUE
ABHD17A_-_1885483.23-P1P2.h2	ABHD17A	1416.3/1248.4	1450.7/2205.1	1329.7	1788.6	0.42743	183320	67495	1.7663	0.96133	0.038674	0.077348	0.4623	TRUE
ABHD17A_+_1885470.23-P1P2.h2	ABHD17A	413.91/625.3	836.31/343.57	508.74	536.05	0.075281	50976	25690	0.17036	0.56731	0.43269	0.86538	0.97017	TRUE
ABHD17B_-_74525690.23-P1P2.h7	ABHD17B	1072.6/967.54	1058.2/1432.1	1018.7	1231	0.27288	42240	51634	0.93439	0.82495	0.17505	0.3501	0.76568	TRUE
ABHD17B_-_74525704.23-P1P2.h7	ABHD17B	841.01/471.93	879.93/573.14	630.01	710.16	0.17252	40708	31850	0.44914	0.67327	0.32673	0.65347	0.90849	TRUE
ABHD17B_+_74525655.23-P1P2.h7	ABHD17B	1349.7/1458.3	1665/1635.1	1403	1650	0.23384	22339	71233	0.92563	0.82268	0.17732	0.35464	0.76837	TRUE
ABHD17B_+_74525862.23-P1P2.h7	ABHD17B	1820.6/2003.4	1871.8/2148.9	1909.8	2005.5	0.070515	21617	97130	0.30712	0.62062	0.37938	0.75875	0.94082	TRUE
ABHD17B_+_74526089.23-P1P2.h7	ABHD17B	277.74/372.92	436.17/368.56	321.83	400.94	0.31622	4278.7	16211	0.62137	0.73128	0.26872	0.53744	0.86476	TRUE
ABHD17C_+_80987662.23-P1P2.h7	ABHD17C	1265.1/1042.9	637.19/912.03	1148.6	762.33	-0.59081	69886	58257	1.6005	0.05474	0.94526	0.10948	0.51928	FALSE
ABHD17C_+_80987703.23-P1P2.h7	ABHD17C	1044.4/985.3	654.26/648.1	1014.4	651.17	-0.63873	45216	51415	1.6019	0.054584	0.94542	0.10917	0.51875	FALSE
ABHD17C_+_80987878.23-P1P2.h7	ABHD17C	216.55/225.47	788.9/190.53	220.97	387.72	0.80839	88991	11108	1.5822	0.94215	0.057846	0.11569	0.5305	TRUE
ABHD17C_+_80987887.23-P1P2.h7	ABHD17C	82.182/96.324	0/107.76	88.973	3.1842	-4.4265	6355.1	4450.8	1.2859	0.0088861	0.99111	0.017772	0.25065	FALSE
ABHD17C_+_80988086.23-P1P2.h7	ABHD17C	205.75/145.83	39.824/245.19	173.22	98.859	-0.80296	9063.4	8696.5	0.79742	0.1869	0.8131	0.37379	0.77889	FALSE
ABHD2_-_89631738.23-P1P2.h3	ABHD2	1688.6/1456.7	1955.2/1671	1568.4	1807.5	0.20462	41807	79680	0.84721	0.80156	0.19844	0.39688	0.79336	TRUE
ABHD2_-_89631760.23-P1P2.h3	ABHD2	638.26/556.42	130.85/657.47	595.94	293.35	-1.0201	69134	30118	1.7436	0.040332	0.95967	0.080664	0.46972	FALSE
ABHD2_-_89632154.23-P1P2.h3	ABHD2	805.02/672.65	523.41/673.09	735.87	593.55	-0.30961	13321	37233	0.73755	0.23034	0.76966	0.46068	0.82798	FALSE
ABHD2_+_89631693.23-P1P2.h3	ABHD2	2055.1/2226.2	1321.8/1653.8	2139	1478.5	-0.53246	167050	108850	2.0018	0.022653	0.97735	0.045305	0.3737	FALSE
ABHD2_+_89632075.23-P1P2.h3	ABHD2	302.33/222.24	476/342.01	259.21	403.48	0.63637	11436	13042	1.2633	0.89554	0.10446	0.20892	0.65361	TRUE
ABHD3_-_19284770.23-P1P2.h7	ABHD3	118.17/101.71	293.94/0	109.63	5.3226	-4.1291	29369	5490.4	1.4077	0.010866	0.98913	0.021731	0.27542	FALSE
ABHD3_+_19284354.23-P1P2.h7	ABHD3	800.82/778.13	536.68/682.46	789.39	605.2	-0.38278	14509	39956	0.92147	0.17837	0.82163	0.35674	0.76928	FALSE
ABHD3_+_19284534.23-P1P2.h7	ABHD3	905.8/1206.5	862.86/1057.3	1045.4	955.13	-0.13012	24547	52993	0.39203	0.34751	0.65249	0.69503	0.92142	FALSE
ABHD3_+_19284717.23-P1P2.h7	ABHD3	998.18/804.49	424.79/638.73	896.12	520.9	-0.78154	60889	45389	1.7612	0.039088	0.96091	0.078177	0.46448	FALSE
ABHD3_+_19284728.23-P1P2.h7	ABHD3	406.71/419.2	447.55/748.05	412.91	578.62	0.48579	26833	20827	1.1482	0.8743	0.1257	0.2514	0.69276	TRUE
ABHD4_-_23067199.23-P1P2.h3	ABHD4	689.25/710.32	136.54/679.34	699.7	304.6	-1.1972	88903	35393	2.1002	0.017758	0.98224	0.035517	0.33942	FALSE
ABHD4_-_23067625.23-P1P2.h3	ABHD4	434.9/400.9	403.93/568.46	417.56	479.19	0.19818	6288.6	21063	0.42466	0.66378	0.33622	0.67243	0.91505	TRUE
ABHD4_-_23067680.23-P1P2.h3	ABHD4	394.71/568.8	889.41/513.8	473.83	676.01	0.51177	45559	23917	1.3073	0.90434	0.095658	0.19132	0.63517	TRUE
ABHD4_+_23067515.23-P1P2.h3	ABHD4	397.11/364.31	85.338/240.5	380.36	143.28	-1.4023	21965	19177	1.712	0.040557	0.95944	0.081115	0.47072	FALSE
ABHD4_+_23067613.23-P1P2.h3	ABHD4	329.93/558.03	390.66/529.41	429.08	454.78	0.08371	12107	21647	0.17463	0.56855	0.43145	0.8629	0.96922	TRUE
ABHD5_-_43732422.23-P1P2.h3	ABHD5	4280/3321.8	2406.5/4201	3770.6	3179.6	-0.24589	782850	192470	1.3472	0.08896	0.91104	0.17792	0.61836	FALSE
ABHD5_-_43732464.23-P1P2.h3	ABHD5	292.73/226.55	60.685/335.76	257.53	142.78	-0.84641	16441	12956	1.008	0.14662	0.85338	0.29323	0.72641	FALSE
ABHD5_+_43732395.23-P1P2.h3	ABHD5	817.62/725.93	521.51/555.96	770.41	538.46	-0.51598	19867	38990	1.1747	0.12002	0.87998	0.24005	0.68237	FALSE
ABHD5_+_43732521.23-P1P2.h3	ABHD5	289.74/263.14	22.757/648.1	276.12	121.62	-1.1763	86519	13897	1.3106	0.086244	0.91376	0.17249	0.61216	FALSE
ABHD5_+_43732806.23-P1P2.h3	ABHD5	791.82/1034.8	735.8/1227.5	905.2	950.37	0.070175	52222	45852	0.21094	0.58353	0.41647	0.83294	0.96206	TRUE
ABHD6_-_58223553.23-P1P2.h4	ABHD6	492.49/624.76	640.98/457.58	554.7	541.57	-0.034482	8597.2	28023	0.0784	0.46851	0.53149	0.93702	0.98608	FALSE
ABHD6_-_58223594.23-P1P2.h4	ABHD6	945.39/886.29	993.72/737.12	915.36	855.86	-0.096864	12444	46369	0.27634	0.39114	0.60886	0.78228	0.94858	FALSE
ABHD6_-_58223914.23-P1P2.h4	ABHD6	1176.3/1332.4	1374.9/1204.1	1251.9	1286.6	0.039427	9343.5	63526	0.13773	0.55477	0.44523	0.89046	0.97643	TRUE
ABHD6_+_58223718.23-P1P2.h4	ABHD6	593.87/861	802.18/565.33	715.07	673.42	-0.086436	22059	36175	0.21894	0.4133	0.5867	0.8266	0.96012	FALSE
ABHD6_+_58223966.23-P1P2.h4	ABHD6	416.31/567.72	1060.1/643.42	486.16	825.89	0.76331	77844	24543	2.1686	0.98493	0.015073	0.030146	0.31862	TRUE
ABHD8_-_17413788.23-P1P2.h4	ABHD8	554.28/579.56	1418.5/285.79	566.78	636.74	0.16765	256850	28637	0.41345	0.66022	0.33978	0.67956	0.91726	TRUE
ABHD8_-_17414169.23-P1P2.h4	ABHD8	733.64/631.22	415.31/549.72	680.5	477.81	-0.50926	18281	34417	1.0926	0.13719	0.86281	0.27437	0.71184	FALSE
ABHD8_-_17414173.23-P1P2.h4	ABHD8	391.71/277.67	483.58/591.88	329.8	535	0.69627	18212	16615	1.5919	0.94401	0.055993	0.11199	0.52376	TRUE
ABHD8_-_17414201.23-P1P2.h4	ABHD8	376.72/627.99	219.98/438.84	486.39	310.71	-0.64488	29457	24555	1.1211	0.13029	0.86971	0.26057	0.70007	FALSE
ABHD8_+_17413753.23-P1P2.h4	ABHD8	133.77/156.59	138.44/146.8	144.73	142.56	-0.021702	100.75	7259.2	0.025538	0.46595	0.53405	0.9319	0.98522	FALSE
ABI1_-_27149837.23-P1P2.h2	ABI1	1239.3/873.91	1354/1001	1040.7	1164.2	0.16168	48251	52755	0.53785	0.70466	0.29534	0.59068	0.88649	TRUE
ABI1_-_27149855.23-P1P2.h2	ABI1	557.88/631.76	684.6/655.91	593.67	670.1	0.17445	2948.4	30003	0.44128	0.67039	0.32961	0.65921	0.91091	TRUE
ABI1_+_27149446.23-P1P2.h2	ABI1	1111/1063.3	1067.7/1130.7	1086.9	1098.7	0.015617	1087.7	55109	0.050436	0.52011	0.47989	0.95978	0.99119	TRUE
ABI1_+_27149474.23-P1P2.h2	ABI1	1881.2/1288.8	1704.9/971.37	1557.1	1286.9	-0.27476	171290	79102	0.96066	0.16836	0.83164	0.33672	0.75736	FALSE
ABI1_+_27149800.23-P1P2.h2	ABI1	1658/1576.7	1835.7/1527.3	1616.9	1674.4	0.050463	18346	82156	0.20093	0.57962	0.42038	0.84076	0.96361	TRUE
ABI2_-_204193058.23-P1P2.h5	ABI2	1411.5/1569.2	2089.8/2703.3	1488.2	2376.9	0.67509	345860	75587	3.2322	0.99939	0.0006143	0.0012286	0.067814	TRUE
ABI2_-_204193288.23-P1P2.h5	ABI2	395.31/518.21	732.01/826.14	452.61	777.65	0.77952	39432	22841	2.1507	0.98423	0.015771	0.031542	0.32471	TRUE
ABI2_+_204193030.23-P1P2.h5	ABI2	761.23/963.78	796.49/833.95	856.54	815	-0.071627	7831.7	43374	0.19944	0.42095	0.57905	0.8419	0.96376	FALSE
ABI2_+_204193079.23-P1P2.h5	ABI2	211.75/249.69	170.68/120.25	229.94	143.26	-0.67881	3144.5	11562	0.80611	0.19705	0.80295	0.3941	0.79169	FALSE
ABI2_+_204193458.23-P1P2.h5	ABI2	260.94/229.24	193.43/446.65	244.58	293.94	0.26424	13004	12302	0.44506	0.6673	0.3327	0.66541	0.91265	TRUE
ABI3_-_47288028.23-P1P2.h7	ABI3	742.03/662.97	1247.8/944.83	701.39	1085.8	0.62976	68997	35479	2.0409	0.97937	0.020632	0.041263	0.36007	TRUE
ABI3_+_47287798.23-P1P2.h7	ABI3	963.98/777.05	842/1249.4	865.49	1025.7	0.2447	44046	43829	0.76506	0.77788	0.22212	0.44424	0.82021	TRUE
ABI3_+_47288122.23-P1P2.h7	ABI3	1560.9/1391	1253.5/1891.2	1473.5	1539.7	0.063358	76107	74835	0.24199	0.59561	0.40439	0.80879	0.95652	TRUE
ABI3_+_47288159.23-P1P2.h7	ABI3	1831.4/1671.9	1484.9/1133.8	1749.9	1297.5	-0.43119	90749	88952	1.5166	0.064678	0.93532	0.12936	0.55361	FALSE
ABI3_+_47288524.23-P1P2.h7	ABI3	818.82/688.26	591.68/507.55	750.71	548	-0.45335	18020	37988	1.04	0.14912	0.85088	0.29823	0.73037	FALSE
ABI3BP_-_100712220.23-P1P2.h7	ABI3BP	948.39/1128.4	1395.8/566.9	1034.5	889.53	-0.2176	124400	52439	0.63309	0.26333	0.73667	0.52667	0.86009	FALSE
ABI3BP_-_100712267.23-P1P2.h7	ABI3BP	308.93/440.72	658.05/815.21	368.99	732.43	0.98716	52359	18600	2.6648	0.99614	0.0038648	0.0077296	0.17463	TRUE
ABI3BP_-_100712320.23-P1P2.h7	ABI3BP	944.19/1198.4	587.89/1563.3	1063.7	958.67	-0.14988	174730	53929	0.45242	0.32548	0.67452	0.65097	0.90748	FALSE
ABI3BP_+_100712238.23-P1P2.h7	ABI3BP	304.13/361.08	225.67/427.9	331.39	310.76	-0.09244	7471.2	16695	0.15966	0.43365	0.56635	0.8673	0.97069	FALSE
ABI3BP_+_100712307.23-P1P2.h7	ABI3BP	1263.3/1403.4	2249.1/1669.5	1331.5	1937.7	0.54095	192010	67587	2.3318	0.99014	0.0098558	0.019712	0.26299	TRUE
ABL1_-_133589228.23-ENST00000372348.2.h1	ABL1	1425.9/1493.3	1274.4/1305.6	1459.2	1289.9	-0.1778	10519	74104	0.62196	0.26698	0.73302	0.53397	0.86309	FALSE
ABL1_-_133589268.23-ENST00000372348.2.h1	ABL1	1255.5/1042.9	671.33/1099.4	1144.3	859.12	-0.41308	62169	58035	1.1837	0.11827	0.88173	0.23654	0.68043	FALSE
ABL1_+_133589617.23-ENST00000372348.2.h1	ABL1	770.83/559.11	756.67/918.28	656.49	833.56	0.34405	21918	33196	0.97188	0.83442	0.16558	0.33116	0.75402	TRUE
ABL1_+_133589629.23-ENST00000372348.2.h1	ABL1	599.87/612.38	656.16/613.75	606.09	634.6	0.066196	603.03	30634	0.16286	0.56457	0.43543	0.87086	0.97156	TRUE
ABL1_+_133589636.23-ENST00000372348.2.h1	ABL1	872.8/1127.9	826.83/515.36	992.19	652.78	-0.60327	64429	50283	1.5136	0.065056	0.93494	0.13011	0.55475	FALSE
ABL2_-_179112151.23-P1.h1	ABL2	1635.2/2132.6	2249.1/2397.2	1867.4	2322	0.31416	109800	94962	1.4751	0.92991	0.070093	0.14019	0.56904	TRUE
ABL2_-_179112154.23-P1.h1	ABL2	49.189/75.875	0/10.932	61.094	0.95033	-4.9927	2131.2	3050	1.089	0.0043416	0.99566	0.0086832	0.18411	FALSE
ABL2_-_179112158.23-P1.h1	ABL2	905.2/1191.9	284.46/977.62	1038.7	527.37	-0.97659	165140	52654	2.2285	0.012922	0.98708	0.025843	0.29807	FALSE
ABL2_-_179198834.23-P2.h1	ABL2	188.36/330.95	1154.9/434.15	249.68	708.11	1.5002	200490	12559	4.0907	0.99998	2.179e-05	4.3579e-05	0.0076004	TRUE
ABL2_+_179112168.23-P1.h1	ABL2	2014.3/1972.2	1371.1/2170.8	1993.2	1725.2	-0.20819	124380	101390	0.84155	0.20002	0.79998	0.40004	0.79531	FALSE
ABL2_+_179112186.23-P1.h1	ABL2	4314.2/4328.7	3436.3/3532.6	4321.4	3484.1	-0.31065	235800	220750	1.7822	0.037357	0.96264	0.074715	0.45615	FALSE
ABL2_+_179198340.23-P2.h1	ABL2	473.29/951.94	904.58/1190	671.23	1037.5	0.62751	91851	33946	1.9881	0.9766	0.023403	0.046806	0.37901	TRUE
ABL2_+_179198398.23-P2.h1	ABL2	456.5/381.53	627.71/398.23	417.33	499.98	0.26009	12769	21051	0.56959	0.71495	0.28505	0.5701	0.87845	TRUE
ABL2_+_179198565.23-P2.h1	ABL2	478.69/361.08	367.9/740.24	415.75	521.87	0.32726	32012	20971	0.73278	0.76768	0.23232	0.46464	0.83011	TRUE
ABL2_+_179198740.23-P2.h1	ABL2	835.61/969.7	735.8/1063.5	900.16	884.61	-0.025109	21002	45595	0.072815	0.47097	0.52903	0.94194	0.98715	FALSE
ABLIM1_-_116417795.23-ENST00000277895.5.h5	ABLIM1	1361.1/1456.2	2209.3/996.36	1407.8	1483.7	0.075656	264160	71481	0.2837	0.61168	0.38832	0.77664	0.9467	TRUE
ABLIM1_-_116417810.23-ENST00000277895.5.h5	ABLIM1	1016.2/1462.1	735.8/1433.6	1218.9	1027.1	-0.24682	124720	61841	0.77139	0.22024	0.77976	0.44048	0.81811	FALSE
ABLIM1_+_116417743.23-ENST00000277895.5.h5	ABLIM1	685.65/849.16	885.62/760.55	763.04	820.7	0.10498	8117	38615	0.29347	0.6154	0.3846	0.7692	0.94416	TRUE
ABLIM1_+_116417829.23-ENST00000277895.5.h5	ABLIM1	1304.7/1330.2	988.03/1004.2	1317.4	996.07	-0.40304	34749	66867	1.2427	0.10699	0.89301	0.21398	0.65857	FALSE
ABLIM1_+_116418018.23-ENST00000277895.5.h5	ABLIM1	1296.3/1601.5	1005.1/2248.8	1440.8	1503.4	0.061326	289740	73166	0.23147	0.59152	0.40848	0.81695	0.95829	TRUE
ABLIM2_-_8160138.23-P1P2.h2	ABLIM2	713.24/669.96	604.95/1810	691.26	1046.4	0.59745	344130	34964	1.8994	0.97124	0.02876	0.057521	0.41195	TRUE
ABLIM2_+_8160016.23-P1P2.h2	ABLIM2	1793.6/1435.7	1230.8/832.38	1604.7	1012.2	-0.66434	164280	81536	2.0751	0.018986	0.98101	0.037973	0.34825	FALSE
ABLIM2_+_8160141.23-P1P2.h2	ABLIM2	1323.9/1041.3	756.67/1438.3	1174.1	1043.2	-0.17035	94649	59556	0.53629	0.29588	0.70412	0.59176	0.887	FALSE
ABLIM2_+_8160204.23-P1P2.h2	ABLIM2	851.21/728.62	1003.2/568.46	787.53	755.17	-0.06046	34382	39861	0.1621	0.43559	0.56441	0.87119	0.97169	FALSE
ABLIM2_+_8160523.23-P1P2.h2	ABLIM2	505.09/304.04	453.24/687.15	391.88	558.07	0.50895	25519	19761	1.1823	0.88113	0.11887	0.23773	0.68105	TRUE
ABLIM3_-_148521229.23-P1P2.h5	ABLIM3	814.62/590.32	529.1/1669.5	693.46	939.86	0.43808	289280	35076	1.3156	0.90584	0.09416	0.18832	0.63196	TRUE
ABLIM3_-_148521482.23-P1P2.h5	ABLIM3	489.49/698.48	796.49/865.18	584.72	830.12	0.50484	27094	29549	1.4276	0.92327	0.07673	0.15346	0.58764	TRUE
ABLIM3_-_148521503.23-P1P2.h5	ABLIM3	398.31/510.68	500.65/580.95	451.01	539.31	0.25743	5688.5	22760	0.58529	0.72043	0.27957	0.55913	0.87368	TRUE
ABLIM3_+_148521102.23-P1P2.h5	ABLIM3	1178.1/919.65	572.71/808.96	1040.9	680.66	-0.61209	64228	52765	1.5683	0.058408	0.94159	0.11682	0.53233	FALSE
ABLIM3_+_148521451.23-P1P2.h5	ABLIM3	2625/2813.3	3605.1/3499.8	2717.5	3552	0.38622	240310	138470	2.2426	0.98754	0.012463	0.024925	0.2932	TRUE
ABO_-_136130692.23-P2.h1	ABO	2832/2833.8	2710/2175.4	2832.9	2428	-0.22238	98666	144380	1.0654	0.14335	0.85665	0.2867	0.72131	FALSE
ABO_-_136130921.23-P2.h1	ABO	1368.3/1193	1505.7/1194.7	1277.7	1341.2	0.070011	22913	64838	0.24969	0.59859	0.40141	0.80282	0.95483	TRUE
ABO_-_136130955.23-P2.h1	ABO	1282.5/1059.6	703.57/1108.8	1165.7	883.24	-0.39994	59799	59129	1.1617	0.12268	0.87732	0.24537	0.68706	FALSE
ABO_-_136130959.23-P2.h1	ABO	412.71/581.71	826.83/391.99	489.98	569.31	0.21609	41315	24737	0.5044	0.69273	0.30727	0.61454	0.89575	TRUE
ABO_-_136130966.23-P2.h1	ABO	749.83/807.18	713.05/994.8	777.98	842.22	0.11433	15736	39375	0.32376	0.62692	0.37308	0.74615	0.93684	TRUE
ABO_-_136150219.23-P1.h1	ABO	1293.9/1469.6	593.57/2775.1	1379	1283.5	-0.10345	883640	70008	0.36087	0.3591	0.6409	0.71819	0.92825	FALSE
ABO_-_136150600.23-P1.h1	ABO	1061.8/1172	1515.2/1080.7	1115.5	1279.6	0.19785	44638	56570	0.69	0.7549	0.2451	0.49019	0.84378	TRUE
ABO_-_136150606.23-P1.h1	ABO	1950.2/1916.3	1610/2453.4	1933.1	1987.5	0.039988	122640	98322	0.17336	0.56882	0.43118	0.86237	0.96914	TRUE
ABO_+_136150190.23-P1.h1	ABO	385.71/237.31	68.271/473.19	302.55	179.79	-0.74764	36021	15235	0.99459	0.15394	0.84606	0.30789	0.73718	FALSE
ABO_+_136150601.23-P1.h1	ABO	1268.7/1550.9	1105.6/1140	1402.7	1122.7	-0.32101	41090	71221	1.0493	0.14702	0.85298	0.29404	0.72695	FALSE
ABR_-_1083256.23-P1P2.h4	ABR	388.11/601.62	263.6/173.35	483.22	213.77	-1.1729	36078	24394	1.7252	0.041298	0.9587	0.082596	0.47351	FALSE
ABR_-_1083263.23-P1P2.h4	ABR	685.65/974	864.76/791.78	817.21	827.47	0.01798	14807	41372	0.050447	0.5201	0.4799	0.95979	0.99119	TRUE
ABR_+_1082842.23-P1P2.h4	ABR	1115.2/1226.4	1264.9/1970.9	1169.4	1578.9	0.43278	153440	59318	1.6812	0.95364	0.046362	0.092723	0.49365	TRUE
ABR_+_1082862.23-P1P2.h4	ABR	52.188/113.54	73.96/112.44	76.986	91.195	0.24148	933.84	3848.2	0.22906	0.54138	0.45862	0.91724	0.98213	TRUE
ABR_+_1083266.23-P1P2.h4	ABR	275.94/408.97	809.76/199.9	335.94	402.36	0.25958	77908	16926	0.51054	0.69366	0.30634	0.61268	0.89534	TRUE
ABRA_-_107782350.23-P1P2.h5	ABRA	458.3/498.84	356.52/490.37	478.14	418.13	-0.19306	4292.7	24136	0.38628	0.34897	0.65103	0.69793	0.92255	FALSE
ABRA_+_107782019.23-P1P2.h5	ABRA	181.16/433.19	37.928/435.71	280.15	128.64	-1.1168	47608	14101	1.2759	0.092687	0.90731	0.18537	0.62801	FALSE
ABRA_+_107782392.23-P1P2.h5	ABRA	685.05/948.71	997.51/860.49	806.17	926.47	0.20043	19007	40810	0.5955	0.72424	0.27576	0.55153	0.87063	TRUE
ABRA_+_107782399.23-P1P2.h5	ABRA	250.74/234.08	202.92/184.28	242.27	193.37	-0.32373	901.72	12185	0.44297	0.3193	0.6807	0.63861	0.90289	FALSE
ABRA_+_107782422.23-P1P2.h5	ABRA	1796.6/1733.3	1486.8/1880.3	1764.7	1672	-0.077776	28741	89709	0.30939	0.37851	0.62149	0.75703	0.94018	FALSE
ABRACL_-_139350119.23-P1P2.h7	ABRACL	1083.4/807.18	1678.3/1049.5	935.13	1327.2	0.50464	139230	47376	1.8011	0.96415	0.035847	0.071693	0.44892	TRUE
ABRACL_+_139349876.23-P1P2.h7	ABRACL	1435.5/1430.9	1437.5/1219.7	1433.2	1324.1	-0.11411	11570	72775	0.40428	0.343	0.657	0.68601	0.91879	FALSE
ABRACL_+_139349879.23-P1P2.h7	ABRACL	1283.7/1071.9	1204.2/641.86	1173.1	879.17	-0.41565	83445	59503	1.2048	0.11414	0.88586	0.22828	0.67229	FALSE
ABRACL_+_139349931.23-P1P2.h7	ABRACL	1463.7/1747.8	3129.1/2467.5	1599.5	2778.7	0.79643	572190	81267	4.1365	0.99998	1.7633e-05	3.5267e-05	0.0065379	TRUE
ABRACL_+_139350209.23-P1P2.h7	ABRACL	1476.3/1719.8	1532.3/1104.1	1593.4	1300.7	-0.29262	67005	80958	1.0287	0.15181	0.84819	0.30362	0.73412	FALSE
ABT1_-_26597263.23-P1P2.h5	ABT1	563.87/415.97	2034.8/159.29	484.31	569.42	0.23313	808820	24449	0.54433	0.70661	0.29339	0.58679	0.88487	TRUE
ABT1_-_26597427.23-P1P2.h5	ABT1	908.8/482.16	1541.8/804.27	661.96	1113.6	0.74948	204640	33474	2.4683	0.99321	0.0067883	0.013577	0.22416	TRUE
ABT1_-_26597617.23-P1P2.h5	ABT1	923.19/511.75	1172/391.99	687.35	677.8	-0.020153	137010	34765	0.051212	0.47952	0.52048	0.95904	0.99097	FALSE
ABT1_+_26597184.23-P1P2.h5	ABT1	780.43/793.73	893.21/721.5	787.05	802.78	0.028509	5087.5	39837	0.078799	0.53139	0.46861	0.93723	0.98615	TRUE
ABT1_+_26597412.23-P1P2.h5	ABT1	290.34/228.7	367.9/234.25	257.68	293.57	0.18743	4222.6	12964	0.31519	0.61919	0.38081	0.76161	0.9417	TRUE
ABTB1_-_127392198.23-P1P2.h2	ABTB1	609.46/597.32	893.21/406.04	603.36	602.24	-0.0026852	41042	30496	0.0064354	0.49729	0.50271	0.99459	0.99873	FALSE
ABTB1_+_127391808.23-P1P2.h2	ABTB1	857.81/720.55	493.07/487.25	786.19	490.15	-0.68055	33426	39793	1.484	0.068861	0.93114	0.13772	0.56601	FALSE
ABTB1_+_127391828.23-P1P2.h2	ABTB1	711.44/495.07	788.9/702.76	593.48	744.59	0.32676	15943	29993	0.87253	0.80848	0.19152	0.38304	0.78544	TRUE
ABTB1_+_127391831.23-P1P2.h2	ABTB1	1208.1/1167.2	1010.8/882.36	1187.5	944.39	-0.33014	22491	60238	0.99045	0.16098	0.83902	0.32195	0.74796	FALSE
ABTB1_+_127392221.23-P1P2.h2	ABTB1	1531.5/1951.2	1424.2/1430.5	1728.7	1427.4	-0.27613	62483	87868	1.0164	0.15471	0.84529	0.30942	0.73847	FALSE
ABTB2_-_34379074.23-P1P2.h3	ABTB2	1006.6/1163.4	792.7/829.26	1082.2	810.77	-0.4161	29522	54868	1.1586	0.12331	0.87669	0.24662	0.6881	FALSE
ABTB2_-_34379146.23-P1P2.h3	ABTB2	670.65/682.34	523.41/523.17	676.47	523.29	-0.3698	7879.2	34212	0.82817	0.20369	0.79631	0.40737	0.79937	FALSE
ABTB2_-_34379310.23-P1P2.h3	ABTB2	1436.7/1368.4	1373/1728.8	1402.1	1540.7	0.13582	29274	71192	0.51913	0.69816	0.30184	0.60367	0.89184	TRUE
ABTB2_-_34379465.23-P1P2.h3	ABTB2	707.24/891.13	618.23/457.58	793.88	531.87	-0.57695	33162	40184	1.307	0.095567	0.90443	0.19113	0.63501	FALSE
ABTB2_-_34379521.23-P1P2.h3	ABTB2	836.21/769.52	1429.9/790.22	802.17	1063	0.4057	101850	40606	1.2943	0.90221	0.097787	0.19557	0.63964	TRUE
ACAA1_-_38178168.23-P1P2.h3	ACAA1	545.88/462.25	489.27/652.79	502.33	565.15	0.16969	7146.7	25364	0.39446	0.6531	0.3469	0.6938	0.92106	TRUE
ACAA1_-_38178575.23-P1P2.h3	ACAA1	560.27/505.84	718.74/466.95	532.36	579.32	0.12175	12329	26889	0.2864	0.61249	0.38751	0.77503	0.94622	TRUE
ACAA1_+_38178488.23-P1P2.h3	ACAA1	1635.2/1411	1297.1/1152.5	1519	1222.7	-0.31279	41688	77156	1.0666	0.14308	0.85692	0.28616	0.72081	FALSE
ACAA1_+_38178517.23-P1P2.h3	ACAA1	778.03/842.16	711.15/1094.7	809.46	882.35	0.12424	28258	40977	0.36007	0.64059	0.35941	0.71882	0.92834	TRUE
ACAA1_+_38178570.23-P1P2.h3	ACAA1	532.68/362.69	383.07/331.08	439.55	356.13	-0.30285	8063.7	22178	0.56014	0.28656	0.71344	0.57312	0.87944	FALSE
ACAA2_-_47339449.23-P1P2.h3	ACAA2	544.08/488.62	800.28/1055.7	515.6	919.17	0.83284	69389	26038	2.501	0.9938	0.006197	0.012394	0.21507	TRUE
ACAA2_-_47339855.23-P1P2.h3	ACAA2	1659.8/1401.3	1274.4/991.68	1525.1	1124.2	-0.43968	77806	77468	1.4404	0.07488	0.92512	0.14976	0.58325	FALSE
ACAA2_-_47339858.23-P1P2.h3	ACAA2	209.35/183.5	36.032/143.68	196	71.975	-1.4327	6619.3	9846.6	1.2499	0.083566	0.91643	0.16713	0.60553	FALSE
ACAA2_-_47339876.23-P1P2.h3	ACAA2	688.05/587.09	616.33/626.24	635.57	621.27	-0.032784	1804.8	32132	0.079787	0.4681	0.5319	0.9362	0.98599	FALSE
ACAA2_+_47339850.23-P1P2.h3	ACAA2	1263.9/1317.3	851.49/1691.3	1290.3	1200.1	-0.10457	119940	65486	0.35281	0.36212	0.63788	0.72423	0.93019	FALSE
ACACA_-_35715847.23-P1P2.h1	ACACA	110.38/72.108	439.97/1.5617	89.215	26.942	-1.691	53122	4463	0.93216	0.093233	0.90677	0.18647	0.62923	FALSE
ACACA_-_35715992.23-P1P2.h1	ACACA	1787.6/2403.8	2256.7/1541.4	2072.9	1865.1	-0.15236	162750	105470	0.64001	0.26108	0.73892	0.52216	0.85814	FALSE
ACACA_-_35716002.23-P1P2.h1	ACACA	310.13/523.59	257.91/651.23	402.97	409.84	0.024322	34998	20323	0.048177	0.51808	0.48192	0.96384	0.9922	TRUE
ACACA_+_35715534.23-P1P2.h1	ACACA	667.65/667.81	1020.3/1143.2	667.73	1080	0.69283	60513	33768	2.2433	0.98756	0.012439	0.024878	0.29291	TRUE
ACACA_+_35715655.23-P1P2.h1	ACACA	1100.8/786.2	838.21/293.6	930.28	496.1	-0.90568	121010	47129	2	0.022742	0.97726	0.045484	0.37455	FALSE
ACACB_-_109569178.23-P1.h1	ACACB	2097.1/1705.8	1382.5/2804.8	1891.4	1969.2	0.058099	381100	96188	0.25074	0.59899	0.40101	0.80201	0.95451	TRUE
ACACB_-_109569231.23-P1.h1	ACACB	1641.2/1407.2	2084.1/1819.4	1519.7	1947.3	0.35744	82165	77194	1.5389	0.93808	0.06192	0.12384	0.54533	TRUE
ACACB_-_109569639.23-P1.h1	ACACB	659.25/667.27	434.28/512.24	663.25	471.65	-0.49096	13165	33540	1.0462	0.14761	0.85239	0.29521	0.72802	FALSE
ACACB_-_109592496.23-P2.h1	ACACB	265.74/333.64	1043/1204.1	297.76	1120.7	1.9086	255260	14992	6.7206	1	9.1172e-12	1.8234e-11	2.506e-08	TRUE
ACACB_-_109592519.23-P2.h1	ACACB	673.65/1025.1	612.54/1956.8	831.01	1094.8	0.39735	402000	42074	1.2862	0.90081	0.099192	0.19838	0.64256	TRUE
ACACB_+_109569160.23-P1.h1	ACACB	803.22/708.17	677.02/1161.9	754.2	886.92	0.23358	50149	38165	0.67938	0.75154	0.24846	0.49692	0.84697	TRUE
ACACB_+_109569170.23-P1.h1	ACACB	830.21/614	974.75/712.13	713.97	833.16	0.22244	24370	36119	0.62716	0.7347	0.2653	0.5306	0.86171	TRUE
ACACB_+_109592574.23-P2.h1	ACACB	753.43/746.91	788.9/779.29	750.17	784.08	0.063709	406.12	37960	0.17407	0.56907	0.43093	0.86186	0.96903	TRUE
ACACB_+_109592655.23-P2.h1	ACACB	500.89/781.35	783.21/618.43	625.6	695.96	0.15354	18989	31626	0.39567	0.65375	0.34625	0.6925	0.92066	TRUE
ACACB_+_109592908.23-P2.h1	ACACB	1369.5/1689.7	735.8/1753.8	1521.2	1136	-0.42094	223880	77270	1.3858	0.082907	0.91709	0.16581	0.6043	FALSE
ACAD10_-_112123894.23-P1P2.h3	ACAD10	1220.7/797.5	2770.6/774.6	986.68	1465	0.56977	935620	50002	2.1391	0.98378	0.016216	0.032431	0.32769	TRUE
ACAD10_-_112123907.23-P1P2.h3	ACAD10	987.98/686.64	1020.3/791.78	823.65	898.79	0.12582	25578	41699	0.36799	0.64355	0.35645	0.7129	0.92664	TRUE
ACAD10_-_112123925.23-P1P2.h3	ACAD10	646.06/619.38	301.53/843.32	632.58	504.28	-0.32644	52155	31980	0.71743	0.2364	0.7636	0.4728	0.83459	FALSE
ACAD10_-_112124210.23-P1P2.h3	ACAD10	1178.1/1035.9	931.13/701.2	1104.7	808.03	-0.45072	40756	56018	1.2536	0.105	0.895	0.21	0.65452	FALSE
ACAD10_+_112124115.23-P1P2.h3	ACAD10	1445.7/1303.3	1259.2/894.85	1372.7	1061.5	-0.37054	55465	69686	1.1787	0.11926	0.88074	0.23853	0.68162	FALSE
ACAD11_-_132378623.23-P1P2.h3	ACAD11	220.15/259.38	47.41/256.12	238.96	110.23	-1.1092	11590	12018	1.1743	0.10707	0.89293	0.21415	0.65868	FALSE
ACAD11_-_132378633.23-P1P2.h3	ACAD11	403.11/382.61	616.33/584.07	392.72	599.99	0.61015	14739	19804	1.4728	0.92941	0.070586	0.14117	0.57036	TRUE
ACAD11_-_132379444.23-P1P2.h3	ACAD11	319.73/301.35	443.76/185.84	310.4	287.18	-0.11179	11414	15633	0.18571	0.42257	0.57743	0.84514	0.96455	FALSE
ACAD11_+_132378312.23-P1P2.h3	ACAD11	857.81/1067.6	618.23/1072.9	956.99	814.43	-0.23245	46971	48489	0.6474	0.25868	0.74132	0.51736	0.85595	FALSE
ACAD11_+_132379379.23-P1P2.h3	ACAD11	565.07/385.83	231.36/288.91	466.93	258.54	-0.85034	21912	23568	1.3574	0.086245	0.91376	0.17249	0.61216	FALSE
ACAD8_-_134123448.23-P1P2.h1	ACAD8	1070.8/847.54	1289.6/576.27	952.64	862.06	-0.14399	95444	48268	0.4123	0.34006	0.65994	0.68011	0.91726	FALSE
ACAD8_-_134123455.23-P1P2.h1	ACAD8	409.71/491.31	422.9/758.98	448.66	566.55	0.33592	26875	22640	0.78351	0.78303	0.21697	0.43395	0.81446	TRUE
ACAD8_-_134123502.23-P1P2.h1	ACAD8	941.79/908.89	409.62/1022.9	925.19	647.32	-0.51461	80373	46870	1.2835	0.099647	0.90035	0.19929	0.64324	FALSE
ACAD8_-_134123507.23-P1P2.h1	ACAD8	426.5/882.52	606.85/607.5	613.52	607.17	-0.014977	35966	31012	0.036038	0.4855	0.5145	0.971	0.99372	FALSE
ACAD8_+_134123511.23-P1P2.h1	ACAD8	534.48/707.09	1221.3/240.5	614.76	541.99	-0.18143	182290	31075	0.41278	0.33972	0.66028	0.67945	0.91726	FALSE
ACAD9_-_128598499.23-P1P2.h4	ACAD9	584.87/355.16	580.3/299.85	455.77	417.14	-0.12748	22684	23001	0.25471	0.39867	0.60133	0.79735	0.95332	FALSE
ACAD9_-_128598508.23-P1P2.h4	ACAD9	1030.6/1238.2	500.65/285.79	1129.6	378.26	-1.5759	214160	57288	3.1392	0.00084584	0.99915	0.0016917	0.08095	FALSE
ACAD9_-_128598528.23-P1P2.h4	ACAD9	925.59/833.01	1575.9/1360.2	878.08	1464.1	0.73693	126850	44471	2.7789	0.99727	0.0027269	0.0054539	0.14704	TRUE
ACAD9_-_128598541.23-P1P2.h4	ACAD9	682.65/991.76	1380.6/1105.7	822.82	1235.5	0.58588	84803	41657	2.022	0.97841	0.021588	0.043176	0.36629	TRUE
ACAD9_+_128598604.23-P1P2.h4	ACAD9	669.45/813.64	775.63/232.69	738.03	424.85	-0.79529	76653	37343	1.6207	0.052482	0.94752	0.10496	0.51553	FALSE
ACADL_-_211089695.23-P1P2.h3	ACADL	455.3/459.02	4462.2/888.61	457.15	1991.3	2.1205	4268300	23071	10.1	1	2.7591e-24	5.5181e-24	4.0626e-20	TRUE
ACADL_-_211090030.23-P1P2.h3	ACADL	604.66/793.73	673.22/863.62	692.78	762.5	0.13816	13662	35041	0.37247	0.64519	0.35481	0.70962	0.92573	TRUE
ACADL_-_211090048.23-P1P2.h3	ACADL	422.31/820.1	665.64/551.28	588.51	605.77	0.041634	29028	29741	0.10009	0.53971	0.46029	0.92057	0.98286	TRUE
ACADL_-_211090095.23-P1P2.h3	ACADL	382.11/342.78	73.96/463.82	361.92	185.26	-0.96232	32799	18242	1.308	0.092098	0.9079	0.1842	0.62626	FALSE
ACADL_+_211089722.23-P1P2.h3	ACADL	161.36/126.46	108.1/4.6851	142.85	22.654	-2.6044	7029.2	7164.2	1.4201	0.033597	0.9664	0.067194	0.43871	FALSE
ACADM_-_76190475.23-P1P2.h2	ACADM	852.41/690.95	481.69/507.55	767.45	494.45	-0.6332	30436	38839	1.3852	0.082947	0.91705	0.16589	0.6043	FALSE
ACADM_-_76190633.23-P1P2.h2	ACADM	1229.1/1476.1	1642.3/1557	1347	1599.1	0.24738	31817	68374	0.96422	0.83253	0.16747	0.33494	0.75609	TRUE
ACADM_+_76190107.23-P1P2.h2	ACADM	1570.4/1415.3	1687.8/1207.2	1490.8	1427.4	-0.062681	43370	75720	0.2305	0.40885	0.59115	0.8177	0.95846	FALSE
ACADM_+_76190432.23-P1P2.h2	ACADM	1099/1126.3	802.18/1101	1112.5	939.79	-0.24321	23773	56417	0.72731	0.23352	0.76648	0.46703	0.83157	FALSE
ACADM_+_76190695.23-P1P2.h2	ACADM	935.19/922.34	1081/841.75	928.74	953.88	0.038492	9936.8	47051	0.1159	0.54613	0.45387	0.90774	0.97986	TRUE
ACADS_-_121163653.23-P1P2.h1	ACADS	341.32/331.48	164.99/296.72	336.37	221.26	-0.60205	6778	16948	0.88418	0.18431	0.81569	0.36863	0.77557	FALSE
ACADS_-_121163657.23-P1P2.h1	ACADS	682.05/705.48	430.48/1088.5	693.66	684.54	-0.019072	75575	35086	0.048702	0.48052	0.51948	0.96105	0.99151	FALSE
ACADS_-_121163671.23-P1P2.h1	ACADS	793.02/1009.5	1147.3/1133.8	894.75	1140.5	0.34982	27082	45319	1.1546	0.87587	0.12413	0.24827	0.6898	TRUE
ACADS_+_121163685.23-P1P2.h1	ACADS	586.67/898.67	604.95/773.04	726.1	683.85	-0.086363	22059	36736	0.22043	0.41272	0.58728	0.82545	0.95997	FALSE
ACADS_+_121164090.23-P1P2.h1	ACADS	382.11/473.55	305.32/309.22	425.38	307.26	-0.46799	6289.3	21460	0.80633	0.20857	0.79143	0.41713	0.80531	FALSE
ACADSB_-_124768552.23-P1P2.h1	ACADSB	1356.3/1638.6	1936.2/1180.6	1490.8	1512	0.020338	110620	75716	0.076968	0.53068	0.46932	0.93865	0.98655	TRUE
ACADSB_+_124768874.23-P1P2.h1	ACADSB	1243.5/1518.6	855.28/1591.4	1374.2	1166.7	-0.23602	112940	69764	0.78574	0.21601	0.78399	0.43202	0.81347	FALSE
ACADSB_+_124768891.23-P1P2.h1	ACADSB	951.39/1226.9	957.68/1361.8	1080.4	1142	0.079924	41781	54779	0.26319	0.6038	0.3962	0.79241	0.95174	TRUE
ACADSB_+_124768941.23-P1P2.h1	ACADSB	695.24/1039.1	817.35/949.51	849.97	880.96	0.051605	22840	43039	0.14938	0.55936	0.44064	0.88127	0.974	TRUE
ACADSB_+_124768944.23-P1P2.h1	ACADSB	2388.1/1970.6	2524.1/2617.4	2169.3	2570.3	0.24461	81817	110400	1.2069	0.88627	0.11373	0.22747	0.67179	TRUE
ACADVL_-_7123221.23-P1P2.h3	ACADVL	443.3/464.94	49.307/471.63	453.99	152.57	-1.567	54111	22911	1.9914	0.021895	0.9781	0.04379	0.36812	FALSE
ACADVL_-_7123283.23-P1P2.h3	ACADVL	1764.8/1368.4	1266.8/824.58	1554	1022	-0.60408	152040	78947	1.8934	0.029153	0.97085	0.058306	0.41438	FALSE
ACADVL_-_7123639.23-P1P2.h3	ACADVL	839.21/612.38	919.76/651.23	716.88	773.93	0.11032	21936	36267	0.29957	0.61772	0.38228	0.76457	0.94262	TRUE
ACADVL_-_7123665.23-P1P2.h3	ACADVL	391.71/293.82	282.56/217.08	339.25	247.67	-0.4524	5246.7	17094	0.70051	0.2382	0.7618	0.4764	0.83617	FALSE
ACADVL_-_7123677.23-P1P2.h3	ACADVL	455.3/770.05	686.5/938.58	592.12	802.7	0.43834	41135	29925	1.2173	0.88823	0.11177	0.22355	0.66816	TRUE
ACAN_-_89346701.23-P1P2.h1	ACAN	260.94/234.08	43.617/106.2	247.15	68.068	-1.8451	12026	12432	1.6061	0.041349	0.95865	0.082698	0.47375	FALSE
ACAN_-_89347101.23-P1P2.h1	ACAN	716.84/843.24	309.11/776.16	777.48	489.83	-0.66543	60412	39350	1.4501	0.073479	0.92652	0.14696	0.57936	FALSE
ACAN_+_89347139.23-P1P2.h1	ACAN	91.779/97.4	172.57/270.17	94.548	215.93	1.1829	7254.5	4731.2	1.7647	0.9576	0.042397	0.084794	0.47817	TRUE
ACAN_+_89347148.23-P1P2.h1	ACAN	80.382/89.867	331.87/131.18	84.992	208.66	1.2858	14715	4250.6	1.8969	0.968	0.031999	0.063999	0.4306	TRUE
ACAN_+_89347151.23-P1P2.h1	ACAN	59.387/82.333	366.01/0	69.926	5.9507	-3.3511	41715	3493.5	1.0824	0.023989	0.97601	0.047977	0.3828	FALSE
ACAP1_-_7239866.23-P1P2.h4	ACAP1	810.42/648.44	210.5/602.81	724.92	356.23	-1.0229	69530	36676	1.9252	0.027031	0.97297	0.054061	0.40186	FALSE
ACAP1_-_7240242.23-P1P2.h4	ACAP1	700.04/1026.7	1938.1/1085.4	847.8	1450.4	0.77393	287360	42929	2.9083	0.99818	0.0018169	0.0036338	0.12082	TRUE
ACAP1_+_7239854.23-P1P2.h4	ACAP1	443.9/479.47	394.45/401.36	461.34	397.89	-0.21297	1577.2	23284	0.41584	0.33794	0.66206	0.67588	0.91617	FALSE
ACAP1_+_7239956.23-P1P2.h4	ACAP1	731.24/434.27	259.81/134.31	563.52	186.8	-1.5878	72620	28471	2.2326	0.012374	0.98763	0.024748	0.29219	FALSE
ACAP1_+_7240320.23-P1P2.h4	ACAP1	488.89/555.88	337.56/907.35	521.31	553.44	0.086125	59855	26328	0.19802	0.57821	0.42179	0.84358	0.96413	TRUE
ACAP2_-_195163352.23-P1P2.h3	ACAP2	1491.9/946.56	790.8/1432.1	1188.3	1064.2	-0.15905	124190	60282	0.50565	0.30655	0.69345	0.6131	0.89538	FALSE
ACAP2_-_195163362.23-P1P2.h3	ACAP2	166.76/245.92	132.75/204.58	202.51	164.8	-0.29568	2408.5	10176	0.37387	0.33949	0.66051	0.67898	0.91716	FALSE
ACAP2_-_195163395.23-P1P2.h3	ACAP2	224.35/154.44	288.25/206.14	186.14	243.77	0.38726	3089.1	9348.8	0.59596	0.71672	0.28328	0.56656	0.87695	TRUE
ACAP2_-_195163655.23-P1P2.h3	ACAP2	491.89/483.23	439.97/546.59	487.54	490.39	0.0083851	1921.1	24614	0.018151	0.50678	0.49322	0.98645	0.99718	TRUE
ACAP2_+_195163707.23-P1P2.h3	ACAP2	1086.4/990.15	817.35/1196.3	1037.1	988.82	-0.068757	25930	52573	0.21072	0.41655	0.58345	0.8331	0.96209	FALSE
ACAP3_-_1243095.23-P1P2.h5	ACAP3	367.12/372.92	929.24/1001	370.01	964.47	1.3798	125490	18652	4.3528	0.99999	6.7443e-06	1.3489e-05	0.0030827	TRUE
ACAP3_-_1243221.23-P1P2.h5	ACAP3	153.57/151.21	147.92/18.74	152.38	52.709	-1.5139	5434	7645	1.14	0.090129	0.90987	0.18026	0.62131	FALSE
ACAP3_-_1243235.23-P1P2.h5	ACAP3	0/82.871	134.64/23.425	2.7805	56.202	3.9194	6698.5	136.52	4.5722	1	4.0624e-06	8.1247e-06	0.002078	TRUE
ACAP3_+_1243258.23-P1P2.h5	ACAP3	638.86/626.91	565.13/685.58	632.86	622.45	-0.023884	2463.9	31995	0.058182	0.4767	0.5233	0.95339	0.9897	FALSE
ACAP3_+_1243337.23-P1P2.h5	ACAP3	796.62/948.17	762.35/1022.9	869.1	883.08	0.022988	15335	44013	0.066614	0.52655	0.47345	0.94691	0.98834	TRUE
ACAT1_-_107992364.23-P1P2.h1	ACAT1	1122.9/1375.4	1071.5/944.83	1242.8	1006.2	-0.30447	32812	63060	0.94236	0.173	0.827	0.34601	0.76282	FALSE
ACAT1_-_107992733.23-P1P2.h1	ACAT1	882.4/983.69	1365.4/696.52	931.67	975.21	0.06583	80583	47200	0.20043	0.57942	0.42058	0.84116	0.96362	TRUE
ACAT1_+_107992288.23-P1P2.h1	ACAT1	31.793/71.032	0/103.07	47.53	3.112	-3.5609	4076.7	2369.6	0.91247	0.019541	0.98046	0.039081	0.35233	FALSE
ACAT1_+_107992310.23-P1P2.h1	ACAT1	844.01/762.52	578.4/874.55	802.23	711.23	-0.17348	17810	40609	0.45159	0.32576	0.67424	0.65152	0.90757	FALSE
ACAT1_+_107992321.23-P1P2.h1	ACAT1	1129.5/958.4	1115.1/885.48	1040.5	993.67	-0.06631	14343	52743	0.20371	0.41929	0.58071	0.83857	0.96304	FALSE
ACAT2_-_160183054.23-P1P2.h1	ACAT2	40.191/301.35	66.374/115.57	110.11	87.586	-0.32681	15316	5514.4	0.30329	0.3349	0.6651	0.66979	0.91397	FALSE
ACAT2_-_160183095.23-P1P2.h1	ACAT2	323.93/519.83	172.57/790.22	410.35	369.31	-0.15162	76340	20697	0.28525	0.38639	0.61361	0.77279	0.94545	FALSE
ACAT2_-_160183174.23-P1P2.h1	ACAT2	608.26/815.26	1365.4/862.06	704.2	1084.9	0.62283	105220	35622	2.0173	0.97816	0.021837	0.043674	0.36784	TRUE
ACAT2_+_160183436.23-P1P2.h1	ACAT2	133.17/114.08	30.342/73.4	123.26	47.202	-1.3662	2261.1	6176.7	0.96772	0.1149	0.8851	0.2298	0.67384	FALSE
ACAT2_+_160183505.23-P1P2.h1	ACAT2	283.14/233.55	400.14/684.02	257.15	523.17	1.0218	42167	12937	2.3388	0.99021	0.0097888	0.019578	0.26214	TRUE
ACBD3_-_226373992.23-P1P2.h4	ACBD3	1347.3/1175.3	2135.4/1550.8	1258.3	1819.7	0.53185	176730	63853	2.2216	0.98685	0.013154	0.026307	0.30075	TRUE
ACBD3_-_226374403.23-P1P2.h4	ACBD3	719.24/632.29	242.74/887.04	674.37	464.05	-0.53829	79494	34105	1.1389	0.12727	0.87273	0.25453	0.69554	FALSE
ACBD3_-_226374411.23-P1P2.h4	ACBD3	441.5/641.98	451.34/463.82	532.39	457.54	-0.21813	9135.3	26890	0.45643	0.32365	0.67635	0.64729	0.90625	FALSE
ACBD3_+_226374329.23-P1P2.h4	ACBD3	424.71/384.76	180.16/446.65	404.24	283.68	-0.50944	15439	20387	0.84436	0.19737	0.80263	0.39475	0.79219	FALSE
ACBD3_+_226374366.23-P1P2.h4	ACBD3	911.2/747.99	1378.7/1068.2	825.57	1213.6	0.55522	73084	41797	1.8977	0.97113	0.028865	0.057731	0.41248	TRUE
ACBD4_-_43210055.23-P2.h6	ACBD4	1119.9/927.72	891.31/983.87	1019.3	936.45	-0.12221	10084	51665	0.36458	0.35771	0.64229	0.71542	0.92728	FALSE
ACBD4_-_43213050.23-P1.h6	ACBD4	416.91/463.86	384.97/296.72	439.76	337.98	-0.37879	5002.6	22189	0.68327	0.24603	0.75397	0.49206	0.84476	FALSE
ACBD4_-_43213072.23-P1.h6	ACBD4	899.2/608.62	766.15/1860	739.78	1193.8	0.6896	329420	37432	2.3465	0.99052	0.0094772	0.018954	0.25786	TRUE
ACBD4_-_43213075.23-P1.h6	ACBD4	1145.1/1090.2	1183.4/384.18	1117.4	674.27	-0.72784	153250	56662	1.8614	0.031343	0.96866	0.062686	0.42716	FALSE
ACBD4_+_43210021.23-P2.h6	ACBD4	1301.7/1122.5	984.23/1268.1	1208.8	1117.2	-0.11361	21310	61326	0.36995	0.35571	0.64429	0.71142	0.92606	FALSE
ACBD4_+_43210042.23-P2.h6	ACBD4	1324.5/1059	1388.2/1396.2	1184.4	1392.2	0.23304	25227	60079	0.84781	0.80173	0.19827	0.39654	0.79336	TRUE
ACBD4_+_43210060.23-P2.h6	ACBD4	57.587/86.638	39.824/0	70.637	1.8981	-4.6275	2875	3529.1	1.1571	0.0072567	0.99274	0.014513	0.23057	FALSE
ACBD4_+_43210408.23-P2.h6	ACBD4	241.75/487.54	163.09/329.52	343.31	231.83	-0.56446	20081	17299	0.84763	0.19468	0.80532	0.38936	0.78894	FALSE
ACBD4_+_43213087.23-P1.h6	ACBD4	842.21/624.76	821.14/348.26	725.38	534.77	-0.43912	54283	36699	0.995	0.1598	0.8402	0.31961	0.74663	FALSE
ACBD4_+_43213412.23-P1.h6	ACBD4	583.07/507.45	276.88/388.86	543.95	328.13	-0.72747	18447	27477	1.302	0.095994	0.90401	0.19199	0.63612	FALSE
ACBD5_-_27529679.23-P1P2.h4	ACBD5	428.9/492.92	536.68/285.79	459.8	391.64	-0.23093	12180	23206	0.44743	0.32643	0.67357	0.65285	0.90821	FALSE
ACBD5_+_27529332.23-P1P2.h4	ACBD5	201.55/235.16	146.02/398.23	217.71	241.16	0.14693	12100	10943	0.22415	0.58084	0.41916	0.83833	0.96304	TRUE
ACBD5_+_27529682.23-P1P2.h4	ACBD5	1032.4/1208.6	832.52/1749.1	1117	1206.7	0.11134	157520	56646	0.37687	0.64687	0.35313	0.70627	0.925	TRUE
ACBD5_+_27529701.23-P1P2.h4	ACBD5	778.03/783.51	311.01/612.18	780.76	436.35	-0.83794	50954	39517	1.7326	0.041546	0.95845	0.083092	0.47454	FALSE
ACBD5_+_27529710.23-P1P2.h4	ACBD5	1583.6/2314.5	1247.8/1916.2	1914.5	1546.3	-0.30795	211070	97369	1.1799	0.11902	0.88098	0.23804	0.6812	FALSE
ACBD6_-_180471532.23-P1P2.h4	ACBD6	185.96/263.68	574.61/246.75	221.44	376.55	0.76328	31557	11132	1.4702	0.92795	0.072047	0.14409	0.57502	TRUE
ACBD6_-_180471707.23-P1P2.h4	ACBD6	1184.7/1215.6	1541.8/1282.2	1200.1	1406	0.22828	26412	60881	0.83451	0.798	0.202	0.40399	0.79723	TRUE
ACBD6_+_180471319.23-P1P2.h4	ACBD6	947.19/929.88	1160.6/1608.5	938.49	1366.3	0.54142	100940	47547	1.9621	0.97513	0.024875	0.049749	0.38847	TRUE
ACBD6_+_180471354.23-P1P2.h4	ACBD6	1136.7/1106.4	1735.2/1592.9	1121.5	1662.5	0.5676	102630	56872	2.2689	0.98836	0.011636	0.023273	0.28427	TRUE
ACBD6_+_180471617.23-P1P2.h4	ACBD6	1448.1/1393.2	1977.9/2041.1	1420.4	2009.3	0.50012	117650	72122	2.1929	0.98584	0.014156	0.028313	0.3098	TRUE
ACBD7_-_15130379.23-P1P2.h3	ACBD7	355.12/446.64	221.88/638.73	398.26	376.47	-0.080958	31720	20084	0.15374	0.43752	0.56248	0.87503	0.97285	FALSE
ACBD7_-_15130397.23-P1P2.h3	ACBD7	88.78/237.85	320.49/65.591	145.33	145.02	-0.0030218	16280	7289.1	0.0035861	0.47529	0.52471	0.95059	0.98887	FALSE
ACBD7_-_15130438.23-P1P2.h3	ACBD7	156.57/121.08	111.89/220.2	137.68	156.97	0.18785	2451.3	6903.7	0.23211	0.57085	0.42915	0.85829	0.96802	TRUE
ACBD7_+_15130520.23-P1P2.h3	ACBD7	487.69/598.93	521.51/701.2	540.46	604.72	0.1618	9029.7	27300	0.38893	0.65115	0.34885	0.6977	0.92246	TRUE
ACBD7_+_15130776.23-P1P2.h3	ACBD7	842.21/821.18	989.92/156.17	831.63	393.23	-1.0786	160940	42106	2.1365	0.016296	0.9837	0.032592	0.32844	FALSE
ACCS_-_44088090.23-P1P2.h1	ACCS	560.87/883.6	769.94/580.95	703.98	668.8	-0.073848	24255	35611	0.18642	0.426	0.574	0.85201	0.96631	FALSE
ACCS_+_44087946.23-P1P2.h1	ACCS	878.2/926.65	703.57/1380.5	902.1	985.55	0.12751	84419	45694	0.39039	0.65187	0.34813	0.69625	0.92197	TRUE
ACCS_+_44088028.23-P1P2.h1	ACCS	928.59/859.92	367.9/676.21	893.6	498.78	-0.83993	64997	45261	1.8558	0.031728	0.96827	0.063457	0.4293	FALSE
ACCS_+_44088091.23-P1P2.h1	ACCS	826.02/688.26	796.49/646.54	754	717.61	-0.071263	7351.9	38155	0.18628	0.42608	0.57392	0.85216	0.96631	FALSE
ACCS_+_44088215.23-P1P2.h1	ACCS	842.81/894.9	1240.2/1227.5	868.46	1233.9	0.50614	45241	43981	1.7423	0.95927	0.040728	0.081457	0.47147	TRUE
ACCSL_-_44069582.23-ENST00000378832.1.h7	ACCSL	1347.9/1081.6	842/1196.3	1207.4	1003.6	-0.2665	45837	61257	0.82353	0.2051	0.7949	0.41021	0.80124	FALSE
ACCSL_-_44069930.23-ENST00000378832.1.h7	ACCSL	0/79.642	0/76.523	2.7239	2.6681	-0.021773	3795.2	133.72	0.0048235	0.15374	0.84626	0.30748	0.73698	FALSE
ACCSL_+_44069616.23-ENST00000378832.1.h7	ACCSL	2022.7/1945.3	1822.4/1766.3	1983.7	1794.1	-0.14479	13526	100910	0.59659	0.27539	0.72461	0.55078	0.87042	FALSE
ACCSL_+_44069971.23-ENST00000378832.1.h7	ACCSL	2620.8/3502.1	2704.3/2857.9	3029.6	2780	-0.12398	160070	154460	0.63497	0.26272	0.73728	0.52545	0.85961	FALSE
ACCSL_+_44069981.23-ENST00000378832.1.h7	ACCSL	491.89/558.03	697.88/1183.8	523.92	908.92	0.79364	100170	26460	2.3668	0.99102	0.0089772	0.017954	0.2517	TRUE
ACD_-_67693904.23-P1P2.h5	ACD	338.92/514.45	109.99/434.15	417.56	218.55	-0.93091	33597	21063	1.3713	0.083305	0.9167	0.16661	0.6051	FALSE
ACD_-_67693957.23-P1P2.h5	ACD	900.4/559.11	1173.9/482.56	709.52	752.65	0.085013	105400	35893	0.22764	0.59	0.41	0.82	0.95893	TRUE
ACD_-_67694143.23-P1P2.h5	ACD	910/538.66	1399.5/315.46	700.13	664.49	-0.075275	240560	35415	0.18941	0.42483	0.57517	0.84966	0.96585	FALSE
ACD_+_67693748.23-P1P2.h5	ACD	401.91/441.26	303.42/559.09	421.13	411.88	-0.031954	11315	21244	0.063441	0.47369	0.52631	0.94738	0.98843	FALSE
ACD_+_67694124.23-P1P2.h5	ACD	1840.4/1181.7	1340.8/885.48	1474.7	1089.6	-0.43631	162270	74897	1.4073	0.079673	0.92033	0.15935	0.59463	FALSE
ACE_-_61554428.23-P1.h1	ACE	1178.1/1166.1	1153/957.32	1172.1	1050.6	-0.15772	10987	59454	0.49825	0.30915	0.69085	0.61831	0.89717	FALSE
ACE_-_61554458.23-P1.h1	ACE	942.39/965.93	1063.9/643.42	954.09	827.36	-0.20537	33242	48342	0.57637	0.28218	0.71782	0.56435	0.87599	FALSE
ACE_-_61554461.23-P1.h1	ACE	892/968.08	1022.2/940.14	929.26	980.29	0.077046	2958.5	47077	0.23519	0.59297	0.40703	0.81407	0.9578	TRUE
ACE_-_61562238.23-P2.h1	ACE	15.597/60.808	144.13/176.47	30.82	159.48	2.3344	6613.8	1533	3.2861	0.99935	0.00064745	0.0012949	0.069623	TRUE
ACE_-_61562443.23-P2.h1	ACE	372.52/441.8	358.42/454.45	405.68	403.59	-0.0074352	2343.5	20461	0.014615	0.49301	0.50699	0.98602	0.99718	FALSE
ACE_-_61562661.23-P2.h1	ACE	2320.3/2266	2905.3/1533.6	2293	2110.8	-0.11938	320120	116730	0.53323	0.29694	0.70306	0.59387	0.88809	FALSE
ACE_+_61554448.23-P1.h1	ACE	112.77/202.87	549.96/249.87	151.26	370.71	1.2876	38256	7588.4	2.5191	0.99386	0.0061352	0.01227	0.21413	TRUE
ACE_+_61554829.23-P1.h1	ACE	847.01/1217.2	794.59/957.32	1015.4	872.17	-0.21912	35611	51465	0.63131	0.26392	0.73608	0.52783	0.86069	FALSE
ACE_+_61562272.23-P2.h1	ACE	1153.5/1372.2	1407.1/888.61	1258.1	1118.2	-0.16996	57685	63842	0.5538	0.28986	0.71014	0.57972	0.88239	FALSE
ACE_+_61562293.23-P2.h1	ACE	685.05/1157	982.34/663.72	890.27	807.47	-0.14068	58015	45091	0.38995	0.34828	0.65172	0.69656	0.92207	FALSE
ACE2_-_15618594.23-P1P2.h1	ACE2	1234.5/1463.7	917.86/1304	1344.2	1094	-0.29688	52915	68236	0.95782	0.16908	0.83092	0.33815	0.75826	FALSE
ACE2_-_15618975.23-P1P2.h1	ACE2	2278.9/2572.2	2857.9/2408.1	2421.1	2623.4	0.11571	62507	123290	0.57605	0.71771	0.28229	0.56458	0.87614	TRUE
ACE2_-_15619013.23-P1P2.h1	ACE2	1187.1/1429.3	1420.4/1297.8	1302.6	1357.7	0.059751	13159	66110	0.21439	0.58488	0.41512	0.83025	0.96131	TRUE
ACE2_+_15619016.23-P1P2.h1	ACE2	135.57/66.727	60.685/120.25	95.118	85.431	-0.15326	1462	4759.9	0.14041	0.3932	0.6068	0.7864	0.94964	FALSE
ACE2_+_15619087.23-P1P2.h1	ACE2	1591.4/1473.9	620.12/1443	1531.6	945.97	-0.69455	207070	77799	2.0994	0.017889	0.98211	0.035779	0.34017	FALSE
ACER1_-_6333545.23-P1P2.h3	ACER1	241.15/123.23	98.613/95.263	172.39	96.924	-0.82429	4883.1	8654.5	0.81121	0.18251	0.81749	0.36503	0.77331	FALSE
ACER1_-_6333558.23-P1P2.h3	ACER1	1127.1/664.58	823.04/1041.7	865.5	925.92	0.097242	44547	43830	0.28859	0.61354	0.38646	0.77291	0.94554	TRUE
ACER1_+_6333110.23-P1P2.h3	ACER1	712.64/778.66	618.23/869.86	744.92	733.33	-0.02259	11325	37693	0.05969	0.47617	0.52383	0.95234	0.98934	FALSE
ACER1_+_6333137.23-P1P2.h3	ACER1	697.04/814.72	168.78/262.36	753.59	210.44	-1.8355	111280	38134	2.7814	0.0026494	0.99735	0.0052988	0.14533	FALSE
ACER1_+_6333164.23-P1P2.h3	ACER1	311.93/283.59	851.49/596.57	297.42	712.72	1.258	74928	14975	3.3937	0.99965	0.00034743	0.00069486	0.048459	TRUE
ACER2_-_19409474.23-P1P2.h3	ACER2	594.47/482.16	517.72/734	535.38	616.45	0.20307	12530	27042	0.49299	0.68881	0.31119	0.62237	0.89815	TRUE
ACER2_+_19409007.23-P1P2.h3	ACER2	598.67/697.41	293.94/120.25	646.15	188.02	-1.7756	79783	32671	2.5346	0.0054539	0.99455	0.010908	0.20355	FALSE
ACER2_+_19409248.23-P1P2.h3	ACER2	914.8/703.86	487.38/1197.8	802.43	764.07	-0.070578	94366	40620	0.19033	0.42451	0.57549	0.84901	0.96572	FALSE
ACER2_+_19409376.23-P1P2.h3	ACER2	1148.1/1059.6	775.63/1664.8	1103	1136.3	0.042964	139990	55929	0.14111	0.55611	0.44389	0.88779	0.97596	TRUE
ACER2_+_19409383.23-P1P2.h3	ACER2	977.78/934.18	466.52/649.67	955.73	550.53	-0.79468	60017	48425	1.8414	0.032778	0.96722	0.065556	0.43487	FALSE
ACER3_-_76571978.23-P1P2.h4	ACER3	343.12/366.46	371.7/493.5	354.6	428.29	0.27169	4602.3	17871	0.55121	0.70809	0.29191	0.58382	0.88397	TRUE
ACER3_-_76572000.23-P1P2.h4	ACER3	677.85/948.71	415.31/1083.8	801.93	670.92	-0.25697	91125	40594	0.6502	0.25776	0.74224	0.51551	0.85547	FALSE
ACER3_-_76572003.23-P1P2.h4	ACER3	1011.4/1104.2	498.75/1127.5	1056.8	749.92	-0.49431	90014	53574	1.3258	0.092458	0.90754	0.18492	0.62738	FALSE
ACER3_-_76572404.23-P1P2.h4	ACER3	743.23/958.93	1293.3/883.92	844.22	1069.2	0.34049	55024	42747	1.0882	0.86175	0.13825	0.27651	0.71316	TRUE
ACER3_+_76571969.23-P1P2.h4	ACER3	551.28/886.83	807.87/576.27	699.21	682.31	-0.035239	28242	35368	0.089841	0.46415	0.53585	0.92831	0.98442	FALSE
ACHE_-_100493122.23-P1.h1	ACHE	362.92/421.35	421/584.07	391.04	495.88	0.34188	9129.1	19718	0.74657	0.77173	0.22827	0.45654	0.82572	TRUE
ACHE_-_100493427.23-P1.h1	ACHE	818.82/959.47	760.46/1094.7	886.36	912.42	0.041762	22525	44892	0.12301	0.54894	0.45106	0.90212	0.97885	TRUE
ACHE_-_100493486.23-P1.h1	ACHE	872.21/878.75	933.03/838.63	875.47	884.57	0.0149	1528.6	44338	0.043211	0.51723	0.48277	0.96555	0.99253	TRUE
ACHE_-_100494233.23-P2.h1	ACHE	378.52/672.65	650.47/593.44	504.59	621.3	0.29964	18313	25479	0.73116	0.76748	0.23252	0.46505	0.83042	TRUE
ACHE_-_100494236.23-P2.h1	ACHE	847.01/1041.8	1215.6/1319.6	939.37	1266.5	0.43073	43259	47592	1.4997	0.93316	0.066844	0.13369	0.56058	TRUE
ACHE_-_100494578.23-P2.h1	ACHE	1154.1/1066	957.68/2198.9	1109.2	1451.2	0.38737	338710	56247	1.4418	0.92532	0.074678	0.14936	0.58298	TRUE
ACHE_+_100493456.23-P1.h1	ACHE	1271.7/1673.6	1486.8/1789.7	1458.9	1631.2	0.161	51567	74087	0.63322	0.73671	0.26329	0.52659	0.86007	TRUE
ACHE_+_100493473.23-P1.h1	ACHE	635.86/686.11	472.2/393.55	660.5	431.09	-0.61443	19033	33400	1.2553	0.10455	0.89545	0.20909	0.65376	FALSE
ACHE_+_100494559.23-P2.h1	ACHE	39.591/22.063	0/1.5617	29.559	0.30764	-4.5466	558.44	1469.9	0.76296	0.0030596	0.99694	0.0061193	0.15505	FALSE
ACHE_+_100494570.23-P2.h1	ACHE	412.11/190.5	94.82/384.18	280.19	190.89	-0.55132	25455	14103	0.75202	0.21887	0.78113	0.43774	0.8167	FALSE
ACIN1_-_23540292.23-P2.h3	ACIN1	455.3/327.18	432.38/306.09	385.96	363.8	-0.085084	5595.9	19461	0.15886	0.43529	0.56471	0.87058	0.97147	FALSE
ACIN1_-_23540722.23-P2.h3	ACIN1	1111.6/1002	1481.1/646.54	1055.3	978.57	-0.10886	120680	53501	0.33192	0.36997	0.63003	0.73995	0.93504	FALSE
ACIN1_-_23540730.23-P2.h3	ACIN1	413.31/268.52	320.49/184.28	333.14	243.03	-0.45342	9394.1	16784	0.69559	0.23949	0.76051	0.47899	0.83757	FALSE
ACIN1_-_23540744.23-P2.h3	ACIN1	313.73/358.39	677.02/162.42	335.32	331.63	-0.01592	49432	16894	0.028396	0.48613	0.51387	0.97227	0.99402	FALSE
ACIN1_-_23540756.23-P2.h3	ACIN1	986.18/819.02	984.23/854.25	898.72	916.94	0.028918	7578.3	45522	0.085381	0.53401	0.46599	0.93197	0.98522	TRUE
ACIN1_-_23563847.23-P1.h3	ACIN1	149.97/327.18	66.374/391.99	221.52	161.34	-0.45487	25613	11136	0.57023	0.27122	0.72878	0.54243	0.86665	FALSE
ACIN1_-_23563913.23-P1.h3	ACIN1	957.99/843.24	1452.6/1130.7	898.78	1281.6	0.51141	71143	45525	1.7941	0.9636	0.036398	0.072796	0.45172	TRUE
ACIN1_-_23564262.23-P1.h3	ACIN1	709.64/344.4	218.09/332.64	494.37	269.34	-0.87373	47286	24960	1.4244	0.076363	0.92364	0.15273	0.58666	FALSE
ACIN1_-_23564284.23-P1.h3	ACIN1	1043.2/1005.8	508.24/719.94	1024.3	604.9	-0.75888	65214	51918	1.8406	0.032838	0.96716	0.065675	0.4352	FALSE
ACIN1_+_23564314.23-P1.h3	ACIN1	740.83/540.28	610.64/295.16	632.66	424.55	-0.57437	36110	31985	1.1636	0.12211	0.87789	0.24422	0.68611	FALSE
ACKR2_-_42850976.23-P1P2.h6	ACKR2	393.51/321.8	1234.6/320.15	355.85	628.71	0.81935	210840	17935	2.0374	0.97911	0.020886	0.041773	0.36156	TRUE
ACKR2_-_42850992.23-P1P2.h6	ACKR2	1791.8/1713.9	2179/2654.9	1752.4	2405.2	0.45657	187110	89083	2.187	0.98563	0.014371	0.028741	0.31179	TRUE
ACKR2_-_42851020.23-P1P2.h6	ACKR2	2036.5/1622.4	2347.7/1769.4	1817.7	2038.2	0.16504	102310	92422	0.72506	0.76579	0.23421	0.46841	0.8321	TRUE
ACKR2_-_42851479.23-P1P2.h6	ACKR2	694.04/873.91	544.27/1230.6	778.8	818.41	0.071479	89332	39417	0.1995	0.57905	0.42095	0.84191	0.96376	TRUE
ACKR2_+_42850956.23-P1P2.h6	ACKR2	625.06/426.19	398.24/502.87	516.14	447.51	-0.20541	10369	26065	0.42509	0.33493	0.66507	0.66985	0.91397	FALSE
ACKR3_-_237476493.23-P2.h2	ACKR3	1271.1/1096.2	1818.7/1521.1	1180.4	1663.2	0.49436	99540	59877	1.9732	0.97576	0.024238	0.048476	0.38429	TRUE
ACKR3_-_237476505.23-P2.h2	ACKR3	1309.5/1245.8	1464/1183.8	1277.2	1316.5	0.043606	14504	64817	0.15407	0.56122	0.43878	0.87755	0.97334	TRUE
ACKR3_-_237476900.23-P2.h2	ACKR3	864.41/847.54	828.73/465.39	855.93	621.03	-0.46219	37270	43343	1.1283	0.12958	0.87042	0.25916	0.69884	FALSE
ACKR3_-_237478578.23-P1.h2	ACKR3	1013.8/715.7	821.14/707.45	851.8	762.18	-0.16019	20428	43133	0.43153	0.33303	0.66697	0.66606	0.9129	FALSE
ACKR3_-_237478610.23-P1.h2	ACKR3	179.36/269.06	322.39/399.79	219.68	359.01	0.70608	8771.2	11043	1.3259	0.90584	0.094162	0.18832	0.63196	TRUE
ACKR3_+_237476473.23-P2.h2	ACKR3	971.78/746.91	821.14/1069.8	851.96	937.25	0.13748	21304	43141	0.4106	0.65931	0.34069	0.68138	0.91763	TRUE
ACKR3_+_237476822.23-P2.h2	ACKR3	330.53/502.61	695.98/507.55	407.59	594.35	0.54309	22670	20557	1.3026	0.90342	0.096576	0.19315	0.63749	TRUE
ACKR3_+_237478500.23-P1.h2	ACKR3	783.42/661.89	1198.5/823.01	720.1	993.18	0.46331	54223	36431	1.4307	0.92374	0.076259	0.15252	0.58639	TRUE
ACKR3_+_237478916.23-P1.h2	ACKR3	473.89/577.41	991.82/402.92	523.1	632.17	0.27275	71188	26418	0.67105	0.74874	0.25126	0.50252	0.84977	TRUE
ACKR3_+_237478950.23-P1.h2	ACKR3	994.58/1115.5	1496.3/660.6	1053.3	994.21	-0.083245	121520	53398	0.25581	0.39905	0.60095	0.79809	0.95348	FALSE
ACKR4_-_132316111.23-P1P2.h6	ACKR4	558.48/601.62	407.73/676.21	579.65	525.08	-0.14237	12924	29291	0.31881	0.37472	0.62528	0.74943	0.93787	FALSE
ACKR4_-_132316167.23-P1P2.h6	ACKR4	350.92/396.6	458.93/352.94	373.06	402.46	0.10917	2572.5	18807	0.2144	0.58353	0.41647	0.83295	0.96206	TRUE
ACKR4_-_132316171.23-P1P2.h6	ACKR4	43.19/129.69	354.63/320.15	74.857	336.95	2.1554	26192	3741.2	4.285	0.99999	1.0274e-05	2.0548e-05	0.0043578	TRUE
ACKR4_-_132316525.23-P1P2.h6	ACKR4	1127.1/1101.5	1617.6/935.46	1114.3	1230.1	0.1426	87252	56505	0.48743	0.68702	0.31298	0.62595	0.89913	TRUE
ACKR4_+_132316377.23-P1P2.h6	ACKR4	653.25/443.41	635.3/413.85	538.2	512.76	-0.069747	15865	27186	0.15434	0.43836	0.56164	0.87673	0.97319	FALSE
ACLY_-_40074817.23-P1P2.h3	ACLY	131.37/121.08	36.032/28.111	126.12	31.826	-1.9533	3314.5	6320.9	1.186	0.065145	0.93485	0.13029	0.55505	FALSE
ACLY_-_40075090.23-P1P2.h3	ACLY	177.56/275.52	111.89/168.66	221.18	137.38	-0.68317	4727.3	11119	0.7948	0.19897	0.80103	0.39794	0.79378	FALSE
ACLY_-_40075227.23-P1P2.h3	ACLY	205.75/288.97	81.545/74.961	243.84	78.184	-1.6286	11509	12264	1.4958	0.05426	0.94574	0.10852	0.51846	FALSE
ACLY_+_40074807.23-P1P2.h3	ACLY	688.65/864.76	874.24/371.68	771.7	570.05	-0.4363	56927	39056	1.0204	0.15374	0.84626	0.30747	0.73698	FALSE
ACLY_+_40075121.23-P1P2.h3	ACLY	181.76/409.51	153.61/395.11	272.83	246.37	-0.14662	19399	13731	0.22583	0.40475	0.59525	0.80949	0.95671	FALSE
ACMSD_-_135596123.23-P1P2.h6	ACMSD	1354.5/1598.8	2469.1/1024.5	1471.6	1590.5	0.11202	391040	74736	0.4349	0.66818	0.33182	0.66363	0.91227	TRUE
ACMSD_-_135596200.23-P1P2.h6	ACMSD	1106.8/699.02	965.27/1116.6	879.57	1038.2	0.23894	38233	44547	0.75151	0.77382	0.22618	0.45235	0.82396	TRUE
ACMSD_-_135596354.23-P1P2.h6	ACMSD	2428.9/1829.6	2082.3/2141.1	2108.1	2111.5	0.0023316	60680	107270	0.010416	0.50416	0.49584	0.99169	0.99819	TRUE
ACMSD_-_135596438.23-P1P2.h6	ACMSD	938.79/807.72	428.59/980.75	870.79	648.34	-0.42501	65033	44100	1.0593	0.14472	0.85528	0.28943	0.72309	FALSE
ACMSD_+_135596183.23-P1P2.h6	ACMSD	1177.5/1169.9	1704.9/445.08	1173.7	871.12	-0.4297	284850	59536	1.2401	0.10747	0.89253	0.21494	0.65922	FALSE
ACN9_-_96747046.23-P1P2.h4	ACN9	815.22/974.54	1257.3/1360.2	891.33	1307.8	0.55256	63755	45145	1.9599	0.975	0.025001	0.050003	0.38945	TRUE
ACN9_-_96747065.23-P1P2.h4	ACN9	633.46/710.86	1088.5/976.06	671.04	1030.8	0.61849	46903	33936	1.9527	0.97457	0.025431	0.050862	0.39229	TRUE
ACN9_+_96747104.23-P1P2.h4	ACN9	336.52/1002	709.26/966.69	580.7	828.03	0.51115	99171	29344	1.4438	0.92558	0.074419	0.14884	0.58221	TRUE
ACN9_+_96747240.23-P1P2.h4	ACN9	798.42/752.83	618.23/738.68	775.29	675.78	-0.19792	5925.9	39239	0.50238	0.30767	0.69233	0.61533	0.89626	FALSE
ACN9_+_96747363.23-P1P2.h4	ACN9	763.03/668.35	766.15/951.07	714.12	853.62	0.25709	14057	36127	0.73392	0.76848	0.23152	0.46304	0.82937	TRUE
ACO1_-_32384733.23-P1P2.h3	ACO1	1013.8/689.87	732.01/1124.4	836.29	907.25	0.11736	45575	42343	0.34483	0.63488	0.36512	0.73024	0.93179	TRUE
ACO1_-_32385047.23-P1P2.h3	ACO1	1589.6/1526.7	1524.7/1115.1	1557.8	1303.9	-0.25654	47809	79141	0.90267	0.18335	0.81665	0.3667	0.77456	FALSE
ACO1_-_32385064.23-P1P2.h3	ACO1	629.26/658.12	578.4/1018.2	643.53	767.43	0.25367	40793	32537	0.68689	0.75388	0.24612	0.49224	0.84483	TRUE
ACO1_+_32384680.23-P1P2.h3	ACO1	180.56/237.31	331.87/356.07	207	343.76	0.72899	6837.7	10402	1.3408	0.90807	0.091934	0.18387	0.62599	TRUE
ACO1_+_32385057.23-P1P2.h3	ACO1	809.22/1126.3	695.98/1369.6	954.68	976.34	0.032322	95412	48372	0.098451	0.53921	0.46079	0.92158	0.98305	TRUE
ACO2_-_41865209.23-P1P2.h2	ACO2	452.3/349.78	87.235/138.99	397.75	110.12	-1.8434	32875	20058	2.0309	0.018689	0.98131	0.037377	0.34622	FALSE
ACO2_-_41865534.23-P1P2.h2	ACO2	562.67/489.15	775.63/632.49	524.63	700.41	0.41622	14998	26496	1.0799	0.85982	0.14018	0.28036	0.71636	TRUE
ACO2_+_41865203.23-P1P2.h2	ACO2	1367.1/1122.5	1426.1/968.25	1238.8	1175.1	-0.076103	45942	62855	0.2541	0.39971	0.60029	0.79942	0.95377	FALSE
ACO2_+_41865228.23-P1P2.h2	ACO2	1205.1/1244.7	1465.9/1521.1	1224.7	1493.3	0.28576	24880	62139	1.0771	0.85929	0.14071	0.28142	0.7171	TRUE
ACO2_+_41865345.23-P1P2.h2	ACO2	1213.5/1028.9	1503.8/937.02	1117.4	1187.1	0.087182	63000	56665	0.29267	0.61511	0.38489	0.76977	0.9443	TRUE
ACOT1_-_74004062.23-P1P2.h4	ACOT1	773.83/519.29	934.93/595.01	633.91	745.85	0.23426	35169	32048	0.62529	0.73406	0.26594	0.53189	0.86232	TRUE
ACOT1_-_74004076.23-P1P2.h4	ACOT1	1134.3/1065.5	955.79/983.87	1099.4	969.73	-0.18086	6570	55746	0.54912	0.29146	0.70854	0.58292	0.88362	FALSE
ACOT1_+_74003818.23-P1P2.h4	ACOT1	789.42/1269.4	694.08/1174.4	1001.1	902.85	-0.14882	81165	50735	0.43603	0.3314	0.6686	0.66281	0.91206	FALSE
ACOT1_+_74003843.23-P1P2.h4	ACOT1	856.61/1087	739.6/1683.5	964.96	1115.9	0.20941	180390	48895	0.68243	0.75251	0.24749	0.49497	0.84614	TRUE
ACOT1_+_74004100.23-P1P2.h4	ACOT1	1054.6/1434.6	743.39/1404	1230	1021.6	-0.26757	108480	62407	0.83417	0.20209	0.79791	0.40418	0.79735	FALSE
ACOT11_-_55008004.23-P2.h4	ACOT11	545.28/585.48	775.63/256.12	565.02	445.72	-0.34148	48074	28548	0.70608	0.23975	0.76025	0.47951	0.83797	FALSE
ACOT11_-_55008376.23-P2.h4	ACOT11	426.5/488.62	673.22/416.97	456.51	529.83	0.21446	14262	23038	0.48308	0.68507	0.31493	0.62987	0.90013	TRUE
ACOT11_-_55013950.23-P1.h4	ACOT11	1015.6/1146.7	1236.5/1149.4	1079.2	1192.1	0.14351	8305.3	54715	0.48297	0.68544	0.31456	0.62912	0.9	TRUE
ACOT11_-_55014234.23-P1.h4	ACOT11	275.34/528.44	713.05/235.82	381.45	410.07	0.10413	52815	19232	0.20642	0.58052	0.41948	0.83896	0.96304	TRUE
ACOT11_+_55007947.23-P2.h4	ACOT11	380.91/597.85	250.33/432.59	477.21	329.08	-0.53486	21163	24089	0.95446	0.16905	0.83095	0.3381	0.75826	FALSE
ACOT11_+_55007963.23-P2.h4	ACOT11	363.52/498.84	559.44/427.9	425.84	489.27	0.19989	7284.8	21483	0.43279	0.6668	0.3332	0.66639	0.91303	TRUE
ACOT11_+_55008406.23-P2.h4	ACOT11	918.99/1588	989.92/1108.8	1208	1047.7	-0.2053	91771	61287	0.64778	0.25856	0.74144	0.51713	0.8559	FALSE
ACOT11_+_55013888.23-P1.h4	ACOT11	881.8/1029.4	883.72/897.98	952.76	890.82	-0.096874	5069.4	48274	0.28191	0.389	0.611	0.778	0.94717	FALSE
ACOT11_+_55013964.23-P1.h4	ACOT11	671.25/626.91	1124.6/888.61	648.7	999.65	0.62308	52889	32800	1.9378	0.97367	0.02633	0.05266	0.39817	TRUE
ACOT11_+_55013970.23-P1.h4	ACOT11	797.82/582.79	690.29/457.58	681.88	562.02	-0.27845	21474	34487	0.64545	0.25923	0.74077	0.51846	0.85646	FALSE
ACOT12_-_80689574.23-P1P2.h4	ACOT12	575.87/636.06	824.94/960.44	605.22	890.11	0.55577	31382	30590	1.6289	0.94832	0.05168	0.10336	0.51296	TRUE
ACOT12_-_80689897.23-P1P2.h4	ACOT12	1032.4/892.75	1228.9/1105.7	960.02	1165.6	0.27973	19815	48644	0.93232	0.82441	0.17559	0.35117	0.76641	TRUE
ACOT12_+_80689628.23-P1P2.h4	ACOT12	700.04/785.66	403.93/515.36	741.62	456.26	-0.69961	30536	37525	1.4731	0.070304	0.9297	0.14061	0.56962	FALSE
ACOT12_+_80689672.23-P1P2.h4	ACOT12	557.28/607	1302.8/576.27	581.61	866.48	0.57431	134440	29390	1.6617	0.9517	0.048304	0.096608	0.50108	TRUE
ACOT12_+_80689929.23-P1P2.h4	ACOT12	204.55/188.34	527.2/146.8	196.28	278.22	0.50113	32201	9860.8	0.82512	0.79031	0.20969	0.41939	0.80661	TRUE
ACOT13_-_24667329.23-P1P2.h1	ACOT13	1482.9/1357.1	1228.9/1422.7	1418.6	1322.2	-0.10142	11870	72032	0.35909	0.35977	0.64023	0.71953	0.92856	FALSE
ACOT13_-_24667371.23-P1P2.h1	ACOT13	515.88/720.55	464.62/872.99	609.69	636.88	0.062842	36182	30817	0.15488	0.56143	0.43857	0.87714	0.97324	TRUE
ACOT13_-_24667386.23-P1P2.h1	ACOT13	436.7/393.91	519.61/512.24	414.75	515.91	0.31419	3701.5	20921	0.69939	0.75734	0.24266	0.48531	0.84124	TRUE
ACOT13_-_24667473.23-P1P2.h1	ACOT13	1869.2/2218.1	2746/2281.6	2036.2	2503.1	0.29769	130510	103590	1.4505	0.92655	0.073453	0.14691	0.57931	TRUE
ACOT13_+_24667341.23-P1P2.h1	ACOT13	677.25/921.27	652.36/557.53	789.89	603.08	-0.38873	24198	39981	0.93426	0.17505	0.82495	0.35011	0.76568	FALSE
ACOT2_-_74036051.23-P1P2.h3	ACOT2	848.81/936.87	610.64/852.69	891.75	721.59	-0.30509	19852	45167	0.80069	0.21164	0.78836	0.42329	0.80865	FALSE
ACOT2_-_74036501.23-P1P2.h3	ACOT2	1081.6/885.75	1570.2/1516.4	978.77	1543.1	0.65623	112870	49599	2.5338	0.99436	0.0056409	0.011282	0.20671	TRUE
ACOT2_+_74035740.23-P1P2.h3	ACOT2	601.07/497.76	172.57/679.34	546.98	342.42	-0.67415	53680	27631	1.2306	0.10879	0.89121	0.21758	0.66241	FALSE
ACOT2_+_74035970.23-P1P2.h3	ACOT2	341.32/216.33	506.34/121.81	271.73	248.38	-0.12915	29454	13675	0.19971	0.41496	0.58504	0.82992	0.96131	FALSE
ACOT2_+_74036024.23-P1P2.h3	ACOT2	1335.9/1313.6	845.8/1360.2	1324.7	1072.6	-0.30427	61215	67238	0.97212	0.16549	0.83451	0.33099	0.75402	FALSE
ACOT4_-_74059268.23-P1P2.h3	ACOT4	914.2/684.49	999.4/755.86	791.05	869.14	0.13566	20838	40040	0.39027	0.65182	0.34818	0.69636	0.92198	TRUE
ACOT4_+_74058635.23-P1P2.h3	ACOT4	1055.8/830.32	792.7/765.23	936.28	778.84	-0.2653	17637	47435	0.72288	0.23487	0.76513	0.46974	0.83301	FALSE
ACOT4_+_74058647.23-P1P2.h3	ACOT4	319.73/161.97	578.4/1.5617	227.58	30.905	-2.8408	104330	11442	1.8386	0.016575	0.98343	0.03315	0.33038	FALSE
ACOT4_+_74058910.23-P1P2.h3	ACOT4	3332.3/3037.7	2645.5/3371.7	3181.6	2986.6	-0.091206	113000	162250	0.48403	0.31418	0.68582	0.62836	0.89975	FALSE
ACOT4_+_74058918.23-P1P2.h3	ACOT4	339.52/420.81	857.17/465.39	377.99	631.6	0.73914	54401	19057	1.8372	0.96681	0.033195	0.06639	0.43651	TRUE
ACOT6_-_74077984.23-P1P2.h2	ACOT6	1339.5/1353.4	874.24/1216.6	1346.4	1031.3	-0.38434	50181	68347	1.2054	0.11403	0.88597	0.22806	0.67208	FALSE
ACOT6_-_74078059.23-P1P2.h2	ACOT6	450.5/265.83	1037.3/429.47	346.06	667.47	0.94566	119860	17439	2.4339	0.9925	0.0075025	0.015005	0.23363	TRUE
ACOT6_+_74077704.23-P1P2.h2	ACOT6	1892.6/1838.2	2342.1/2019.3	1865.2	2174.7	0.22136	51096	94848	1.0049	0.84253	0.15747	0.31495	0.74254	TRUE
ACOT6_+_74077926.23-P1P2.h2	ACOT6	1701.8/1508.9	1960.9/1177.5	1602.5	1519.5	-0.076608	109880	81421	0.29061	0.38568	0.61432	0.77135	0.9449	FALSE
ACOT6_+_74078053.23-P1P2.h2	ACOT6	1702.4/1353.9	589.78/1683.5	1518.2	996.46	-0.60698	284700	77117	1.8788	0.030136	0.96986	0.060271	0.42026	FALSE
ACOT7_-_6453334.23-P1P2.h3	ACOT7	808.02/603.77	585.99/407.6	698.47	488.73	-0.51429	27220	35331	1.1159	0.13215	0.86785	0.2643	0.70396	FALSE
ACOT7_-_6453369.23-P1P2.h3	ACOT7	746.23/509.6	582.2/468.51	616.67	522.27	-0.23929	15104	31172	0.53469	0.29626	0.70374	0.59253	0.88722	FALSE
ACOT7_-_6453388.23-P1P2.h3	ACOT7	1556.1/1134.4	1228.9/919.84	1328.6	1063.2	-0.32122	70611	67437	1.022	0.15339	0.84661	0.30679	0.73632	FALSE
ACOT7_-_6453406.23-P1P2.h3	ACOT7	617.26/507.45	912.17/448.21	559.67	639.41	0.19185	43224	28276	0.47423	0.68219	0.31781	0.63562	0.90165	TRUE
ACOT7_+_6453356.23-P1P2.h3	ACOT7	209.35/441.26	593.57/476.32	303.95	531.72	0.80483	26958	15306	1.8411	0.96697	0.033033	0.066066	0.43592	TRUE
ACOT8_-_44485597.23-P1P2.h3	ACOT8	277.14/308.88	297.74/345.13	292.58	320.56	0.13134	812.98	14730	0.23054	0.58788	0.41212	0.82423	0.95971	TRUE
ACOT8_-_44485992.23-P1P2.h3	ACOT8	662.85/737.23	400.14/240.5	699.05	310.22	-1.1695	55871	35360	2.0678	0.019232	0.98077	0.038463	0.35032	FALSE
ACOT8_-_44486001.23-P1P2.h3	ACOT8	1010.2/672.65	485.48/618.43	824.32	547.94	-0.58831	50669	41734	1.3529	0.08802	0.91198	0.17604	0.61649	FALSE
ACOT8_+_44485553.23-P1P2.h3	ACOT8	664.65/459.02	817.35/356.07	552.35	539.48	-0.033944	43792	27904	0.077028	0.46905	0.53095	0.9381	0.98637	FALSE
ACOT8_+_44486016.23-P1P2.h3	ACOT8	328.73/652.74	367.9/298.28	463.23	331.27	-0.48248	27132	23380	0.86301	0.19308	0.80692	0.38616	0.78717	FALSE
ACOT9_-_23761316.23-P1P2.h4	ACOT9	642.46/781.35	438.07/605.94	708.51	515.21	-0.45886	20151	35841	1.021	0.15355	0.84645	0.30709	0.73673	FALSE
ACOT9_-_23761394.23-P1P2.h4	ACOT9	1018.6/922.88	1264.9/997.92	969.55	1123.5	0.21243	22085	49129	0.69462	0.75635	0.24365	0.48729	0.8422	TRUE
ACOT9_+_23761133.23-P1P2.h4	ACOT9	1482.9/1368.4	1371.1/1341.5	1424.5	1356.2	-0.070825	3933.1	72333	0.25392	0.39978	0.60022	0.79956	0.95377	FALSE
ACOT9_+_23761350.23-P1P2.h4	ACOT9	365.32/576.33	273.08/198.34	458.85	232.73	-0.97634	27713	23158	1.4859	0.06745	0.93255	0.1349	0.56219	FALSE
ACOT9_+_23761360.23-P1P2.h4	ACOT9	554.88/687.72	680.81/310.78	617.74	459.99	-0.42461	31878	31226	0.89272	0.18581	0.81419	0.37162	0.77756	FALSE
ACOX1_-_73975169.23-P1P2.h1	ACOX1	1217.1/1957.7	2179/1936.5	1543.6	2054.2	0.412	177280	78415	1.8232	0.96586	0.034138	0.068277	0.44139	TRUE
ACOX1_-_73975193.23-P1P2.h1	ACOX1	862.01/902.97	1130.3/991.68	882.25	1058.7	0.26276	14136	44683	0.83474	0.79807	0.20193	0.40387	0.79719	TRUE
ACOX1_-_73975196.23-P1P2.h1	ACOX1	1010.8/1217.8	1084.7/980.75	1109.5	1031.4	-0.1051	11179	56260	0.32894	0.3711	0.6289	0.7422	0.93564	FALSE
ACOX1_-_73975245.23-P1P2.h1	ACOX1	614.26/623.15	1302.8/279.54	618.69	603.52	-0.035756	196200	31275	0.085778	0.4657	0.5343	0.93139	0.98506	FALSE
ACOX1_+_73975227.23-P1P2.h1	ACOX1	653.85/602.7	100.51/356.07	627.75	189.2	-1.725	73977	31735	2.4618	0.0067007	0.9933	0.013401	0.22317	FALSE
ACOX2_-_58512038.23-P2.h4	ACOX2	778.03/1178.5	1236.5/1388.3	957.55	1310.2	0.45197	68641	48518	1.601	0.94531	0.054686	0.10937	0.51918	TRUE
ACOX2_-_58512043.23-P2.h4	ACOX2	1009.6/1236.1	1651.8/1422.7	1117.1	1533	0.45622	75153	56649	1.7473	0.9597	0.040296	0.080591	0.46958	TRUE
ACOX2_-_58512435.23-P2.h4	ACOX2	646.06/703.33	680.81/794.9	674.08	735.65	0.12591	4052	34091	0.33344	0.63055	0.36945	0.7389	0.93471	TRUE
ACOX2_+_58512428.23-P2.h4	ACOX2	820.62/1117.7	1135.9/1297.8	957.7	1214.2	0.342	39812	48526	1.1642	0.87784	0.12216	0.24433	0.6862	TRUE
ACOX2_+_58512441.23-P2.h4	ACOX2	317.33/596.78	400.14/776.16	435.18	557.3	0.35612	43520	21956	0.82415	0.79473	0.20527	0.41053	0.80153	TRUE
ACOX2_+_58522520.23-P1.h4	ACOX2	683.25/792.12	974.75/932.33	735.67	953.31	0.37343	17896	37223	1.128	0.87034	0.12966	0.25932	0.69897	TRUE
ACOX2_+_58522852.23-P1.h4	ACOX2	2077.3/2041.6	2133.5/1633.5	2059.4	1866.8	-0.14156	52344	104780	0.59492	0.27595	0.72405	0.5519	0.87075	FALSE
ACOX2_+_58522860.23-P1.h4	ACOX2	1016.2/731.85	989.92/855.81	862.37	920.43	0.093888	17342	43671	0.27781	0.60941	0.39059	0.78117	0.94816	TRUE
ACOX2_+_58522888.23-P1.h4	ACOX2	357.52/508.53	400.14/281.11	426.39	335.38	-0.34545	9108	21511	0.62051	0.26612	0.73388	0.53225	0.86249	FALSE
ACOX2_+_58522893.23-P1.h4	ACOX2	751.03/527.9	398.24/559.09	629.66	471.86	-0.41544	21489	31832	0.88443	0.18806	0.81194	0.37613	0.78087	FALSE
ACOX3_-_8430094.23-P1.h4	ACOX3	364.12/464.4	335.66/229.57	411.21	277.6	-0.56523	9477.7	20741	0.9278	0.17498	0.82502	0.34996	0.76555	FALSE
ACOX3_-_8430121.23-P1.h4	ACOX3	807.42/597.85	680.81/823.01	694.78	748.54	0.10738	11549	35143	0.28678	0.61282	0.38718	0.77436	0.94606	TRUE
ACOX3_-_8430129.23-P1.h4	ACOX3	728.84/769.52	563.23/1127.5	748.9	796.92	0.089542	57253	37896	0.24667	0.59739	0.40261	0.80521	0.95555	TRUE
ACOX3_-_8442419.23-P2.h4	ACOX3	526.68/521.44	568.92/484.13	524.06	524.81	0.0020838	1206	26467	0.0046649	0.50154	0.49846	0.99691	0.99916	TRUE
ACOX3_-_8442435.23-P2.h4	ACOX3	769.03/985.3	796.49/927.65	870.48	859.57	-0.018165	10767	44083	0.051935	0.47928	0.52072	0.95856	0.99093	FALSE
ACOX3_+_8430113.23-P1.h4	ACOX3	1781.6/2198.2	2442.6/1978.7	1979	2198.4	0.15163	81312	100670	0.69161	0.75541	0.24459	0.48918	0.84335	TRUE
ACOX3_+_8430140.23-P1.h4	ACOX3	988.58/1021.4	1382.5/1236.9	1004.8	1307.6	0.37968	34823	50927	1.3418	0.91017	0.089826	0.17965	0.62074	TRUE
ACOX3_+_8442373.23-P2.h4	ACOX3	859.61/1006.3	2063.3/1099.4	930.06	1506.1	0.69487	305790	47118	2.6539	0.99602	0.003978	0.007956	0.17723	TRUE
ACOX3_+_8442383.23-P2.h4	ACOX3	265.14/747.45	178.26/863.62	445.19	392.4	-0.18166	129330	22464	0.35222	0.36139	0.63861	0.72278	0.92956	FALSE
ACOX3_+_8442467.23-P2.h4	ACOX3	668.85/715.7	840.11/529.41	691.88	666.91	-0.052953	16587	34995	0.13348	0.44685	0.55315	0.89369	0.9771	FALSE
ACOXL_-_111490612.23-P1P2.h4	ACOXL	438.5/514.98	713.05/560.65	475.21	632.27	0.41124	13490	23987	1.0141	0.84457	0.15543	0.31086	0.73937	TRUE
ACOXL_+_111490271.23-P1P2.h4	ACOXL	846.41/1249	1632.8/999.49	1028.2	1277.5	0.31294	119590	52117	1.092	0.86259	0.13741	0.27481	0.71202	TRUE
ACOXL_+_111490547.23-P1P2.h4	ACOXL	686.25/884.67	1217.5/646.54	779.17	887.23	0.18714	69046	39436	0.54413	0.70681	0.29319	0.58638	0.88469	TRUE
ACOXL_+_111490560.23-P1P2.h4	ACOXL	622.66/767.9	711.15/287.35	691.48	452.06	-0.61206	48201	34975	1.2802	0.10014	0.89986	0.20028	0.64421	FALSE
ACOXL_+_111490595.23-P1P2.h4	ACOXL	1075.6/1092.4	536.68/1574.2	1083.9	919.17	-0.23765	186550	54959	0.70287	0.24107	0.75893	0.48214	0.83939	FALSE
ACP1_-_264967.23-P1P2.h1	ACP1	470.29/542.97	428.59/393.55	505.33	410.69	-0.29849	4143.3	25516	0.59242	0.27622	0.72378	0.55244	0.87107	FALSE
ACP1_-_264970.23-P1P2.h1	ACP1	334.73/88.252	1124.6/18.74	171.9	145.46	-0.23935	329830	8629.5	0.28452	0.36769	0.63231	0.73538	0.93353	FALSE
ACP1_-_265107.23-P1P2.h1	ACP1	212.35/313.73	322.39/367	258.11	343.97	0.41291	4313.3	12986	0.75345	0.77173	0.22827	0.45655	0.82572	TRUE
ACP1_+_264980.23-P1P2.h1	ACP1	353.32/341.71	491.17/263.93	347.47	360.05	0.051181	9033.6	17510	0.095099	0.53588	0.46412	0.92825	0.98439	TRUE
ACP1_+_265303.23-P1P2.h1	ACP1	260.94/328.25	883.72/285.79	292.67	502.57	0.778	92611	14735	1.7292	0.95778	0.042225	0.084449	0.47753	TRUE
ACP2_-_47269915.23-P1P2.h1	ACP2	704.24/617.23	627.71/779.29	659.3	699.4	0.085064	5713.2	33339	0.21964	0.58686	0.41314	0.82628	0.96009	TRUE
ACP2_-_47269958.23-P1P2.h1	ACP2	1900.4/2150.3	2452.1/2700.2	2021.5	2573.1	0.34794	122320	102840	1.7201	0.9573	0.042704	0.085408	0.47946	TRUE
ACP2_-_47270385.23-P1P2.h1	ACP2	395.91/370.77	644.78/334.2	383.13	464.21	0.27628	20225	19317	0.58335	0.71935	0.28065	0.5613	0.87458	TRUE
ACP2_+_47270320.23-P1P2.h1	ACP2	1547.1/1780.6	2032.9/2073.9	1659.7	2053.3	0.30684	60178	84347	1.3552	0.91233	0.087675	0.17535	0.61588	TRUE
ACP2_+_47270332.23-P1P2.h1	ACP2	776.83/718.39	908.38/615.31	747.04	747.62	0.001119	15024	37801	0.0029852	0.50116	0.49884	0.99768	0.99946	TRUE
ACP5_-_11688086.23-P1.h1	ACP5	741.43/926.65	1200.4/901.1	828.88	1040	0.32706	36564	41966	1.0308	0.84868	0.15132	0.30264	0.73364	TRUE
ACP5_-_11688414.23-P1.h1	ACP5	778.03/889.52	576.51/899.54	831.91	720.13	-0.20789	22708	42120	0.54462	0.29299	0.70701	0.58598	0.88462	FALSE
ACP5_-_11688437.23-P1.h1	ACP5	1320.3/1768.3	1769.3/1477.4	1528	1616.8	0.081463	49933	77615	0.3188	0.62506	0.37494	0.74987	0.93787	TRUE
ACP5_-_11688455.23-P1.h1	ACP5	939.39/1019.7	487.38/648.1	978.74	562.02	-0.79921	63279	49598	1.8712	0.030656	0.96934	0.061312	0.42307	FALSE
ACP5_-_11689356.23-P2.h1	ACP5	1108.6/1406.7	1401.4/1466.4	1248.7	1433.6	0.19899	25960	63363	0.73427	0.76861	0.23139	0.46279	0.82927	TRUE
ACP5_-_11689724.23-P2.h1	ACP5	117.57/154.98	206.71/29.672	134.99	78.367	-0.77686	6358.2	6767.8	0.68825	0.2056	0.7944	0.41119	0.80185	FALSE
ACP5_-_11689727.23-P2.h1	ACP5	760.63/475.16	752.87/830.82	601.19	790.89	0.39508	24994	30385	1.0883	0.86172	0.13828	0.27655	0.71318	TRUE
ACP5_-_11689744.23-P2.h1	ACP5	508.09/296.51	457.03/546.59	388.14	499.81	0.36398	12279	19571	0.79824	0.78704	0.21296	0.42591	0.81018	TRUE
ACP5_-_11689771.23-P2.h1	ACP5	633.46/779.2	701.67/505.99	702.56	595.85	-0.2373	13511	35539	0.56605	0.28561	0.71439	0.57122	0.87894	FALSE
ACP5_+_11688472.23-P1.h1	ACP5	778.03/1014.4	1134/579.39	888.37	810.6	-0.13202	62138	44995	0.36665	0.35693	0.64307	0.71386	0.92684	FALSE
ACP6_-_147142348.23-P1P2.h1	ACP6	510.49/535.97	314.8/568.46	523.07	423.03	-0.3056	13244	26417	0.61551	0.26864	0.73136	0.53727	0.86471	FALSE
ACP6_-_147142356.23-P1P2.h1	ACP6	643.66/750.68	800.28/796.46	695.11	798.37	0.19955	5336.2	35160	0.55069	0.70905	0.29095	0.58191	0.88328	TRUE
ACP6_-_147142393.23-P1P2.h1	ACP6	805.62/1191.9	989.92/779.29	979.93	878.31	-0.15777	36874	49658	0.45599	0.3242	0.6758	0.64839	0.9066	FALSE
ACP6_+_147141956.23-P1P2.h1	ACP6	212.95/347.63	684.6/459.14	272.08	560.65	1.0403	41516	13693	2.466	0.9931	0.0069004	0.013801	0.22583	TRUE
ACP6_+_147142159.23-P1P2.h1	ACP6	659.25/598.93	785.11/643.42	628.37	710.74	0.17745	6386.1	31767	0.46218	0.67796	0.32204	0.64409	0.90499	TRUE
ACPL2_-_140950647.23-P1P2.h7	ACPL2	1452.3/1677.3	796.49/1215	1560.8	983.74	-0.66535	144660	79290	2.0492	0.020223	0.97978	0.040446	0.35673	FALSE
ACPL2_+_140950942.23-P1P2.h7	ACPL2	678.45/838.4	1111.3/1088.5	754.19	1099.8	0.54368	43670	38165	1.7693	0.96157	0.038426	0.076852	0.46138	TRUE
ACPL2_+_140950963.23-P1P2.h7	ACPL2	355.72/347.09	557.54/505.99	351.38	531.14	0.59468	11421	17708	1.3509	0.91126	0.088735	0.17747	0.6179	TRUE
ACPL2_+_140951037.23-P1P2.h7	ACPL2	210.55/392.29	269.29/669.97	287.4	424.76	0.56196	43433	14468	1.142	0.87219	0.12781	0.25563	0.69644	TRUE
ACPL2_+_140951203.23-P1P2.h7	ACPL2	2040.7/1952.8	1490.6/2337.9	1996.3	1866.8	-0.096758	124050	101550	0.40656	0.34216	0.65784	0.68433	0.91854	FALSE
ACPP_+_132036268.23-P1P2.h1	ACPP	965.78/1187.1	1003.2/990.12	1070.7	996.64	-0.10337	10330	54286	0.31805	0.37522	0.62478	0.75044	0.93803	FALSE
ACPP_+_132036293.23-P1P2.h1	ACPP	770.23/848.62	919.76/609.06	808.47	748.46	-0.11114	17897	40927	0.29666	0.38334	0.61666	0.76669	0.9433	FALSE
ACPP_+_132036338.23-P1P2.h1	ACPP	1003.6/1160.2	572.71/727.75	1079	645.6	-0.74016	71518	54709	1.8531	0.031929	0.96807	0.063858	0.43023	FALSE
ACPP_+_132036504.23-P1P2.h1	ACPP	836.21/1098.3	714.94/679.34	958.34	696.91	-0.459	36280	48558	1.1864	0.11773	0.88227	0.23546	0.67937	FALSE
ACPP_+_132036703.23-P1P2.h1	ACPP	1139.1/1093.5	1147.3/899.54	1116.1	1015.9	-0.13554	13490	56597	0.42105	0.33686	0.66314	0.67372	0.91551	FALSE
ACPT_-_51293910.23-ENST00000270593.1.h1	ACPT	851.21/591.94	443.76/652.79	709.83	538.22	-0.39863	28874	35909	0.90562	0.18249	0.81751	0.36499	0.77331	FALSE
ACPT_-_51294122.23-ENST00000270593.1.h1	ACPT	161.36/82.871	193.43/0	115.64	4.2992	-4.4602	17559	5793.2	1.4629	0.0079244	0.99208	0.015849	0.23963	FALSE
ACPT_+_51293697.23-ENST00000270593.1.h1	ACPT	965.18/1222.6	1118.9/771.48	1086.3	929.08	-0.22532	38829	55079	0.6699	0.25146	0.74854	0.50292	0.85002	FALSE
ACPT_+_51293761.23-ENST00000270593.1.h1	ACPT	511.09/508.53	1187.1/897.98	509.8	1032.5	1.0167	111970	25744	3.2577	0.99944	0.00056211	0.0011242	0.064663	TRUE
ACPT_+_51294074.23-ENST00000270593.1.h1	ACPT	446.3/430.5	381.18/908.91	438.33	588.61	0.42447	62213	22116	1.0106	0.84364	0.15636	0.31273	0.74078	TRUE
ACR_-_51176666.23-P1P2.h3	ACR	706.64/525.75	855.28/299.85	609.52	506.42	-0.26685	59642	30809	0.58736	0.27829	0.72171	0.55659	0.87267	FALSE
ACR_-_51176714.23-P1P2.h3	ACR	1074.4/774.36	381.18/1012	912.11	621.09	-0.55365	103070	46203	1.3539	0.087879	0.91212	0.17576	0.61619	FALSE
ACR_-_51176829.23-P1P2.h3	ACR	1704.8/1718.2	942.51/1647.6	1711.5	1246.1	-0.45748	143150	86992	1.5778	0.057306	0.94269	0.11461	0.52821	FALSE
ACR_+_51177061.23-P1P2.h3	ACR	404.91/422.96	301.53/290.48	413.84	295.95	-0.48233	4744.3	20874	0.81596	0.2056	0.7944	0.41121	0.80185	FALSE
ACR_+_51177099.23-P1P2.h3	ACR	960.39/884.67	1139.7/1443	921.75	1282.4	0.476	62150	46695	1.6692	0.95246	0.047543	0.095087	0.49812	TRUE
ACRBP_-_6756126.23-P1P2.h5	ACRBP	1124.7/1198.4	1291.5/1503.9	1161	1393.6	0.26329	27087	58887	0.95872	0.83115	0.16885	0.3377	0.75793	TRUE
ACRBP_-_6756147.23-P1P2.h5	ACRBP	1452.3/1841.5	1869.9/2264.5	1635.3	2057.7	0.33128	110760	83100	1.4653	0.92857	0.071426	0.14285	0.57303	TRUE
ACRBP_+_6756555.23-P1P2.h5	ACRBP	1334.7/1451.3	1928.6/1503.9	1391.8	1703.1	0.29102	67469	70663	1.1711	0.87922	0.12078	0.24157	0.68366	TRUE
ACRBP_+_6756569.23-P1P2.h5	ACRBP	503.29/720.01	244.64/674.65	601.97	406.27	-0.56611	48602	30425	1.122	0.13069	0.86931	0.26139	0.70072	FALSE
ACRBP_+_6756572.23-P1P2.h5	ACRBP	763.63/880.37	1048.7/1052.6	819.92	1050.6	0.35733	19790	41510	1.1324	0.87127	0.12873	0.25746	0.69788	TRUE
ACRC_-_70797923.23-P1P2.h7	ACRC	1093/1426	1371.1/730.87	1248.4	1001.1	-0.31831	103150	63347	0.98287	0.16283	0.83717	0.32567	0.75054	FALSE
ACRC_-_70798359.23-P1P2.h7	ACRC	864.41/796.96	470.31/1199.4	830	751.06	-0.14399	91846	42023	0.38506	0.35008	0.64992	0.70016	0.92315	FALSE
ACRC_-_70798376.23-P1P2.h7	ACRC	862.01/929.34	1069.6/669.97	895.04	846.51	-0.080329	27794	45334	0.22792	0.40985	0.59015	0.8197	0.95886	FALSE
ACRC_-_70798717.23-P1P2.h7	ACRC	999.38/1199.5	1154.9/1391.5	1094.9	1267.7	0.21126	26154	55516	0.73348	0.76837	0.23163	0.46327	0.82956	TRUE
ACRC_-_70798784.23-P1P2.h7	ACRC	1360.5/829.25	1399.5/1016.7	1062.2	1192.8	0.16725	76638	53849	0.56313	0.71333	0.28667	0.57335	0.87958	TRUE
ACRV1_-_125550324.23-P1P2.h7	ACRV1	1641.8/1626.7	1729.5/1550.8	1634.3	1637.7	0.003026	5377	83046	0.011915	0.50475	0.49525	0.99049	0.99791	TRUE
ACRV1_-_125550695.23-P1P2.h7	ACRV1	1362.9/1171	842/1444.6	1263.3	1102.9	-0.19574	72566	64105	0.63355	0.26319	0.73681	0.52638	0.86002	FALSE
ACRV1_+_125550253.23-P1P2.h7	ACRV1	1913/2287.6	1839.5/1663.2	2091.9	1749.1	-0.25803	69369	106440	1.0506	0.14672	0.85328	0.29345	0.72654	FALSE
ACRV1_+_125550420.23-P1P2.h7	ACRV1	1033.6/1302.3	1371.1/1138.5	1160.2	1249.4	0.10681	23640	58845	0.36782	0.64349	0.35651	0.71301	0.92664	TRUE
ACRV1_+_125550697.23-P1P2.h7	ACRV1	1468.5/1508.9	1558.8/821.45	1488.5	1131.6	-0.39523	122910	75603	1.2982	0.097115	0.90288	0.19423	0.63862	FALSE
ACSBG1_-_78526810.23-P1P2.h2	ACSBG1	1242.9/1043.4	1291.5/1202.5	1138.8	1246.2	0.12988	11563	57756	0.44679	0.67248	0.32752	0.65503	0.90905	TRUE
ACSBG1_+_78526472.23-P1P2.h2	ACSBG1	718.04/580.63	529.1/730.87	645.69	621.86	-0.054183	10105	32647	0.13193	0.44742	0.55258	0.89485	0.97745	FALSE
ACSBG1_+_78526497.23-P1P2.h2	ACSBG1	473.89/378.3	438.07/326.39	423.41	378.13	-0.16275	4264.7	21359	0.30979	0.37719	0.62281	0.75437	0.93928	FALSE
ACSBG1_+_78526814.23-P1P2.h2	ACSBG1	1134.3/1369	752.87/1325.9	1246.2	999.11	-0.31848	80097	63231	0.98244	0.16294	0.83706	0.32588	0.75063	FALSE
ACSBG1_+_78526846.23-P1P2.h2	ACSBG1	475.09/663.51	804.08/785.53	561.45	794.75	0.50058	23188	28366	1.3852	0.91697	0.083034	0.16607	0.60445	TRUE
ACSBG2_-_6135670.23-P1P2.h4	ACSBG2	380.91/436.42	187.74/265.49	407.72	223.26	-0.86596	12906	20564	1.2863	0.097145	0.90286	0.19429	0.63862	FALSE
ACSBG2_-_6135684.23-P1P2.h4	ACSBG2	715.64/772.21	902.69/523.17	743.39	687.21	-0.11319	25109	37615	0.28962	0.38601	0.61399	0.77203	0.94518	FALSE
ACSBG2_-_6135704.23-P1P2.h4	ACSBG2	1027.6/988.53	1435.6/1254	1007.9	1341.7	0.41245	43793	51081	1.4773	0.9302	0.069802	0.1396	0.56871	TRUE
ACSBG2_-_6135770.23-P1P2.h4	ACSBG2	563.87/918.58	261.7/721.5	719.7	434.55	-0.72656	81334	36410	1.4944	0.067462	0.93254	0.13492	0.56222	FALSE
ACSBG2_+_6135737.23-P1P2.h4	ACSBG2	457.7/607	366.01/504.43	527.09	429.68	-0.29417	10137	26621	0.59703	0.2748	0.7252	0.54959	0.86989	FALSE
ACSF2_-_48503625.23-P1P2.h4	ACSF2	1792.4/1228	1376.8/982.31	1483.6	1162.9	-0.35105	116780	75350	1.1682	0.12137	0.87863	0.24275	0.68505	FALSE
ACSF2_-_48503638.23-P1P2.h4	ACSF2	1051.6/998.76	847.69/599.69	1024.8	712.99	-0.5228	41523	51946	1.3682	0.085625	0.91438	0.17125	0.61046	FALSE
ACSF2_-_48503858.23-P1P2.h4	ACSF2	978.98/1039.7	1041.1/2081.7	1008.9	1472.2	0.5448	288630	51132	2.049	0.97977	0.020229	0.040458	0.35673	TRUE
ACSF2_+_48503620.23-P1P2.h4	ACSF2	1898.6/2170.2	2110.7/1975.5	2029.9	2042	0.008592	15381	103270	0.037749	0.51506	0.48494	0.96989	0.99335	TRUE
ACSF2_+_48503830.23-P1P2.h4	ACSF2	1136.1/1086.5	802.18/904.22	1111	851.67	-0.38313	24474	56340	1.0927	0.13727	0.86273	0.27454	0.71184	FALSE
ACSF3_-_89160263.23-P1P2.h3	ACSF3	425.3/288.97	244.64/42.166	350.57	101.61	-1.7767	30204	17667	1.8731	0.026462	0.97354	0.052924	0.39856	FALSE
ACSF3_-_89160302.23-P1P2.h3	ACSF3	1122.9/939.56	1325.6/951.07	1027.2	1122.8	0.12833	32961	52065	0.4192	0.66246	0.33754	0.67507	0.91602	TRUE
ACSF3_+_89160267.23-P1P2.h3	ACSF3	1151.1/1086.5	1189/535.66	1118.3	798.08	-0.48623	96573	56713	1.3448	0.089345	0.91066	0.17869	0.61945	FALSE
ACSF3_+_89160393.23-P1P2.h3	ACSF3	1074.4/714.09	728.22/1252.5	875.9	955.03	0.12466	71542	44359	0.37574	0.64644	0.35356	0.70712	0.92518	TRUE
ACSF3_+_89160580.23-P1P2.h3	ACSF3	878.8/559.65	369.8/459.14	701.3	412.06	-0.76576	50409	35475	1.5357	0.062213	0.93779	0.12443	0.54582	FALSE
ACSL1_-_185746686.23-P1P2.h1	ACSL1	286.74/298.12	178.26/270.17	292.37	219.46	-0.41222	3014	14720	0.60097	0.26809	0.73191	0.53618	0.86428	FALSE
ACSL1_+_185746700.23-P1P2.h1	ACSL1	230.35/71.032	56.892/3.1234	127.93	13.454	-3.1571	12741	6412.2	1.4296	0.022595	0.9774	0.04519	0.37326	FALSE
ACSL1_+_185747071.23-P1P2.h1	ACSL1	428.3/324.49	485.48/290.48	372.8	375.53	0.010493	8264.6	18794	0.019905	0.50633	0.49367	0.98735	0.99733	TRUE
ACSL1_+_185747074.23-P1P2.h1	ACSL1	523.68/393.91	180.16/437.27	454.18	280.69	-0.69236	22284	22921	1.146	0.12472	0.87528	0.24944	0.69103	FALSE
ACSL1_+_185747085.23-P1P2.h1	ACSL1	1045.6/1224.8	857.17/1511.7	1131.6	1138.3	0.0085278	78389	57390	0.028029	0.51118	0.48882	0.97764	0.99514	TRUE
ACSL3_-_223725802.23-P1P2.h1	ACSL3	1283.7/1088.1	2103.1/1040.1	1181.9	1479	0.32332	248580	59952	1.2136	0.88754	0.11246	0.22491	0.66946	TRUE
ACSL3_-_223725834.23-P1P2.h1	ACSL3	724.04/1083.2	115.68/1333.7	885.61	392.87	-1.1706	346510	44854	2.3266	0.0099795	0.99002	0.019959	0.26432	FALSE
ACSL3_-_223726162.23-P1P2.h1	ACSL3	682.05/724.31	976.65/577.83	702.86	751.23	0.09587	28881	35554	0.25649	0.60117	0.39883	0.79765	0.95332	TRUE
ACSL3_+_223725692.23-P1P2.h1	ACSL3	827.22/1207	970.96/1069.8	999.23	1019.2	0.028469	25794	50642	0.088581	0.53529	0.46471	0.92942	0.98473	TRUE
ACSL3_+_223726215.23-P1P2.h1	ACSL3	745.63/1105.3	931.13/962	907.83	946.44	0.06003	21978	45986	0.18007	0.57144	0.42856	0.85711	0.96771	TRUE
ACSL4_-_108976096.23-P1P2.h1	ACSL4	405.51/655.97	811.66/540.35	515.76	662.25	0.36008	30236	26046	0.90774	0.81786	0.18214	0.36427	0.77309	TRUE
ACSL4_-_108976106.23-P1P2.h1	ACSL4	538.08/816.87	752.87/871.43	662.98	809.98	0.28853	21534	33526	0.80285	0.78894	0.21106	0.42213	0.80807	TRUE
ACSL4_-_108976456.23-P1P2.h1	ACSL4	540.48/580.1	620.12/424.78	559.94	513.24	-0.12539	7135.8	28289	0.27762	0.39039	0.60961	0.78077	0.94797	FALSE
ACSL4_-_108976463.23-P1P2.h1	ACSL4	823.02/826.02	819.25/776.16	824.52	797.41	-0.048159	550.6	41744	0.13265	0.44722	0.55278	0.89444	0.97741	FALSE
ACSL4_+_108976382.23-P1P2.h1	ACSL4	187.76/182.42	199.12/121.81	185.07	155.74	-0.24744	1215	9294.7	0.30419	0.36301	0.63699	0.72601	0.93091	FALSE
ACSL5_-_114133923.23-P2.h2	ACSL5	1457.1/1132.7	1278.2/1044.8	1284.7	1155.6	-0.15269	32672	65199	0.50568	0.30654	0.69346	0.61308	0.89538	FALSE
ACSL5_-_114133956.23-P2.h2	ACSL5	1585.4/1293.1	1374.9/1205.6	1431.8	1287.5	-0.1532	26486	72707	0.53535	0.2962	0.7038	0.59241	0.88722	FALSE
ACSL5_-_114133986.23-P2.h2	ACSL5	956.19/919.11	843.9/1261.9	937.47	1031.9	0.13836	33951	47495	0.43345	0.66765	0.33235	0.66469	0.91248	TRUE
ACSL5_-_114134322.23-P2.h2	ACSL5	430.7/444.49	705.46/284.23	437.54	447.8	0.033346	31439	22076	0.069016	0.52675	0.47325	0.94651	0.98825	TRUE
ACSL5_-_114134410.23-P2.h2	ACSL5	1051/1034.3	680.81/1335.3	1042.6	953.45	-0.12881	72896	52851	0.38774	0.3491	0.6509	0.69821	0.92265	FALSE
ACSL5_-_114136013.23-P1.h2	ACSL5	317.93/288.97	49.307/292.04	303.1	120.04	-1.3291	18695	15263	1.4818	0.062566	0.93743	0.12513	0.54702	FALSE
ACSL5_-_114136040.23-P1.h2	ACSL5	983.18/1040.7	999.4/1246.2	1011.5	1116	0.14166	14835	51269	0.46139	0.67774	0.32226	0.64452	0.90514	TRUE
ACSL5_-_114136407.23-P1.h2	ACSL5	1243.5/1196.8	2565.8/1321.2	1219.9	1841.2	0.59344	442180	61893	2.4972	0.99374	0.006259	0.012518	0.21605	TRUE
ACSL5_+_114136352.23-P1.h2	ACSL5	1741.4/2110.5	2837/2344.1	1917.1	2578.8	0.42759	212040	97502	2.1192	0.98296	0.017039	0.034078	0.33434	TRUE
ACSL5_+_114136372.23-P1.h2	ACSL5	131.37/131.84	170.68/35.919	131.61	78.33	-0.74121	3631.5	6597.3	0.65591	0.21464	0.78536	0.42928	0.81177	FALSE
ACSL6_-_131310249.23-P2.h2	ACSL6	893.2/915.35	616.33/902.66	904.21	745.88	-0.27736	20884	45801	0.73979	0.2297	0.7703	0.45941	0.82751	FALSE
ACSL6_-_131310298.23-P2.h2	ACSL6	735.44/641.44	688.39/877.67	686.83	777.29	0.17826	10461	34739	0.48535	0.68625	0.31375	0.6275	0.89952	TRUE
ACSL6_-_131310302.23-P2.h2	ACSL6	490.09/450.41	208.6/574.7	469.83	346.26	-0.4392	25676	23715	0.80244	0.21025	0.78975	0.4205	0.80702	FALSE
ACSL6_-_131310682.23-P2.h2	ACSL6	1939.4/1479.3	1539.9/1808.4	1693.8	1668.8	-0.021454	47858	86087	0.085263	0.46603	0.53397	0.93205	0.98526	FALSE
ACSL6_-_131347379.23-P1.h2	ACSL6	1397.7/1387.3	889.41/1121.3	1392.5	998.65	-0.47919	59453	70698	1.4812	0.069282	0.93072	0.13856	0.56704	FALSE
ACSL6_-_131347437.23-P1.h2	ACSL6	229.15/119.46	60.685/56.221	165.46	58.41	-1.4864	6917.2	8304.7	1.1747	0.088418	0.91158	0.17684	0.61726	FALSE
ACSL6_+_131310427.23-P2.h2	ACSL6	1014.4/803.96	739.6/1332.1	903.06	992.6	0.13625	72129	45743	0.41865	0.66226	0.33774	0.67548	0.91612	TRUE
ACSL6_+_131346969.23-P1.h2	ACSL6	593.87/568.26	1217.5/860.49	580.92	1023.5	0.81609	93270	29355	2.5834	0.99511	0.0048933	0.0097866	0.19425	TRUE
ACSL6_+_131347320.23-P1.h2	ACSL6	633.46/559.65	331.87/723.07	595.41	489.87	-0.28097	28646	30092	0.60842	0.27124	0.72876	0.54248	0.86665	FALSE
ACSL6_+_131347346.23-P1.h2	ACSL6	2242.3/2755.7	2296.5/3268.6	2485.8	2739.8	0.14032	229520	126600	0.71391	0.76236	0.23764	0.47528	0.83584	TRUE
ACSM1_-_20687024.23-P1P2.h3	ACSM1	656.25/717.86	538.58/893.29	686.36	693.62	0.015154	22057	34715	0.038955	0.51548	0.48452	0.96904	0.99328	TRUE
ACSM1_-_20687076.23-P1P2.h3	ACSM1	1351.5/1425.5	1225.1/1608.5	1388	1403.8	0.016297	25749	70469	0.059442	0.5237	0.4763	0.9526	0.98939	TRUE
ACSM1_-_20687521.23-P1P2.h3	ACSM1	727.64/612.38	1060.1/565.33	667.53	774.15	0.21349	50474	33757	0.58033	0.71911	0.28089	0.56177	0.87486	TRUE
ACSM1_+_20686984.23-P1P2.h3	ACSM1	1161.9/1363.1	290.15/1160.3	1258.5	580.26	-1.1156	255040	63860	2.6839	0.0036384	0.99636	0.0072768	0.16973	FALSE
ACSM1_+_20687058.23-P1P2.h3	ACSM1	2027.5/1358.8	912.17/1519.5	1659.8	1177.3	-0.49515	216240	84350	1.6613	0.048329	0.95167	0.096657	0.50108	FALSE
ACSM2A_-_20462920.23-P1P2.h3	ACSM2A	752.83/707.63	1164.4/535.66	729.88	789.77	0.11361	72280	36928	0.31163	0.62231	0.37769	0.75538	0.93968	TRUE
ACSM2A_-_20462957.23-P1P2.h3	ACSM2A	2470.8/1814	2116.4/1970.9	2117.1	2042.3	-0.051856	78938	107730	0.22784	0.40989	0.59011	0.81977	0.95886	FALSE
ACSM2A_-_20463169.23-P1P2.h3	ACSM2A	1538.7/1451.3	1820.5/915.15	1494.3	1290.8	-0.21113	145700	75899	0.73894	0.22997	0.77003	0.45995	0.82774	FALSE
ACSM2A_-_20463214.23-P1P2.h3	ACSM2A	706.04/528.44	650.47/348.26	610.82	475.96	-0.35925	25598	30875	0.76752	0.22119	0.77881	0.44238	0.81914	FALSE
ACSM2A_-_20463283.23-P1P2.h3	ACSM2A	859.01/649.51	278.77/543.47	746.95	389.24	-0.93858	60761	37797	1.84	0.032828	0.96717	0.065657	0.43515	FALSE
ACSM2B_+_20587244.23-P1P2.h3	ACSM2B	654.45/516.06	411.52/37.481	581.15	124.27	-2.2163	94591	29367	2.6661	0.0034907	0.99651	0.0069814	0.16646	FALSE
ACSM2B_+_20587247.23-P1P2.h3	ACSM2B	923.19/597.32	335.66/638.73	742.59	463.04	-0.68027	59720	37575	1.4422	0.074568	0.92543	0.14914	0.58269	FALSE
ACSM3_-_20775380.23-P1P2.h4	ACSM3	933.39/978.31	1183.4/1051	955.59	1115.2	0.22267	11955	48418	0.72551	0.76593	0.23407	0.46814	0.83206	TRUE
ACSM3_-_20775771.23-P1P2.h4	ACSM3	626.26/715.17	548.06/863.62	669.24	687.98	0.039792	18451	33844	0.10188	0.54051	0.45949	0.91897	0.98248	TRUE
ACSM3_+_20775307.23-P1P2.h4	ACSM3	1417.5/1377.1	838.21/872.99	1397.1	855.42	-0.7071	99747	70935	2.0339	0.020981	0.97902	0.041962	0.36215	FALSE
ACSM3_+_20775331.23-P1P2.h4	ACSM3	1115.8/935.26	1323.7/932.33	1021.5	1110.9	0.1209	34635	51778	0.39282	0.65277	0.34723	0.69446	0.92122	TRUE
ACSM3_+_20775412.23-P1P2.h4	ACSM3	637.66/675.34	927.34/804.27	656.23	863.62	0.39566	17457	33183	1.1385	0.87252	0.12748	0.25496	0.69568	TRUE
ACSM4_+_7456947.23-ENST00000399422.4.h3	ACSM4	602.27/514.98	828.73/520.04	556.92	656.49	0.23692	21805	28136	0.59362	0.72349	0.27651	0.55301	0.87136	TRUE
ACSM4_+_7457146.23-ENST00000399422.4.h3	ACSM4	81.582/61.346	34.135/62.468	70.745	46.182	-0.60464	390.74	3534.6	0.41315	0.25223	0.74777	0.50447	0.85075	FALSE
ACSM4_+_7457164.23-ENST00000399422.4.h3	ACSM4	488.29/1018.7	525.3/1040.1	705.28	739.17	0.067623	94164	35677	0.17944	0.57116	0.42884	0.85767	0.96785	TRUE
ACSM4_+_7457340.23-ENST00000399422.4.h3	ACSM4	385.11/440.72	426.69/345.13	411.98	383.75	-0.10214	1871.4	20780	0.19582	0.42114	0.57886	0.84228	0.96384	FALSE
ACSM4_+_7457345.23-ENST00000399422.4.h3	ACSM4	359.92/580.63	862.86/56.221	457.15	220.36	-1.0494	145620	23071	1.5589	0.058276	0.94172	0.11655	0.5319	FALSE
ACSM5_-_20420881.23-P1P2.h4	ACSM5	1155.3/996.6	1348.3/1138.5	1073	1239	0.20726	20945	54403	0.71141	0.76158	0.23842	0.47683	0.83619	TRUE
ACSM5_-_20421144.23-P1P2.h4	ACSM5	1237.5/1661.2	2734.6/1274.3	1433.8	1866.8	0.38048	499050	72807	1.6047	0.94572	0.054282	0.10856	0.51847	TRUE
ACSM5_-_20421170.23-P1P2.h4	ACSM5	1219.5/1217.2	955.79/1144.7	1218.4	1046	-0.21989	15411	61814	0.69334	0.24405	0.75595	0.4881	0.84269	FALSE
ACSM5_-_20421270.23-P1P2.h4	ACSM5	980.78/969.7	542.37/593.44	975.22	567.33	-0.78047	56788	49418	1.8348	0.033259	0.96674	0.066518	0.43689	FALSE
ACSM5_-_20421315.23-P1P2.h4	ACSM5	415.71/430.5	96.717/206.14	423.04	141.21	-1.5762	29081	21341	1.9292	0.025008	0.97499	0.050016	0.38952	FALSE
ACSS1_-_25038359.23-P1P2.h2	ACSS1	754.03/1169.3	785.11/1102.6	939	930.39	-0.013272	46084	47573	0.039465	0.48426	0.51574	0.96851	0.99317	FALSE
ACSS1_-_25038372.23-P1P2.h2	ACSS1	415.71/361.62	5903.5/159.29	387.72	969.95	1.3207	9431700	19550	4.1641	0.99998	1.5673e-05	3.1347e-05	0.006028	TRUE
ACSS1_+_25038329.23-P1P2.h2	ACSS1	803.82/897.59	510.13/602.81	849.41	554.54	-0.61427	32152	43011	1.4218	0.077521	0.92248	0.15504	0.58977	FALSE
ACSS1_+_25038734.23-P1P2.h2	ACSS1	904.6/635.52	642.88/965.13	758.22	787.7	0.054955	30028	38370	0.15049	0.55979	0.44021	0.88043	0.97379	TRUE
ACSS1_+_25038767.23-P1P2.h2	ACSS1	203.35/248.07	163.09/196.77	224.6	179.14	-0.32466	1227.7	11292	0.42783	0.32269	0.67731	0.64538	0.9055	FALSE
ACSS2_-_33464420.23-P1P2.h1	ACSS2	671.85/761.44	769.94/991.68	715.25	873.8	0.28851	18604	36184	0.83355	0.79772	0.20228	0.40457	0.79765	TRUE
ACSS2_-_33464423.23-P1P2.h1	ACSS2	269.94/251.84	711.15/406.04	260.73	537.36	1.0405	46786	13119	2.4152	0.99205	0.0079539	0.015908	0.24012	TRUE
ACSS2_-_33464453.23-P1P2.h1	ACSS2	603.47/814.18	1962.8/1005.7	700.95	1405	1.0022	374950	35457	3.739	0.99991	9.2375e-05	0.00018475	0.020237	TRUE
ACSS2_-_33464808.23-P1P2.h1	ACSS2	1205.1/1037.5	540.48/1310.3	1118.2	841.54	-0.40963	120030	56704	1.1618	0.12267	0.87733	0.24533	0.68706	FALSE
ACSS2_+_33464457.23-P1P2.h1	ACSS2	442.1/412.74	794.59/267.05	427.17	460.66	0.10866	51774	21550	0.22816	0.5895	0.4105	0.821	0.95907	TRUE
ACSS3_-_81471886.23-P1P2.h4	ACSS3	444.5/177.58	487.38/118.69	280.96	240.54	-0.22326	37505	14142	0.33994	0.36116	0.63884	0.72231	0.92956	FALSE
ACSS3_-_81471913.23-P1P2.h4	ACSS3	1250.1/1044	699.77/773.04	1142.4	735.49	-0.63458	65024	57939	1.6905	0.045469	0.95453	0.090938	0.4906	FALSE
ACSS3_-_81472068.23-P1P2.h4	ACSS3	1044.4/1142.4	764.25/869.86	1092.3	815.35	-0.42143	29094	55385	1.1768	0.11963	0.88037	0.23927	0.68209	FALSE
ACSS3_-_81472074.23-P1P2.h4	ACSS3	909.4/1147.8	2031/1672.6	1021.7	1843.1	0.85058	262940	51785	3.6097	0.99985	0.00015326	0.00030653	0.028722	TRUE
ACSS3_+_81471956.23-P1P2.h4	ACSS3	318.53/548.35	466.52/276.42	417.93	359.11	-0.2183	16407	21082	0.40516	0.34137	0.65863	0.68273	0.9179	FALSE
ACTA1_-_229568328.23-P2.h1	ACTA1	739.63/458.48	422.9/669.97	582.33	532.29	-0.1294	24613	29427	0.29173	0.38503	0.61497	0.77007	0.94435	FALSE
ACTA1_-_229568723.23-P2.h1	ACTA1	613.06/499.38	367.9/327.96	553.31	347.36	-0.67013	17131	27953	1.2318	0.10859	0.89141	0.21717	0.66188	FALSE
ACTA1_-_229568745.23-P2.h1	ACTA1	1094.2/759.83	694.08/843.32	911.8	765.07	-0.25282	30905	46188	0.68273	0.24738	0.75262	0.49476	0.84602	FALSE
ACTA1_-_229568779.23-P2.h1	ACTA1	671.85/966.47	1166.3/1335.3	805.81	1247.9	0.63038	82701	40791	2.189	0.9857	0.014299	0.028599	0.31101	TRUE
ACTA1_-_229569627.23-P1.h1	ACTA1	802.62/933.11	982.34/790.22	865.41	881.06	0.025827	9122.4	43825	0.074757	0.52979	0.47021	0.94043	0.98688	TRUE
ACTA1_-_229569754.23-P1.h1	ACTA1	553.08/410.59	519.61/997.92	476.54	720.1	0.59459	68666	24055	1.5704	0.94178	0.058224	0.11645	0.53179	TRUE
ACTA1_-_229569824.23-P1.h1	ACTA1	1286.1/1515.4	1974.2/3473.2	1396	2618.5	0.90694	996790	70880	4.5918	1	2.197e-06	4.3939e-06	0.0012686	TRUE
ACTA1_-_229569839.23-P1.h1	ACTA1	899.8/801.8	580.3/1457.1	849.39	919.54	0.11436	142580	43010	0.33826	0.63241	0.36759	0.73519	0.93353	TRUE
ACTA1_+_229568301.23-P2.h1	ACTA1	1674.8/1427.6	1259.2/1083.8	1546.3	1168.2	-0.4042	63773	78552	1.349	0.088676	0.91132	0.17735	0.61779	FALSE
ACTA1_+_229569744.23-P1.h1	ACTA1	920.79/944.94	972.86/660.6	932.79	801.67	-0.2183	20979	47257	0.60319	0.27319	0.72681	0.54637	0.86822	FALSE
ACTA2_-_90712449.23-P1.h2	ACTA2	1258.5/1023.5	1149.2/888.61	1134.9	1010.5	-0.16733	25603	57559	0.51852	0.30205	0.69795	0.60409	0.892	FALSE
ACTA2_-_90712506.23-P1.h2	ACTA2	1623.2/1607.9	1672.6/1238.4	1615.6	1439.2	-0.16661	40152	82090	0.61537	0.26916	0.73084	0.53831	0.86529	FALSE
ACTA2_-_90751052.23-P2.h2	ACTA2	429.5/394.98	568.92/306.09	411.88	417.31	0.01884	12066	20775	0.037652	0.51398	0.48602	0.97204	0.99397	TRUE
ACTA2_-_90751066.23-P2.h2	ACTA2	942.39/1137.1	1302.8/1469.6	1035.2	1383.7	0.41832	51311	52472	1.5215	0.93593	0.064067	0.12813	0.55162	TRUE
ACTA2_+_90712275.23-P1.h2	ACTA2	893.2/645.75	1412.8/1157.2	759.46	1278.6	0.7508	112020	38433	2.6483	0.99596	0.0040449	0.0080898	0.17854	TRUE
ACTA2_+_90712443.23-P1.h2	ACTA2	1888.4/938.49	1090.4/1875.6	1331.3	1430.1	0.10327	260990	67573	0.38031	0.64814	0.35186	0.70372	0.92438	TRUE
ACTA2_+_90712479.23-P1.h2	ACTA2	930.39/1026.2	1357.8/1296.2	977.12	1326.7	0.4408	42963	49515	1.5708	0.94189	0.058114	0.11623	0.53114	TRUE
ACTA2_+_90750678.23-P2.h2	ACTA2	1117/757.68	1393.9/649.67	919.94	951.61	0.048772	118760	46602	0.14668	0.55831	0.44169	0.88339	0.97474	TRUE
ACTA2_+_90750694.23-P2.h2	ACTA2	2508/2355.4	1849/1480.5	2430.5	1654.5	-0.55457	225050	123770	2.2057	0.013703	0.9863	0.027405	0.30533	FALSE
ACTA2_+_90751072.23-P2.h2	ACTA2	116.97/360.54	0/804.27	205.38	8.8687	-4.3863	229360	10320	1.9344	0.0050374	0.99496	0.010075	0.19672	FALSE
ACTB_-_5568781.23-P1P2.h2	ACTB	494.89/447.72	453.24/468.51	470.71	460.81	-0.030607	446.13	23759	0.064239	0.4738	0.5262	0.94759	0.98843	FALSE
ACTB_-_5570006.23-P1P2.h2	ACTB	374.92/241.62	0/7.8085	300.98	0.7893	-7.3989	59918	15155	2.4384	0.00013076	0.99987	0.00026153	0.025746	FALSE
ACTB_-_5570191.23-P1P2.h2	ACTB	764.23/658.12	957.68/365.44	709.2	591.6	-0.26116	63147	35876	0.62087	0.26728	0.73272	0.53455	0.86344	FALSE
ACTB_+_5569721.23-P1P2.h2	ACTB	569.27/660.81	629.61/1535.1	613.34	983.14	0.67982	217810	31003	2.1002	0.98214	0.017859	0.035718	0.34016	TRUE
ACTB_+_5570130.23-P1P2.h2	ACTB	907/891.67	1027.9/673.09	899.3	831.77	-0.11249	21945	45551	0.31641	0.37584	0.62416	0.75167	0.93841	FALSE
ACTBL2_-_56778219.23-P1P2.h4	ACTBL2	645.46/664.58	980.44/634.05	654.95	788.45	0.26726	27992	33118	0.73358	0.76836	0.23164	0.46328	0.82956	TRUE
ACTBL2_-_56778661.23-P1P2.h4	ACTBL2	1341.9/1755.4	2332.6/1691.3	1534.8	1986.2	0.3718	170150	77963	1.6169	0.94705	0.052951	0.1059	0.51669	TRUE
ACTBL2_+_56778209.23-P1P2.h4	ACTBL2	1423.5/1466.9	1818.7/1763.2	1445	1790.7	0.30921	40783	73381	1.276	0.89902	0.10098	0.20196	0.64574	TRUE
ACTBL2_+_56778273.23-P1P2.h4	ACTBL2	1039/1570.8	1613.8/1436.8	1277.5	1522.7	0.25316	69112	64830	0.96314	0.83226	0.16774	0.33548	0.75647	TRUE
ACTBL2_+_56778359.23-P1P2.h4	ACTBL2	1004.8/1321.1	1308.5/783.97	1152.1	1012.8	-0.18572	67863	58435	0.5762	0.28224	0.71776	0.56448	0.87609	FALSE
ACTC1_-_35087222.23-P1P2.h4	ACTC1	742.63/1022.4	834.42/153.05	871.38	357.4	-1.2834	163370	44129	2.4467	0.0071916	0.99281	0.014383	0.22969	FALSE
ACTC1_-_35087295.23-P1P2.h4	ACTC1	892/935.26	1101.8/1230.6	913.37	1164.4	0.35001	24443	46268	1.1672	0.87843	0.12157	0.24314	0.68531	TRUE
ACTC1_-_35087685.23-P1P2.h4	ACTC1	1121.7/843.24	718.74/926.09	972.58	815.85	-0.25322	28818	49284	0.70597	0.2401	0.7599	0.4802	0.83845	FALSE
ACTC1_-_35087711.23-P1P2.h4	ACTC1	555.48/819.02	481.69/846.44	674.5	638.53	-0.078938	34431	34112	0.19474	0.42272	0.57728	0.84545	0.96465	FALSE
ACTC1_+_35087479.23-P1P2.h4	ACTC1	389.91/605.93	348.94/462.26	486.07	401.62	-0.27469	12890	24539	0.53906	0.29425	0.70575	0.58849	0.88577	FALSE
ACTG1_-_79479746.23-P1P2.h2	ACTG1	844.61/510.68	1585.4/646.54	656.76	1012.4	0.62364	238360	33210	1.9518	0.97452	0.025484	0.050968	0.39267	TRUE
ACTG1_-_79479777.23-P1P2.h2	ACTG1	662.85/608.08	606.85/1102.6	634.88	817.98	0.36509	58273	32097	1.022	0.84659	0.15341	0.30682	0.73635	TRUE
ACTG1_-_79479780.23-P1P2.h2	ACTG1	676.05/630.68	665.64/471.63	652.97	560.3	-0.22045	9059.3	33017	0.50999	0.30491	0.69509	0.60983	0.89401	FALSE
ACTG1_-_79479785.23-P1P2.h2	ACTG1	710.24/520.36	1441.3/429.47	607.94	786.77	0.37148	220130	30728	1.0202	0.84614	0.15386	0.30772	0.73704	TRUE
ACTG1_-_79479816.23-P1P2.h2	ACTG1	1617.8/1591.8	1190.9/1382.1	1604.7	1283	-0.32264	40127	81538	1.1269	0.12989	0.87011	0.25979	0.69943	FALSE
ACTG2_-_74120192.23-P1.h4	ACTG2	1538.1/1574.5	815.45/848	1556.2	831.57	-0.90331	179650	79057	2.5772	0.0049806	0.99502	0.0099613	0.19553	FALSE
ACTG2_-_74120376.23-P1.h4	ACTG2	629.26/805.03	1695.4/1343.1	711.74	1509	1.0831	249210	36006	4.2015	0.99999	1.3261e-05	2.6521e-05	0.005308	TRUE
ACTG2_-_74128450.23-P2.h4	ACTG2	467.9/557.5	254.12/362.31	510.73	303.43	-0.74927	17602	25791	1.2908	0.097717	0.90228	0.19543	0.63938	FALSE
ACTG2_-_74128624.23-P2.h4	ACTG2	1143.9/956.24	1141.6/921.4	1045.9	1025.6	-0.028205	14105	53019	0.088024	0.46493	0.53507	0.92985	0.98478	FALSE
ACTG2_-_74128769.23-P2.h4	ACTG2	860.21/593.55	769.94/1464.9	714.55	1062	0.57104	146650	36148	1.8275	0.96619	0.033812	0.067623	0.43954	TRUE
ACTG2_+_74120163.23-P1.h4	ACTG2	694.04/785.12	369.8/612.18	738.18	475.8	-0.63253	32457	37350	1.3576	0.087231	0.91277	0.17446	0.61465	FALSE
ACTG2_+_74120172.23-P1.h4	ACTG2	868.01/1155.9	620.12/821.45	1001.7	713.73	-0.48837	49405	50765	1.2779	0.10063	0.89937	0.20126	0.64518	FALSE
ACTG2_+_74120202.23-P1.h4	ACTG2	382.11/622.61	517.72/751.18	487.76	623.62	0.35385	24919	24625	0.86576	0.80651	0.19349	0.38698	0.78743	TRUE
ACTG2_+_74128454.23-P2.h4	ACTG2	889/1000.4	341.35/577.83	943.04	444.12	-1.0846	93854	47779	2.2825	0.011222	0.98878	0.022444	0.27934	FALSE
ACTG2_+_74128598.23-P2.h4	ACTG2	581.27/1052	1098/863.62	782	973.79	0.31608	55985	39580	0.96404	0.83248	0.16752	0.33504	0.7561	TRUE
ACTL10_-_32254768.23-P1P2.h7	ACTL10	987.38/1129	1177.7/719.94	1055.8	920.79	-0.1972	42657	53525	0.5836	0.27974	0.72026	0.55949	0.87383	FALSE
ACTL10_-_32254788.23-P1P2.h7	ACTL10	1236.9/1224.8	1471.6/1046.3	1230.8	1240.9	0.011731	30541	62449	0.040245	0.51605	0.48395	0.9679	0.99311	TRUE
ACTL10_-_32254809.23-P1P2.h7	ACTL10	1540.5/1617.6	1228.9/1213.4	1578.6	1221.1	-0.37012	43905	80200	1.2621	0.10345	0.89655	0.20691	0.65147	FALSE
ACTL10_-_32254824.23-P1P2.h7	ACTL10	589.07/680.19	273.08/321.71	632.99	296.4	-1.0921	41126	32001	1.8816	0.029753	0.97025	0.059506	0.41817	FALSE
ACTL10_+_32254796.23-P1P2.h7	ACTL10	426.5/595.7	352.73/496.62	504.05	418.54	-0.26764	10810	25452	0.53603	0.29541	0.70459	0.59082	0.88656	FALSE
ACTL6A_-_179280784.23-P1P2.h3	ACTL6A	821.22/518.21	720.63/510.67	652.36	606.64	-0.10465	23870	32986	0.25172	0.40053	0.59947	0.80106	0.95426	FALSE
ACTL6A_-_179280860.23-P1P2.h3	ACTL6A	64.786/74.799	174.47/3.1234	69.613	23.621	-1.52	7030.2	3477.7	0.77988	0.11215	0.88785	0.22431	0.66896	FALSE
ACTL6A_+_179280744.23-P1P2.h3	ACTL6A	359.32/287.9	197.23/4.6851	321.63	30.628	-3.3506	40564	16201	2.2863	0.0053967	0.9946	0.010793	0.20261	FALSE
ACTL6A_+_179280755.23-P1P2.h3	ACTL6A	848.81/365.92	1126.5/98.387	557.32	332.99	-0.74128	257800	28157	1.3369	0.090222	0.90978	0.18044	0.62149	FALSE
ACTL6A_+_179280849.23-P1P2.h3	ACTL6A	477.49/156.59	640.98/3.1234	273.46	45.358	-2.5657	142740	13763	1.9444	0.016209	0.98379	0.032418	0.32766	FALSE
ACTL6B_-_100254007.23-P1P2.h2	ACTL6B	907/713.01	713.05/546.59	804.18	624.3	-0.36476	21884	40709	0.89154	0.18629	0.81371	0.37259	0.77822	FALSE
ACTL6B_-_100254010.23-P1P2.h2	ACTL6B	604.06/401.98	961.48/463.82	492.77	667.81	0.43775	64289	24879	1.1097	0.86632	0.13368	0.26736	0.70656	TRUE
ACTL6B_+_100253966.23-P1P2.h2	ACTL6B	972.38/1113.9	824.94/935.46	1040.7	878.46	-0.24431	14266	52757	0.70655	0.23992	0.76008	0.47984	0.83824	FALSE
ACTL6B_+_100253969.23-P1P2.h2	ACTL6B	1545.3/1592.8	1712.5/1207.2	1568.9	1437.8	-0.12578	47112	79705	0.46426	0.32123	0.67877	0.64246	0.9046	FALSE
ACTL6B_+_100254000.23-P1P2.h2	ACTL6B	1227.3/1573.5	2662.6/1730.4	1389.7	2146.4	0.62684	382820	70554	2.8491	0.99781	0.0021924	0.0043848	0.13308	TRUE
ACTL7A_-_111624563.23-P1P2.h4	ACTL7A	2286.1/2155.7	2438.8/2044.3	2219.9	2232.8	0.0083386	28946	112990	0.038299	0.51528	0.48472	0.96945	0.99333	TRUE
ACTL7A_-_111624608.23-P1P2.h4	ACTL7A	503.29/568.26	438.07/263.93	534.79	340.03	-0.65176	17521	27012	1.185	0.11751	0.88249	0.23502	0.67915	FALSE
ACTL7A_-_111624654.23-P1P2.h4	ACTL7A	345.52/292.74	769.94/279.54	318.04	463.94	0.54333	56544	16019	1.1528	0.87475	0.12525	0.25049	0.69202	TRUE
ACTL7A_-_111624958.23-P1P2.h4	ACTL7A	541.08/634.98	970.96/844.88	586.15	905.73	0.62693	38727	29621	1.8568	0.96832	0.03168	0.06336	0.42917	TRUE
ACTL7A_+_111624526.23-P1P2.h4	ACTL7A	86.981/165.2	136.54/213.95	119.88	170.92	0.5082	2899.5	6006.4	0.65861	0.72837	0.27163	0.54326	0.8668	TRUE
ACTL7B_-_111618185.23-P1P2.h4	ACTL7B	647.86/389.6	252.22/187.4	502.4	217.41	-1.2047	43603	25368	1.7893	0.036006	0.96399	0.072012	0.44971	FALSE
ACTL7B_-_111618259.23-P1P2.h4	ACTL7B	832.01/1063.9	485.48/1528.9	940.83	861.56	-0.12684	199540	47666	0.36308	0.35827	0.64173	0.71653	0.92763	FALSE
ACTL7B_+_111617819.23-P1P2.h4	ACTL7B	913.6/946.56	1027.9/854.25	929.93	937.04	0.010972	5250	47111	0.032744	0.51306	0.48694	0.97389	0.99421	TRUE
ACTL7B_+_111617857.23-P1P2.h4	ACTL7B	1125.3/934.18	455.14/1022.9	1025.3	682.33	-0.58682	91063	51971	1.5045	0.06622	0.93378	0.13244	0.55846	FALSE
ACTL7B_+_111618198.23-P1P2.h4	ACTL7B	997.58/1233.9	1153/1019.8	1109.5	1084.4	-0.033003	12578	56260	0.10588	0.45784	0.54216	0.91567	0.98169	FALSE
ACTL8_-_18081836.23-P1P2.h4	ACTL8	1138.5/1101.5	1300.9/1555.4	1119.9	1422.5	0.34481	42867	56792	1.2699	0.89793	0.10207	0.20413	0.64805	TRUE
ACTL8_-_18081842.23-P1P2.h4	ACTL8	706.04/759.83	405.83/431.03	732.44	418.24	-0.80691	34217	37059	1.6322	0.051254	0.94875	0.10251	0.51124	FALSE
ACTL8_-_18081895.23-P1P2.h4	ACTL8	1320.9/1049.3	1363.5/680.9	1177.3	963.55	-0.2888	100780	59720	0.87475	0.19085	0.80915	0.38171	0.78461	FALSE
ACTL8_+_18081845.23-P1P2.h4	ACTL8	712.64/883.06	735.8/1500.8	793.29	1050.9	0.40521	139310	40154	1.2854	0.90067	0.099335	0.19867	0.64266	TRUE
ACTL8_+_18081855.23-P1P2.h4	ACTL8	363.52/548.35	125.16/321.71	446.47	200.68	-1.1498	32321	22529	1.6376	0.049361	0.95064	0.098722	0.50467	FALSE
ACTL9_-_8808643.23-P1P2.h7	ACTL9	1985/1273.2	1105.6/924.52	1589.7	1011	-0.65246	219500	80771	2.0363	0.020861	0.97914	0.041722	0.3615	FALSE
ACTL9_-_8809073.23-P1P2.h7	ACTL9	1475.1/1494.4	2158.1/1636.7	1484.7	1879.4	0.3399	102710	75406	1.4373	0.92469	0.075309	0.15062	0.58447	TRUE
ACTL9_+_8808720.23-P1P2.h7	ACTL9	306.53/336.86	328.08/317.02	321.34	322.5	0.0051966	174.01	16186	0.0091426	0.50077	0.49923	0.99847	0.99962	TRUE
ACTL9_+_8808755.23-P1P2.h7	ACTL9	577.07/656.51	690.29/609.06	615.51	648.41	0.074995	2514.9	31113	0.18649	0.57387	0.42613	0.85226	0.96634	TRUE
ACTL9_+_8808881.23-P1P2.h7	ACTL9	1024/998.76	5740.4/990.12	1011.3	2384.1	1.2364	6146500	51256	6.0637	1	6.6522e-10	1.3304e-09	1.2354e-06	TRUE
ACTN1_-_69445619.23-P1P2.h4	ACTN1	601.07/908.89	231.36/1044.8	739.12	491.68	-0.58712	142320	37398	1.2795	0.1003	0.8997	0.20059	0.64459	FALSE
ACTN1_-_69445944.23-P1P2.h4	ACTN1	935.19/1119.3	750.98/1366.5	1023.1	1013	-0.014288	69950	51858	0.04432	0.48232	0.51768	0.96465	0.99232	FALSE
ACTN1_-_69445956.23-P1P2.h4	ACTN1	1176.9/1023	633.4/1514.8	1097.3	979.55	-0.16355	137040	55638	0.49902	0.30888	0.69112	0.61777	0.89699	FALSE
ACTN1_-_69446029.23-P1P2.h4	ACTN1	779.23/870.14	1198.5/887.04	823.43	1031.1	0.3241	33606	41688	1.0171	0.84543	0.15457	0.30914	0.73823	TRUE
ACTN1_+_69445571.23-P1P2.h4	ACTN1	362.92/520.36	517.72/477.88	434.57	497.4	0.1944	5477.9	21926	0.42431	0.66377	0.33623	0.67246	0.91505	TRUE
ACTN2_-_236849849.23-P1P2.h4	ACTN2	721.04/799.11	246.53/929.21	759.07	478.65	-0.66417	95335	38413	1.4308	0.076194	0.92381	0.15239	0.5862	FALSE
ACTN2_-_236850209.23-P1P2.h4	ACTN2	983.18/888.44	694.08/562.21	934.61	624.68	-0.58049	36373	47350	1.4243	0.077167	0.92283	0.15433	0.58882	FALSE
ACTN2_+_236849796.23-P1P2.h4	ACTN2	426.5/352.47	257.91/849.56	387.72	468.11	0.27118	71019	19550	0.57492	0.71654	0.28346	0.56692	0.87706	TRUE
ACTN2_+_236849840.23-P1P2.h4	ACTN2	364.72/559.11	333.77/748.05	451.57	499.68	0.14574	37912	22788	0.31869	0.6245	0.3755	0.751	0.93816	TRUE
ACTN2_+_236849897.23-P1P2.h4	ACTN2	1755.8/1420.6	2239.7/1294.6	1579.4	1702.8	0.10851	180130	80241	0.43581	0.66851	0.33149	0.66297	0.91211	TRUE
ACTN3_-_66313676.23-P1P2.h4	ACTN3	766.63/1052.6	678.91/1366.5	898.29	963.19	0.10053	98409	45500	0.30424	0.61952	0.38048	0.76095	0.94165	TRUE
ACTN3_-_66314441.23-P1P2.h4	ACTN3	851.21/1238.2	1611.9/1508.6	1026.6	1559.4	0.6026	117190	52038	2.3355	0.99024	0.0097583	0.019517	0.2618	TRUE
ACTN3_+_66313715.23-P1P2.h4	ACTN3	626.86/561.8	563.23/298.28	593.44	409.89	-0.53279	21823	29991	1.0599	0.14434	0.85566	0.28867	0.72238	FALSE
ACTN3_+_66313730.23-P1P2.h4	ACTN3	824.82/685.57	1714.3/879.23	751.98	1227.7	0.7065	222900	38052	2.4389	0.99263	0.0073663	0.014733	0.23193	TRUE
ACTN3_+_66313881.23-P1P2.h4	ACTN3	761.83/1149.4	851.49/1110.4	935.77	972.35	0.055255	36698	47409	0.16797	0.56669	0.43331	0.86661	0.97046	TRUE
ACTN4_-_39138303.23-P1P2.h4	ACTN4	662.85/991.22	1426.1/388.86	810.58	744.71	-0.12212	210310	41034	0.32518	0.3725	0.6275	0.745	0.93655	FALSE
ACTN4_-_39138358.23-P1P2.h4	ACTN4	989.18/1326.5	732.01/1641.3	1145.5	1096.1	-0.063475	160620	58096	0.20474	0.41889	0.58111	0.83777	0.96293	FALSE
ACTN4_-_39138687.23-P1P2.h4	ACTN4	1251.3/1700.5	1689.7/829.26	1458.7	1183.7	-0.30112	176460	74079	1.0103	0.15617	0.84383	0.31235	0.74045	FALSE
ACTN4_-_39138723.23-P1P2.h4	ACTN4	877/1031	1346.4/729.31	950.91	990.95	0.059448	70623	48180	0.18243	0.57238	0.42762	0.85525	0.96715	TRUE
ACTN4_-_39138727.23-P1P2.h4	ACTN4	1133.7/1430.3	1261.1/966.69	1273.4	1104.1	-0.20564	38730	64623	0.666	0.25271	0.74729	0.50541	0.85114	FALSE
ACTR10_+_58666878.23-P1P2.h4	ACTR10	95.979/140.45	73.96/104.63	116.11	87.971	-0.3964	774.83	5816.4	0.36891	0.3121	0.6879	0.62421	0.89879	FALSE
ACTR10_+_58666892.23-P1P2.h4	ACTR10	886.6/689.87	752.87/657.47	782.08	703.56	-0.15243	10299	39584	0.39465	0.34652	0.65348	0.69304	0.92088	FALSE
ACTR10_+_58666925.23-P1P2.h4	ACTR10	972.98/444.49	2171.4/68.715	657.64	386.46	-0.76544	1064200	33255	1.4871	0.068354	0.93165	0.13671	0.56424	FALSE
ACTR10_+_58666938.23-P1P2.h4	ACTR10	308.33/152.29	261.7/104.63	216.7	165.49	-0.3869	9313	10892	0.49067	0.29855	0.70145	0.5971	0.88943	FALSE
ACTR10_+_58667079.23-P1P2.h4	ACTR10	146.37/65.113	87.235/1.5617	97.632	11.947	-2.9295	5803.6	4886.4	1.2258	0.031441	0.96856	0.062883	0.42773	FALSE
ACTR1A_-_104261998.23-P1P2.h3	ACTR1A	680.85/462.25	375.49/688.71	561	508.53	-0.1414	25252	28344	0.31165	0.37739	0.62261	0.75477	0.93933	FALSE
ACTR1A_-_104262054.23-P1P2.h3	ACTR1A	1092.4/1103.2	1092.3/801.15	1097.7	935.48	-0.23053	21857	55662	0.68776	0.2458	0.7542	0.4916	0.8445	FALSE
ACTR1A_-_104262086.23-P1P2.h3	ACTR1A	574.07/273.37	521.51/209.27	396.15	330.37	-0.26127	33887	19977	0.46544	0.31908	0.68092	0.63816	0.90282	FALSE
ACTR1A_+_104262452.23-P1P2.h3	ACTR1A	659.85/693.64	709.26/627.8	676.54	667.29	-0.019829	1319.3	34215	0.05	0.48	0.52	0.95999	0.99119	FALSE
ACTR1A_+_104262461.23-P1P2.h3	ACTR1A	743.23/760.91	1264.9/1058.8	752.02	1157.3	0.62124	63879	38054	2.0775	0.98112	0.018878	0.037757	0.34762	TRUE
ACTR1B_-_98279951.23-P1P2.h4	ACTR1B	323.33/531.13	760.46/1689.8	414.4	1133.6	1.4496	389750	20903	4.9743	1	3.2807e-07	6.5615e-07	0.00027271	TRUE
ACTR1B_-_98280407.23-P1P2.h4	ACTR1B	1324.5/998.22	1854.7/1093.2	1149.8	1423.9	0.30818	148890	58319	1.1349	0.87179	0.12821	0.25643	0.69699	TRUE
ACTR1B_-_98280450.23-P1P2.h4	ACTR1B	455.3/637.14	470.31/445.08	538.6	457.52	-0.2349	8270.1	27206	0.49155	0.31114	0.68886	0.62228	0.89815	FALSE
ACTR1B_+_98280441.23-P1P2.h4	ACTR1B	256.14/398.21	796.49/465.39	319.38	608.83	0.92866	54327	16087	2.2822	0.98869	0.011306	0.022612	0.2804	TRUE
ACTR1B_+_98280464.23-P1P2.h4	ACTR1B	631.66/605.39	1164.4/538.79	618.38	792.07	0.35661	85104	31259	0.98235	0.837	0.163	0.326	0.75071	TRUE
ACTR2_-_65454953.23-P1P2.h1	ACTR2	856.01/928.26	1393.9/438.84	891.4	782.11	-0.18847	159470	45149	0.51435	0.3035	0.6965	0.60699	0.89313	FALSE
ACTR2_-_65454971.23-P1P2.h1	ACTR2	641.86/655.43	1987.4/427.9	648.61	922.22	0.5071	541480	32795	1.5109	0.93458	0.065423	0.13085	0.55577	TRUE
ACTR2_-_65455345.23-P1P2.h1	ACTR2	1317.3/954.09	1682.1/718.38	1121.1	1099.3	-0.028313	182630	56853	0.091456	0.46356	0.53644	0.92713	0.98412	FALSE
ACTR2_+_65455294.23-P1P2.h1	ACTR2	112.17/100.09	214.29/321.71	105.96	262.57	1.3011	11228	5305.6	2.15	0.98298	0.017017	0.034034	0.33418	TRUE
ACTR2_+_65455348.23-P1P2.h1	ACTR2	1266.9/1138.1	1333.2/1385.2	1200.8	1358.9	0.17836	11414	60917	0.64077	0.73916	0.26084	0.52167	0.85773	TRUE
ACTR3_-_114647984.23-P1P2.h2	ACTR3	1018/1145.7	925.45/1027.6	1079.9	975.18	-0.14705	8164.1	54755	0.44765	0.3272	0.6728	0.6544	0.90882	FALSE
ACTR3_-_114647989.23-P1P2.h2	ACTR3	1494.9/1108.5	1479.2/568.46	1287.3	917	-0.4889	196610	65330	1.4487	0.073705	0.92629	0.14741	0.57988	FALSE
ACTR3_-_114648039.23-P1P2.h2	ACTR3	846.41/930.95	914.07/1082.3	887.68	994.61	0.16393	9920.3	44959	0.50433	0.69298	0.30702	0.61404	0.89563	TRUE
ACTR3_+_114647775.23-P1P2.h2	ACTR3	1334.7/1423.3	2395.2/1138.5	1378.3	1651.3	0.26055	320150	69975	1.0321	0.84898	0.15102	0.30204	0.73326	TRUE
ACTR3_+_114648069.23-P1P2.h2	ACTR3	634.06/441.26	953.89/435.71	528.95	644.7	0.285	60566	26716	0.70815	0.76043	0.23957	0.47914	0.83768	TRUE
ACTR3B_+_152457249.23-P1P2.h2	ACTR3B	604.06/616.69	701.67/927.65	610.34	806.79	0.40199	22603	30851	1.1184	0.86827	0.13173	0.26346	0.70283	TRUE
ACTR3B_+_152457287.23-P1P2.h2	ACTR3B	729.44/831.94	578.4/1057.3	779	782.01	0.0055439	40899	39427	0.015124	0.50601	0.49399	0.98798	0.99741	TRUE
ACTR3B_+_152457301.23-P1P2.h2	ACTR3B	1217.1/1169.9	428.59/938.58	1193.3	634.25	-0.91073	136660	60534	2.2721	0.011539	0.98846	0.023079	0.28315	FALSE
ACTR3B_+_152457333.23-P1P2.h2	ACTR3B	374.32/389.06	426.69/348.26	381.62	385.49	0.014508	1074.1	19241	0.027879	0.50966	0.49034	0.98067	0.99597	TRUE
ACTR3B_+_152457345.23-P1P2.h2	ACTR3B	260.94/132.38	284.46/126.5	185.86	189.7	0.029334	7175.2	9334.6	0.039727	0.50231	0.49769	0.99538	0.99876	TRUE
ACTR3C_-_150020122.23-P1P2.h7	ACTR3C	538.68/741.53	362.21/726.19	632.02	512.88	-0.30083	32698	31952	0.66654	0.25238	0.74762	0.50476	0.85084	FALSE
ACTR3C_-_150020411.23-P1P2.h7	ACTR3C	3302.3/3176	4841.5/4566.4	3238.5	4701.9	0.53779	736920	165170	3.6008	0.99984	0.00015861	0.00031721	0.029253	TRUE
ACTR3C_+_150020242.23-P1P2.h7	ACTR3C	1176.3/1261.9	1500.1/1250.9	1218.4	1369.8	0.16892	19755	61814	0.60923	0.72881	0.27119	0.54237	0.86665	TRUE
ACTR3C_+_150020273.23-P1P2.h7	ACTR3C	537.48/862.61	845.8/1480.5	680.91	1119	0.71587	160840	34438	2.3608	0.99088	0.0091184	0.018237	0.2533	TRUE
ACTR3C_+_150020641.23-P1P2.h7	ACTR3C	947.79/547.27	1158.7/541.91	720.21	792.42	0.13766	96182	36436	0.37827	0.64736	0.35264	0.70529	0.92484	TRUE
ACTR5_-_37377124.23-P1P2.h3	ACTR5	652.65/553.73	172.57/201.46	601.16	186.46	-1.6836	64350	30384	2.3791	0.0083979	0.9916	0.016796	0.24462	FALSE
ACTR5_-_37377127.23-P1P2.h3	ACTR5	845.81/670.5	540.48/290.48	753.07	396.23	-0.92473	56876	38108	1.828	0.033722	0.96628	0.067444	0.43897	FALSE
ACTR5_+_37377138.23-P1P2.h3	ACTR5	2104.9/2441.5	1479.2/524.73	2267	881.02	-1.3625	776490	115400	4.0798	2.2535e-05	0.99998	4.5069e-05	0.0077424	FALSE
ACTR5_+_37377152.23-P1P2.h3	ACTR5	902.8/1014.4	654.26/246.75	956.96	401.8	-1.2499	125310	48488	2.5211	0.0058421	0.99416	0.011684	0.20996	FALSE
ACTR5_+_37377158.23-P1P2.h3	ACTR5	614.86/596.78	362.21/14.055	605.75	71.515	-3.0648	125930	30617	3.0532	0.00086418	0.99914	0.0017284	0.082092	FALSE
ACTR6_-_100594606.23-P1P2.h3	ACTR6	658.05/724.85	570.82/749.61	690.65	654.14	-0.078237	6415.1	34933	0.19534	0.4225	0.5775	0.845	0.96451	FALSE
ACTR6_-_100594621.23-P1P2.h3	ACTR6	940.59/751.22	538.58/576.27	840.59	557.1	-0.59258	34355	42562	1.3741	0.084683	0.91532	0.16937	0.60832	FALSE
ACTR6_+_100593852.23-P1P2.h3	ACTR6	98.978/37.669	1264.9/4.6851	61.072	77.702	0.34245	478820	3048.9	0.30117	0.55913	0.44087	0.88175	0.97417	TRUE
ACTR6_+_100594789.23-P1P2.h3	ACTR6	1037.8/964.32	821.14/618.43	1000.4	712.62	-0.48875	34461	50700	1.278	0.10063	0.89937	0.20126	0.64518	FALSE
ACTR6_+_100594811.23-P1P2.h3	ACTR6	327.53/130.23	54.996/327.96	206.54	134.34	-0.61675	21907	10379	0.70865	0.2227	0.7773	0.44541	0.82059	FALSE
ACTR8_-_53915974.23-P1P2.h2	ACTR8	206.95/188.88	77.753/307.65	197.71	154.69	-0.35201	9429	9933	0.43168	0.31684	0.68316	0.63368	0.90089	FALSE
ACTR8_-_53916193.23-P1P2.h2	ACTR8	591.47/429.42	1253.5/509.11	503.97	798.88	0.66356	147600	25448	1.8486	0.96772	0.032281	0.064562	0.43242	TRUE
ACTR8_+_53916118.23-P1P2.h2	ACTR8	926.19/714.09	1365.4/432.59	813.26	768.56	-0.081444	160940	41171	0.22027	0.41281	0.58719	0.82563	0.96008	FALSE
ACTR8_+_53916142.23-P1P2.h2	ACTR8	897.4/774.9	1475.4/234.25	833.9	587.94	-0.50349	287500	42221	1.197	0.11563	0.88437	0.23125	0.67533	FALSE
ACTR8_+_53916157.23-P1P2.h2	ACTR8	442.7/202.33	409.62/174.91	299.3	267.68	-0.1605	19906	15070	0.25755	0.3939	0.6061	0.7878	0.95002	FALSE
ACTRT1_-_127185969.23-P1P2.h4	ACTRT1	869.81/796.96	800.28/640.3	832.59	715.83	-0.21769	9444.9	42154	0.56865	0.28478	0.71522	0.56956	0.87823	FALSE
ACTRT1_-_127186343.23-P1P2.h4	ACTRT1	1191.9/1419.6	1850.9/1321.2	1300.8	1563.8	0.26547	82103	66018	1.0236	0.84698	0.15302	0.30604	0.73591	TRUE
ACTRT1_+_127185986.23-P1P2.h4	ACTRT1	473.89/597.85	394.45/379.49	532.28	386.9	-0.45921	10066	26885	0.88664	0.18716	0.81284	0.37432	0.77944	FALSE
ACTRT1_+_127186306.23-P1P2.h4	ACTRT1	1702.4/1449.7	2245.3/1382.1	1571	1761.6	0.16513	154980	79813	0.67477	0.75009	0.24991	0.49982	0.84845	TRUE
ACTRT1_+_127186328.23-P1P2.h4	ACTRT1	1004.2/991.22	826.83/591.88	997.68	699.56	-0.5115	37379	50562	1.3258	0.092454	0.90755	0.18491	0.62738	FALSE
ACTRT2_-_2938118.23-P1P2.h4	ACTRT2	664.65/883.06	348.94/698.08	766.11	493.55	-0.63332	50678	38771	1.3842	0.083098	0.9169	0.1662	0.60455	FALSE
ACTRT2_-_2938494.23-P1P2.h4	ACTRT2	649.05/833.55	322.39/207.71	735.54	258.77	-1.5035	89437	37216	2.4714	0.006661	0.99334	0.013322	0.22256	FALSE
ACTRT2_-_2938499.23-P1P2.h4	ACTRT2	365.32/489.15	502.55/790.22	422.73	630.18	0.57491	32927	21325	1.4206	0.92214	0.077863	0.15573	0.59041	TRUE
ACTRT2_+_2938135.23-P1P2.h4	ACTRT2	799.62/774.36	1465.9/621.56	786.89	954.55	0.27834	144070	39829	0.84011	0.79957	0.20043	0.40086	0.79567	TRUE
ACTRT2_+_2938467.23-P1P2.h4	ACTRT2	766.63/805.03	1488.7/443.52	785.6	812.58	0.048668	201040	39763	0.13534	0.55381	0.44619	0.89238	0.97673	TRUE
ACTRT3_-_169487289.23-P1P2.h4	ACTRT3	978.98/1215.6	1902.1/946.39	1090.9	1341.7	0.29828	200650	55314	1.0663	0.85686	0.14314	0.28628	0.72094	TRUE
ACTRT3_+_169487270.23-P1P2.h4	ACTRT3	554.88/590.32	439.97/763.67	572.32	579.65	0.018315	18126	28919	0.043073	0.51699	0.48301	0.96601	0.9926	TRUE
ACTRT3_+_169487327.23-P1P2.h4	ACTRT3	930.39/1359.3	804.08/971.37	1124.6	883.78	-0.34729	57861	57031	1.0084	0.15664	0.84336	0.31328	0.74111	FALSE
ACTRT3_+_169487330.23-P1P2.h4	ACTRT3	876.4/874.45	824.94/434.15	875.43	598.46	-0.54797	46701	44335	1.3154	0.094176	0.90582	0.18835	0.63196	FALSE
ACTRT3_+_169487342.23-P1P2.h4	ACTRT3	520.08/589.24	219.98/523.17	553.59	339.26	-0.70479	28471	27967	1.2816	0.099568	0.90043	0.19914	0.64307	FALSE
ACVR1_-_158732511.23-P1P2.h1	ACVR1	536.88/614.54	724.43/323.27	574.4	483.94	-0.24676	29400	29024	0.53099	0.29745	0.70255	0.5949	0.88859	FALSE
ACVR1_+_158732079.23-P1P2.h1	ACVR1	377.92/269.6	826.83/296.72	319.2	495.33	0.63234	70392	16078	1.3891	0.91711	0.082894	0.16579	0.6043	TRUE
ACVR1_+_158732198.23-P1P2.h1	ACVR1	840.41/990.15	644.78/1249.4	912.21	897.53	-0.023378	65917	46209	0.068284	0.47277	0.52723	0.94555	0.98795	FALSE
ACVR1_+_158732232.23-P1P2.h1	ACVR1	1344.9/1630	1657.5/1488.3	1480.6	1570.6	0.085087	20784	75197	0.32824	0.62863	0.37137	0.74273	0.93585	TRUE
ACVR1_+_158732258.23-P1P2.h1	ACVR1	892/906.74	741.49/804.27	899.34	772.25	-0.21954	6036	45553	0.59547	0.27576	0.72424	0.55151	0.87063	FALSE
ACVR1B_-_52345530.23-P1P2.h1	ACVR1B	445.7/718.39	889.41/743.37	565.85	813.12	0.52226	34837	28590	1.4624	0.92815	0.071852	0.1437	0.57442	TRUE
ACVR1B_-_52345917.23-P1P2.h1	ACVR1B	764.83/470.32	625.81/273.3	599.76	413.57	-0.53518	46260	30313	1.0694	0.14219	0.85781	0.28438	0.71936	FALSE
ACVR1B_+_52345561.23-P1P2.h1	ACVR1B	529.68/947.63	921.65/699.64	708.48	803.01	0.18044	39610	35840	0.49931	0.69119	0.30881	0.61762	0.89699	TRUE
ACVR1B_+_52345897.23-P1P2.h1	ACVR1B	508.09/653.82	439.97/432.59	576.37	436.26	-0.40099	10594	29124	0.82096	0.20554	0.79446	0.41109	0.80185	FALSE
ACVR1B_+_52345907.23-P1P2.h1	ACVR1B	466.1/335.25	851.49/359.19	395.3	553.04	0.48341	58883	19934	1.1173	0.86772	0.13228	0.26456	0.70405	TRUE
ACVR1C_-_158485307.23-P1P2.h1	ACVR1C	1362.3/1150	1549.4/1638.2	1251.6	1593.2	0.34784	47054	63511	1.3552	0.91233	0.087674	0.17535	0.61588	TRUE
ACVR1C_+_158484889.23-P1P2.h1	ACVR1C	1051/1892	1615.7/1582	1410.1	1598.8	0.18102	125010	71599	0.705	0.75959	0.24041	0.48081	0.8386	TRUE
ACVR1C_+_158484901.23-P1P2.h1	ACVR1C	536.88/634.45	936.82/790.22	583.63	860.4	0.55917	31243	29493	1.6116	0.94646	0.053538	0.10708	0.51669	TRUE
ACVR1C_+_158484938.23-P1P2.h1	ACVR1C	890.2/976.15	1039.2/1186.9	932.19	1110.6	0.25241	15693	47226	0.82102	0.79418	0.20582	0.41164	0.80217	TRUE
ACVR1C_+_158485339.23-P1P2.h1	ACVR1C	1562.1/1663.9	1636.6/1699.1	1612.2	1667.6	0.048721	3385.1	81916	0.19359	0.57675	0.42325	0.84649	0.96494	TRUE
ACVR2A_-_148602102.23-P1P2.h1	ACVR2A	950.79/1094.5	953.89/879.23	1020.1	915.8	-0.15549	8138.1	51707	0.45883	0.32318	0.67682	0.64635	0.90589	FALSE
ACVR2A_-_148602669.23-P1P2.h1	ACVR2A	1094.8/1269.4	716.84/1049.5	1178.9	867.35	-0.44227	53926	59799	1.2739	0.10135	0.89865	0.20271	0.64658	FALSE
ACVR2A_+_148602294.23-P1P2.h1	ACVR2A	692.85/683.95	665.64/379.49	688.39	502.6	-0.45303	23225	34818	0.99565	0.15962	0.84038	0.31923	0.74635	FALSE
ACVR2A_+_148602343.23-P1P2.h1	ACVR2A	413.91/721.08	603.06/357.63	546.32	464.41	-0.2339	28842	27598	0.49309	0.31063	0.68937	0.62126	0.89814	FALSE
ACVR2A_+_148602346.23-P1P2.h1	ACVR2A	561.47/480.54	460.83/143.68	519.44	257.33	-1.0105	36631	26233	1.6183	0.052165	0.94784	0.10433	0.51478	FALSE
ACVR2B_-_38495819.23-P1P2.h1	ACVR2B	346.12/673.19	284.46/471.63	482.71	366.28	-0.39726	30169	24368	0.74585	0.22711	0.77289	0.45422	0.82477	FALSE
ACVR2B_+_38495339.23-P1P2.h1	ACVR2B	918.99/883.6	174.47/612.18	901.12	326.83	-1.4604	132740	45644	2.6881	0.0035812	0.99642	0.0071624	0.16851	FALSE
ACVR2B_+_38495450.23-P1P2.h1	ACVR2B	226.75/175.97	155.51/246.75	199.75	195.89	-0.028042	1833.1	10036	0.038575	0.47244	0.52756	0.94488	0.98787	FALSE
ACVR2B_+_38495606.23-P1P2.h1	ACVR2B	688.05/534.89	394.45/379.49	606.66	386.9	-0.64757	21036	30663	1.255	0.10451	0.89549	0.20901	0.65368	FALSE
ACVR2B_+_38495842.23-P1P2.h1	ACVR2B	986.18/947.63	1029.7/751.18	966.71	879.5	-0.13626	15187	48985	0.39405	0.34677	0.65323	0.69354	0.92106	FALSE
ACVRL1_-_52300776.23-P1P2.h1	ACVRL1	277.74/471.4	470.31/148.36	361.84	264.17	-0.45242	26377	18238	0.72323	0.23194	0.76806	0.46387	0.82987	FALSE
ACVRL1_-_52301119.23-P1P2.h1	ACVRL1	534.48/496.15	322.39/559.09	514.96	424.55	-0.27791	11582	26005	0.5606	0.28703	0.71297	0.57406	0.87994	FALSE
ACVRL1_+_52300726.23-P1P2.h1	ACVRL1	2019.1/2612	2837/2130.2	2296.5	2458.3	0.098161	152010	116910	0.4731	0.68193	0.31807	0.63614	0.90187	TRUE
ACVRL1_+_52300742.23-P1P2.h1	ACVRL1	674.85/694.72	1031.6/476.32	684.71	701	0.03387	54001	34631	0.08753	0.53482	0.46518	0.93036	0.98481	TRUE
ACVRL1_+_52300819.23-P1P2.h1	ACVRL1	1096.6/970.77	589.78/459.14	1031.7	520.38	-0.98609	94772	52299	2.2361	0.012669	0.98733	0.025339	0.29551	FALSE
ACY1_-_52017547.23-P1P2.h1	ACY1	0/20.987	17.068/0	1.3521	1.2103	-0.089756	213.64	66.13	0.017447	0.10436	0.89564	0.20871	0.65331	FALSE
ACY1_-_52017921.23-P1P2.h1	ACY1	15.597/39.283	115.68/96.825	24.763	105.83	2.052	2548.8	1230.2	2.3114	0.98631	0.013694	0.027388	0.30525	TRUE
ACY1_-_52017938.23-P1P2.h1	ACY1	1592/1749.4	1809.2/2320.7	1668.9	2049	0.29589	99992	84814	1.3053	0.9041	0.095896	0.19179	0.6359	TRUE
ACY1_+_52017535.23-P1P2.h1	ACY1	2452.3/2667.5	3316.8/3065.6	2557.6	3188.7	0.31808	151620	130280	1.7486	0.95982	0.040182	0.080363	0.46892	TRUE
ACY1_+_52017980.23-P1P2.h1	ACY1	838.61/963.24	1488.7/643.42	898.77	978.7	0.12279	133530	45524	0.37464	0.64603	0.35397	0.70794	0.92542	TRUE
ACY3_-_67414577.23-P2.h1	ACY3	491.89/716.78	553.75/963.57	593.78	730.47	0.29843	45059	30009	0.78902	0.78488	0.21512	0.43023	0.81251	TRUE
ACY3_-_67414607.23-P2.h1	ACY3	1007.8/1292.6	580.3/1533.6	1141.3	943.38	-0.27454	173670	57884	0.82275	0.20532	0.79468	0.41065	0.80155	FALSE
ACY3_-_67414970.23-P2.h1	ACY3	370.72/430.5	377.38/393.55	399.49	385.38	-0.051746	716.18	20147	0.09941	0.45909	0.54091	0.91817	0.98224	FALSE
ACY3_-_67417956.23-P1.h1	ACY3	1364.7/1465.3	1513.3/1388.3	1414.1	1449.5	0.035632	4720.7	71802	0.13206	0.55253	0.44747	0.89494	0.97746	TRUE
ACY3_-_67418149.23-P1.h1	ACY3	317.33/528.44	250.33/918.28	409.5	479.47	0.22705	95351	20654	0.48684	0.68613	0.31387	0.62775	0.89959	TRUE
ACY3_+_67414985.23-P2.h1	ACY3	742.03/890.59	826.83/301.41	812.93	499.23	-0.70232	74659	41154	1.5464	0.060979	0.93902	0.12196	0.54178	FALSE
ACY3_+_67415013.23-P2.h1	ACY3	1227.9/1227.5	1615.7/1358.7	1227.7	1481.6	0.27105	33565	62289	1.0175	0.84555	0.15445	0.30891	0.73808	TRUE
ACY3_+_67417722.23-P1.h1	ACY3	475.69/625.3	508.24/776.16	545.39	628.07	0.2033	18661	27551	0.49814	0.69065	0.30935	0.6187	0.89737	TRUE
ACY3_+_67417960.23-P1.h1	ACY3	1873.4/1727.9	1600.6/1547.6	1799.2	1573.9	-0.1929	21129	91473	0.74492	0.22816	0.77184	0.45632	0.82564	FALSE
ACY3_+_67418110.23-P1.h1	ACY3	722.24/746.38	252.22/826.14	734.21	456.49	-0.6844	72141	37148	1.4409	0.074744	0.92526	0.14949	0.58315	FALSE
ACYP1_-_75530695.23-P1.h2	ACYP1	236.35/372.38	187.74/321.71	296.67	245.77	-0.27057	7017.6	14937	0.4165	0.33345	0.66655	0.66691	0.91313	FALSE
ACYP1_-_75530711.23-P1.h2	ACYP1	755.83/810.41	957.68/198.34	782.65	435.86	-0.84304	123040	39613	1.7424	0.040679	0.95932	0.081357	0.47119	FALSE
ACYP1_-_75530721.23-P1.h2	ACYP1	275.34/164.13	182.05/128.06	212.58	152.69	-0.47478	4011.2	10684	0.57944	0.26658	0.73342	0.53316	0.86287	FALSE
ACYP1_-_75535758.23-P2.h2	ACYP1	263.94/170.05	360.32/132.74	211.86	218.71	0.045738	10755	10648	0.066446	0.51681	0.48319	0.96638	0.9927	TRUE
ACYP1_-_75536000.23-P2.h2	ACYP1	433.7/519.29	1096.1/324.83	474.57	596.72	0.32982	123630	23955	0.78923	0.78478	0.21522	0.43044	0.81262	TRUE
ACYP1_-_75536179.23-P2.h2	ACYP1	1450.5/1119.8	1037.3/1041.7	1274.5	1039.5	-0.29377	38511	64676	0.924	0.17774	0.82226	0.35548	0.76892	FALSE
ACYP1_-_75536183.23-P2.h2	ACYP1	806.82/846.47	1069.6/912.03	826.41	987.67	0.25689	13418	41840	0.78837	0.78475	0.21525	0.43049	0.81262	TRUE
ACYP1_-_75536194.23-P2.h2	ACYP1	713.24/729.16	491.17/619.99	721.15	551.84	-0.38546	12027	36484	0.88645	0.18762	0.81238	0.37525	0.78012	FALSE
ACYP1_+_75530659.23-P1.h2	ACYP1	1212.9/890.06	1776.9/306.09	1039	737.54	-0.49387	417000	52670	1.3137	0.094475	0.90552	0.18895	0.63253	FALSE
ACYP1_+_75530680.23-P1.h2	ACYP1	1799/2176.2	1153/1630.4	1978.6	1371.1	-0.52885	182460	100650	1.915	0.027748	0.97225	0.055496	0.40586	FALSE
ACYP2_-_54342821.23-P1P2.h1	ACYP2	173.96/165.2	256.01/242.06	169.53	248.94	0.5516	2169.7	8509.9	0.86088	0.79869	0.20131	0.40261	0.79673	TRUE
ACYP2_-_54343153.23-P1P2.h1	ACYP2	1038.4/1057.4	813.56/1816.3	1047.8	1215.6	0.21403	195110	53119	0.72779	0.76663	0.23337	0.46674	0.83141	TRUE
ACYP2_-_54343157.23-P1P2.h1	ACYP2	703.64/858.31	667.53/359.19	777.14	489.67	-0.66527	44928	39332	1.4495	0.07356	0.92644	0.14712	0.57943	FALSE
ACYP2_-_54343180.23-P1P2.h1	ACYP2	1431.3/1183.3	965.27/1147.8	1301.4	1052.6	-0.30585	36937	66051	0.96811	0.16649	0.83351	0.33299	0.75506	FALSE
ACYP2_+_54342830.23-P1P2.h1	ACYP2	1193.1/1225.8	555.65/1129.1	1209.4	792.08	-0.60992	102880	61355	1.6847	0.046024	0.95398	0.092048	0.49246	FALSE
ADA_-_43279996.23-P1P2.h2	ADA	280.74/481.08	309.11/505.99	367.51	395.49	0.10559	13611	18525	0.20559	0.57999	0.42001	0.84002	0.96344	TRUE
ADA_+_43280282.23-P1P2.h2	ADA	442.7/435.34	267.39/340.45	439.01	301.72	-0.53954	7058	22151	0.92244	0.17684	0.82316	0.35368	0.76758	FALSE
ADA_+_43280285.23-P1P2.h2	ADA	1078.6/838.93	1390.1/1165	951.23	1272.6	0.41951	52316	48196	1.4638	0.92837	0.07163	0.14326	0.57387	TRUE
ADA_+_43280303.23-P1P2.h2	ADA	461.9/428.35	582.2/424.78	444.81	497.3	0.1606	5474.3	22445	0.3504	0.63644	0.36356	0.72713	0.93119	TRUE
ADA_+_43280315.23-P1P2.h2	ADA	981.38/904.58	1325.6/812.08	942.2	1037.5	0.13892	50604	47736	0.43637	0.66871	0.33129	0.66258	0.91205	TRUE
ADAD1_-_123300726.23-P1P2.h3	ADAD1	755.83/518.21	216.19/409.16	625.85	297.42	-1.0708	53195	31638	1.8464	0.032207	0.96779	0.064413	0.43188	FALSE
ADAD1_-_123300732.23-P1P2.h3	ADAD1	952.59/926.65	682.71/701.2	939.53	691.89	-0.44084	20736	47600	1.135	0.12817	0.87183	0.25634	0.69699	FALSE
ADAD1_-_123300755.23-P1P2.h3	ADAD1	274.74/329.87	269.29/32.796	301.04	94.037	-1.6682	22003	15159	1.6813	0.039393	0.96061	0.078787	0.46551	FALSE
ADAD1_-_123300758.23-P1P2.h3	ADAD1	142.17/212.56	441.86/188.97	173.84	288.97	0.72987	18498	8727.6	1.2324	0.88756	0.11244	0.22487	0.66946	TRUE
ADAD1_+_123300801.23-P1P2.h3	ADAD1	359.32/279.29	458.93/128.06	316.79	242.45	-0.38445	20677	15956	0.58852	0.27368	0.72632	0.54736	0.86882	FALSE
ADAD2_-_84224806.23-P1P2.h5	ADAD2	569.87/1060.1	969.06/518.48	777.26	708.84	-0.13276	77419	39339	0.34497	0.36503	0.63497	0.73006	0.93178	FALSE
ADAD2_-_84224870.23-P1P2.h5	ADAD2	395.91/281.44	109.99/568.46	333.8	250.09	-0.41514	40552	16818	0.64556	0.25554	0.74446	0.51108	0.85366	FALSE
ADAD2_-_84224880.23-P1P2.h5	ADAD2	2208.1/2770.3	1936.2/1647.6	2473.3	1786.1	-0.46939	230620	125960	1.9362	0.026422	0.97358	0.052844	0.39847	FALSE
ADAD2_+_84224814.23-P1P2.h5	ADAD2	403.71/375.61	172.57/449.77	389.41	278.61	-0.48155	15581	19635	0.79068	0.21242	0.78758	0.42484	0.8096	FALSE
ADAD2_+_84225182.23-P1P2.h5	ADAD2	718.64/984.23	788.9/1229.1	841.01	984.69	0.22729	52862	42584	0.69623	0.75685	0.24315	0.48629	0.84168	TRUE
ADAL_-_43623106.23-P1P2.h7	ADAL	524.88/498.3	415.31/824.58	511.42	585.2	0.19408	32413	25826	0.45913	0.67669	0.32331	0.64661	0.90603	TRUE
ADAL_-_43623112.23-P1P2.h7	ADAL	290.93/523.06	970.96/638.73	390.1	787.52	1.0116	83694	19671	2.8336	0.99769	0.0023075	0.004615	0.13614	TRUE
ADAL_-_43623116.23-P1P2.h7	ADAL	1179.3/902.97	1145.4/1016.7	1031.9	1079.1	0.06444	16069	52309	0.2063	0.58172	0.41828	0.83656	0.96283	TRUE
ADAL_-_43623128.23-P1P2.h7	ADAL	694.64/658.12	951.99/907.35	676.14	929.4	0.4584	22081	34195	1.3696	0.91458	0.085418	0.17084	0.61013	TRUE
ADAL_-_43623140.23-P1P2.h7	ADAL	712.04/335.79	758.56/371.68	488.98	530.99	0.11868	50736	24687	0.26738	0.60504	0.39496	0.78991	0.95091	TRUE
ADAM10_-_59041337.23-P1P2.h3	ADAM10	1117.6/845.39	1043/854.25	971.99	943.93	-0.042224	18713	49254	0.12645	0.44968	0.55032	0.89937	0.97837	FALSE
ADAM10_-_59041501.23-P1P2.h3	ADAM10	1569.2/1450.2	933.03/1166.6	1508.6	1043.3	-0.53161	82814	76625	1.6808	0.046397	0.9536	0.092794	0.49389	FALSE
ADAM10_-_59041703.23-P1P2.h3	ADAM10	884.8/568.26	240.84/887.04	709.08	462.23	-0.61625	102160	35870	1.3034	0.096143	0.90386	0.19229	0.63645	FALSE
ADAM10_+_59041561.23-P1P2.h3	ADAM10	1380.9/1292	1297.1/1071.3	1335.7	1178.8	-0.18011	17580	67801	0.60251	0.27342	0.72658	0.54683	0.86848	FALSE
ADAM10_+_59041886.23-P1P2.h3	ADAM10	1111/650.59	405.83/98.387	850.17	199.85	-2.0833	214530	43049	3.1343	0.00084042	0.99916	0.0016808	0.080802	FALSE
ADAM11_-_42836572.23-P1P2.h3	ADAM11	1285.5/1236.1	1418.5/1019.8	1260.5	1202.7	-0.067672	27582	63965	0.22857	0.4096	0.5904	0.8192	0.95878	FALSE
ADAM11_+_42836733.23-P1P2.h3	ADAM11	874/1215.1	1206.1/743.37	1030.5	946.88	-0.122	57337	52236	0.36597	0.35719	0.64281	0.71438	0.92696	FALSE
ADAM11_+_42836787.23-P1P2.h3	ADAM11	318.53/255.61	314.8/167.1	285.34	229.36	-0.31383	5094	14364	0.46708	0.3143	0.6857	0.6286	0.89982	FALSE
ADAM11_+_42836832.23-P1P2.h3	ADAM11	896.8/1050.4	504.44/357.63	970.57	424.74	-1.1903	110490	49182	2.4613	0.0069164	0.99308	0.013833	0.22611	FALSE
ADAM11_+_42836963.23-P1P2.h3	ADAM11	698.24/751.22	851.49/1038.5	724.25	940.37	0.37629	22595	36642	1.129	0.87055	0.12945	0.2589	0.69873	TRUE
ADAM12_-_128076590.23-P1P2.h2	ADAM12	407.91/430.5	612.54/324.83	419.05	446.07	0.08993	14876	21139	0.18582	0.57287	0.42713	0.85427	0.9669	TRUE
ADAM12_-_128076617.23-P1P2.h2	ADAM12	453.5/344.94	347.04/452.89	395.51	396.45	0.0034145	3849.2	19945	0.0066528	0.50138	0.49862	0.99724	0.99931	TRUE
ADAM12_-_128077031.23-P1P2.h2	ADAM12	1617.2/1349.1	900.79/1394.6	1477.1	1120.8	-0.39788	91239	75017	1.3007	0.096676	0.90332	0.19335	0.63765	FALSE
ADAM12_+_128076604.23-P1P2.h2	ADAM12	1805.6/1394.8	3161.3/2138	1587	2599.8	0.71175	581470	80629	3.5668	0.99982	0.00018072	0.00036143	0.031895	TRUE
ADAM12_+_128076607.23-P1P2.h2	ADAM12	1380.3/1055.3	1073.4/1436.8	1206.9	1241.8	0.041161	40278	61228	0.14128	0.55617	0.44383	0.88765	0.97594	TRUE
ADAM15_-_155024217.23-P1P2.h2	ADAM15	1197.9/960.55	1244/704.32	1072.7	936.06	-0.19636	62430	54386	0.58588	0.27898	0.72102	0.55796	0.87326	FALSE
ADAM15_+_155023192.23-P1P2.h2	ADAM15	1017.4/1174.2	1128.4/1127.5	1093	1128	0.045412	4446.6	55419	0.1486	0.55906	0.44094	0.88187	0.97421	TRUE
ADAM15_+_155023202.23-P1P2.h2	ADAM15	1202.7/1202.2	1096.1/1411.8	1202.4	1244	0.048944	17526	61002	0.16814	0.56676	0.43324	0.86648	0.97042	TRUE
ADAM15_+_155023394.23-P1P2.h2	ADAM15	1561.5/1341.5	1511.4/1455.5	1447.3	1483.2	0.035304	8929.5	73498	0.13234	0.55264	0.44736	0.89471	0.97744	TRUE
ADAM15_+_155024155.23-P1P2.h2	ADAM15	1113.4/921.27	1418.5/860.49	1012.8	1104.8	0.12539	63590	51331	0.40631	0.65774	0.34226	0.68452	0.91855	TRUE
ADAM17_-_9695930.23-P1P2.h2	ADAM17	1368.9/923.42	1674.5/1352.4	1124.3	1504.9	0.42029	96467	57017	1.5938	0.94451	0.055487	0.11097	0.52165	TRUE
ADAM17_-_9695934.23-P1P2.h2	ADAM17	955.59/807.18	838.21/941.7	878.26	888.45	0.016631	5487.4	44480	0.048337	0.51927	0.48073	0.96146	0.99162	TRUE
ADAM17_+_9695837.23-P1P2.h2	ADAM17	1161.3/1335.1	1204.2/1355.6	1245.2	1277.6	0.037098	9192.5	63182	0.12914	0.55138	0.44862	0.89725	0.978	TRUE
ADAM17_+_9695867.23-P1P2.h2	ADAM17	1693.4/1561.6	824.94/1930.3	1626.2	1261.9	-0.36566	233880	82633	1.2673	0.10252	0.89748	0.20504	0.64908	FALSE
ADAM17_+_9695885.23-P1P2.h2	ADAM17	449.9/390.68	614.43/385.74	419.24	486.84	0.21518	11518	21148	0.46482	0.67834	0.32166	0.64332	0.90485	TRUE
ADAM18_-_39442133.23-P1P2.h3	ADAM18	260.34/224.4	530.99/221.76	241.7	343.16	0.5039	22748	12156	0.92022	0.8187	0.1813	0.3626	0.77228	TRUE
ADAM18_-_39442196.23-P1P2.h3	ADAM18	788.22/764.67	768.04/693.39	776.36	729.76	-0.089174	1719.3	39293	0.23506	0.40705	0.59295	0.81411	0.9578	FALSE
ADAM18_+_39442161.23-P1P2.h3	ADAM18	146.97/135.07	39.824/24.987	140.89	31.548	-2.1242	4526.5	7065.5	1.3008	0.052251	0.94775	0.1045	0.51498	FALSE
ADAM18_+_39442286.23-P1P2.h3	ADAM18	509.89/244.85	172.57/57.783	353.34	99.874	-1.8126	41365	17807	1.8994	0.024805	0.97519	0.049611	0.388	FALSE
ADAM18_+_39442506.23-P1P2.h3	ADAM18	2748/2082	2609.5/2748.6	2391.9	2678.1	0.16298	100730	121800	0.82005	0.79391	0.20609	0.41219	0.80243	TRUE
ADAM19_-_157002294.23-P1P2.h2	ADAM19	1700/1441.1	1327.5/1232.2	1565.2	1278.9	-0.2912	41004	79518	1.0152	0.15501	0.84499	0.31002	0.73888	FALSE
ADAM19_-_157002314.23-P1P2.h2	ADAM19	571.67/644.13	1041.1/385.74	606.82	633.73	0.062503	78367	30672	0.15366	0.56095	0.43905	0.87811	0.97335	TRUE
ADAM19_-_157002317.23-P1P2.h2	ADAM19	2037.7/1968.5	2592.4/1791.3	2002.8	2154.9	0.10556	120170	101880	0.47656	0.68316	0.31684	0.63367	0.90089	TRUE
ADAM19_-_157002452.23-P1P2.h2	ADAM19	97.178/89.328	130.85/53.098	93.171	83.365	-0.15864	1045.2	4661.9	0.14362	0.39035	0.60965	0.7807	0.94794	FALSE
ADAM19_+_157002746.23-P1P2.h2	ADAM19	1067.8/804.49	1088.5/690.27	926.83	866.83	-0.09645	39076	46953	0.2769	0.39092	0.60908	0.78184	0.94839	FALSE
ADAM2_-_39695260.23-P1P2.h3	ADAM2	431.3/314.8	290.15/115.57	368.48	183.13	-1.0048	18057	18575	1.36	0.083774	0.91623	0.16755	0.60615	FALSE
ADAM2_-_39695623.23-P1P2.h3	ADAM2	1415.7/1230.7	1149.2/607.5	1319.9	835.56	-0.65903	123980	66996	1.8714	0.030644	0.96936	0.061288	0.42306	FALSE
ADAM2_-_39695635.23-P1P2.h3	ADAM2	560.27/535.97	766.15/384.18	547.99	542.53	-0.014405	25017	27683	0.032781	0.48667	0.51333	0.97334	0.99412	FALSE
ADAM2_-_39695737.23-P1P2.h3	ADAM2	2062.3/1910.9	1206.1/2258.2	1985.2	1650.4	-0.26633	213140	100980	1.0536	0.14604	0.85396	0.29207	0.72544	FALSE
ADAM2_+_39695270.23-P1P2.h3	ADAM2	1248.3/867.99	1022.2/1322.8	1040.9	1162.8	0.15957	43828	52767	0.53048	0.70211	0.29789	0.59578	0.88894	TRUE
ADAM20_-_71001316.23-P1P2.h3	ADAM20	659.85/610.77	458.93/637.17	634.84	540.76	-0.23101	8279	32095	0.52514	0.29961	0.70039	0.59921	0.89031	FALSE
ADAM20_-_71001647.23-P1P2.h3	ADAM20	712.64/780.28	840.11/679.34	745.69	755.46	0.018745	5137.4	37733	0.050272	0.52002	0.47998	0.95996	0.99119	TRUE
ADAM20_-_71001696.23-P1P2.h3	ADAM20	269.94/175.43	375.49/188.97	217.61	266.38	0.29049	8651.2	10939	0.46625	0.67336	0.32664	0.65327	0.90845	TRUE
ADAM20_-_71001740.23-P1P2.h3	ADAM20	86.981/162.51	208.6/238.94	118.9	223.26	0.90335	4544	5957	1.3521	0.90603	0.093967	0.18793	0.63156	TRUE
ADAM20_+_71001702.23-P1P2.h3	ADAM20	427.1/475.16	460.83/324.83	450.49	386.9	-0.21901	4627.3	22733	0.42176	0.33567	0.66433	0.67133	0.91458	FALSE
ADAM21_-_70918928.23-P1P2.h3	ADAM21	978.38/929.88	1331.3/342.01	953.82	674.79	-0.49865	179660	48328	1.2693	0.10217	0.89783	0.20434	0.64831	FALSE
ADAM21_-_70919038.23-P1P2.h3	ADAM21	796.62/765.21	341.35/593.44	780.76	450.09	-0.79332	44832	39517	1.6634	0.048071	0.95193	0.096142	0.5002	FALSE
ADAM21_+_70918885.23-P1P2.h3	ADAM21	1370.1/1001.4	612.54/748.05	1171.4	676.91	-0.79024	113300	59416	2.0285	0.021256	0.97874	0.042512	0.36418	FALSE
ADAM21_+_70919022.23-P1P2.h3	ADAM21	852.41/1228.5	1776.9/821.45	1023.3	1208.2	0.23933	202520	51870	0.81158	0.79148	0.20852	0.41704	0.80523	TRUE
ADAM21_+_70919032.23-P1P2.h3	ADAM21	616.66/701.71	496.86/134.31	657.81	258.35	-1.345	69994	33263	2.1903	0.014099	0.9859	0.028198	0.3093	FALSE
ADAM22_-_87563632.23-P1P2.h2	ADAM22	943.59/762.52	1168.2/557.53	848.24	807.03	-0.071752	68894	42951	0.19881	0.42119	0.57881	0.84238	0.96384	FALSE
ADAM22_-_87563945.23-P1P2.h2	ADAM22	388.11/348.17	458.93/367	367.6	410.4	0.15849	2350.4	18530	0.31443	0.62209	0.37791	0.75581	0.93986	TRUE
ADAM22_-_87564057.23-P1P2.h2	ADAM22	1154.7/705.48	860.97/826.14	902.58	843.37	-0.097774	36614	45718	0.27691	0.39092	0.60908	0.78184	0.94839	FALSE
ADAM22_+_87563621.23-P1P2.h2	ADAM22	680.85/700.64	466.52/982.31	690.67	676.96	-0.028892	45538	34934	0.073374	0.4707	0.5293	0.94139	0.98708	FALSE
ADAM22_+_87563949.23-P1P2.h2	ADAM22	1389.9/1198.9	1280.1/1124.4	1290.9	1199.7	-0.10557	12966	65513	0.35616	0.36086	0.63914	0.72172	0.9294	FALSE
ADAM23_-_207308263.23-P1P2.h3	ADAM23	413.91/232.47	631.5/296.72	310.2	432.88	0.47947	31773	15622	0.98156	0.83577	0.16423	0.32847	0.75247	TRUE
ADAM23_-_207308295.23-P1P2.h3	ADAM23	320.93/309.42	185.85/352.94	315.12	256.12	-0.29805	5463.6	15872	0.46835	0.31553	0.68447	0.63106	0.90058	FALSE
ADAM23_+_207308275.23-P1P2.h3	ADAM23	519.48/612.92	242.74/1293.1	564.27	560.29	-0.010201	213530	28510	0.023589	0.49038	0.50962	0.98076	0.99597	FALSE
ADAM23_+_207308623.23-P1P2.h3	ADAM23	776.23/586.55	970.96/496.62	674.76	694.41	0.041354	45121	34125	0.10637	0.5423	0.4577	0.9154	0.98169	TRUE
ADAM23_+_207308716.23-P1P2.h3	ADAM23	698.84/879.83	1289.6/830.82	784.13	1035.1	0.40013	65744	39688	1.2597	0.8961	0.1039	0.2078	0.65238	TRUE
ADAM28_+_24151604.23-P1P2.h2	ADAM28	729.44/791.04	917.86/635.61	759.61	763.81	0.0079331	14062	38441	0.021391	0.50851	0.49149	0.98299	0.9965	TRUE
ADAM28_+_24151615.23-P1P2.h2	ADAM28	329.93/328.79	311.01/279.54	329.36	294.86	-0.15913	553.08	16593	0.26784	0.39119	0.60881	0.78239	0.94859	FALSE
ADAM28_+_24151646.23-P1P2.h2	ADAM28	910.6/597.85	910.27/744.93	737.84	823.46	0.15819	22827	37333	0.44314	0.67115	0.32885	0.65771	0.91014	TRUE
ADAM28_+_24151656.23-P1P2.h2	ADAM28	1230.3/921.27	1304.7/1372.7	1064.6	1338.3	0.32975	39982	53975	1.1779	0.88058	0.11942	0.23884	0.68182	TRUE
ADAM28_+_24151691.23-P1P2.h2	ADAM28	951.39/817.95	1126.5/1105.7	882.15	1116	0.33893	20978	44678	1.1065	0.86574	0.13426	0.26853	0.70755	TRUE
ADAM29_-_175839539.23-P1P2.h3	ADAM29	443.3/438.57	411.52/224.88	440.93	304.22	-0.53399	11067	22248	0.91657	0.1784	0.8216	0.35681	0.76928	FALSE
ADAM29_-_175839601.23-P1P2.h3	ADAM29	1929.8/1845.8	1012.7/2239.5	1887.3	1506	-0.32545	281570	95978	1.2309	0.10917	0.89083	0.21835	0.66315	FALSE
ADAM29_+_175839595.23-P1P2.h3	ADAM29	693.45/602.7	576.51/833.95	646.48	693.38	0.10089	13575	32687	0.25941	0.60227	0.39773	0.79546	0.9525	TRUE
ADAM29_+_175839605.23-P1P2.h3	ADAM29	1170.3/880.37	1016.5/499.74	1015.1	712.73	-0.50952	84582	51448	1.3329	0.091284	0.90872	0.18257	0.62418	FALSE
ADAM29_+_175839643.23-P1P2.h3	ADAM29	1368.9/1117.1	1613.8/1549.2	1236.6	1581.2	0.35434	49713	62745	1.3756	0.91552	0.08448	0.16896	0.60778	TRUE
ADAM30_-_120439075.23-P1P2.h3	ADAM30	229.75/367.54	115.68/220.2	290.59	159.61	-0.86041	11108	14630	1.0829	0.13236	0.86764	0.26471	0.70414	FALSE
ADAM30_-_120439090.23-P1P2.h3	ADAM30	495.49/438.03	441.86/677.78	465.88	547.25	0.2318	12806	23514	0.53069	0.70183	0.29817	0.59634	0.88921	TRUE
ADAM30_+_120439037.23-P1P2.h3	ADAM30	962.78/793.73	354.63/549.72	874.18	441.53	-0.98381	74197	44272	2.0562	0.019863	0.98014	0.039727	0.35444	FALSE
ADAM30_+_120439094.23-P1P2.h3	ADAM30	724.04/1027.8	481.69/874.55	862.66	649.05	-0.40991	55248	43685	1.022	0.15337	0.84663	0.30675	0.73628	FALSE
ADAM30_+_120439103.23-P1P2.h3	ADAM30	559.08/591.94	347.04/548.16	575.27	436.16	-0.39859	12525	29068	0.81593	0.20698	0.79302	0.41396	0.80355	FALSE
ADAM32_-_38965264.23-P1P2.h3	ADAM32	1889/1318.4	1983.6/1247.8	1578.1	1573.3	-0.0044285	146090	80177	0.017093	0.49318	0.50682	0.98636	0.99718	FALSE
ADAM32_-_38965521.23-P1P2.h3	ADAM32	1009.6/586.55	618.23/812.08	769.53	708.56	-0.11893	38820	38945	0.30896	0.37864	0.62136	0.75729	0.9403	FALSE
ADAM32_+_38965125.23-P1P2.h3	ADAM32	140.97/99.015	45.514/84.332	118.15	61.958	-0.92025	1618.7	5919.2	0.73031	0.1816	0.8184	0.36321	0.77268	FALSE
ADAM32_+_38965287.23-P1P2.h3	ADAM32	749.23/519.83	458.93/398.23	624.08	427.51	-0.54472	23825	31548	1.1067	0.13402	0.86598	0.26804	0.70718	FALSE
ADAM32_+_38965299.23-P1P2.h3	ADAM32	1682.6/1258.7	1748.5/1008.9	1455.3	1328.1	-0.1318	125530	73905	0.46768	0.32001	0.67999	0.64001	0.9035	FALSE
ADAM33_-_3662191.23-P1P2.h1	ADAM33	1500.9/1637	1653.7/2187.9	1567.4	1902.1	0.27905	92375	79632	1.1861	0.8822	0.1178	0.2356	0.6795	TRUE
ADAM33_-_3662194.23-P1P2.h1	ADAM33	825.42/1273.7	860.97/790.22	1025.4	824.83	-0.31361	51485	51973	0.8796	0.18954	0.81046	0.37907	0.7829	FALSE
ADAM33_-_3662638.23-P1P2.h1	ADAM33	361.72/503.68	375.49/926.09	426.84	589.7	0.46535	71876	21534	1.1098	0.86622	0.13378	0.26756	0.70678	TRUE
ADAM33_+_3662271.23-P1P2.h1	ADAM33	914.2/816.87	978.54/971.37	864.16	974.95	0.17384	5586.1	43762	0.5296	0.7018	0.2982	0.5964	0.88921	TRUE
ADAM33_+_3662642.23-P1P2.h1	ADAM33	780.43/1281.8	390.66/673.09	1000.2	512.79	-0.96245	143960	50690	2.1648	0.015197	0.9848	0.030395	0.31977	FALSE
ADAM7_-_24298558.23-P1P2.h3	ADAM7	100.18/189.42	9.482/229.57	137.76	46.812	-1.5371	13197	6907.4	1.0943	0.092728	0.90727	0.18546	0.62811	FALSE
ADAM7_-_24298561.23-P1P2.h3	ADAM7	358.72/414.89	128.96/112.44	385.79	120.42	-1.6716	26122	19452	1.9027	0.025776	0.97422	0.051552	0.3948	FALSE
ADAM7_+_24298515.23-P1P2.h3	ADAM7	928.59/700.64	517.72/154.61	806.6	282.94	-1.5081	119660	40832	2.5915	0.0047451	0.99525	0.0094903	0.1918	FALSE
ADAM7_+_24298519.23-P1P2.h3	ADAM7	859.61/730.23	457.03/740.24	792.28	581.65	-0.4452	29429	40103	1.0518	0.14641	0.85359	0.29283	0.72599	FALSE
ADAM7_+_24298600.23-P1P2.h3	ADAM7	1386.9/907.81	1429.9/1683.5	1122.1	1551.5	0.46717	106240	56903	1.8003	0.9641	0.035905	0.07181	0.44921	TRUE
ADAM8_-_135089929.23-P1P2.h3	ADAM8	1480.5/887.36	506.34/1069.8	1146.2	735.98	-0.63838	169850	58132	1.7013	0.044442	0.95556	0.088885	0.4867	FALSE
ADAM8_-_135089932.23-P1P2.h3	ADAM8	207.55/285.21	92.924/367	243.3	184.69	-0.39574	14529	12237	0.52981	0.28821	0.71179	0.57642	0.88102	FALSE
ADAM8_-_135090331.23-P1P2.h3	ADAM8	942.39/581.17	593.57/538.79	740.06	565.52	-0.38748	35387	37446	0.90201	0.18347	0.81653	0.36695	0.77463	FALSE
ADAM8_-_135090373.23-P1P2.h3	ADAM8	424.11/385.3	498.75/459.14	404.24	478.54	0.24288	2355.4	20387	0.52038	0.6979	0.3021	0.6042	0.89207	TRUE
ADAM8_+_135090313.23-P1P2.h3	ADAM8	659.25/654.36	707.36/595.01	656.8	648.76	-0.017754	2120.4	33212	0.044146	0.48231	0.51769	0.96463	0.99232	FALSE
ADAM9_-_38854499.23-P1P2.h3	ADAM9	773.23/804.49	335.66/273.3	788.71	302.88	-1.3778	83489	39921	2.4315	0.0074784	0.99252	0.014957	0.23348	FALSE
ADAM9_-_38854525.23-P1P2.h3	ADAM9	950.79/660.28	929.24/812.08	792.33	868.69	0.13258	17863	40106	0.38129	0.64849	0.35151	0.70302	0.92422	TRUE
ADAM9_-_38854669.23-P1P2.h3	ADAM9	1578.8/1133.3	604.95/985.43	1337.6	772.1	-0.79204	166770	67899	2.1704	0.01499	0.98501	0.02998	0.31804	FALSE
ADAM9_+_38854489.23-P1P2.h3	ADAM9	269.94/173.81	106.2/68.715	216.61	85.427	-1.3322	8259.6	10888	1.2572	0.087037	0.91296	0.17407	0.61426	FALSE
ADAM9_+_38854902.23-P1P2.h3	ADAM9	709.04/580.63	652.36/217.08	641.63	376.33	-0.76817	52165	32441	1.473	0.070206	0.92979	0.14041	0.56932	FALSE
ADAMDEC1_-_24242003.23-P1P2.h3	ADAMDEC1	2071.3/1330.8	1553.2/857.37	1660.3	1154	-0.52443	260380	84374	1.743	0.040664	0.95934	0.081328	0.47112	FALSE
ADAMDEC1_-_24242085.23-P1P2.h3	ADAMDEC1	820.62/967.54	1223.2/459.14	891.06	749.42	-0.24944	105220	45131	0.66672	0.25246	0.74754	0.50493	0.85092	FALSE
ADAMDEC1_+_24242051.23-P1P2.h3	ADAMDEC1	591.47/595.16	225.67/988.55	593.31	472.35	-0.32831	103750	29985	0.69855	0.24219	0.75781	0.48437	0.84083	FALSE
ADAMDEC1_+_24242054.23-P1P2.h3	ADAMDEC1	590.27/419.74	434.28/71.838	497.75	176.67	-1.4891	56968	25132	2.0254	0.020587	0.97941	0.041174	0.35976	FALSE
ADAMDEC1_+_24242074.23-P1P2.h3	ADAMDEC1	827.22/932.03	910.27/690.27	878.06	792.68	-0.14741	12040	44470	0.40489	0.34277	0.65723	0.68554	0.91874	FALSE
ADAMTS1_-_28216131.23-P2.h3	ADAMTS1	692.25/635.52	680.81/454.45	663.28	556.24	-0.2535	12257	33541	0.58448	0.27934	0.72066	0.55869	0.87361	FALSE
ADAMTS1_-_28216582.23-P2.h3	ADAMTS1	194.96/145.83	386.87/201.46	168.62	279.18	0.72408	11550	8463.9	1.2018	0.88131	0.11869	0.23738	0.6808	TRUE
ADAMTS1_-_28217257.23-P1.h3	ADAMTS1	1293.9/1504.1	1213.7/2779.8	1395	1836.8	0.39666	547840	70828	1.66	0.95154	0.048457	0.096915	0.50142	TRUE
ADAMTS1_+_28216554.23-P2.h3	ADAMTS1	290.93/322.34	214.29/174.91	306.23	193.6	-0.6588	4674.4	15421	0.90697	0.17659	0.82341	0.35317	0.76732	FALSE
ADAMTS1_+_28216570.23-P2.h3	ADAMTS1	396.51/478.39	544.27/451.33	435.53	495.63	0.18607	3783	21974	0.40539	0.65684	0.34316	0.68632	0.91894	TRUE
ADAMTS1_+_28216594.23-P2.h3	ADAMTS1	1063/893.28	1957.1/779.29	974.44	1235	0.34153	294450	49378	1.1725	0.87949	0.12051	0.24101	0.68326	TRUE
ADAMTS1_+_28217278.23-P1.h3	ADAMTS1	334.73/447.18	466.52/203.02	386.89	307.76	-0.32915	15154	19508	0.56653	0.28351	0.71649	0.56702	0.87706	FALSE
ADAMTS1_+_28217659.23-P1.h3	ADAMTS1	1371.9/1404	1376.8/1860	1387.8	1600.3	0.20532	57009	70461	0.80023	0.78821	0.21179	0.42358	0.80883	TRUE
ADAMTS1_+_28217664.23-P1.h3	ADAMTS1	479.89/623.15	620.12/726.19	546.85	671.06	0.29482	10284	27625	0.74735	0.77246	0.22754	0.45508	0.82513	TRUE
ADAMTS1_+_28217696.23-P1.h3	ADAMTS1	1999.4/1619.7	1744.7/2351.9	1799.6	2025.7	0.17066	104990	91493	0.74752	0.77262	0.22738	0.45475	0.82493	TRUE
ADAMTS10_-_8675371.23-P1P2.h3	ADAMTS10	621.46/599.47	489.27/621.56	610.37	551.46	-0.14616	4017.5	30852	0.33536	0.36852	0.63148	0.73703	0.93408	FALSE
ADAMTS10_-_8675595.23-P1P2.h3	ADAMTS10	626.86/525.75	462.72/1191.6	574.08	742.55	0.37067	114390	29008	0.98916	0.83865	0.16135	0.3227	0.74866	TRUE
ADAMTS10_+_8675521.23-P1P2.h3	ADAMTS10	653.25/652.74	705.46/1469.6	653	1018.2	0.64008	164250	33019	2.0098	0.97777	0.02223	0.044459	0.37074	TRUE
ADAMTS10_+_8675559.23-P1P2.h3	ADAMTS10	438.5/544.58	1065.8/523.17	488.67	746.72	0.61068	83557	24671	1.6429	0.94975	0.050249	0.1005	0.50825	TRUE
ADAMTS10_+_8675562.23-P1P2.h3	ADAMTS10	1292.1/1020.3	1041.1/991.68	1148.2	1016.1	-0.17614	19288	58234	0.54733	0.29208	0.70792	0.58415	0.88412	FALSE
ADAMTS12_-_33891689.23-P1P2.h2	ADAMTS12	1193.7/1325.4	1219.4/1174.4	1257.8	1196.7	-0.071856	4538.3	63827	0.2421	0.40435	0.59565	0.80871	0.95648	FALSE
ADAMTS12_-_33892035.23-P1P2.h2	ADAMTS12	1003/707.09	1122.7/749.61	842.14	917.37	0.12331	40348	42641	0.36433	0.64219	0.35781	0.71563	0.92736	TRUE
ADAMTS12_-_33892078.23-P1P2.h2	ADAMTS12	1454.1/1292.6	2004.5/1628.8	1370.9	1806.9	0.39812	93979	69599	1.6526	0.9508	0.049203	0.098405	0.50387	TRUE
ADAMTS12_+_33891838.23-P1P2.h2	ADAMTS12	2043.7/1741.9	1771.2/1780.3	1886.8	1775.8	-0.087438	19784	95952	0.35839	0.36003	0.63997	0.72005	0.92885	FALSE
ADAMTS12_+_33892096.23-P1P2.h2	ADAMTS12	882.4/739.92	430.48/449.77	808.03	440.02	-0.87534	50484	40904	1.8196	0.034381	0.96562	0.068761	0.44249	FALSE
ADAMTS13_-_136287551.23-P1P2.h3	ADAMTS13	449.9/336.33	455.14/229.57	388.99	323.25	-0.26634	11719	19614	0.46942	0.31751	0.68249	0.63503	0.90151	FALSE
ADAMTS13_-_136287562.23-P1P2.h3	ADAMTS13	215.95/108.7	185.85/231.13	153.22	207.26	0.43339	3038.5	7687.1	0.61634	0.71988	0.28012	0.56023	0.87429	TRUE
ADAMTS13_+_136287462.23-P1P2.h3	ADAMTS13	1039/792.65	1115.1/632.49	907.49	839.81	-0.11169	50151	45968	0.31568	0.37612	0.62388	0.75223	0.93863	FALSE
ADAMTS13_+_136287556.23-P1P2.h3	ADAMTS13	1199.7/848.08	1424.2/904.22	1008.7	1134.8	0.1698	73012	51124	0.55776	0.71149	0.28851	0.57701	0.88143	TRUE
ADAMTS13_+_136287621.23-P1P2.h3	ADAMTS13	901.6/936.33	2380/1369.6	918.8	1805.5	0.97376	490700	46544	4.1098	0.99998	1.9801e-05	3.9603e-05	0.0071109	TRUE
ADAMTS14_-_72432269.23-P1P2.h3	ADAMTS14	751.03/729.16	417.21/744.93	740.01	557.49	-0.40797	26855	37444	0.94325	0.17272	0.82728	0.34544	0.76241	FALSE
ADAMTS14_-_72432290.23-P1P2.h3	ADAMTS14	646.66/668.89	788.9/580.95	657.68	676.99	0.041694	7557.9	33256	0.10591	0.5421	0.4579	0.9158	0.98169	TRUE
ADAMTS14_-_72432297.23-P1P2.h3	ADAMTS14	3004.7/1949.1	2969.8/2264.5	2420	2593.2	0.099704	277530	123230	0.49347	0.68916	0.31084	0.62168	0.89815	TRUE
ADAMTS14_+_72432279.23-P1P2.h3	ADAMTS14	608.86/406.82	529.1/360.75	497.7	436.89	-0.18759	12982	25129	0.38357	0.3501	0.6499	0.7002	0.92316	FALSE
ADAMTS14_+_72432594.23-P1P2.h3	ADAMTS14	818.82/823.87	1350.2/804.27	821.34	1042.1	0.34307	72292	41582	1.0826	0.8605	0.1395	0.27899	0.71511	TRUE
ADAMTS15_-_130318977.23-P1P2.h3	ADAMTS15	1335.9/1061.2	1873.6/940.14	1190.6	1327.2	0.15654	175070	60400	0.55572	0.7108	0.2892	0.5784	0.88182	TRUE
ADAMTS15_+_130318578.23-P1P2.h3	ADAMTS15	1024/1239.8	694.08/1085.4	1126.7	867.96	-0.37609	53473	57141	1.0826	0.13949	0.86051	0.27898	0.71509	FALSE
ADAMTS15_+_130318949.23-P1P2.h3	ADAMTS15	1041.4/1272.7	606.85/897.98	1151.2	738.2	-0.64038	79048	58389	1.7093	0.043701	0.9563	0.087402	0.48367	FALSE
ADAMTS15_+_130318978.23-P1P2.h3	ADAMTS15	584.27/687.72	1211.8/744.93	633.89	950.11	0.58311	78476	32047	1.7664	0.96133	0.038669	0.077337	0.4623	TRUE
ADAMTS15_+_130318981.23-P1P2.h3	ADAMTS15	509.89/601.08	760.46/243.62	553.61	430.44	-0.36231	49056	27968	0.73649	0.23036	0.76964	0.46072	0.82798	FALSE
ADAMTS16_-_5146381.23-P1.h3	ADAMTS16	33.592/12.377	0/0	20.403	0	-4.4197	388.76	1012.6	0.64118	0.0042607	0.99574	0.0085215	0.18251	FALSE
ADAMTS16_-_5146595.23-P1.h3	ADAMTS16	610.06/716.24	155.51/669.97	661.02	322.8	-1.0318	74596	33427	1.8499	0.032017	0.96798	0.064033	0.4306	FALSE
ADAMTS16_+_5140486.23-P2.h3	ADAMTS16	133.17/173.28	464.62/51.536	151.91	154.81	0.027117	36020	7620.9	0.033233	0.49249	0.50751	0.98498	0.99693	TRUE
ADAMTS16_+_5140497.23-P2.h3	ADAMTS16	664.05/704.94	411.52/821.45	684.19	581.42	-0.23444	30349	34604	0.55246	0.29023	0.70977	0.58047	0.88276	FALSE
ADAMTS16_+_5140517.23-P2.h3	ADAMTS16	493.69/520.36	248.43/788.66	506.85	442.65	-0.19498	50844	25594	0.4013	0.3436	0.6564	0.68719	0.91928	FALSE
ADAMTS16_+_5140760.23-P2.h3	ADAMTS16	2491.8/1861.9	1900.2/840.19	2154	1263.5	-0.76905	490750	109620	2.6894	0.003579	0.99642	0.007158	0.16845	FALSE
ADAMTS16_+_5140912.23-P2.h3	ADAMTS16	908.2/603.24	608.75/794.9	740.18	695.63	-0.089432	22412	37452	0.2302	0.40893	0.59107	0.81786	0.95847	FALSE
ADAMTS16_+_5146334.23-P1.h3	ADAMTS16	1154.7/1014.4	1319.9/824.58	1082.3	1043.2	-0.052943	44559	54874	0.16663	0.43383	0.56617	0.86766	0.97074	FALSE
ADAMTS16_+_5146341.23-P1.h3	ADAMTS16	1153.5/1233.4	1196.6/816.77	1192.8	988.62	-0.2706	37006	60509	0.83001	0.20327	0.79673	0.40653	0.799	FALSE
ADAMTS16_+_5146377.23-P1.h3	ADAMTS16	734.24/638.21	360.32/357.63	684.54	358.97	-0.92937	38199	34622	1.7497	0.03997	0.96003	0.079941	0.46783	FALSE
ADAMTS17_-_100882079.23-P1P2.h3	ADAMTS17	1064.2/1162.9	1016.5/1254	1112.4	1129	0.021348	11206	56411	0.069883	0.52786	0.47214	0.94429	0.9877	TRUE
ADAMTS17_-_100882118.23-P1P2.h3	ADAMTS17	533.28/580.1	320.49/507.55	556.2	403.32	-0.46268	13165	28099	0.91198	0.18052	0.81948	0.36103	0.77151	FALSE
ADAMTS17_-_100882163.23-P1P2.h3	ADAMTS17	702.44/399.83	254.12/590.32	529.96	387.32	-0.45135	41148	26767	0.87184	0.19116	0.80884	0.38232	0.78479	FALSE
ADAMTS17_-_100882166.23-P1P2.h3	ADAMTS17	1276.5/1238.8	1194.7/1240	1257.5	1217.2	-0.047007	1119.8	63810	0.15971	0.43655	0.56345	0.87311	0.97235	FALSE
ADAMTS17_+_100882122.23-P1P2.h3	ADAMTS17	727.04/877.14	599.26/1005.7	798.57	776.34	-0.040679	31588	40423	0.11057	0.45596	0.54404	0.91192	0.9809	FALSE
ADAMTS18_-_77468494.23-P1P2.h3	ADAMTS18	70.184/147.98	233.26/0	101.92	4.7307	-4.1667	21078	5102.2	1.3606	0.010838	0.98916	0.021675	0.27523	FALSE
ADAMTS18_-_77468873.23-P1P2.h3	ADAMTS18	661.65/671.04	307.22/488.81	666.33	387.52	-0.7804	30281	33696	1.5188	0.064268	0.93573	0.12854	0.55219	FALSE
ADAMTS18_+_77468466.23-P1P2.h3	ADAMTS18	962.18/797.5	1077.2/916.72	875.98	993.7	0.18172	13420	44364	0.55892	0.71189	0.28811	0.57622	0.88092	TRUE
ADAMTS18_+_77468714.23-P1P2.h3	ADAMTS18	708.44/562.88	312.91/974.5	631.48	552.22	-0.19317	79726	31925	0.4436	0.32853	0.67147	0.65705	0.90992	FALSE
ADAMTS18_+_77468890.23-P1P2.h3	ADAMTS18	938.19/749.61	678.91/882.36	838.61	773.98	-0.11557	14218	42461	0.31366	0.37687	0.62313	0.75375	0.93916	FALSE
ADAMTS19_-_128796009.23-P1P2.h3	ADAMTS19	366.52/387.99	134.64/585.64	377.1	280.84	-0.42391	36569	19011	0.69816	0.24017	0.75983	0.48034	0.83852	FALSE
ADAMTS19_-_128796089.23-P1P2.h3	ADAMTS19	644.26/724.85	491.17/327.96	683.37	401.35	-0.76631	31456	34563	1.5169	0.06453	0.93547	0.12906	0.55307	FALSE
ADAMTS19_-_128796244.23-P1P2.h3	ADAMTS19	482.89/823.87	424.79/941.7	630.75	632.49	0.0039669	66002	31887	0.0097411	0.50378	0.49622	0.99243	0.99829	TRUE
ADAMTS19_+_128796013.23-P1P2.h3	ADAMTS19	1215.3/1139.7	955.79/1249.4	1176.9	1092.8	-0.10696	17237	59700	0.34449	0.36524	0.63476	0.73048	0.93191	FALSE
ADAMTS19_+_128796021.23-P1P2.h3	ADAMTS19	760.63/815.79	1166.3/29.672	787.73	186.25	-2.0746	356050	39871	3.0122	0.0012568	0.99874	0.0025135	0.10049	FALSE
ADAMTS2_-_178772008.23-P1P2.h3	ADAMTS2	470.89/320.18	732.01/246.75	388.3	425.01	0.13003	47717	19579	0.2624	0.60239	0.39761	0.79521	0.95249	TRUE
ADAMTS2_-_178772408.23-P1P2.h3	ADAMTS2	307.73/420.81	525.3/465.39	359.86	494.44	0.45727	8541.5	18138	0.99928	0.84057	0.15943	0.31886	0.74605	TRUE
ADAMTS2_-_178772444.23-P1P2.h3	ADAMTS2	426.5/412.2	1.8964/268.61	419.29	23.062	-4.1266	81442	21151	2.7245	0.0012534	0.99875	0.0025067	0.10042	FALSE
ADAMTS2_+_178772088.23-P1P2.h3	ADAMTS2	765.43/607	273.08/777.72	681.63	460.86	-0.56363	57987	34474	1.189	0.11711	0.88289	0.23422	0.67872	FALSE
ADAMTS2_+_178772185.23-P1P2.h3	ADAMTS2	425.9/343.86	438.07/310.78	382.69	368.98	-0.052513	3879	19295	0.098736	0.45909	0.54091	0.91817	0.98224	FALSE
ADAMTS20_-_43945984.23-P1P2.h2	ADAMTS20	2249.5/1532	2076.6/1867.8	1856.4	1969.4	0.085192	95767	94400	0.36774	0.64347	0.35653	0.71307	0.92664	TRUE
ADAMTS20_+_43945551.23-P1P2.h2	ADAMTS20	1281.3/1203.8	2014/1205.6	1241.9	1558.2	0.32709	156500	63016	1.26	0.89617	0.10383	0.20766	0.65227	TRUE
ADAMTS20_+_43945593.23-P1P2.h2	ADAMTS20	1262.7/976.69	1310.4/685.58	1110.5	947.85	-0.22831	85083	56315	0.68557	0.24649	0.75351	0.49298	0.84517	FALSE
ADAMTS20_+_43945604.23-P1P2.h2	ADAMTS20	794.82/369.15	400.14/423.22	541.68	411.52	-0.39565	40769	27362	0.78688	0.21526	0.78474	0.43052	0.81262	FALSE
ADAMTS20_+_43945717.23-P1P2.h2	ADAMTS20	731.84/670.5	1016.5/1071.3	700.5	1043.5	0.57435	40693	35434	1.8224	0.9658	0.034203	0.068406	0.44165	TRUE
ADAMTS3_-_73434871.23-P1P2.h3	ADAMTS3	1234.5/810.95	807.87/965.13	1000.6	883	-0.18014	40498	50710	0.52208	0.3008	0.6992	0.60161	0.89101	FALSE
ADAMTS3_-_73434879.23-P1P2.h3	ADAMTS3	1421.1/1442.7	1236.5/1608.5	1431.9	1410.3	-0.021884	23233	72708	0.079997	0.46812	0.53188	0.93624	0.98599	FALSE
ADAMTS3_-_73434891.23-P1P2.h3	ADAMTS3	1638.8/1457.2	1088.5/1397.7	1545.4	1233.5	-0.32498	52716	78505	1.1132	0.13282	0.86718	0.26564	0.70517	FALSE
ADAMTS3_-_73434922.23-P1P2.h3	ADAMTS3	506.89/555.88	453.24/615.31	530.82	528.09	-0.0074095	4795.7	26811	0.016638	0.49306	0.50694	0.98612	0.99718	FALSE
ADAMTS3_-_73434972.23-P1P2.h3	ADAMTS3	1112.2/988.53	1630.9/996.36	1048.5	1274.7	0.28161	93655	53153	0.98124	0.83676	0.16324	0.32647	0.75114	TRUE
ADAMTS4_-_161168418.23-P1P2.h3	ADAMTS4	593.87/740.46	347.04/1076	663.12	611.1	-0.11769	96515	33533	0.28411	0.38807	0.61193	0.77615	0.9465	FALSE
ADAMTS4_-_161168458.23-P1P2.h3	ADAMTS4	1412.1/1314.1	398.24/604.38	1362.2	490.6	-1.4714	273770	69153	3.3145	0.00045897	0.99954	0.00091794	0.057266	FALSE
ADAMTS4_-_161168616.23-P1P2.h3	ADAMTS4	970.58/510.14	466.52/915.15	703.66	653.41	-0.10674	71576	35595	0.26637	0.39492	0.60508	0.78984	0.95087	FALSE
ADAMTS4_-_161168836.23-P1P2.h3	ADAMTS4	1157.7/1141.9	1126.5/1849	1149.8	1443.2	0.32767	126380	58316	1.2151	0.88784	0.11216	0.22433	0.66896	TRUE
ADAMTS4_+_161168828.23-P1P2.h3	ADAMTS4	471.49/519.83	521.51/512.24	495.07	516.85	0.061995	553.9	24996	0.13777	0.5544	0.4456	0.8912	0.9765	TRUE
ADAMTS5_-_28338950.23-P1P2.h1	ADAMTS5	364.12/326.64	515.82/426.34	344.87	468.95	0.44228	6884.8	17378	0.94125	0.82594	0.17406	0.34812	0.76412	TRUE
ADAMTS5_-_28339372.23-P1P2.h1	ADAMTS5	422.31/600.01	377.38/818.33	503.38	555.73	0.14247	41048	25417	0.32837	0.62839	0.37161	0.74323	0.93589	TRUE
ADAMTS5_-_28339421.23-P1P2.h1	ADAMTS5	724.64/695.25	735.8/983.87	709.79	850.84	0.26116	17969	35907	0.74437	0.77165	0.22835	0.45669	0.82572	TRUE
ADAMTS5_+_28339356.23-P1P2.h1	ADAMTS5	1220.1/1314.6	1111.3/682.46	1266.5	870.87	-0.5398	79253	64269	1.5606	0.059312	0.94069	0.11862	0.53574	FALSE
ADAMTS5_+_28339363.23-P1P2.h1	ADAMTS5	689.85/566.11	392.56/924.52	624.92	602.44	-0.052761	51203	31591	0.12646	0.44956	0.55044	0.89913	0.97837	FALSE
ADAMTS6_-_64777602.23-P1P2.h3	ADAMTS6	874/984.76	523.41/1060.4	927.73	745	-0.31609	57547	46999	0.84289	0.19964	0.80036	0.39928	0.79489	FALSE
ADAMTS6_-_64777679.23-P1P2.h3	ADAMTS6	422.31/373.46	460.83/285.79	397.13	362.91	-0.12967	5752.6	20027	0.24184	0.40296	0.59704	0.80591	0.95585	FALSE
ADAMTS6_+_64777310.23-P1P2.h3	ADAMTS6	742.03/622.07	1118.9/555.96	679.41	788.71	0.21492	64281	34361	0.58965	0.72225	0.27775	0.5555	0.87222	TRUE
ADAMTS6_+_64777340.23-P1P2.h3	ADAMTS6	575.87/398.75	443.76/1130.7	479.2	708.35	0.56287	117830	24190	1.4734	0.9296	0.0704	0.1408	0.56985	TRUE
ADAMTS6_+_64777661.23-P1P2.h3	ADAMTS6	1137.9/805.57	510.13/732.44	957.44	611.26	-0.64654	68916	48513	1.5717	0.058001	0.942	0.116	0.53097	FALSE
ADAMTS7_-_79103352.23-P1P2.h3	ADAMTS7	1039/974	409.62/423.22	1006	416.37	-1.2706	122300	50985	2.6112	0.0045075	0.99549	0.0090151	0.1873	FALSE
ADAMTS7_-_79103383.23-P1P2.h3	ADAMTS7	436.7/415.97	240.84/245.19	426.21	243.01	-0.80803	11497	21502	1.2494	0.10412	0.89588	0.20825	0.6528	FALSE
ADAMTS7_-_79103411.23-P1P2.h3	ADAMTS7	914.2/926.65	942.51/559.09	920.4	725.91	-0.34204	34561	46626	0.90069	0.18387	0.81613	0.36774	0.77511	FALSE
ADAMTS7_-_79103729.23-P1P2.h3	ADAMTS7	282.54/168.43	0/170.22	218.15	4.027	-5.4461	34530	10966	2.0448	0.001858	0.99814	0.003716	0.12215	FALSE
ADAMTS7_+_79103687.23-P1P2.h3	ADAMTS7	232.15/346.01	432.38/404.48	283.42	418.2	0.5596	7987.4	14267	1.1284	0.86926	0.13074	0.26147	0.70081	TRUE
ADAMTS8_-_130297973.23-P1P2.h3	ADAMTS8	522.48/580.63	1894.5/338.89	550.79	801.3	0.54003	548780	27825	1.5018	0.93339	0.066606	0.13321	0.55966	TRUE
ADAMTS8_-_130298054.23-P1P2.h3	ADAMTS8	534.48/518.21	635.3/510.67	526.28	569.59	0.11387	3363.8	26580	0.26561	0.60448	0.39552	0.79103	0.95119	TRUE
ADAMTS8_-_130298160.23-P1P2.h3	ADAMTS8	261.54/256.68	229.46/415.41	259.1	308.75	0.25202	7187.3	13036	0.43482	0.66425	0.33575	0.6715	0.9147	TRUE
ADAMTS8_-_130298510.23-P1P2.h3	ADAMTS8	807.42/1019.7	658.05/457.58	907.39	548.74	-0.72458	57607	45963	1.6729	0.047161	0.95284	0.094323	0.49672	FALSE
ADAMTS8_+_130298490.23-P1P2.h3	ADAMTS8	438.5/347.63	199.12/263.93	390.43	229.25	-0.76557	11004	19687	1.1488	0.12296	0.87704	0.24593	0.68735	FALSE
ADAMTS9_-_64673170.23-P1P2.h3	ADAMTS9	496.69/461.17	329.97/115.57	478.6	195.29	-1.2888	32459	24160	1.8227	0.033171	0.96683	0.066343	0.43638	FALSE
ADAMTS9_-_64673267.23-P1P2.h3	ADAMTS9	972.38/861	612.54/871.43	915	730.61	-0.32428	23596	46351	0.85647	0.19586	0.80414	0.39172	0.79014	FALSE
ADAMTS9_-_64673280.23-P1P2.h3	ADAMTS9	1084.6/506.91	688.39/702.76	741.48	695.54	-0.092133	60000	37518	0.23714	0.40623	0.59377	0.81247	0.95742	FALSE
ADAMTS9_-_64673627.23-P1P2.h3	ADAMTS9	60.586/61.884	278.77/137.43	61.232	195.74	1.6606	11365	3056.9	2.4328	0.99135	0.0086511	0.017302	0.24759	TRUE
ADAMTS9_+_64673234.23-P1P2.h3	ADAMTS9	749.83/784.05	1363.5/1215	766.75	1287.1	0.74656	96413	38804	2.6416	0.99587	0.0041254	0.0082509	0.18014	TRUE
ADAMTSL1_-_18474157.23-P1P2.h2	ADAMTSL1	1281.3/788.35	857.17/813.64	1005.1	835.13	-0.26691	54554	50938	0.7529	0.22575	0.77425	0.4515	0.82361	FALSE
ADAMTSL1_-_18474595.23-P1P2.h2	ADAMTSL1	1259.7/1353.9	477.89/1514.8	1306	850.86	-0.61753	225480	66283	1.7677	0.038554	0.96145	0.077107	0.46185	FALSE
ADAMTSL1_+_18474148.23-P1P2.h2	ADAMTSL1	601.67/932.03	1378.7/434.15	748.85	773.68	0.047008	180970	37893	0.12758	0.55073	0.44927	0.89854	0.97823	TRUE
ADAMTSL1_+_18474201.23-P1P2.h2	ADAMTSL1	1340.1/1274.8	1388.2/1319.6	1307	1353.5	0.050308	2212.8	66338	0.18022	0.57151	0.42849	0.85698	0.9677	TRUE
ADAMTSL1_+_18474327.23-P1P2.h2	ADAMTSL1	1527.3/991.22	1894.5/868.3	1230.4	1282.6	0.059892	233860	62427	0.20891	0.58274	0.41726	0.83452	0.96234	TRUE
ADAMTSL2_-_136399802.23-P1P2.h7	ADAMTSL2	1550.7/1363.6	1549.4/2206.7	1454.1	1849	0.34641	137920	73845	1.4533	0.92692	0.073076	0.14615	0.57845	TRUE
ADAMTSL2_-_136399861.23-P1P2.h7	ADAMTSL2	355.72/389.6	259.81/267.05	372.28	263.4	-0.4975	4209.3	18767	0.79473	0.21079	0.78921	0.42158	0.80767	FALSE
ADAMTSL2_+_136399841.23-P1P2.h7	ADAMTSL2	527.88/403.05	807.87/426.34	461.27	586.89	0.34681	35109	23280	0.82332	0.79458	0.20542	0.41084	0.80165	TRUE
ADAMTSL2_+_136400219.23-P1P2.h7	ADAMTSL2	1036.6/955.71	1511.4/974.5	995.32	1213.6	0.28584	70008	50442	0.97204	0.83448	0.16552	0.33103	0.75402	TRUE
ADAMTSL2_+_136400253.23-P1P2.h7	ADAMTSL2	1282.5/814.72	1704.9/2094.2	1022.2	1889.5	0.88572	312580	51812	3.8105	0.99993	6.9352e-05	0.0001387	0.016624	TRUE
ADAMTSL3_-_84322944.23-P1P2.h2	ADAMTSL3	927.99/835.7	853.38/1825.6	880.64	1248.2	0.50273	233940	44601	1.7404	0.9591	0.040898	0.081796	0.47195	TRUE
ADAMTSL3_-_84322947.23-P1P2.h2	ADAMTSL3	454.7/612.92	792.7/652.79	527.92	719.35	0.44566	19526	26663	1.1724	0.8794	0.1206	0.2412	0.68342	TRUE
ADAMTSL3_-_84323067.23-P1P2.h2	ADAMTSL3	145.77/139.37	587.89/1.5617	142.53	31.158	-2.1582	95815	7148.3	1.3173	0.05026	0.94974	0.10052	0.50832	FALSE
ADAMTSL3_-_84323104.23-P1P2.h2	ADAMTSL3	661.05/506.91	883.72/491.93	578.87	659.35	0.18749	33575	29252	0.47052	0.68089	0.31911	0.63821	0.90285	TRUE
ADAMTSL3_+_84322918.23-P1P2.h2	ADAMTSL3	443.9/597.32	453.24/409.16	514.93	430.64	-0.25734	6944.4	26004	0.5227	0.3001	0.6999	0.6002	0.89065	FALSE
ADAMTSL4_-_150521934.23-P1P2.h7	ADAMTSL4	1810.4/2193.9	1227/1805.3	1993	1488.3	-0.42098	160820	101380	1.5849	0.056494	0.94351	0.11299	0.52535	FALSE
ADAMTSL4_+_150521897.23-P1P2.h7	ADAMTSL4	1781.6/1898.5	1898.3/1702.2	1839.1	1797.6	-0.032923	9215.7	93515	0.13576	0.446	0.554	0.89201	0.97663	FALSE
ADAMTSL4_+_150521916.23-P1P2.h7	ADAMTSL4	1000.6/858.84	1001.3/1208.8	927.01	1100.1	0.2468	20841	46962	0.79897	0.78784	0.21216	0.42431	0.80932	TRUE
ADAMTSL4_+_150521953.23-P1P2.h7	ADAMTSL4	272.34/247	328.08/151.48	259.36	222.94	-0.2174	5550.8	13049	0.31882	0.3676	0.6324	0.7352	0.93353	FALSE
ADAMTSL4_+_150522285.23-P1P2.h7	ADAMTSL4	1228.5/998.76	735.8/699.64	1107.7	717.49	-0.62582	62047	56170	1.6464	0.049837	0.95016	0.099675	0.50663	FALSE
ADAMTSL5_-_1512942.23-P1P2.h2	ADAMTSL5	443.9/410.59	252.22/629.36	426.92	398.43	-0.099392	24574	21538	0.19412	0.42199	0.57801	0.84399	0.96423	FALSE
ADAMTSL5_-_1512947.23-P1P2.h2	ADAMTSL5	701.84/909.97	1308.5/1547.6	799.16	1423.1	0.83166	149190	40453	3.102	0.99904	0.00096106	0.0019221	0.087585	TRUE
ADAMTSL5_-_1512963.23-P1P2.h2	ADAMTSL5	1513.5/1268.9	1297.1/1249.4	1385.8	1273	-0.12236	15007	70357	0.42514	0.33537	0.66463	0.67073	0.91423	FALSE
ADAMTSL5_-_1512979.23-P1P2.h2	ADAMTSL5	1604.6/1600.4	1515.2/1436.8	1602.5	1475.5	-0.11908	6367.9	81423	0.4452	0.32809	0.67191	0.65618	0.90932	FALSE
ADAMTSL5_-_1513012.23-P1P2.h2	ADAMTSL5	1036.6/793.19	1236.5/819.89	906.75	1006.9	0.15092	43414	45931	0.46709	0.67978	0.32022	0.64044	0.9037	TRUE
ADAP1_-_993847.23-P1P2.h5	ADAP1	482.29/466.55	658.05/232.69	474.36	391.32	-0.27696	31603	23944	0.5366	0.29501	0.70499	0.59001	0.88642	FALSE
ADAP1_+_994248.23-P1P2.h5	ADAP1	183.56/65.113	182.05/4.6851	109.34	29.423	-1.8587	11522	5475.7	1.08	0.075592	0.92441	0.15118	0.58504	FALSE
ADAP1_+_994276.23-P1P2.h5	ADAP1	254.34/452.02	168.78/409.16	339.07	262.8	-0.36641	18197	17085	0.58355	0.27633	0.72367	0.55266	0.87121	FALSE
ADAP1_+_994279.23-P1P2.h5	ADAP1	665.25/881.45	1111.3/952.63	765.76	1028.9	0.42568	34580	38753	1.3368	0.90935	0.090655	0.18131	0.62252	TRUE
ADAP1_+_994282.23-P1P2.h5	ADAP1	370.72/609.69	326.18/463.82	475.42	388.96	-0.28891	15908	23998	0.55812	0.28762	0.71238	0.57524	0.88054	FALSE
ADAP2_-_29249001.23-P1P2.h4	ADAP2	755.83/930.41	1407.1/827.7	838.59	1079.2	0.36355	87233	42460	1.1677	0.87853	0.12147	0.24293	0.68515	TRUE
ADAP2_-_29249406.23-P1P2.h4	ADAP2	287.34/295.97	195.33/315.46	291.62	248.24	-0.23152	2882.5	14682	0.35805	0.35496	0.64504	0.70992	0.9258	FALSE
ADAP2_+_29249325.23-P1P2.h4	ADAP2	311.93/299.73	64.478/373.25	305.77	155.17	-0.97402	21078	15398	1.2136	0.10631	0.89369	0.21261	0.65726	FALSE
ADAP2_+_29249375.23-P1P2.h4	ADAP2	1099.6/972.39	1063.9/862.06	1034	957.67	-0.11055	11286	52414	0.33349	0.36938	0.63062	0.73876	0.93469	FALSE
ADAP2_+_29249417.23-P1P2.h4	ADAP2	1388.1/1418	1141.6/769.92	1402.9	937.53	-0.58101	91265	71232	1.7438	0.040597	0.9594	0.081193	0.47088	FALSE
ADAR_-_154580605.23-P1.h2	ADAR	635.26/837.86	521.51/701.2	729.56	604.72	-0.27035	17574	36912	0.64979	0.25786	0.74214	0.51572	0.85553	FALSE
ADAR_-_154580611.23-P1.h2	ADAR	1009/1037.5	2059.5/648.1	1023.1	1155.3	0.17515	382240	51860	0.58052	0.71922	0.28078	0.56157	0.87472	TRUE
ADAR_-_154580629.23-P1.h2	ADAR	893.2/825.48	1697.3/997.92	858.67	1301.4	0.59937	164610	43483	2.1234	0.98314	0.016862	0.033724	0.33285	TRUE
ADAR_-_154580652.23-P1.h2	ADAR	455.9/495.61	85.338/751.18	475.34	253.25	-0.90573	88599	23994	1.4337	0.074829	0.92517	0.14966	0.58324	FALSE
ADAR_-_154599983.23-P2.h2	ADAR	904.6/946.56	629.61/860.49	925.34	736.05	-0.32977	20176	46877	0.87426	0.19098	0.80902	0.38196	0.78467	FALSE
ADAR_-_154600448.23-P2.h2	ADAR	1361.1/1233.4	1139.7/983.87	1295.7	1058.9	-0.29082	25333	65757	0.92315	0.17796	0.82204	0.35593	0.76892	FALSE
ADAR_+_154580643.23-P1.h2	ADAR	2526/1602.5	1668.8/1653.8	2012	1661.3	-0.27613	197890	102350	1.0961	0.13653	0.86347	0.27305	0.71103	FALSE
ADAR_+_154600408.23-P2.h2	ADAR	1299.3/993.91	1088.5/1994.3	1136.4	1473.4	0.37438	207570	57633	1.4037	0.9198	0.080203	0.16041	0.59656	TRUE
ADAR_+_154600411.23-P2.h2	ADAR	1721.6/1314.1	1228.9/1307.1	1504.1	1267.4	-0.24687	49708	76398	0.85642	0.19588	0.80412	0.39176	0.79014	FALSE
ADAR_+_154600419.23-P2.h2	ADAR	1236.9/1012.2	2321.2/1115.1	1118.9	1608.8	0.52347	376780	56743	2.0565	0.98013	0.019868	0.039736	0.35448	TRUE
ADARB1_-_46493823.23-P1P2.h5	ADARB1	503.29/830.86	100.51/493.5	646.66	222.75	-1.5334	103280	32696	2.3444	0.0093569	0.99064	0.018714	0.25646	FALSE
ADARB1_-_46493831.23-P1P2.h5	ADARB1	1122.3/1097.8	637.19/1511.7	1110	981.47	-0.17737	131130	56287	0.54174	0.294	0.706	0.588	0.88561	FALSE
ADARB1_+_46493796.23-P1P2.h5	ADARB1	778.63/1044	915.96/1361.8	901.58	1116.9	0.3086	62751	45668	1.0073	0.84311	0.15689	0.31377	0.74154	TRUE
ADARB1_+_46494884.23-P1P2.h5	ADARB1	969.38/961.63	1263/1277.5	965.5	1270.2	0.39537	31144	48923	1.3777	0.91585	0.084154	0.16831	0.60698	TRUE
ADARB1_+_46494897.23-P1P2.h5	ADARB1	1257.9/930.95	1075.3/1099.4	1082.2	1087.3	0.0068071	17983	54868	0.02187	0.50872	0.49128	0.98255	0.99645	TRUE
ADARB2_-_1779460.23-ENST00000381312.1.h4	ADARB2	722.84/707.09	390.66/502.87	714.92	443.23	-0.68851	26547	36167	1.4286	0.076474	0.92353	0.15295	0.5869	FALSE
ADARB2_+_1779243.23-ENST00000381312.1.h4	ADARB2	300.53/439.11	515.82/574.7	363.27	544.47	0.58247	14257	18311	1.339	0.90939	0.090609	0.18122	0.62233	TRUE
ADARB2_+_1779248.23-ENST00000381312.1.h4	ADARB2	945.39/1163.4	1052.5/986.99	1048.8	1019.2	-0.04117	9052.3	53165	0.12808	0.44904	0.55096	0.89808	0.97817	FALSE
ADARB2_+_1779269.23-ENST00000381312.1.h4	ADARB2	764.23/666.73	1069.6/402.92	713.82	656.48	-0.12063	78075	36111	0.30174	0.38137	0.61863	0.76274	0.94211	FALSE
ADARB2_+_1779687.23-ENST00000381312.1.h4	ADARB2	565.67/620.46	567.02/788.66	592.43	668.72	0.17448	11131	29940	0.4409	0.67026	0.32974	0.65949	0.91106	TRUE
ADAT1_-_75656724.23-P1P2.h5	ADAT1	4105.5/4209.2	3804.2/4163.5	4157	3979.8	-0.062844	33356	212310	0.38465	0.35025	0.64975	0.7005	0.92326	FALSE
ADAT1_-_75656732.23-P1P2.h5	ADAT1	838.61/1154.8	802.18/919.84	984.09	859	-0.19593	25228	49870	0.56018	0.28767	0.71233	0.57535	0.88063	FALSE
ADAT1_+_75656919.23-P1P2.h5	ADAT1	2045.5/2081.5	1678.3/2556.5	2063.4	2071.4	0.0055512	130430	104990	0.024563	0.5098	0.4902	0.9804	0.99594	TRUE
ADAT1_+_75657125.23-P1P2.h5	ADAT1	72.584/139.37	343.25/181.16	100.59	249.37	1.3014	14139	5035	2.0968	0.98047	0.019533	0.039066	0.35224	TRUE
ADAT1_+_75657171.23-P1P2.h5	ADAT1	1356.3/1635.4	2057.6/2600.2	1489.3	2313.1	0.63482	297630	75641	2.9951	0.99863	0.0013717	0.0027433	0.1049	TRUE
ADAT2_-_143771413.23-P1P2.h7	ADAT2	1324.5/1336.2	2755.5/1311.8	1330.3	1901.2	0.51485	523460	67525	2.1971	0.98599	0.014008	0.028015	0.30831	TRUE
ADAT2_-_143771826.23-P1P2.h7	ADAT2	753.43/1009.5	1278.2/1290	872.13	1284.1	0.55757	65783	44167	1.9601	0.97501	0.024995	0.049989	0.38945	TRUE
ADAT2_+_143771740.23-P1P2.h7	ADAT2	710.84/658.66	293.94/543.47	684.25	399.69	-0.77415	35528	34608	1.5297	0.062941	0.93706	0.12588	0.54823	FALSE
ADAT2_+_143771779.23-P1P2.h7	ADAT2	443.9/451.49	601.16/548.16	447.68	574.05	0.358	5875.1	22591	0.84077	0.79947	0.20053	0.40106	0.79574	TRUE
ADAT2_+_143771782.23-P1P2.h7	ADAT2	812.22/745.3	859.07/718.38	778.04	785.58	0.013901	4083.5	39378	0.038009	0.51514	0.48486	0.96972	0.99333	TRUE
ADAT3_-_1905405.23-P1.h7	ADAT3	2611.8/1582.1	1775/2842.3	2032.8	2246.1	0.14394	387310	103420	0.66354	0.74651	0.25349	0.50699	0.85181	TRUE
ADAT3_-_1905438.23-P1.h7	ADAT3	2469.6/1683.2	1831.9/2492.5	2038.9	2136.8	0.067658	179610	103730	0.3041	0.61948	0.38052	0.76105	0.94165	TRUE
ADAT3_-_1908013.23-P2.h7	ADAT3	161.36/225.47	72.063/12.494	190.75	30.046	-2.6267	11254	9581.2	1.6417	0.025306	0.97469	0.050611	0.39154	FALSE
ADAT3_-_1908397.23-P2.h7	ADAT3	703.64/621.53	735.8/312.34	661.31	479.41	-0.46326	38628	33441	0.99475	0.1598	0.8402	0.31961	0.74663	FALSE
ADAT3_-_1908429.23-P2.h7	ADAT3	1412.1/1441.6	1337/1299.3	1426.8	1318	-0.11432	4322.7	72449	0.40409	0.34307	0.65693	0.68614	0.91885	FALSE
ADAT3_+_1905424.23-P1.h7	ADAT3	338.32/221.17	204.81/460.7	273.55	307.18	0.16674	14495	13767	0.28668	0.60896	0.39104	0.78207	0.94852	TRUE
ADAT3_+_1905431.23-P1.h7	ADAT3	1214.7/1559.5	1274.4/2768.9	1376.4	1878.5	0.44843	538680	69875	1.8995	0.97125	0.028748	0.057495	0.41191	TRUE
ADAT3_+_1905450.23-P1.h7	ADAT3	1874.6/1584.8	1173.9/2287.9	1723.6	1638.8	-0.072728	224120	87610	0.28644	0.38727	0.61273	0.77454	0.94609	FALSE
ADAT3_+_1907955.23-P2.h7	ADAT3	646.06/407.9	1881.2/285.79	513.35	733.29	0.5136	585940	25924	1.366	0.91397	0.086031	0.17206	0.61144	TRUE
ADAT3_+_1908001.23-P2.h7	ADAT3	1270.5/1440.6	872.35/709.01	1352.9	786.45	-0.78183	117930	68676	2.1614	0.015332	0.98467	0.030665	0.32097	FALSE
ADC_-_33546826.23-P1P2.h1	ADC	472.09/667.27	836.31/730.87	561.26	781.82	0.47743	23724	28357	1.3097	0.90482	0.095182	0.19036	0.63441	TRUE
ADC_-_33546829.23-P1P2.h1	ADC	297.53/550.5	366.01/412.29	404.72	388.46	-0.059005	11563	20412	0.1138	0.45344	0.54656	0.90687	0.97959	FALSE
ADC_+_33546832.23-P1P2.h1	ADC	1541.1/1472.8	1416.6/1121.3	1506.6	1260.3	-0.25727	34324	76523	0.8901	0.18671	0.81329	0.37341	0.77867	FALSE
ADC_+_33546850.23-P1P2.h1	ADC	710.24/542.43	494.96/62.468	620.69	175.9	-1.8133	96021	31376	2.5111	0.0057907	0.99421	0.011581	0.20923	FALSE
ADC_+_33546977.23-P1P2.h1	ADC	632.26/720.55	240.84/449.77	674.96	329.13	-1.0339	47198	34135	1.8718	0.030491	0.96951	0.060982	0.42216	FALSE
ADCK1_-_78266512.23-P1P2.h1	ADCK1	376.12/354.08	895.1/545.03	364.93	698.47	0.93468	64402	18395	2.4592	0.99301	0.0069869	0.013974	0.2272	TRUE
ADCK1_-_78266523.23-P1P2.h1	ADCK1	559.08/620.99	988.03/537.22	589.22	728.56	0.30577	45034	29777	0.80747	0.79023	0.20977	0.41953	0.80665	TRUE
ADCK1_-_78266828.23-P1P2.h1	ADCK1	1222.5/1229.1	1088.5/922.96	1225.8	1002.3	-0.29009	20789	62193	0.89604	0.18511	0.81489	0.37023	0.77661	FALSE
ADCK1_-_78266900.23-P1P2.h1	ADCK1	1030.6/1356.1	929.24/1463.3	1182.2	1166.1	-0.01974	65771	59967	0.06566	0.47382	0.52618	0.94765	0.98843	FALSE
ADCK1_+_78266506.23-P1P2.h1	ADCK1	1400.1/1812.4	1266.8/2130.2	1593	1642.7	0.044339	157010	80935	0.17487	0.56941	0.43059	0.86118	0.96865	TRUE
ADCK2_-_140373160.23-P1P2.h1	ADCK2	538.08/513.91	542.37/844.88	525.85	676.93	0.36374	24947	26559	0.92706	0.82294	0.17706	0.35412	0.76792	TRUE
ADCK2_-_140373404.23-P1P2.h1	ADCK2	244.75/166.28	77.753/360.75	201.73	167.51	-0.26676	15524	10136	0.33994	0.35235	0.64765	0.7047	0.92472	FALSE
ADCK2_+_140372748.23-P1P2.h1	ADCK2	818.82/964.32	737.7/1165	888.59	927.06	0.061076	35410	45006	0.18133	0.57194	0.42806	0.85612	0.96744	TRUE
ADCK2_+_140373084.23-P1P2.h1	ADCK2	1607.6/1419	2372.4/1322.8	1510.4	1771.5	0.22989	229460	76718	0.9426	0.82706	0.17294	0.34589	0.7627	TRUE
ADCK2_+_140373152.23-P1P2.h1	ADCK2	529.68/733.46	1050.6/721.5	623.3	870.64	0.4815	47214	31509	1.3934	0.91824	0.081764	0.16353	0.60106	TRUE
ADCK3_-_227128046.23-P1P2.h1	ADCK3	502.69/824.94	756.67/95.263	643.97	268.54	-1.2587	131270	32559	2.0806	0.01856	0.98144	0.03712	0.34544	FALSE
ADCK3_-_227128055.23-P1P2.h1	ADCK3	218.95/138.84	407.73/254.56	174.35	322.17	0.88201	13139	8753.6	1.5799	0.94109	0.058906	0.11781	0.53443	TRUE
ADCK3_-_227128078.23-P1P2.h1	ADCK3	792.42/744.22	1012.7/805.84	767.95	903.36	0.23401	14185	38865	0.68688	0.75391	0.24609	0.49218	0.84481	TRUE
ADCK3_+_227128242.23-P1P2.h1	ADCK3	1025.8/812.03	491.17/691.83	912.66	582.93	-0.64587	50943	46232	1.5335	0.062562	0.93744	0.12512	0.54702	FALSE
ADCK3_+_227128400.23-P1P2.h1	ADCK3	514.09/486.46	238.95/443.52	500.08	325.55	-0.61776	15931	25250	1.0984	0.13531	0.86469	0.27061	0.7091	FALSE
ADCK4_-_41222351.23-P1P2.h1	ADCK4	404.91/463.86	633.4/529.41	433.38	579.08	0.41727	9650.5	21865	0.98528	0.83748	0.16252	0.32504	0.75014	TRUE
ADCK4_-_41222709.23-P1P2.h1	ADCK4	1372.5/1949.6	809.76/1357.1	1635.8	1048.3	-0.64144	221910	83124	2.0377	0.02079	0.97921	0.04158	0.36115	FALSE
ADCK4_-_41222769.23-P1P2.h1	ADCK4	620.26/1143.5	1407.1/1047.9	842.19	1214.3	0.52739	109470	42643	1.802	0.96422	0.035775	0.07155	0.44868	TRUE
ADCK4_-_41222791.23-P1P2.h1	ADCK4	250.74/286.28	70.167/329.52	267.92	152.09	-0.81284	14385	13483	0.9976	0.1503	0.8497	0.3006	0.73211	FALSE
ADCK4_+_41222752.23-P1P2.h1	ADCK4	701.24/594.63	1041.1/654.35	645.74	825.39	0.35364	40556	32649	0.99424	0.83992	0.16008	0.32016	0.74691	TRUE
ADCK5_-_145597191.23-P1P2.h1	ADCK5	1027/919.11	957.68/515.36	971.55	702.54	-0.46714	54286	49231	1.2124	0.11267	0.88733	0.22535	0.66978	FALSE
ADCK5_-_145597250.23-P1P2.h1	ADCK5	629.26/666.73	618.23/568.46	647.73	592.82	-0.12758	1643.9	32750	0.30339	0.38069	0.61931	0.76138	0.94165	FALSE
ADCK5_-_145597781.23-P1P2.h1	ADCK5	856.01/1269.4	1103.7/1083.8	1042.4	1093.7	0.069232	29020	52843	0.22313	0.58828	0.41172	0.82344	0.95954	TRUE
ADCK5_-_145597789.23-P1P2.h1	ADCK5	766.03/1388.4	1312.3/1071.3	1031.3	1185.7	0.20114	79706	52275	0.67546	0.75031	0.24969	0.49938	0.84819	TRUE
ADCK5_+_145597793.23-P1P2.h1	ADCK5	466.7/152.29	445.65/90.578	266.61	200.95	-0.40615	42443	13416	0.5669	0.27768	0.72232	0.55537	0.87222	FALSE
ADCY1_-_45614627.23-P1P2.h2	ADCY1	796.02/680.19	309.11/679.34	735.83	458.26	-0.68203	46584	37231	1.4385	0.075076	0.92492	0.15015	0.58375	FALSE
ADCY1_+_45614267.23-P1P2.h2	ADCY1	245.95/605.93	669.43/621.56	386.05	645.05	0.73913	39843	19465	1.8564	0.96821	0.031787	0.063575	0.4295	TRUE
ADCY1_+_45614427.23-P1P2.h2	ADCY1	1938.8/1541.7	1107.5/1503.9	1728.9	1290.6	-0.42154	116550	87880	1.4785	0.069631	0.93037	0.13926	0.56817	FALSE
ADCY1_+_45614650.23-P1P2.h2	ADCY1	653.25/644.13	1615.7/727.75	648.68	1084.4	0.7404	229450	32799	2.4058	0.99193	0.0080703	0.016141	0.24145	TRUE
ADCY1_+_45614673.23-P1P2.h2	ADCY1	690.45/562.34	1376.8/585.64	623.11	897.95	0.52644	153170	31499	1.5486	0.93924	0.060756	0.12151	0.54098	TRUE
ADCY10_-_167882907.23-P1P2.h2	ADCY10	811.02/808.8	322.39/926.09	809.91	546.42	-0.56689	75815	41000	1.3013	0.096554	0.90345	0.19311	0.63747	FALSE
ADCY10_-_167882911.23-P1P2.h2	ADCY10	1463.7/913.19	682.71/748.05	1156.1	714.63	-0.69325	128270	58639	1.8232	0.034137	0.96586	0.068275	0.44139	FALSE
ADCY10_-_167882918.23-P1P2.h2	ADCY10	330.53/191.03	66.374/73.4	251.28	69.799	-1.8333	16839	12641	1.6142	0.041057	0.95894	0.082113	0.47254	FALSE
ADCY10_-_167883077.23-P1P2.h2	ADCY10	1082.8/1356.6	1407.1/962	1212	1163.5	-0.058869	46219	61487	0.19559	0.42247	0.57753	0.84493	0.96451	FALSE
ADCY10_+_167883329.23-P1P2.h2	ADCY10	2073.1/1804.9	1282/1991.2	1934.4	1597.7	-0.27571	127490	98384	1.0733	0.14156	0.85844	0.28312	0.71856	FALSE
ADCY2_-_7396414.23-P1P2.h2	ADCY2	522.48/509.6	311.01/199.9	516	249.34	-1.0463	25696	26058	1.6519	0.048615	0.95139	0.09723	0.50197	FALSE
ADCY2_-_7396575.23-P1P2.h2	ADCY2	861.41/1113.4	2351.5/2089.5	979.32	2216.7	1.1777	551650	49627	5.5544	1	1.3931e-08	2.7862e-08	1.7949e-05	TRUE
ADCY2_+_7396541.23-P1P2.h2	ADCY2	1041.4/1003.1	1081/1077.6	1022	1079.3	0.078522	1331.5	51804	0.25142	0.59925	0.40075	0.80149	0.95436	TRUE
ADCY2_+_7396596.23-P1P2.h2	ADCY2	781.63/488.08	350.83/798.03	617.65	529.14	-0.22277	50357	31222	0.50096	0.30804	0.69196	0.61607	0.89641	FALSE
ADCY2_+_7396661.23-P1P2.h2	ADCY2	1512.9/1699.4	1941.9/1205.6	1603.4	1530.1	-0.06747	97245	81470	0.25683	0.39866	0.60134	0.79731	0.95332	FALSE
ADCY3_-_25142720.23-P1P2.h2	ADCY3	970.58/1137.1	2091.7/2031.8	1050.5	2061.5	0.97193	353760	53256	4.381	0.99999	5.9075e-06	1.1815e-05	0.0027867	TRUE
ADCY3_-_25142849.23-P1P2.h2	ADCY3	535.68/496.15	601.16/910.47	515.54	739.82	0.52026	35835	26035	1.3901	0.91769	0.082314	0.16463	0.60263	TRUE
ADCY3_-_25143044.23-P1P2.h2	ADCY3	1837.4/1881.3	1748.5/1302.5	1859.2	1509.1	-0.30084	71036	94542	1.1387	0.12741	0.87259	0.25483	0.69558	FALSE
ADCY3_-_25143049.23-P1P2.h2	ADCY3	1115.2/1120.4	1570.2/937.02	1117.8	1213	0.11785	73586	56683	0.39998	0.65541	0.34459	0.68917	0.91978	TRUE
ADCY3_+_25142736.23-P1P2.h2	ADCY3	1394.1/1356.6	1691.6/1058.8	1375.2	1338.3	-0.039205	67428	69817	0.13963	0.44448	0.55552	0.88895	0.97611	FALSE
ADCY4_-_24804056.23-P1P2.h2	ADCY4	731.24/580.1	237.05/807.4	651.3	437.51	-0.57294	68013	32932	1.1781	0.11923	0.88077	0.23846	0.6816	FALSE
ADCY4_-_24804217.23-P1P2.h2	ADCY4	1309.5/1441.6	1636.6/1438.3	1374	1534.3	0.15907	18226	69754	0.60686	0.72803	0.27197	0.54394	0.86714	TRUE
ADCY4_-_24804227.23-P1P2.h2	ADCY4	448.7/634.98	684.6/381.05	533.78	510.76	-0.063477	21475	26961	0.14019	0.44393	0.55607	0.88787	0.97596	FALSE
ADCY4_-_24804232.23-P1P2.h2	ADCY4	1502.7/1270	1604.4/1518	1381.4	1560.6	0.17579	20499	70134	0.67644	0.75062	0.24938	0.49876	0.84778	TRUE
ADCY4_+_24803901.23-P1P2.h2	ADCY4	950.79/820.1	1357.8/468.51	883.03	797.61	-0.14661	139730	44723	0.40393	0.34312	0.65688	0.68624	0.91892	FALSE
ADCY5_-_123168354.23-P1P2.h2	ADCY5	932.79/1011.7	1545.6/1044.8	971.43	1270.7	0.38713	78284	49225	1.349	0.91134	0.088663	0.17733	0.61779	TRUE
ADCY5_-_123168357.23-P1P2.h2	ADCY5	836.21/942.79	1365.4/979.18	887.9	1156.3	0.38064	53828	44971	1.2656	0.89716	0.10284	0.20567	0.65005	TRUE
ADCY5_+_123168382.23-P1P2.h2	ADCY5	844.61/471.93	1464/393.55	631.35	759.08	0.26542	252200	31918	0.71491	0.76262	0.23738	0.47476	0.83555	TRUE
ADCY5_+_123168593.23-P1P2.h2	ADCY5	897.4/1060.1	629.61/838.63	975.36	726.64	-0.42419	31925	49426	1.1188	0.13162	0.86838	0.26323	0.70257	FALSE
ADCY5_+_123168613.23-P1P2.h2	ADCY5	1128.9/823.87	1304.7/651.23	964.42	921.78	-0.065163	88262	48868	0.19287	0.42353	0.57647	0.84705	0.96507	FALSE
ADCY6_-_49182447.23-P1P2.h2	ADCY6	1918.4/1626.2	1365.4/1244.7	1766.3	1303.6	-0.43786	90031	89790	1.5438	0.061313	0.93869	0.12263	0.54274	FALSE
ADCY6_-_49182451.23-P1P2.h2	ADCY6	607.06/494.53	187.74/865.18	547.92	403.06	-0.44203	85085	27679	0.8707	0.19156	0.80844	0.38311	0.78548	FALSE
ADCY6_-_49182454.23-P1P2.h2	ADCY6	921.39/738.3	656.16/585.64	824.79	619.89	-0.41142	21112	41757	1.0027	0.15799	0.84201	0.31598	0.74316	FALSE
ADCY6_+_49182403.23-P1P2.h2	ADCY6	110.98/114.08	343.25/3.1234	112.52	33.168	-1.7322	29419	5635.7	1.057	0.083915	0.91609	0.16783	0.60631	FALSE
ADCY6_+_49182840.23-P1P2.h2	ADCY6	1820.6/1451.9	2294.6/1478.9	1625.8	1842.2	0.18016	155760	82613	0.7528	0.77422	0.22578	0.45157	0.82361	TRUE
ADCY7_-_50300493.23-P1P2.h2	ADCY7	1428.9/1353.9	2645.5/1283.7	1390.9	1842.8	0.40567	427430	70617	1.7007	0.9555	0.044497	0.088995	0.48686	TRUE
ADCY7_-_50300498.23-P1P2.h2	ADCY7	1071.4/722.7	732.01/943.26	879.93	830.95	-0.082524	29074	44565	0.232	0.40826	0.59174	0.81652	0.95823	FALSE
ADCY7_-_50300519.23-P1P2.h2	ADCY7	1581.8/1408.3	1390.1/1525.8	1492.5	1456.3	-0.035394	8557.2	75806	0.13146	0.44771	0.55229	0.89541	0.97757	FALSE
ADCY7_-_50300524.23-P1P2.h2	ADCY7	737.84/886.29	917.86/732.44	808.66	819.92	0.019926	9485.5	40937	0.055654	0.52218	0.47782	0.95565	0.99032	TRUE
ADCY7_+_50300487.23-P1P2.h2	ADCY7	1225.5/1414.2	1414.7/1388.3	1316.5	1401.5	0.090188	8279.3	66819	0.32879	0.62884	0.37116	0.74232	0.9357	TRUE
ADCY8_-_132052844.23-P1P2.h2	ADCY8	916.6/804.49	578.4/1307.1	858.72	869.52	0.018018	94738	43485	0.051814	0.52065	0.47935	0.9587	0.99093	TRUE
ADCY8_-_132053083.23-P1P2.h2	ADCY8	469.1/560.72	519.61/871.43	512.87	672.91	0.39116	33321	25899	0.99448	0.83989	0.16011	0.32022	0.74693	TRUE
ADCY8_-_132053093.23-P1P2.h2	ADCY8	1746.8/1812.9	2118.3/1599.2	1779.6	1840.5	0.048561	47834	90471	0.20265	0.5803	0.4197	0.83941	0.96313	TRUE
ADCY8_+_132052698.23-P1P2.h2	ADCY8	604.06/748.53	743.39/576.27	672.43	654.52	-0.038894	8252.6	34006	0.097137	0.46124	0.53876	0.92247	0.98311	FALSE
ADCY8_+_132053037.23-P1P2.h2	ADCY8	596.87/510.14	523.41/493.5	551.8	508.23	-0.11844	2081.9	27876	0.26096	0.39677	0.60323	0.79355	0.95197	FALSE
ADCY9_-_4166007.23-P1P2.h2	ADCY9	1063/1228	785.11/1379	1142.5	1040.5	-0.13479	65393	57945	0.42371	0.33589	0.66411	0.67177	0.91477	FALSE
ADCY9_-_4166218.23-P1P2.h2	ADCY9	1078.6/1147.3	593.57/704.32	1112.4	646.58	-0.78182	76025	56409	1.9612	0.024924	0.97508	0.049849	0.38891	FALSE
ADCY9_-_4166392.23-P1P2.h2	ADCY9	913/927.72	1714.3/1249.4	920.33	1463.5	0.66862	143360	46622	2.5156	0.99406	0.0059417	0.011883	0.21138	TRUE
ADCY9_+_4166382.23-P1P2.h2	ADCY9	481.69/304.58	273.08/568.46	383.03	394.01	0.040643	20479	19312	0.078958	0.53009	0.46991	0.93981	0.98676	TRUE
ADCY9_+_4166432.23-P1P2.h2	ADCY9	370.72/380.99	314.8/402.92	375.82	356.15	-0.077356	1410.9	18947	0.14292	0.44141	0.55859	0.88282	0.97451	FALSE
ADCYAP1_-_904647.23-P1P2.h2	ADCYAP1	464.3/369.69	240.84/246.75	414.3	243.78	-0.76269	11708	20898	1.1796	0.11724	0.88276	0.23449	0.6789	FALSE
ADCYAP1_+_904729.23-P1P2.h2	ADCYAP1	846.41/749.07	612.54/709.01	796.25	659.01	-0.27255	9415.1	40305	0.6836	0.24709	0.75291	0.49417	0.84583	FALSE
ADCYAP1_+_904799.23-P1P2.h2	ADCYAP1	1383.9/1271	891.31/1258.7	1326.3	1059.2	-0.32412	46207	67319	1.0293	0.15167	0.84833	0.30334	0.73405	FALSE
ADCYAP1_+_904824.23-P1P2.h2	ADCYAP1	972.98/1021.9	809.76/1035.4	997.14	915.66	-0.12285	10779	50535	0.36245	0.35851	0.64149	0.71701	0.92782	FALSE
ADCYAP1_+_904967.23-P1P2.h2	ADCYAP1	1411.5/1134.9	677.02/860.49	1265.7	763.26	-0.72889	105120	64226	1.9824	0.023717	0.97628	0.047434	0.38086	FALSE
ADCYAP1R1_-_31092299.23-P1P2.h6	ADCYAP1R1	817.02/594.63	1115.1/891.73	697.01	997.17	0.51605	46660	35256	1.5986	0.94504	0.05496	0.10992	0.5199	TRUE
ADCYAP1R1_+_31092317.23-P1P2.h6	ADCYAP1R1	746.23/699.02	1297.1/807.4	722.24	1023.4	0.50221	77592	36540	1.5754	0.94241	0.057588	0.11518	0.52929	TRUE
ADCYAP1R1_+_31092343.23-P1P2.h6	ADCYAP1R1	628.06/527.9	1431.8/818.33	575.81	1082.4	0.90946	169290	29096	2.9702	0.99851	0.0014887	0.0029774	0.10976	TRUE
ADCYAP1R1_+_31092380.23-P1P2.h6	ADCYAP1R1	661.05/405.21	542.37/143.68	517.56	279.17	-0.88818	53928	26137	1.4745	0.069537	0.93046	0.13907	0.56792	FALSE
ADCYAP1R1_+_31092421.23-P1P2.h6	ADCYAP1R1	294.53/353.01	451.34/237.38	322.45	327.33	0.021592	8454	16243	0.038269	0.51248	0.48752	0.97503	0.99437	TRUE
ADD1_-_2845596.23-P1P2.h2	ADD1	761.23/774.9	946.31/865.18	768.03	904.83	0.2362	7460.8	38869	0.69388	0.75611	0.24389	0.48778	0.84247	TRUE
ADD1_-_2845605.23-P1P2.h2	ADD1	542.88/425.12	1128.4/317.02	480.4	598.12	0.31559	137050	24251	0.75588	0.77491	0.22509	0.45018	0.8229	TRUE
ADD1_-_2845697.23-P1P2.h2	ADD1	897.4/749.07	1526.6/1035.4	819.89	1257.2	0.61616	115540	41508	2.1467	0.98409	0.015909	0.031819	0.32556	TRUE
ADD1_-_2845997.23-P1P2.h2	ADD1	1127.1/1094.5	2349.6/654.35	1110.7	1240	0.15868	553710	56324	0.54461	0.70699	0.29301	0.58602	0.88462	TRUE
ADD1_+_2846015.23-P1P2.h2	ADD1	644.26/497.23	1043/702.76	565.99	856.15	0.59624	54212	28597	1.7159	0.95689	0.043108	0.086217	0.48082	TRUE
ADD2_-_70994876.23-P1P2.h4	ADD2	1313.1/1335.1	1012.7/1171.3	1324	1089.1	-0.28159	22301	67205	0.90632	0.18238	0.81762	0.36476	0.77326	FALSE
ADD2_+_70995010.23-P1P2.h4	ADD2	1601/1808.1	1898.3/1205.6	1701.4	1512.8	-0.16938	95635	86477	0.64131	0.26066	0.73934	0.52132	0.85757	FALSE
ADD2_+_70995142.23-P1P2.h4	ADD2	646.66/859.92	654.26/588.76	745.7	620.65	-0.26444	14151	37733	0.6438	0.25981	0.74019	0.51962	0.85705	FALSE
ADD2_+_70995263.23-P1P2.h4	ADD2	740.83/575.25	347.04/779.29	652.82	520.05	-0.32746	39750	33009	0.73074	0.23234	0.76766	0.46469	0.83011	FALSE
ADD2_+_70995300.23-P1P2.h4	ADD2	741.43/919.11	494.96/962	825.51	690.05	-0.25825	45880	41794	0.66261	0.25377	0.74623	0.50754	0.8519	FALSE
ADD3_-_111767767.23-P1P2.h4	ADD3	362.92/804.49	540.48/485.69	540.35	512.35	-0.076611	35320	27294	0.16946	0.43241	0.56759	0.86482	0.96998	FALSE
ADD3_-_111767783.23-P1P2.h4	ADD3	1721/2098.7	2732.7/1942.7	1900.5	2304.1	0.27772	190110	96652	1.2983	0.90291	0.097088	0.19418	0.63862	TRUE
ADD3_-_111767791.23-P1P2.h4	ADD3	584.27/765.21	352.73/148.36	668.65	228.77	-1.5432	79218	33814	2.3921	0.0082385	0.99176	0.016477	0.24327	FALSE
ADD3_+_111767932.23-P1P2.h4	ADD3	523.68/800.73	549.96/549.72	647.56	549.84	-0.23561	17117	32742	0.54005	0.29446	0.70554	0.58892	0.88588	FALSE
ADD3_+_111768327.23-P1P2.h4	ADD3	902.8/756.6	1145.4/1499.2	826.47	1310.4	0.66437	106980	41843	2.3659	0.99101	0.0089923	0.017985	0.25179	TRUE
ADGB_-_146920345.23-P1P2.h7	ADGB	699.44/452.02	788.9/595.01	562.29	685.13	0.28461	21203	28409	0.72883	0.76685	0.23315	0.46631	0.83114	TRUE
ADGB_-_146920535.23-P1P2.h7	ADGB	443.3/470.86	489.27/301.41	456.87	384.02	-0.25	7351.3	23057	0.47976	0.3148	0.6852	0.6296	0.90008	FALSE
ADGB_+_146920153.23-P1P2.h7	ADGB	771.43/716.78	656.16/1172.8	743.6	877.25	0.23816	55292	37626	0.689	0.75457	0.24543	0.49085	0.8441	TRUE
ADGB_+_146920457.23-P1P2.h7	ADGB	411.51/446.1	576.51/496.62	428.46	535.07	0.31992	5153.7	21616	0.72518	0.76541	0.23459	0.46918	0.83264	TRUE
ADGB_+_146920504.23-P1P2.h7	ADGB	56.987/15.067	405.83/145.24	29.326	242.79	3.007	37518	1458.2	5.5901	1	1.4573e-08	2.9147e-08	1.866e-05	TRUE
ADH1A_-_100211701.23-P1P2.h2	ADH1A	2728.2/2355.9	2582.9/2857.9	2535.2	2716.9	0.099825	46368	129130	0.50565	0.69345	0.30655	0.61311	0.89538	TRUE
ADH1A_-_100211816.23-P1P2.h2	ADH1A	757.03/514.98	798.39/854.25	624.39	825.84	0.40286	22585	31564	1.1339	0.87156	0.12844	0.25688	0.6974	TRUE
ADH1A_-_100212118.23-P1P2.h2	ADH1A	1432.5/1163.4	1392/1250.9	1291	1319.6	0.031584	15592	65517	0.11172	0.54448	0.45552	0.91105	0.98073	TRUE
ADH1A_-_100212162.23-P1P2.h2	ADH1A	1731.2/1393.7	1712.5/2554.9	1553.3	2091.7	0.42907	248810	78912	1.9165	0.97235	0.027652	0.055304	0.40539	TRUE
ADH1A_+_100212126.23-P1P2.h2	ADH1A	467.9/428.35	373.59/365.44	447.68	369.49	-0.27626	2337.3	22591	0.52023	0.30044	0.69956	0.60088	0.8908	FALSE
ADH1B_-_100242120.23-P1P2.h1	ADH1B	6188.2/6225.5	6062.8/5028.7	6206.9	5521.6	-0.16875	324830	317680	1.2158	0.11203	0.88797	0.22405	0.66874	FALSE
ADH1B_-_100242280.23-P1P2.h1	ADH1B	3304.1/3750.7	3269.4/3794.9	3520.3	3522.4	0.00084453	79381	179630	0.004865	0.50194	0.49806	0.99612	0.99893	TRUE
ADH1B_-_100242333.23-P1P2.h1	ADH1B	1380.3/1466.4	1509.5/982.31	1422.7	1217.7	-0.22427	58508	72240	0.76261	0.22285	0.77715	0.4457	0.8207	FALSE
ADH1B_+_100242040.23-P1P2.h1	ADH1B	646.06/506.37	510.13/546.59	571.97	528.05	-0.11505	4246.5	28901	0.25834	0.39784	0.60216	0.79568	0.9526	FALSE
ADH1B_+_100242511.23-P1P2.h1	ADH1B	1584.2/1827.5	1448.9/2287.9	1701.5	1820.7	0.097589	136970	86482	0.40516	0.65732	0.34268	0.68536	0.91869	TRUE
ADH1C_-_100273471.23-P1P2.h1	ADH1C	6810.3/7331.4	6660.2/8159.9	7066	7372	0.061144	459160	361910	0.50857	0.69447	0.30553	0.61105	0.89442	TRUE
ADH1C_-_100273518.23-P1P2.h1	ADH1C	4112.1/4663.4	5031.2/3524.7	4379.1	4211.1	-0.056402	434870	223710	0.35506	0.36127	0.63873	0.72255	0.92956	FALSE
ADH1C_-_100273879.23-P1P2.h1	ADH1C	853.01/830.86	1126.5/821.45	841.86	961.95	0.19216	21483	42627	0.58162	0.71958	0.28042	0.56084	0.87447	TRUE
ADH1C_-_100273923.23-P1P2.h1	ADH1C	1249.5/1953.9	1264.9/1632	1562.5	1436.8	-0.12097	113940	79381	0.44636	0.32767	0.67233	0.65534	0.90909	FALSE
ADH1C_+_100273655.23-P1P2.h1	ADH1C	2704.8/3374.6	2399/3620	3021.2	2946.9	-0.035899	325780	154030	0.18925	0.42495	0.57505	0.8499	0.96587	FALSE
ADH4_-_100065227.23-P1P2.h1	ADH4	1413.3/1704.8	1940/1771	1552.2	1853.6	0.25584	48384	78854	1.0732	0.85841	0.14159	0.28318	0.71862	TRUE
ADH4_+_100065429.23-P1P2.h1	ADH4	793.02/1180.1	817.35/902.66	967.39	858.95	-0.17135	31707	49020	0.48982	0.31213	0.68787	0.62425	0.8988	FALSE
ADH4_+_100065433.23-P1P2.h1	ADH4	2573.4/2788.6	2884.4/3268.6	2678.8	3070.5	0.19681	84620	136490	1.0602	0.85548	0.14452	0.28904	0.72274	TRUE
ADH4_+_100065444.23-P1P2.h1	ADH4	637.66/764.13	567.02/410.73	698.04	482.59	-0.53159	22002	35309	1.1466	0.12569	0.87431	0.25138	0.69274	FALSE
ADH4_+_100065450.23-P1P2.h1	ADH4	771.43/719.47	1242.1/1382.1	745	1310.3	0.81371	112970	37697	2.9113	0.9982	0.0017995	0.003599	0.12036	TRUE
ADH5_-_100009831.23-P1P2.h1	ADH5	350.32/481.62	453.24/660.6	410.76	547.19	0.41286	16865	20718	0.94782	0.82802	0.17198	0.34397	0.76164	TRUE
ADH5_+_100009684.23-P1P2.h1	ADH5	413.91/421.89	544.27/559.09	417.88	551.63	0.39978	6041.9	21079	0.92122	0.82118	0.17882	0.35765	0.76953	TRUE
ADH5_+_100009798.23-P1P2.h1	ADH5	901/1095.1	893.21/1041.7	993.31	964.58	-0.042305	10283	50340	0.12806	0.44905	0.55095	0.89809	0.97817	FALSE
ADH5_+_100009821.23-P1P2.h1	ADH5	502.09/514.45	750.98/465.39	508.23	591.18	0.21773	17082	25664	0.51782	0.69748	0.30252	0.60504	0.89252	TRUE
ADH5_+_100009838.23-P1P2.h1	ADH5	661.65/833.01	388.76/685.58	742.41	516.27	-0.52323	35015	37565	1.1667	0.1216	0.8784	0.2432	0.68531	FALSE
ADH6_-_100140386.23-P1P2.h2	ADH6	2347.9/1687.6	1471.6/1788.1	1990.5	1622.2	-0.29505	140470	101260	1.1576	0.12352	0.87648	0.24704	0.68862	FALSE
ADH6_-_100140394.23-P1P2.h2	ADH6	1217.1/954.63	1302.8/1105.7	1077.9	1200.2	0.15491	22711	54652	0.52313	0.69956	0.30044	0.60089	0.8908	TRUE
ADH6_-_100140413.23-P1P2.h2	ADH6	1283.1/1377.1	1646.1/1038.5	1329.3	1307.5	-0.02381	63466	67471	0.083828	0.4666	0.5334	0.93319	0.98562	FALSE
ADH6_+_100140186.23-P1P2.h2	ADH6	974.18/990.68	658.05/805.84	982.4	728.2	-0.43145	24773	49784	1.1393	0.12729	0.87271	0.25459	0.69554	FALSE
ADH6_+_100140286.23-P1P2.h2	ADH6	1334.1/1172	910.27/899.54	1250.4	904.89	-0.46619	45113	63450	1.3718	0.085058	0.91494	0.17012	0.60899	FALSE
ADH7_-_100356092.23-P1P2.h2	ADH7	774.43/702.79	553.75/644.98	737.74	597.63	-0.30341	8738.5	37328	0.7252	0.23411	0.76589	0.46823	0.83206	FALSE
ADH7_+_100355983.23-P1P2.h2	ADH7	1235.7/965.39	257.91/654.35	1092.2	410.82	-1.4085	192490	55381	2.8955	0.001891	0.99811	0.003782	0.12262	FALSE
ADH7_+_100356142.23-P1P2.h2	ADH7	479.89/813.64	400.14/980.75	624.87	626.46	0.0036506	77843	31589	0.0089218	0.50345	0.49655	0.9931	0.99841	TRUE
ADH7_+_100356385.23-P1P2.h2	ADH7	1758.8/1489	707.36/1735	1618.3	1107.8	-0.5463	251530	82229	1.78	0.037535	0.96247	0.075069	0.45679	FALSE
ADH7_+_100356481.23-P1P2.h2	ADH7	1728.8/1322.2	1648/1752.2	1511.9	1699.3	0.16849	39666	76794	0.67631	0.75058	0.24942	0.49884	0.84781	TRUE
ADHFE1_-_67344732.23-P1P2.h2	ADHFE1	633.46/481.62	295.84/393.55	552.35	341.21	-0.69328	20919	27904	1.2639	0.1027	0.8973	0.20541	0.64965	FALSE
ADHFE1_-_67344792.23-P1P2.h2	ADHFE1	539.28/553.73	1026/493.5	546.46	711.56	0.38026	63605	27605	0.99371	0.83974	0.16026	0.32053	0.74713	TRUE
ADHFE1_-_67345102.23-P1P2.h2	ADHFE1	828.41/904.58	1473.5/1364.9	865.66	1418.2	0.71151	106380	43838	2.6389	0.99584	0.0041594	0.0083188	0.18078	TRUE
ADHFE1_+_67344685.23-P1P2.h2	ADHFE1	184.16/473.01	445.65/476.32	295.15	460.73	0.64071	20809	14861	1.3583	0.91213	0.08787	0.17574	0.61614	TRUE
ADHFE1_+_67344765.23-P1P2.h2	ADHFE1	535.08/380.45	519.61/463.82	451.19	490.93	0.12151	4910.4	22769	0.26333	0.6033	0.3967	0.7934	0.95195	TRUE
ADI1_-_3523067.23-P1P2.h7	ADI1	1233.9/1252.8	517.72/812.08	1243.3	648.41	-0.93814	130250	63086	2.3685	0.0089297	0.99107	0.017859	0.25103	FALSE
ADI1_-_3523293.23-P1P2.h7	ADI1	914.2/806.11	980.44/787.09	858.45	878.47	0.033208	8380.4	43471	0.095985	0.53822	0.46178	0.92355	0.98317	TRUE
ADI1_-_3523313.23-P1P2.h7	ADI1	1125.9/1570.8	2063.3/1204.1	1329.9	1576.2	0.24495	185650	67504	0.94793	0.82842	0.17158	0.34316	0.7611	TRUE
ADI1_+_3523254.23-P1P2.h7	ADI1	1179.9/946.02	629.61/1386.8	1056.5	934.42	-0.177	108020	53561	0.5276	0.29889	0.70111	0.59778	0.88964	FALSE
ADI1_+_3523275.23-P1P2.h7	ADI1	898.6/811.49	823.04/1299.3	853.93	1034.1	0.27591	53690	43241	0.86651	0.80689	0.19311	0.38622	0.78717	TRUE
ADIG_+_37209880.23-P1P2.h6	ADIG	1191.3/1242	464.62/929.21	1216.4	657.07	-0.88749	131700	61713	2.2515	0.012175	0.98782	0.02435	0.29012	FALSE
ADIG_+_37209891.23-P1P2.h6	ADIG	566.27/572.02	667.53/390.42	569.14	510.51	-0.15655	13476	28757	0.34572	0.36452	0.63548	0.72905	0.93156	FALSE
ADIG_+_37209902.23-P1P2.h6	ADIG	856.01/937.41	1426.1/734	895.79	1023.1	0.19154	93427	45372	0.59777	0.725	0.275	0.55	0.87011	TRUE
ADIG_+_37209911.23-P1P2.h6	ADIG	2010.2/1805.9	1661.3/2148.9	1905.3	1889.4	-0.012088	46699	96899	0.051099	0.47962	0.52038	0.95925	0.99097	FALSE
ADIG_+_37210368.23-P1P2.h6	ADIG	739.03/491.31	398.24/1208.8	602.57	693.83	0.20313	136790	30456	0.52292	0.6994	0.3006	0.6012	0.8909	TRUE
ADIPOQ_-_186560537.23-P1P2.h4	ADIPOQ	1175.7/1723.1	1107.5/905.78	1423.3	1001.6	-0.50658	123600	72273	1.5688	0.058344	0.94166	0.11669	0.53214	FALSE
ADIPOQ_-_186560924.23-P1P2.h4	ADIPOQ	833.81/871.76	1143.5/1400.8	852.58	1265.7	0.56944	70656	43172	1.9881	0.9766	0.0234	0.046799	0.37901	TRUE
ADIPOQ_+_186560448.23-P1P2.h4	ADIPOQ	1087.6/1170.4	1477.3/1294.6	1128.2	1383	0.29347	28812	57217	1.0649	0.85655	0.14345	0.2869	0.7215	TRUE
ADIPOQ_+_186560496.23-P1P2.h4	ADIPOQ	1062.4/1234.5	1050.6/485.69	1145.2	714.34	-0.68014	110190	58081	1.7877	0.036909	0.96309	0.073818	0.45414	FALSE
ADIPOQ_+_186560526.23-P1P2.h4	ADIPOQ	91.779/152.29	0/1.5617	118.23	0.30764	-6.5106	9480.8	5923.3	1.5322	0.00052419	0.99948	0.0010484	0.061997	FALSE
ADIPOR1_-_202926990.23-P1P2.h4	ADIPOR1	235.15/290.05	316.7/452.89	261.16	378.72	0.53451	8684	13140	1.0256	0.8457	0.1543	0.30859	0.7378	TRUE
ADIPOR1_-_202927375.23-P1P2.h4	ADIPOR1	403.71/288.97	256.01/416.97	341.56	326.73	-0.063836	6616.5	17210	0.11302	0.45248	0.54752	0.90496	0.97926	FALSE
ADIPOR1_+_202926923.23-P1P2.h4	ADIPOR1	118.17/160.36	625.81/235.82	137.66	384.17	1.4739	58022	6902.6	2.967	0.99842	0.0015805	0.0031609	0.11304	TRUE
ADIPOR1_+_202926993.23-P1P2.h4	ADIPOR1	636.46/523.06	891.31/427.9	576.98	617.58	0.097945	40749	29155	0.23779	0.59383	0.40617	0.81234	0.95738	TRUE
ADIPOR1_+_202927394.23-P1P2.h4	ADIPOR1	875.2/1014.9	747.18/1040.1	942.47	881.56	-0.096286	18515	47750	0.27875	0.39021	0.60979	0.78042	0.94789	FALSE
ADIPOR2_-_1800242.23-P1P2.h4	ADIPOR2	1361.1/1147.3	970.96/1352.4	1249.6	1145.9	-0.12487	34894	63408	0.41179	0.34025	0.65975	0.68049	0.91737	FALSE
ADIPOR2_-_1800250.23-P1P2.h4	ADIPOR2	1047.4/1053.1	648.57/1188.5	1050.2	877.95	-0.25822	55145	53241	0.74664	0.22764	0.77236	0.45528	0.82518	FALSE
ADIPOR2_-_1800256.23-P1P2.h4	ADIPOR2	560.87/744.76	629.61/687.15	646.31	657.75	0.025264	6215.1	32679	0.063258	0.52514	0.47486	0.94973	0.98879	TRUE
ADIPOR2_-_1800278.23-P1P2.h4	ADIPOR2	770.83/688.8	572.71/441.96	728.66	503.11	-0.53349	20698	36866	1.1747	0.11999	0.88001	0.23998	0.68232	FALSE
ADIPOR2_+_1800595.23-P1P2.h4	ADIPOR2	934.59/1269.4	959.58/595.01	1089.2	755.62	-0.52698	77389	55228	1.4195	0.077869	0.92213	0.15574	0.59041	FALSE
ADIRF_-_88728314.23-P1P2.h2	ADIRF	454.7/495.07	953.89/638.73	474.46	780.57	0.71706	52239	23949	1.978	0.97601	0.023989	0.047978	0.3828	TRUE
ADIRF_-_88728503.23-P1P2.h2	ADIRF	1359.3/962.7	917.86/1622.6	1143.9	1220.4	0.093241	114520	58018	0.31735	0.62451	0.37549	0.75098	0.93816	TRUE
ADIRF_-_88728567.23-P1P2.h2	ADIRF	1148.1/976.69	934.93/1235.3	1059	1074.7	0.021236	20173	53685	0.067835	0.52704	0.47296	0.94592	0.98806	TRUE
ADIRF_-_88728681.23-P1P2.h2	ADIRF	1073.2/960.01	1352.1/1792.8	1015	1557	0.61675	139380	51446	2.3894	0.99156	0.0084377	0.016875	0.24474	TRUE
ADIRF_+_88728033.23-P1P2.h2	ADIRF	1174.5/913.19	1270.6/1563.3	1035.7	1409.3	0.44411	72710	52498	1.631	0.94855	0.051449	0.1029	0.51201	TRUE
ADK_-_75911021.23-P2.h1	ADK	1352.7/1996.4	2317.4/1892.8	1643.3	2094.4	0.34968	162500	83509	1.5607	0.9407	0.059296	0.11859	0.53574	TRUE
ADK_-_75911025.23-P2.h1	ADK	217.15/284.13	96.717/195.21	248.39	137.41	-0.84946	6261.7	12495	0.99287	0.14921	0.85079	0.29842	0.7304	FALSE
ADK_-_75911437.23-P2.h1	ADK	1539.9/1843.6	1225.1/1530.5	1684.9	1369.3	-0.29905	64113	85633	1.0786	0.14039	0.85961	0.28079	0.7165	FALSE
ADK_-_75936578.23-P1.h1	ADK	991.58/1401.8	1198.5/1132.2	1179	1164.9	-0.017317	29218	59805	0.057571	0.47704	0.52296	0.95409	0.98995	FALSE
ADK_+_75911404.23-P2.h1	ADK	713.84/626.38	1684/643.42	668.68	1040.9	0.63772	272060	33816	2.0243	0.97853	0.021471	0.042942	0.36555	TRUE
ADK_+_75911444.23-P2.h1	ADK	459.5/727.54	798.39/543.47	578.19	658.71	0.18779	25106	29217	0.47107	0.68109	0.31891	0.63782	0.90263	TRUE
ADK_+_75936517.23-P1.h1	ADK	132.57/162.51	333.77/118.69	146.78	199.05	0.43688	10262	7362.4	0.60914	0.71643	0.28357	0.56715	0.87708	TRUE
ADK_+_75936538.23-P1.h1	ADK	781.03/1038	1050.6/801.15	900.41	917.44	0.027003	21574	45608	0.079748	0.53178	0.46822	0.93645	0.98599	TRUE
ADK_+_75936570.23-P1.h1	ADK	91.779/108.7	121.37/395.11	99.883	219	1.1248	22167	4999.7	1.6847	0.95003	0.049968	0.099937	0.50701	TRUE
ADK_+_75936748.23-P1.h1	ADK	225.55/110.85	695.98/53.098	158.13	192.33	0.28087	97806	7934.8	0.38396	0.63567	0.36433	0.72865	0.93152	TRUE
ADM_-_10327037.23-P1P2.h2	ADM	382.11/515.52	476/1010.4	443.83	693.52	0.64274	81719	22396	1.6684	0.95231	0.047688	0.095376	0.49876	TRUE
ADM_+_10326660.23-P1P2.h2	ADM	1743.8/1470.7	2592.4/1863.1	1601.4	2197.7	0.45638	231700	81369	2.0903	0.9817	0.018295	0.036591	0.34312	TRUE
ADM_+_10327266.23-P1P2.h2	ADM	1236.9/1159.7	1534.2/673.09	1197.7	1016.2	-0.23682	130600	60758	0.73619	0.23081	0.76919	0.46162	0.82852	FALSE
ADM_+_10327276.23-P1P2.h2	ADM	1071.4/1459.4	1890.7/1827.2	1250.4	1858.7	0.57149	145100	63448	2.4148	0.99213	0.0078718	0.015744	0.23881	TRUE
ADM_+_10327290.23-P1P2.h2	ADM	472.09/531.13	523.41/362.31	500.74	435.48	-0.20104	6093.5	25284	0.41046	0.34019	0.65981	0.68039	0.91733	FALSE
ADM2_-_50920028.23-P1P2.h2	ADM2	274.14/394.44	388.76/273.3	328.84	325.96	-0.012646	4674.8	16566	0.022364	0.48836	0.51164	0.97672	0.99492	FALSE
ADM2_+_50920011.23-P1P2.h2	ADM2	418.71/694.18	862.86/260.8	539.13	474.4	-0.18416	76873	27233	0.39225	0.34708	0.65292	0.69417	0.92118	FALSE
ADM2_+_50920227.23-P1P2.h2	ADM2	745.63/827.09	794.59/1094.7	785.31	932.67	0.24782	24600	39748	0.73916	0.77009	0.22991	0.45983	0.82773	TRUE
ADM2_+_50920298.23-P1P2.h2	ADM2	722.84/862.07	1177.7/946.39	789.39	1055.7	0.41894	36644	39956	1.3323	0.90862	0.091378	0.18276	0.62443	TRUE
ADM2_+_50920473.23-P1P2.h2	ADM2	1472.1/1582.1	2146.7/1272.8	1526.1	1653	0.11516	141650	77520	0.45575	0.67571	0.32429	0.64857	0.90665	TRUE
ADM5_-_50191704.23-P1P2.h7	ADM5	575.87/385.3	347.04/699.64	471.04	492.76	0.064882	27927	23776	0.14082	0.55549	0.44451	0.88901	0.97611	TRUE
ADM5_+_50191684.23-P1P2.h7	ADM5	917.2/1151.6	616.33/1360.2	1027.7	915.63	-0.16646	104370	52094	0.49116	0.31165	0.68835	0.62331	0.89848	FALSE
ADM5_+_50191838.23-P1P2.h7	ADM5	686.85/694.18	887.52/634.05	690.5	750.15	0.11937	12410	34925	0.31919	0.62517	0.37483	0.74967	0.93787	TRUE
ADM5_+_50191862.23-P1P2.h7	ADM5	357.52/308.88	908.38/296.72	332.31	519.18	0.64215	90606	16742	1.4442	0.92528	0.074718	0.14944	0.58315	TRUE
ADM5_+_50191867.23-P1P2.h7	ADM5	1545.3/1533.1	1915.4/1350.9	1539.2	1608.5	0.063561	56290	78188	0.24809	0.59797	0.40203	0.80406	0.95534	TRUE
ADNP_-_49547603.23-P1P2.h5	ADNP	862.01/1012.7	1300.9/1255.6	934.34	1278.1	0.45153	43167	47336	1.5798	0.94293	0.057071	0.11414	0.52746	TRUE
ADNP_-_49547651.23-P1P2.h5	ADNP	1226.1/1497.6	1361.6/2790.8	1355.1	1949.3	0.52429	534490	68789	2.2658	0.98827	0.011732	0.023463	0.28536	TRUE
ADNP_-_49547707.23-P1P2.h5	ADNP	585.47/338.48	1062/62.468	445.17	257.68	-0.78639	220120	22463	1.2509	0.10415	0.89585	0.2083	0.65282	FALSE
ADNP_-_49547964.23-P1P2.h5	ADNP	191.96/367	235.15/221.76	265.43	228.36	-0.21613	6084.8	13356	0.32073	0.36736	0.63264	0.73472	0.9334	FALSE
ADNP_+_49547892.23-P1P2.h5	ADNP	514.09/504.22	627.71/1174.4	509.13	858.6	0.7528	103600	25709	2.1795	0.98534	0.014657	0.029315	0.31485	TRUE
ADNP2_-_77867208.23-P1P2.h5	ADNP2	610.06/713.01	1012.7/685.58	659.53	833.24	0.33682	31591	33351	0.95116	0.82921	0.17079	0.34158	0.76016	TRUE
ADNP2_-_77867536.23-P1P2.h5	ADNP2	932.19/1349.1	1756.1/1733.5	1121.4	1744.7	0.63722	153280	56870	2.6138	0.99552	0.0044777	0.0089554	0.18694	TRUE
ADNP2_-_77867623.23-P1P2.h5	ADNP2	475.09/605.93	366.01/851.12	536.54	558.15	0.056859	44614	27101	0.13126	0.55196	0.44804	0.89607	0.97779	TRUE
ADNP2_+_77867421.23-P1P2.h5	ADNP2	352.12/396.06	149.82/132.74	373.44	141.02	-1.3986	19496	18826	1.6939	0.042028	0.95797	0.084057	0.47665	FALSE
ADNP2_+_77867603.23-P1P2.h5	ADNP2	644.86/744.76	796.49/421.66	693.01	579.53	-0.25759	27972	35053	0.60614	0.27213	0.72787	0.54427	0.86719	FALSE
ADO_-_64564623.23-P1P2.h4	ADO	553.08/562.34	629.61/463.82	557.69	540.4	-0.04536	4649.2	28175	0.10302	0.45873	0.54127	0.91746	0.98213	FALSE
ADO_-_64564781.23-P1P2.h4	ADO	557.28/412.74	276.88/285.79	479.59	281.3	-0.76761	17659	24210	1.2744	0.10033	0.89967	0.20066	0.64459	FALSE
ADO_-_64565135.23-P1P2.h4	ADO	838.61/664.04	312.91/894.85	746.24	529.17	-0.49512	71997	37760	1.1171	0.13193	0.86807	0.26385	0.70339	FALSE
ADO_+_64565053.23-P1P2.h4	ADO	953.79/766.83	496.86/662.16	855.21	573.59	-0.57545	37170	43306	1.3533	0.087959	0.91204	0.17592	0.61636	FALSE
ADO_+_64565065.23-P1P2.h4	ADO	991.58/1246.8	384.97/1389.9	1111.9	731.51	-0.60341	210800	56384	1.602	0.054579	0.94542	0.10916	0.51875	FALSE
ADORA1_-_203096974.23-P1P2.h1	ADORA1	779.23/876.6	794.59/762.11	826.48	778.18	-0.086768	2576.9	41844	0.23612	0.40665	0.59335	0.81331	0.95765	FALSE
ADORA1_+_203096891.23-P1P2.h1	ADORA1	882.4/958.4	1054.4/1263.4	919.62	1154.2	0.32745	27323	46586	1.0868	0.86143	0.13857	0.27713	0.71363	TRUE
ADORA1_+_203097450.23-P1P2.h1	ADORA1	494.89/679.65	830.63/376.37	579.96	559.13	-0.052666	41065	29307	0.12165	0.45139	0.54861	0.90279	0.97891	FALSE
ADORA1_+_203097472.23-P1P2.h1	ADORA1	765.43/1252.8	836.31/1788.1	979.23	1222.9	0.32028	227080	49623	1.0938	0.86298	0.13702	0.27404	0.71175	TRUE
ADORA1_+_203097506.23-P1P2.h1	ADORA1	1183.5/1355.5	1056.3/1617.9	1266.6	1307.3	0.045563	59386	64275	0.16043	0.56373	0.43627	0.87254	0.97226	TRUE
ADORA2A_-_24819888.23-P1P2.h1	ADORA2A	884.8/795.88	1672.6/615.31	839.17	1014.5	0.27344	224800	42489	0.85059	0.8025	0.1975	0.395	0.79247	TRUE
ADORA2A_-_24819903.23-P1P2.h1	ADORA2A	172.76/227.09	113.78/28.111	198.07	56.581	-1.7896	8424.7	9951.2	1.4184	0.055814	0.94419	0.11163	0.52287	FALSE
ADORA2A_-_24819947.23-P1P2.h1	ADORA2A	570.47/742.61	593.57/827.7	650.88	700.93	0.10673	15138	32911	0.27591	0.60863	0.39137	0.78275	0.94861	TRUE
ADORA2A_-_24820281.23-P1P2.h1	ADORA2A	395.31/614.54	426.69/367	492.89	395.72	-0.31605	12611	24885	0.61594	0.26832	0.73168	0.53663	0.86443	FALSE
ADORA2A_+_24820308.23-P1P2.h1	ADORA2A	1541.1/1544.4	1428/2159.8	1542.7	1756.2	0.18685	110960	78370	0.76251	0.77712	0.22288	0.44576	0.8207	TRUE
ADORA2B_-_15848659.23-P1P2.h1	ADORA2B	778.63/581.17	532.89/479.44	672.69	505.46	-0.41165	17166	34020	0.90669	0.18218	0.81782	0.36435	0.77315	FALSE
ADORA2B_-_15848791.23-P1P2.h1	ADORA2B	746.23/893.82	1120.8/1343.1	816.7	1226.9	0.58654	69248	41346	2.0173	0.97817	0.021833	0.043665	0.36784	TRUE
ADORA2B_-_15848949.23-P1P2.h1	ADORA2B	481.09/523.59	627.71/470.07	501.89	543.2	0.11389	5181.1	25342	0.25949	0.60205	0.39795	0.7959	0.95272	TRUE
ADORA2B_+_15848686.23-P1P2.h1	ADORA2B	1153.5/1031.6	972.86/1240	1090.9	1098.3	0.0098383	14468	55312	0.031768	0.51267	0.48733	0.97466	0.99434	TRUE
ADORA2B_+_15848965.23-P1P2.h1	ADORA2B	334.13/269.06	96.717/245.19	299.83	154	-0.95667	10678	15097	1.1869	0.11112	0.88888	0.22224	0.66684	FALSE
ADORA3_-_112046251.23-P2.h1	ADORA3	640.06/690.41	606.85/801.15	664.76	697.27	0.068778	7234.9	33616	0.1773	0.5703	0.4297	0.8594	0.96824	TRUE
ADORA3_+_112031013.23-P1.h1	ADORA3	670.05/852.92	921.65/962	755.98	941.61	0.31641	16771	38256	0.94909	0.8287	0.1713	0.34259	0.76062	TRUE
ADORA3_+_112031386.23-P1.h1	ADORA3	1346.1/1480.9	530.99/1891.2	1411.9	1002.1	-0.49415	345160	71689	1.5304	0.062956	0.93704	0.12591	0.54828	FALSE
ADORA3_+_112031407.23-P1.h1	ADORA3	344.32/683.95	527.2/488.81	485.29	507.64	0.064835	19772	24499	0.14281	0.55635	0.44365	0.8873	0.97583	TRUE
ADORA3_+_112031411.23-P1.h1	ADORA3	491.29/760.37	320.49/462.26	611.2	384.91	-0.66575	34480	30894	1.2875	0.098739	0.90126	0.19748	0.64145	FALSE
ADORA3_+_112031418.23-P1.h1	ADORA3	2028.1/2169.7	2835.1/2056.8	2097.7	2414.8	0.20297	145090	106740	0.97041	0.83408	0.16592	0.33184	0.75444	TRUE
ADORA3_+_112045890.23-P2.h1	ADORA3	3425.8/3322.9	3783.3/3738.7	3374	3760.9	0.1566	51968	172120	0.93274	0.82452	0.17548	0.35096	0.76634	TRUE
ADORA3_+_112046055.23-P2.h1	ADORA3	224.35/440.72	512.03/313.9	314.45	400.91	0.34945	16919	15838	0.68701	0.75242	0.24758	0.49516	0.84627	TRUE
ADORA3_+_112046115.23-P2.h1	ADORA3	293.33/291.12	483.58/763.67	292.23	607.7	1.0537	51461	14712	2.6009	0.99531	0.0046866	0.0093732	0.19119	TRUE
ADORA3_+_112046284.23-P2.h1	ADORA3	1030/1170.4	1331.3/1488.3	1098	1407.6	0.35813	39532	55673	1.3123	0.9053	0.094703	0.18941	0.63309	TRUE
ADPGK_-_73075645.23-P1P2.h7	ADPGK	1580/971.85	834.42/741.81	1239.2	786.75	-0.65474	145070	62875	1.8043	0.03559	0.96441	0.07118	0.44799	FALSE
ADPGK_+_73075721.23-P1P2.h7	ADPGK	1251.3/1265.7	1843.3/1436.8	1258.5	1627.4	0.37062	76545	63859	1.4599	0.92784	0.072163	0.14433	0.57543	TRUE
ADPGK_+_73076060.23-P1P2.h7	ADPGK	653.85/615.61	819.25/396.67	634.45	570.07	-0.1541	30775	32075	0.35945	0.3595	0.6405	0.719	0.92842	FALSE
ADPGK_+_73076066.23-P1P2.h7	ADPGK	1845.8/2191.2	2417.9/1617.9	2011.1	1977.9	-0.024027	127310	102310	0.1039	0.45863	0.54137	0.91725	0.98213	FALSE
ADPGK_+_73076082.23-P1P2.h7	ADPGK	338.32/55.427	1071.5/0	136.98	10.252	-3.6163	387040	6868.4	1.5292	0.014653	0.98535	0.029306	0.31479	FALSE
ADPRH_+_119298367.23-P1P2.h7	ADPRH	232.75/236.24	223.78/95.263	234.49	146.01	-0.67968	4819.2	11791	0.81474	0.19521	0.80479	0.39042	0.78929	FALSE
ADPRH_+_119298491.23-P1P2.h7	ADPRH	1239.9/1134.4	1932.4/1408.6	1186	1649.9	0.47596	126680	60161	1.8914	0.97071	0.029285	0.058571	0.41507	TRUE
ADPRH_+_119298604.23-P1P2.h7	ADPRH	1238.7/1211.3	921.65/965.13	1224.9	943.14	-0.37682	26995	62149	1.1304	0.12916	0.87084	0.25831	0.69839	FALSE
ADPRH_+_119298662.23-P1P2.h7	ADPRH	435.5/584.4	472.2/487.25	504.49	479.67	-0.07264	4048.7	25474	0.15552	0.43776	0.56224	0.87553	0.97291	FALSE
ADPRH_+_119298740.23-P1P2.h7	ADPRH	445.7/491.84	919.76/574.7	468.2	727.04	0.63381	46849	23632	1.6838	0.95383	0.046168	0.092337	0.49283	TRUE
ADPRHL1_-_114103032.23-P2.h2	ADPRHL1	955.59/860.46	881.83/830.82	906.78	855.95	-0.083133	2834.5	45932	0.23717	0.40625	0.59375	0.81251	0.95742	FALSE
ADPRHL1_-_114103049.23-P2.h2	ADPRHL1	719.84/792.12	426.69/1196.3	755.11	714.46	-0.079733	103830	38212	0.20797	0.41759	0.58241	0.83518	0.96238	FALSE
ADPRHL1_-_114103424.23-P2.h2	ADPRHL1	1604/1328.6	1170.1/1360.2	1459.9	1261.6	-0.21043	32259	74138	0.72818	0.23325	0.76675	0.4665	0.83133	FALSE
ADPRHL1_-_114103435.23-P2.h2	ADPRHL1	773.23/857.23	1775/1240	814.15	1483.6	0.86493	213820	41216	3.2975	0.99951	0.00048784	0.00097569	0.059297	TRUE
ADPRHL1_+_114103395.23-P2.h2	ADPRHL1	643.66/527.9	472.2/195.21	582.91	303.62	-0.93873	38233	29457	1.6273	0.051514	0.94849	0.10303	0.51218	FALSE
ADPRHL1_+_114107397.23-P1.h2	ADPRHL1	719.84/772.21	1054.4/749.61	745.56	889.04	0.25361	24180	37726	0.7387	0.76994	0.23006	0.46012	0.8278	TRUE
ADPRHL1_+_114107429.23-P1.h2	ADPRHL1	1171.5/1428.7	1566.4/1094.7	1293.8	1309.5	0.017466	48665	65660	0.061545	0.52454	0.47546	0.95093	0.98893	TRUE
ADPRHL1_+_114107533.23-P1.h2	ADPRHL1	493.09/424.04	557.54/356.07	457.26	445.56	-0.037322	7614.2	23077	0.077039	0.4686	0.5314	0.9372	0.98615	FALSE
ADPRHL1_+_114107537.23-P1.h2	ADPRHL1	891.4/831.94	851.49/573.14	861.16	698.59	-0.30144	21110	43609	0.77848	0.21813	0.78187	0.43626	0.81589	FALSE
ADPRHL1_+_114107772.23-P1.h2	ADPRHL1	1004.8/995.53	870.45/793.34	1000.1	831	-0.26699	10467	50688	0.75126	0.22624	0.77376	0.45249	0.82404	FALSE
ADPRHL2_-_36554711.23-P1P2.h7	ADPRHL2	230.95/99.015	170.68/0	151.23	4.0325	-4.9188	23271	7586.7	1.6899	0.0044421	0.99556	0.0088841	0.18612	FALSE
ADPRHL2_+_36554555.23-P1P2.h7	ADPRHL2	1146.3/1181.2	1568.3/1952.1	1163.6	1749.7	0.58809	144980	59022	2.4125	0.99208	0.007922	0.015844	0.2396	TRUE
ADPRHL2_+_36554875.23-P1P2.h7	ADPRHL2	1756.4/1757	2215/1730.4	1756.7	1957.7	0.15625	54835	89301	0.67279	0.74946	0.25054	0.50108	0.8489	TRUE
ADPRHL2_+_36554891.23-P1P2.h7	ADPRHL2	853.01/756.6	771.84/785.53	803.36	778.65	-0.045007	1808.7	40667	0.12251	0.45123	0.54877	0.90246	0.97888	FALSE
ADPRHL2_+_36554907.23-P1P2.h7	ADPRHL2	526.68/542.43	546.16/445.08	534.5	493.04	-0.11625	2253.5	26997	0.25231	0.40006	0.59994	0.80012	0.95378	FALSE
ADPRM_-_10600957.23-P1P2.h7	ADPRM	1759.4/1536.9	1780.7/910.47	1644.4	1273.3	-0.36871	168300	83562	1.2837	0.099626	0.90037	0.19925	0.64318	FALSE
ADPRM_-_10600988.23-P1P2.h7	ADPRM	566.87/595.16	760.46/997.92	580.85	871.14	0.58392	39637	29352	1.6944	0.95489	0.04511	0.09022	0.48923	TRUE
ADPRM_+_10600917.23-P1P2.h7	ADPRM	683.25/762.52	950.1/693.39	721.8	811.66	0.16906	15352	36517	0.47026	0.68089	0.31911	0.63822	0.90285	TRUE
ADPRM_+_10600945.23-P1P2.h7	ADPRM	893.2/1108.5	1117/1113.5	995.06	1115.2	0.16434	12119	50429	0.53515	0.70372	0.29628	0.59255	0.88722	TRUE
ADPRM_+_10600958.23-P1P2.h7	ADPRM	449.9/737.77	513.93/897.98	576.13	679.34	0.23735	43370	29112	0.60489	0.72727	0.27273	0.54545	0.86786	TRUE
ADRA1A_-_26724311.23-P1P2.h1	ADRA1A	520.68/505.84	398.24/977.62	513.21	623.98	0.28145	67760	25916	0.68807	0.75412	0.24588	0.49176	0.8446	TRUE
ADRA1A_-_26724340.23-P1P2.h1	ADRA1A	802.62/989.07	163.09/691.83	890.98	335.93	-1.4046	143010	45128	2.6128	0.0044761	0.99552	0.0089522	0.18694	FALSE
ADRA1A_-_26724356.23-P1P2.h1	ADRA1A	486.49/761.98	984.23/1111.9	608.85	1046.1	0.77992	77180	30775	2.4927	0.99366	0.0063409	0.012682	0.21746	TRUE
ADRA1A_-_26724373.23-P1P2.h1	ADRA1A	999.98/1052.6	769.94/763.67	1025.9	766.8	-0.41955	23031	52002	1.1364	0.1279	0.8721	0.2558	0.69658	FALSE
ADRA1A_+_26724406.23-P1P2.h1	ADRA1A	517.68/633.91	1003.2/671.53	572.86	820.78	0.51806	43972	28946	1.4572	0.92744	0.072556	0.14511	0.57676	TRUE
ADRA1B_-_159343504.23-P1P2.h1	ADRA1B	823.02/840.01	504.44/1318.1	831.47	815.42	-0.028084	115570	42098	0.078217	0.46881	0.53119	0.93763	0.98632	FALSE
ADRA1B_-_159343900.23-P1P2.h1	ADRA1B	1008.4/1467.5	1240.2/1416.5	1216.5	1325.4	0.12368	43266	61716	0.43867	0.66955	0.33045	0.6609	0.91153	TRUE
ADRA1B_+_159343520.23-P1P2.h1	ADRA1B	883/1154.3	578.4/1001	1009.6	760.93	-0.40744	60526	51168	1.0992	0.13584	0.86416	0.27168	0.70992	FALSE
ADRA1B_+_159344209.23-P1P2.h1	ADRA1B	146.97/122.69	527.2/307.65	134.28	402.74	1.5774	37282	6732.3	3.2718	0.99944	0.00056288	0.0011258	0.064666	TRUE
ADRA1B_+_159344222.23-P1P2.h1	ADRA1B	145.17/471.93	0/395.11	261.76	6.1866	-5.1923	108170	13171	2.227	0.0017162	0.99828	0.0034323	0.11773	FALSE
ADRA1D_-_4229164.23-P1P2.h1	ADRA1D	696.44/583.33	563.23/418.53	637.38	485.52	-0.39191	13133	32225	0.84594	0.19864	0.80136	0.39728	0.7935	FALSE
ADRA1D_-_4229250.23-P1P2.h1	ADRA1D	939.39/1050.4	709.26/1297.8	993.35	959.41	-0.050115	60508	50342	0.1513	0.43987	0.56013	0.87973	0.97366	FALSE
ADRA1D_-_4229495.23-P1P2.h1	ADRA1D	677.85/660.81	1037.3/431.03	669.28	668.68	-0.0012869	64150	33846	0.0032484	0.49864	0.50136	0.99727	0.99934	FALSE
ADRA1D_-_4229926.23-P1P2.h1	ADRA1D	1229.1/1694	1835.7/1628.8	1443	1729.2	0.2609	67981	73275	1.0574	0.85483	0.14517	0.29034	0.72395	TRUE
ADRA1D_+_4229485.23-P1P2.h1	ADRA1D	1079.8/1191.9	1179.6/1533.6	1134.5	1345	0.24537	39386	57535	0.87763	0.80993	0.19007	0.38014	0.78362	TRUE
ADRA2A_-_112837142.23-P1P2.h1	ADRA2A	1265.7/1524.5	1795.9/1322.8	1389.1	1541.3	0.14988	57722	70525	0.57304	0.71669	0.28331	0.56662	0.87696	TRUE
ADRA2A_-_112837201.23-P1P2.h1	ADRA2A	620.26/476.24	1092.3/666.84	543.5	853.47	0.6501	71662	27455	1.8708	0.96929	0.030706	0.061411	0.4232	TRUE
ADRA2A_-_112837216.23-P1P2.h1	ADRA2A	474.49/210.94	646.67/120.25	316.38	278.9	-0.18132	64132	15935	0.29693	0.37947	0.62053	0.75895	0.94084	FALSE
ADRA2A_-_112837238.23-P1P2.h1	ADRA2A	2577/2585.7	1778.8/1633.5	2581.3	1704.6	-0.59838	261670	131500	2.4177	0.0078094	0.99219	0.015619	0.23817	FALSE
ADRA2A_-_112837251.23-P1P2.h1	ADRA2A	1534.5/1318.4	1615.7/2114.5	1422.3	1848.4	0.37777	114190	72222	1.5854	0.94356	0.056441	0.11288	0.52528	TRUE
ADRA2B_-_96781873.23-P1P2.h1	ADRA2B	1013.2/573.64	722.53/454.45	762.37	573.03	-0.41126	59372	38581	0.96395	0.16749	0.83251	0.33498	0.75609	FALSE
ADRA2B_-_96781894.23-P1P2.h1	ADRA2B	864.41/764.13	756.67/1065.1	812.73	897.72	0.14334	20733	41144	0.41904	0.6624	0.3376	0.6752	0.91606	TRUE
ADRA2B_-_96782243.23-P1P2.h1	ADRA2B	1638.8/1703.2	2031/1930.3	1670.7	1980	0.24493	34411	84906	1.0616	0.85578	0.14422	0.28844	0.72229	TRUE
ADRA2B_-_96782246.23-P1P2.h1	ADRA2B	65.385/119.46	0/182.72	88.385	4.1757	-4.1102	13068	4421.2	1.2665	0.011885	0.98811	0.02377	0.28714	FALSE
ADRA2B_+_96781839.23-P1P2.h1	ADRA2B	299.33/471.4	703.57/229.57	375.64	401.91	0.09726	46444	18938	0.19087	0.57434	0.42566	0.85132	0.96617	TRUE
ADRA2C_-_3767700.23-P1P2.h1	ADRA2C	1201.5/979.38	991.82/860.49	1084.8	923.83	-0.23149	20167	55002	0.68632	0.24625	0.75375	0.49251	0.84497	FALSE
ADRA2C_-_3767888.23-P1P2.h1	ADRA2C	419.91/243.77	635.3/121.81	319.94	278.22	-0.2009	54150	16116	0.32865	0.3675	0.6325	0.735	0.9335	FALSE
ADRA2C_+_3768074.23-P1P2.h1	ADRA2C	277.14/283.05	144.13/326.39	280.08	216.9	-0.36731	6380.2	14098	0.53211	0.29083	0.70917	0.58165	0.88313	FALSE
ADRA2C_+_3768082.23-P1P2.h1	ADRA2C	815.22/923.96	697.88/734	867.89	715.71	-0.27778	10086	43952	0.72588	0.23394	0.76606	0.46789	0.83194	FALSE
ADRA2C_+_3768098.23-P1P2.h1	ADRA2C	525.48/385.83	402.04/735.56	450.28	543.81	0.27173	26460	22722	0.62048	0.73215	0.26785	0.5357	0.86393	TRUE
ADRB1_-_115803895.23-P1P2.h1	ADRB1	515.28/780.28	584.09/763.67	634.09	667.87	0.074775	17440	32057	0.18869	0.57475	0.42525	0.8505	0.96595	TRUE
ADRB1_-_115804061.23-P1P2.h1	ADRB1	124.77/245.38	375.49/321.71	174.98	347.56	0.98597	12365	8785.3	1.8412	0.96616	0.033843	0.067686	0.43975	TRUE
ADRB1_-_115804069.23-P1P2.h1	ADRB1	755.23/1123.6	997.51/1233.7	921.19	1109.4	0.26789	42635	46666	0.87106	0.80814	0.19186	0.38372	0.78589	TRUE
ADRB1_-_115804075.23-P1P2.h1	ADRB1	891.4/942.25	2283.3/545.03	916.47	1115.6	0.28334	618220	46426	0.92406	0.82227	0.17773	0.35546	0.76892	TRUE
ADRB1_+_115804002.23-P1P2.h1	ADRB1	592.07/591.4	851.49/627.8	591.73	731.14	0.30474	15716	29905	0.80615	0.78986	0.21014	0.42029	0.80689	TRUE
ADRB2_-_148206186.23-P1P2.h1	ADRB2	884.2/890.06	728.22/516.92	887.12	613.54	-0.53125	31167	44931	1.2907	0.098397	0.9016	0.19679	0.64088	FALSE
ADRB2_-_148206207.23-P1P2.h1	ADRB2	251.34/436.96	339.46/396.67	331.4	366.95	0.14657	6550.8	16696	0.2751	0.60635	0.39365	0.78731	0.94994	TRUE
ADRB2_-_148206413.23-P1P2.h1	ADRB2	577.07/826.56	995.61/1077.6	690.64	1035.8	0.58402	49583	34932	1.8466	0.9676	0.032403	0.064807	0.43328	TRUE
ADRB2_+_148206220.23-P1P2.h1	ADRB2	651.45/599.47	1168.2/908.91	624.92	1030.4	0.72058	69698	31591	2.2814	0.98874	0.011264	0.022527	0.2797	TRUE
ADRB2_+_148206227.23-P1P2.h1	ADRB2	1393.5/1440.6	2038.6/1728.8	1416.8	1877.3	0.40577	89475	71941	1.7169	0.957	0.042997	0.085994	0.48038	TRUE
ADRB3_-_37822919.23-P1P2.h1	ADRB3	539.88/617.77	436.17/687.15	577.51	547.46	-0.076946	11691	29182	0.17589	0.42999	0.57001	0.85997	0.96841	FALSE
ADRB3_-_37823380.23-P1P2.h1	ADRB3	683.25/1223.2	1168.2/496.62	914.18	761.68	-0.26298	133150	46309	0.70865	0.23926	0.76074	0.47852	0.83734	FALSE
ADRB3_-_37823667.23-P1P2.h1	ADRB3	716.24/1083.8	847.69/1196.3	881.05	1007	0.19257	48207	44622	0.59628	0.7245	0.2755	0.551	0.87048	TRUE
ADRB3_-_37823742.23-P1P2.h1	ADRB3	1351.5/1221.5	1058.2/919.84	1284.9	986.59	-0.38076	35695	65207	1.1681	0.12138	0.87862	0.24276	0.68505	FALSE
ADRB3_+_37822768.23-P1P2.h1	ADRB3	64.786/47.355	0/0	55.39	0	-5.8174	1984.7	2763.8	1.0536	0.0015741	0.99843	0.0031483	0.11295	FALSE
ADRBK1_-_67033953.23-P1P2.h1	ADRBK1	926.19/1234.5	876.14/1402.4	1069.3	1108.5	0.051892	63748	54211	0.16835	0.56684	0.43316	0.86631	0.97033	TRUE
ADRBK1_-_67034001.23-P1P2.h1	ADRBK1	712.04/394.44	445.65/585.64	529.97	510.87	-0.052832	20814	26767	0.1167	0.45322	0.54678	0.90644	0.9795	FALSE
ADRBK1_+_67033933.23-P1P2.h1	ADRBK1	375.52/454.18	364.11/279.54	412.98	319.04	-0.37131	5145.5	20830	0.65088	0.25599	0.74401	0.51199	0.85401	FALSE
ADRBK1_+_67034195.23-P1P2.h1	ADRBK1	635.26/790.5	694.08/256.12	708.64	421.64	-0.74767	57824	35848	1.5159	0.064693	0.93531	0.12939	0.55364	FALSE
ADRBK1_+_67034566.23-P1P2.h1	ADRBK1	1082.8/1443.8	1795.9/1555.4	1250.3	1671.4	0.41844	88811	63443	1.6716	0.9527	0.0473	0.0946	0.49705	TRUE
ADRBK2_-_25960625.23-P1P2.h1	ADRBK2	193.16/217.4	356.52/237.38	204.92	290.92	0.50346	5329.6	10297	0.84745	0.79722	0.20278	0.40556	0.7983	TRUE
ADRBK2_-_25960628.23-P1P2.h1	ADRBK2	947.19/906.2	582.2/451.33	926.47	512.6	-0.85264	60564	46935	1.9103	0.028036	0.97196	0.056072	0.40749	FALSE
ADRBK2_-_25960707.23-P1P2.h1	ADRBK2	1009/1224.2	1359.7/1051	1111.4	1195.4	0.10508	26324	56359	0.35403	0.63834	0.36166	0.72332	0.92973	TRUE
ADRBK2_-_25960854.23-P1P2.h1	ADRBK2	459.5/526.82	925.45/815.21	492.01	868.58	0.8187	51246	24840	2.3893	0.99155	0.0084485	0.016897	0.24475	TRUE
ADRBK2_+_25960616.23-P1P2.h1	ADRBK2	2990.3/3262.1	2757.4/4210.3	3123.3	3407.3	0.12552	409240	159260	0.71165	0.76166	0.23834	0.47668	0.83617	TRUE
ADRM1_-_60878073.23-P1P2.h3	ADRM1	1103.2/770.59	202.92/563.77	922	338.24	-1.444	156040	46707	2.7011	0.0034456	0.99655	0.0068911	0.16515	FALSE
ADRM1_-_60878094.23-P1P2.h3	ADRM1	427.7/638.21	106.2/57.783	522.46	78.34	-2.722	90299	26386	2.7341	0.0024801	0.99752	0.0049601	0.14158	FALSE
ADRM1_+_60877224.23-P1P2.h3	ADRM1	654.45/610.77	464.62/501.3	632.23	482.61	-0.38889	8046.3	31963	0.83689	0.20116	0.79884	0.40233	0.79659	FALSE
ADRM1_+_60878013.23-P1P2.h3	ADRM1	406.11/316.42	151.71/393.55	358.47	244.36	-0.55097	14294	18067	0.84894	0.19488	0.80512	0.38975	0.78902	FALSE
ADRM1_+_60878508.23-P1P2.h3	ADRM1	466.1/482.7	481.69/273.3	474.32	362.83	-0.38564	10578	23943	0.72054	0.23476	0.76524	0.46953	0.83282	FALSE
ADSL_-_40742556.23-P1P2.h4	ADSL	303.53/578.48	1316.1/774.6	419.04	1009.7	1.2667	194680	21138	4.0625	0.99998	2.4318e-05	4.8636e-05	0.0081353	TRUE
ADSL_-_40742584.23-P1P2.h4	ADSL	905.2/969.16	794.59/523.17	936.63	644.75	-0.53804	39360	47453	1.3399	0.090132	0.90987	0.18026	0.62131	FALSE
ADSL_-_40742729.23-P1P2.h4	ADSL	1551.3/1301.7	2175.2/1872.5	1421	2018.2	0.50581	145930	72155	2.223	0.98689	0.013108	0.026215	0.3003	TRUE
ADSL_-_40742737.23-P1P2.h4	ADSL	1351.5/1513.2	1934.3/1592.9	1430.1	1755.4	0.29549	60613	72617	1.2071	0.8863	0.1137	0.22739	0.67173	TRUE
ADSL_+_40742907.23-P1P2.h4	ADSL	461.3/680.73	536.68/729.31	560.37	625.63	0.15865	15621	28312	0.38782	0.65077	0.34923	0.69845	0.92279	TRUE
ADSS_-_244614690.23-P1P2.h2	ADSS	932.79/1132.2	2031/879.23	1027.7	1336.3	0.37857	294180	52091	1.3524	0.91187	0.088127	0.17625	0.61665	TRUE
ADSS_-_244614820.23-P1P2.h2	ADSS	1612.4/1111.8	1814.9/1136.9	1338.9	1436.4	0.10137	124080	67963	0.37413	0.64585	0.35415	0.70831	0.92542	TRUE
ADSS_-_244614958.23-P1P2.h2	ADSS	921.99/734	512.03/457.58	822.64	484.04	-0.76392	46503	41648	1.6592	0.048512	0.95149	0.097025	0.50171	FALSE
ADSS_-_244615191.23-P1P2.h2	ADSS	1468.5/1092.9	1519/922.96	1266.9	1184.1	-0.097432	84815	64287	0.32655	0.372	0.628	0.74401	0.93613	FALSE
ADSS_+_244614826.23-P1P2.h2	ADSS	1189.5/1012.2	2378.1/1004.2	1097.3	1545.3	0.49358	447720	55640	1.8994	0.97124	0.028756	0.057512	0.41195	TRUE
ADSSL1_-_105190591.23-P1P2.h1	ADSSL1	278.94/353.01	233.26/228.01	313.8	230.62	-0.44267	3371.2	15804	0.66164	0.24939	0.75061	0.49878	0.84778	FALSE
ADSSL1_-_105190615.23-P1P2.h1	ADSSL1	927.39/827.63	665.64/677.78	876.09	671.68	-0.38281	15877	44370	0.97044	0.1659	0.8341	0.3318	0.7544	FALSE
ADSSL1_+_105190776.23-P1P2.h1	ADSSL1	990.98/1209.7	807.87/1447.7	1094.9	1081.5	-0.017793	77348	55517	0.05701	0.47727	0.52273	0.95454	0.99004	FALSE
ADSSL1_+_105190789.23-P1P2.h1	ADSSL1	624.46/537.58	379.28/515.36	579.4	442.12	-0.38935	10389	29278	0.8023	0.21091	0.78909	0.42182	0.80783	FALSE
ADSSL1_+_105190984.23-P1P2.h1	ADSSL1	1055.2/1119.8	622.02/902.66	1087	749.32	-0.53613	49736	55116	1.4385	0.075151	0.92485	0.1503	0.58395	FALSE
ADTRP_-_11778993.23-P1P2.h4	ADTRP	811.02/1449.2	724.43/1397.7	1084.1	1006.3	-0.10742	148500	54968	0.33209	0.36991	0.63009	0.73982	0.935	FALSE
ADTRP_-_11779009.23-P1P2.h4	ADTRP	680.25/945.48	836.31/470.07	801.98	627	-0.35459	43342	40596	0.86841	0.19256	0.80744	0.38511	0.78675	FALSE
ADTRP_-_11779051.23-P1P2.h4	ADTRP	1179.9/1276.4	904.58/1177.5	1227.2	1032.1	-0.24965	25752	62266	0.78212	0.21707	0.78293	0.43414	0.8145	FALSE
ADTRP_+_11779004.23-P1P2.h4	ADTRP	1410.3/1323.8	1538/748.05	1366.3	1072.6	-0.3489	124600	69364	1.1153	0.13237	0.86763	0.26473	0.70417	FALSE
ADTRP_+_11779041.23-P1P2.h4	ADTRP	1370.7/1844.7	2761.2/1649.2	1590.1	2133.9	0.42413	368050	80791	1.9132	0.97214	0.027864	0.055729	0.40668	TRUE
AEBP1_-_44144382.23-P1P2.h3	AEBP1	433.7/287.9	223.78/418.53	353.36	306.04	-0.20678	10585	17808	0.35458	0.35885	0.64115	0.71771	0.92816	FALSE
AEBP1_+_44143999.23-P1P2.h3	AEBP1	782.83/599.47	1043/577.83	685.04	776.33	0.18024	47031	34648	0.49046	0.68806	0.31194	0.62388	0.89869	TRUE
AEBP1_+_44144173.23-P1P2.h3	AEBP1	335.33/411.13	595.47/488.81	371.3	539.51	0.53787	12501	18717	1.2295	0.8902	0.1098	0.2196	0.66411	TRUE
AEBP1_+_44144323.23-P1P2.h3	AEBP1	322.13/360.54	229.46/267.05	340.79	247.55	-0.45962	3394.4	17172	0.7116	0.2348	0.7652	0.46959	0.83291	FALSE
AEBP1_+_44144374.23-P1P2.h3	AEBP1	118.17/287.36	392.56/331.08	184.29	360.51	0.96427	14635	9255.1	1.8318	0.96555	0.034447	0.068894	0.44264	TRUE
AEBP2_-_19592882.23-P1P2.h5	AEBP2	795.42/1040.7	1065.8/1071.3	909.85	1068.5	0.23172	17653	46088	0.73924	0.77012	0.22988	0.45977	0.82771	TRUE
AEBP2_-_19593012.23-P1P2.h5	AEBP2	711.44/962.7	274.98/1008.9	827.59	526.72	-0.65088	121360	41900	1.4698	0.070779	0.92922	0.14156	0.57098	FALSE
AEBP2_+_19592640.23-P1P2.h5	AEBP2	938.79/1160.2	656.16/1380.5	1043.6	951.77	-0.13281	97801	52905	0.39941	0.34479	0.65521	0.68958	0.9198	FALSE
AEBP2_+_19592658.23-P1P2.h5	AEBP2	439.1/492.92	174.47/274.86	465.23	218.99	-1.0836	22490	23481	1.607	0.052895	0.9471	0.10579	0.51669	FALSE
AEBP2_+_19592704.23-P1P2.h5	AEBP2	623.26/598.93	529.1/348.26	610.97	429.26	-0.50826	15676	30883	1.034	0.15035	0.84965	0.30069	0.73211	FALSE
AEN_-_89164591.23-P1P2.h7	AEN	500.29/660.81	1236.5/552.84	574.98	826.79	0.52325	118160	29053	1.4773	0.93018	0.069822	0.13964	0.56873	TRUE
AEN_-_89164606.23-P1P2.h7	AEN	872.8/802.34	1342.7/1246.2	836.83	1293.5	0.62771	72827	42371	2.2188	0.98675	0.013252	0.026503	0.30117	TRUE
AEN_-_89164638.23-P1P2.h7	AEN	1947.2/1482.5	1230.8/2275.4	1699	1673.5	-0.021865	221380	86355	0.087019	0.46533	0.53467	0.93066	0.98481	FALSE
AEN_+_89164562.23-P1P2.h7	AEN	933.39/685.57	942.51/370.12	799.94	590.64	-0.43697	75424	40493	1.0401	0.14912	0.85088	0.29823	0.73037	FALSE
AEN_+_89164789.23-P1P2.h7	AEN	968.78/784.58	8748.1/460.7	871.83	2007.7	1.2025	18764000	44153	5.4056	1	3.23e-08	6.4601e-08	3.8489e-05	TRUE
AES_-_3061802.23-P1P2.h5	AES	1077.4/1388.9	1553.2/1236.9	1223.3	1386	0.18009	41776	62063	0.65336	0.74324	0.25676	0.51353	0.85467	TRUE
[truncated: 101,075 more rows]
