# Supplementary material for: The CUL5 ubiquitin ligase complex mediates resistance to CDK9 and MCL1 inhibitors in lung cancer cells
Source: eLife. 2019 Jul 11;8:e44288. doi: 10.7554/eLife.44288 (PMC6701926; doi:10.7554/eLife.44288)
Supplement: Figure 2—source data 5. — CDK9i treatment condition compared to ‘background’. Ordered by top enriched genes. [file elife-44288-fig2-data5.txt]

id	num	neg|score	neg|p-value	neg|fdr	neg|rank	neg|goodsgrna	neg|lfc	pos|score	pos|p-value	pos|fdr	pos|rank	pos|goodsgrna	pos|lfc
PRRC2A	5	1.0	1.0	1.0	18788	0	1.3042	1.884e-10	2.6348e-07	0.000707	1	5	1.3042
EIF3H	5	1.0	1.0	1.0	18787	0	1.466	1.7188e-09	2.6348e-07	0.000707	2	5	1.466
ABHD16A	5	1.0	1.0	1.0	18786	0	1.1475	4.0089e-09	2.6348e-07	0.000707	3	5	1.1475
CUL5	5	1.0	1.0	1.0	18783	0	1.5932	1.635e-08	2.6348e-07	0.000707	4	5	1.5932
SAMD4B	5	1.0	1.0	1.0	18785	0	1.0834	3.2687e-08	2.6348e-07	0.000707	5	5	1.0834
UPF1	5	0.69366	0.70496	1.0	13197	1	1.3235	8.8595e-08	2.6348e-07	0.000707	6	3	1.3235
EIF3M	5	0.99993	0.99997	1.0	18771	0	1.2284	3.4212e-07	2.6348e-07	0.000707	7	5	1.2284
RNF7	5	0.41693	0.542	0.999766	10090	1	0.77588	9.2672e-07	4.4791e-06	0.01052	8	4	0.77588
PNISR	10	0.8698	0.91413	1.0	15961	1	0.68991	1.1775e-06	1.5018e-05	0.018812	9	6	0.68991
CACNG3	5	1.0	1.0	1.0	18784	0	0.7724	1.4965e-06	6.587e-06	0.013366	10	5	0.7724
AARS	5	0.46668	0.58612	0.999766	10996	1	1.6192	1.6238e-06	7.1139e-06	0.013366	11	4	1.6192
VDAC2	5	0.99929	0.99941	1.0	18753	0	0.90304	3.147e-06	1.0276e-05	0.016089	12	5	0.90304
GIGYF2	5	1.0	1.0	1.0	18782	0	0.74058	3.1838e-06	1.0276e-05	0.016089	13	5	0.74058
VGLL3	5	0.9859	0.98787	1.0	18379	0	0.89489	5.4905e-06	1.291e-05	0.01866	14	4	0.89489
SETD2	5	0.99995	0.99998	1.0	18776	0	0.9816	6.0092e-06	1.3964e-05	0.018741	15	5	0.9816
NXT1	5	0.95453	0.95267	1.0	17630	0	1.1074	7.9734e-06	1.8707e-05	0.020676	16	4	1.1074
E2F7	5	0.97699	0.97951	1.0	18146	0	0.62435	8.7996e-06	1.8707e-05	0.020676	17	4	0.62435
EIF4G2	10	0.5874	0.75972	1.0	12065	2	0.73444	9.8102e-06	6.0337e-05	0.053984	18	7	0.73444
SRSF7	5	0.99999	1.0	1.0	18781	0	0.71533	1.1067e-05	2.2396e-05	0.023377	19	5	0.71533
KCNA7	5	0.99999	1.0	1.0	18780	0	0.66768	1.2418e-05	2.503e-05	0.02401	20	5	0.66768
MCTS1	5	0.99992	0.99996	1.0	18770	0	0.80909	1.2746e-05	2.5557e-05	0.02401	21	5	0.80909
PTCHD1	5	0.26018	0.38074	0.976082	7410	2	-0.23183	2.4254e-05	7.351e-05	0.062635	22	1	-0.23183
TMEM44	5	0.99997	0.99999	1.0	18779	0	0.77262	2.63e-05	7.6672e-05	0.062635	23	5	0.77262
ING1	10	0.96432	0.9635	1.0	17842	1	0.59449	2.9411e-05	0.00014992	0.112673	24	6	0.59449
AKAP13	5	0.98587	0.98787	1.0	18378	0	0.86103	3.1379e-05	0.00011514	0.09014	25	4	0.86103
SYF2	5	0.99996	0.99998	1.0	18778	0	0.59705	4.2826e-05	0.0002395	0.154858	26	5	0.59705
KCNC3	10	0.80197	0.87945	1.0	14735	1	0.62775	4.4834e-05	0.00019998	0.144516	27	8	0.62775
ARIH2	5	0.99995	0.99998	1.0	18777	0	0.7947	5.2697e-05	0.00025584	0.154858	28	5	0.7947
LEMD3	5	0.99995	0.99998	1.0	18775	0	0.55151	5.3509e-05	0.00025584	0.154858	29	5	0.55151
ZNF599	5	0.99994	0.99997	1.0	18774	0	0.44495	6.1855e-05	0.00026374	0.154858	30	5	0.44495
SKIL	5	0.67339	0.6942	1.0	12948	1	0.59022	6.21e-05	0.00026374	0.154858	31	3	0.59022
NIF3L1	5	0.99994	0.99997	1.0	18773	0	0.60741	6.2419e-05	0.00026374	0.154858	32	5	0.60741
NUP54	5	0.997	0.99762	1.0	18660	0	0.64934	6.3647e-05	0.00030695	0.155077	33	4	0.64934
MRPL50	5	0.95874	0.95815	1.0	17737	0	0.76611	6.7945e-05	0.00031591	0.155077	34	4	0.76611
SOX4	10	0.99994	0.99993	1.0	18772	0	0.61218	6.8006e-05	0.00032276	0.155077	35	9	0.61218
PSD	10	0.98894	0.9878	1.0	18454	0	0.64541	7.1775e-05	0.00033646	0.155077	36	9	0.64541
HOXC5	5	0.0076651	0.014437	0.403079	688	3	-0.24467	7.2762e-05	0.00032381	0.155077	37	1	-0.24467
CNIH2	10	0.50016	0.69117	1.0	11258	2	0.2845	7.576e-05	0.00034279	0.155077	38	5	0.2845
SMG7	5	0.99979	0.99986	1.0	18764	0	0.66059	7.8072e-05	0.00033383	0.155077	39	5	0.66059
RTP2	5	0.45898	0.5792	0.999766	10873	2	0.38733	7.8986e-05	0.00033383	0.155077	40	3	0.38733
MCM3AP	5	0.99902	0.99918	1.0	18740	0	0.8897	8.3231e-05	0.0003412	0.155077	41	5	0.8897
NUDC	5	0.65177	0.67937	1.0	12701	1	0.83342	9.0737e-05	0.00035491	0.155077	42	4	0.83342
ZNF469	5	0.88489	0.8804	1.0	16247	0	0.69108	9.1105e-05	0.00035491	0.155077	43	4	0.69108
MARK3	10	0.041378	0.10501	0.774939	2280	2	0.49808	9.1625e-05	0.00044185	0.166667	44	6	0.49808
SAMM50	5	0.95496	0.95337	1.0	17636	0	0.68114	9.6087e-05	0.00041024	0.166667	45	3	0.68114
CYHR1	10	0.23456	0.42552	0.999766	6988	3	0.68731	9.7647e-05	0.00046346	0.166667	46	6	0.68731
AURKAIP1	5	0.99989	0.99993	1.0	18769	0	0.5184	0.00010543	0.00042183	0.166667	47	5	0.5184
YBEY	5	0.98849	0.98971	1.0	18443	0	0.79829	0.00010717	0.00042763	0.166667	48	4	0.79829
RAPH1	5	0.84124	0.83531	1.0	15442	0	0.64505	0.00011236	0.00043079	0.166667	49	4	0.64505
BOD1L1	10	0.63077	0.78543	1.0	12476	2	0.12253	0.00011345	0.00052827	0.166667	50	5	0.12253
HLA-DPB1	9	0.97418	0.97234	1.0	18077	0	0.42416	0.00011377	0.00062734	0.17334	51	7	0.42416
SCAMP5	5	0.36963	0.49627	0.999766	9298	2	0.91169	0.00012127	0.00045345	0.166667	52	3	0.91169
GSS	5	0.26666	0.38862	0.980042	7506	2	0.67028	0.00012215	0.00045713	0.166667	53	3	0.67028
SETD1A	5	0.96747	0.96709	1.0	17917	0	0.88675	0.00012361	0.00045766	0.166667	54	4	0.88675
HBB	10	0.91601	0.93069	1.0	16828	1	0.3619	0.00013175	0.00069321	0.180854	55	8	0.3619
ABCE1	5	0.85457	0.85198	1.0	15692	0	1.5121	0.00013247	0.000474	0.166667	56	3	1.5121
PRRC2C	5	0.99547	0.99615	1.0	18622	0	0.78005	0.00014611	0.00052195	0.166667	57	4	0.78005
LRTM2	5	0.49863	0.59964	0.999766	11243	1	0.36569	0.00014832	0.00052511	0.166667	58	4	0.36569
OR1L8	5	0.63135	0.66933	1.0	12481	1	0.74076	0.00015077	0.00052617	0.166667	59	4	0.74076
FUBP1	5	0.99093	0.99209	1.0	18500	0	0.55123	0.00015888	0.00054514	0.166667	60	4	0.55123
OSM	5	0.77402	0.77696	1.0	14281	1	0.78808	0.00016373	0.00055093	0.166667	61	4	0.78808
ST6GALNAC3	5	0.99983	0.9999	1.0	18768	0	0.46995	0.00016641	0.00055304	0.166667	62	5	0.46995
MUC5B	5	0.79531	0.79502	1.0	14614	1	-0.12455	0.00016977	0.00055357	0.166667	63	1	-0.12455
TREM2	5	0.99982	0.99989	1.0	18767	0	0.56014	0.00017624	0.00055778	0.166667	64	5	0.56014
PRKAR1B	9	0.39236	0.58337	0.999766	9681	2	0.22332	0.00017732	0.0012544	0.24919	65	4	0.22332
TMCC1	5	0.75779	0.76571	1.0	14041	1	0.6459	0.00017797	0.00055884	0.166667	66	4	0.6459
ACAP3	5	0.5936	0.63775	0.99981	12118	1	0.022988	0.00018355	0.00056938	0.167157	67	2	0.022988
KIAA0319	5	0.99981	0.99989	1.0	18766	0	0.59522	0.00018544	0.00058097	0.167936	68	5	0.59522
ARSI	5	0.9998	0.99987	1.0	18765	0	0.44535	0.00019705	0.00060363	0.169425	69	5	0.44535
REG3A	5	0.99448	0.99506	1.0	18595	0	0.48785	0.00019767	0.00060416	0.169425	70	4	0.48785
CCDC157	5	0.15734	0.27297	0.90572	5711	2	-0.03517	0.00021827	0.00067846	0.180854	71	2	-0.03517
TMCO4	5	0.99908	0.99924	1.0	18744	0	0.74328	0.00022485	0.00068425	0.180854	72	5	0.74328
CDH15	5	0.99977	0.99986	1.0	18763	0	0.54892	0.00022925	0.00069427	0.180854	73	5	0.54892
THOC7	5	0.70054	0.71021	1.0	13273	1	0.84522	0.00023419	0.00071376	0.180854	74	3	0.84522
DENR	5	0.99637	0.99711	1.0	18643	0	0.79547	0.00023627	0.00072483	0.180854	75	4	0.79547
PQLC3	5	0.9993	0.99941	1.0	18754	0	0.79326	0.00023906	0.00072588	0.180854	76	5	0.79326
ZNF93	5	0.99976	0.99985	1.0	18762	0	0.32975	0.00024214	0.00073221	0.180854	77	5	0.32975
TMEM131	5	0.4417	0.56312	0.999766	10545	1	0.66148	0.00024263	0.00074116	0.180854	78	4	0.66148
MORN5	5	0.97911	0.98104	1.0	18201	0	0.62049	0.00026074	0.00082074	0.190502	79	4	0.62049
CMTM4	5	0.99364	0.99455	1.0	18569	0	0.73262	0.00026132	0.00082126	0.190502	80	4	0.73262
NTN4	5	0.98318	0.98513	1.0	18294	0	0.60554	0.00026218	0.00082126	0.190502	81	4	0.60554
IPO13	5	0.17837	0.29319	0.90625	6086	1	0.2023	0.00026514	0.00082126	0.190502	82	2	0.2023
NUDT11	5	0.99805	0.9985	1.0	18704	0	0.54507	0.00028901	0.00093034	0.213173	83	5	0.54507
ARMCX6	5	0.99966	0.99976	1.0	18761	0	0.54458	0.00030326	0.00096776	0.215434	84	5	0.54458
SIGLEC9	5	0.15493	0.27027	0.90572	5654	1	0.23982	0.00030615	0.00097092	0.215434	85	2	0.23982
IL6ST	5	0.012535	0.024611	0.473596	987	3	-0.37704	0.00031527	0.00097461	0.215434	86	1	-0.37704
PTPN20A	13	0.3403	0.57733	0.999766	8774	4	0.064358	0.00032173	0.0025671	0.321551	87	6	0.064358
C2orf88	5	0.64741	0.67806	1.0	12649	1	0.13587	0.00033326	0.0010062	0.219837	88	2	0.13587
THOC1	5	0.7292	0.73699	1.0	13635	1	0.3544	0.0003433	0.001021	0.220496	89	4	0.3544
HSPA5	5	0.99834	0.99872	1.0	18712	0	0.80363	0.00034555	0.0010963	0.23408	90	5	0.80363
DMRT3	5	0.98566	0.98771	1.0	18373	0	0.57557	0.00035704	0.0011169	0.235788	91	4	0.57557
COL11A1	5	0.15209	0.26721	0.90572	5578	1	0.32393	0.00036377	0.0011374	0.237459	92	3	0.32393
DNMT1	5	0.99961	0.9997	1.0	18760	0	0.41981	0.00038818	0.0012112	0.24919	93	5	0.41981
C17orf103	5	0.91411	0.90795	1.0	16787	0	0.35325	0.00039329	0.0012344	0.24919	94	3	0.35325
GAK	5	0.40709	0.53141	0.999766	9918	1	0.43267	0.0003969	0.0013082	0.24919	95	4	0.43267
FAM85B	5	0.9996	0.99969	1.0	18759	0	0.31467	0.00039936	0.0013266	0.24919	96	5	0.31467
OR7A5	5	0.23	0.34767	0.952652	6920	2	-0.33204	0.00041226	0.0013498	0.24919	97	1	-0.33204
RHOA	5	0.99881	0.99906	1.0	18734	0	0.61821	0.00041996	0.0013809	0.24919	98	5	0.61821
OR56A1	5	0.82696	0.81912	1.0	15170	1	-0.033044	0.00042016	0.0013814	0.24919	99	2	-0.033044
CYSLTR1	5	0.054995	0.11556	0.793742	2712	2	0.61773	0.0004237	0.0013888	0.24919	100	3	0.61773
HCFC1	5	0.99957	0.99966	1.0	18758	0	0.58838	0.00042569	0.0013925	0.24919	101	5	0.58838
MORF4L1	5	0.99097	0.99209	1.0	18501	0	0.97494	0.0004289	0.0014178	0.24919	102	4	0.97494
C17orf107	5	0.047367	0.10056	0.765818	2471	2	-0.099779	0.00043267	0.0014178	0.24919	103	2	-0.099779
TARS	5	0.9893	0.99021	1.0	18468	0	0.47281	0.00043645	0.0014183	0.24919	104	4	0.47281
GPR78	5	0.53963	0.61699	0.999766	11615	1	0.78656	0.00043993	0.0014246	0.24919	105	3	0.78656
KCNJ8	5	0.92962	0.92059	1.0	17117	0	0.68765	0.0004401	0.0014283	0.24919	106	4	0.68765
C7orf49	5	0.41259	0.53714	0.999766	10009	2	-0.21476	0.00045048	0.0014389	0.24919	107	2	-0.21476
SLC2A4RG	5	0.76645	0.7704	1.0	14162	1	0.5911	0.000458	0.0014462	0.24919	108	3	0.5911
ARCN1	5	0.14566	0.25995	0.90572	5422	3	-1.034	0.00046075	0.0014468	0.24919	109	1	-1.034
CNGA3	5	0.99821	0.99864	1.0	18710	0	0.5548	0.00046635	0.0014584	0.24919	110	5	0.5548
SLC45A1	5	0.99928	0.9994	1.0	18752	0	0.69033	0.00046847	0.0014589	0.24919	111	5	0.69033
TMEM139	5	0.88031	0.87602	1.0	16145	0	0.74589	0.00048406	0.0014836	0.251137	112	4	0.74589
MCHR1	5	0.99951	0.99959	1.0	18757	0	0.58684	0.00048893	0.0015116	0.25358	113	5	0.58684
EIF1	5	0.99851	0.99879	1.0	18721	0	0.59262	0.00050375	0.0015495	0.256514	114	5	0.59262
LRRN4	5	0.23581	0.35348	0.956443	7007	1	0.18761	0.00050924	0.0015564	0.256514	115	2	0.18761
ZBP1	5	0.1237	0.22687	0.895657	4793	2	0.2599	0.00052942	0.0017155	0.275578	116	3	0.2599
PRKD2	10	0.039214	0.10217	0.773141	2207	4	0.1415	0.00053347	0.0027889	0.331652	117	4	0.1415
OR52R1	5	0.99166	0.99272	1.0	18522	0	0.53406	0.00053468	0.001716	0.275578	118	4	0.53406
MPDZ	5	0.27203	0.3933	0.980271	7599	1	0.16065	0.000535	0.001716	0.275578	119	2	0.16065
OLA1	5	0.76659	0.7704	1.0	14165	1	0.032068	0.00055773	0.0018014	0.286203	120	1	0.032068
CD96	5	0.99942	0.9995	1.0	18756	0	0.32435	0.00057952	0.0018525	0.286203	121	5	0.32435
MUSK	5	0.95655	0.9554	1.0	17675	0	0.52823	0.00058952	0.0018636	0.286203	122	4	0.52823
SPEN	5	0.99898	0.99914	1.0	18739	0	0.57347	0.00059827	0.0018641	0.286203	123	5	0.57347
FGF20	5	0.64135	0.674	1.0	12587	1	0.42279	0.0006005	0.0018641	0.286203	124	4	0.42279
SS18L1	5	0.010853	0.020344	0.443586	894	3	-0.27596	0.00060622	0.0018736	0.286203	125	1	-0.27596
HYAL4	10	0.97064	0.96786	1.0	17994	0	0.35667	0.00060786	0.0030614	0.34238	126	6	0.35667
FEM1C	5	0.89132	0.88611	1.0	16360	0	0.61197	0.00064187	0.0019864	0.289223	127	3	0.61197
BORA	5	0.96826	0.96815	1.0	17937	0	1.5097	0.00064505	0.0019869	0.289223	128	3	1.5097
ACADL	5	0.12699	0.23118	0.895657	4895	2	0.041634	0.0006547	0.0019916	0.289223	129	1	0.041634
SLC6A11	5	0.81515	0.81043	1.0	14960	1	0.53181	0.00065973	0.0019922	0.289223	130	4	0.53181
TEAD1	5	0.98924	0.99021	1.0	18467	0	0.31436	0.00066036	0.0019922	0.289223	131	3	0.31436
PPP1R32	5	0.51635	0.60696	0.999766	11388	1	0.55905	0.00066637	0.0020006	0.289223	132	4	0.55905
CHST6	5	0.79105	0.79102	1.0	14537	1	0.89803	0.0006682	0.0020011	0.289223	133	4	0.89803
TMC1	15	0.69942	0.86741	1.0	13258	3	0.32225	0.00066981	0.0046702	0.438738	134	9	0.32225
PGAP1	5	0.88052	0.87704	1.0	16153	0	0.72409	0.00067327	0.0020285	0.290946	135	3	0.72409
SMIM12	5	0.9666	0.96639	1.0	17894	0	0.50449	0.00068937	0.002058	0.292942	136	4	0.50449
BEST4	5	0.99575	0.9964	1.0	18626	0	0.21323	0.00070319	0.0021661	0.300137	137	3	0.21323
MORC2	5	0.98727	0.98908	1.0	18407	0	0.57445	0.00071413	0.002175	0.300137	138	4	0.57445
KIDINS220	5	0.99928	0.9994	1.0	18751	0	0.48981	0.00072448	0.0022219	0.300137	139	5	0.48981
NDNL2	5	0.99927	0.99938	1.0	18750	0	0.50954	0.00073438	0.002244	0.300137	140	5	0.50954
EIF3D	5	0.32121	0.44781	0.999766	8457	1	0.65837	0.00074837	0.0022614	0.300137	141	3	0.65837
NTN5	5	0.3069	0.43289	0.999766	8197	2	-0.052402	0.00075167	0.0022857	0.300137	142	2	-0.052402
TAPBP	5	0.95595	0.95427	1.0	17665	0	0.38053	0.00075333	0.0022862	0.300137	143	4	0.38053
TMEM150C	5	0.99925	0.99937	1.0	18748	0	0.65733	0.00075344	0.0022862	0.300137	144	5	0.65733
BCORL1	5	0.99402	0.99488	1.0	18586	0	0.63387	0.00076217	0.0023068	0.300137	145	4	0.63387
KLK11	10	0.30749	0.51515	0.999766	8215	1	0.28616	0.00076418	0.0035583	0.365775	146	5	0.28616
UNC5D	5	0.98692	0.98886	1.0	18400	0	0.59418	0.00077531	0.0023162	0.300137	147	4	0.59418
PCDHB2	5	0.99922	0.99936	1.0	18747	0	0.42753	0.00077587	0.0023162	0.300137	148	5	0.42753
PNN	5	0.99655	0.99721	1.0	18647	0	1.1548	0.00077903	0.0023162	0.300137	149	4	1.1548
ATP2A1	5	0.75978	0.76571	1.0	14075	1	0.51459	0.0007814	0.0023162	0.300137	150	3	0.51459
CSNK1D	5	0.86442	0.86254	1.0	15871	0	0.13214	0.00080015	0.0023853	0.306965	151	1	0.13214
ALDH18A1	5	0.069996	0.1391	0.826218	3187	3	-0.3354	0.00081233	0.0024343	0.310644	152	2	-0.3354
SKA1	5	0.99917	0.99932	1.0	18745	0	0.75076	0.00083314	0.0024469	0.310644	153	5	0.75076
IPO11	5	0.98241	0.98452	1.0	18279	0	0.58237	0.00083972	0.002498	0.315004	154	3	0.58237
INSR	5	0.30494	0.43069	0.999766	8161	2	0.2697	0.00084862	0.0025955	0.322962	155	3	0.2697
C9orf172	5	0.11994	0.22241	0.895657	4680	3	-0.26509	0.0008971	0.0026719	0.328971	156	2	-0.26509
AGPAT4	5	0.74842	0.75825	1.0	13905	1	0.52941	0.00090751	0.0026925	0.328971	157	3	0.52941
GOLGA7	5	0.004889	0.0099007	0.36333	518	3	-0.44153	0.00091856	0.002723	0.328971	158	2	-0.44153
BCL11B	5	0.99908	0.99924	1.0	18743	0	0.36015	0.00092234	0.002723	0.328971	159	5	0.36015
METTL15	10	0.99376	0.99284	1.0	18575	0	0.45529	0.00093126	0.0040288	0.384254	160	7	0.45529
FOXA2	5	0.99844	0.99873	1.0	18719	0	0.565	0.000945	0.0027483	0.328971	161	5	0.565
USP37	5	0.15963	0.2739	0.90572	5771	1	0.44681	0.00095912	0.0027489	0.328971	162	3	0.44681
CCDC169	5	0.99902	0.99919	1.0	18742	0	0.2636	0.00097547	0.002819	0.331776	163	5	0.2636
SEZ6	10	0.71654	0.82993	1.0	13469	1	0.44411	0.00097676	0.0041854	0.397165	164	6	0.44411
SLC35F4	5	0.99902	0.99918	1.0	18741	0	0.34785	0.0009787	0.0028253	0.331776	165	5	0.34785
RBM22	5	0.12546	0.23038	0.895657	4851	3	-0.78683	0.00099405	0.0029006	0.338509	166	1	-0.78683
LYRM9	5	0.32438	0.44901	0.999766	8508	2	0.089994	0.0010082	0.0029402	0.338561	167	2	0.089994
SHE	5	0.11885	0.2212	0.895657	4639	1	0.51923	0.0010109	0.0029481	0.338561	168	3	0.51923
OR5P3	5	0.99897	0.99914	1.0	18738	0	0.27558	0.001033	0.0029797	0.338561	169	5	0.27558
CDON	5	0.83302	0.82772	1.0	15288	0	0.6803	0.0010495	0.0029802	0.338561	170	4	0.6803
CNGA4	10	0.98109	0.98056	1.0	18243	0	0.50003	0.0010525	0.0043398	0.409747	171	7	0.50003
VAPB	5	0.99894	0.99914	1.0	18737	0	0.44457	0.0010578	0.0029944	0.338561	172	5	0.44457
PHLDB2	5	0.92494	0.91735	1.0	17018	0	0.73568	0.0010588	0.0030092	0.338561	173	4	0.73568
ACBD6	5	0.99894	0.99914	1.0	18736	0	0.54142	0.0010627	0.0030977	0.344396	174	5	0.54142
OPALIN	5	0.80829	0.80567	1.0	14844	1	0.61174	0.0010891	0.0031335	0.346331	175	3	0.61174
SPIN2A	5	0.64203	0.674	1.0	12592	1	0.48488	0.0011038	0.0032637	0.353032	176	3	0.48488
CMPK1	5	0.96788	0.96761	1.0	17929	0	0.59638	0.0011088	0.0032758	0.353032	177	4	0.59638
TFAM	5	0.95667	0.95561	1.0	17680	0	0.53831	0.0011223	0.0032843	0.353032	178	3	0.53831
IRAK3	5	0.50088	0.60228	0.999766	11263	1	0.50065	0.0011332	0.0032964	0.353032	179	4	0.50065
RBM5	5	0.52524	0.61096	0.999766	11473	1	0.4153	0.0011339	0.0032964	0.353032	180	3	0.4153
PIFO	5	0.018667	0.042264	0.596978	1338	3	-0.42397	0.0011394	0.0033069	0.353032	181	1	-0.42397
PCDHB4	5	0.53989	0.61699	0.999766	11616	1	0.59207	0.0011778	0.0033738	0.353892	182	4	0.59207
OR9K2	5	0.99351	0.99439	1.0	18568	0	0.73995	0.0011784	0.0033738	0.353892	183	4	0.73995
SNRPC	5	0.064829	0.12971	0.805207	3032	3	-0.45524	0.0011879	0.0033833	0.353892	184	1	-0.45524
PGGT1B	5	0.99879	0.99905	1.0	18733	0	0.40948	0.0012077	0.0034091	0.353892	185	5	0.40948
ING5	5	0.85053	0.84677	1.0	15618	0	0.2895	0.0012079	0.0034091	0.353892	186	2	0.2895
FAM71F1	10	0.51	0.70001	1.0	11341	1	0.25523	0.0012342	0.0052656	0.492217	187	5	0.25523
PKD1L1	5	0.97776	0.9801	1.0	18166	0	0.61286	0.0012351	0.0035857	0.365775	188	3	0.61286
EXOSC8	5	0.01593	0.03032	0.489653	1184	3	-0.50767	0.0012364	0.0035862	0.365775	189	1	-0.50767
TXLNA	5	0.84571	0.84266	1.0	15527	0	0.59897	0.0012448	0.0036015	0.365775	190	3	0.59897
CEP290	5	0.99874	0.99897	1.0	18732	0	0.34518	0.0012584	0.0036526	0.368812	191	5	0.34518
DHDDS	5	0.064645	0.12913	0.805207	3029	1	-0.11927	0.0012648	0.0036747	0.368812	192	2	-0.11927
GCM1	5	0.99873	0.99896	1.0	18731	0	0.3557	0.0012742	0.003699	0.368812	193	5	0.3557
HS6ST2	10	0.97121	0.96907	1.0	18004	0	0.42214	0.0012812	0.0053952	0.498073	194	8	0.42214
LIMS1	5	0.99872	0.99896	1.0	18730	0	0.63854	0.0012834	0.003729	0.368812	195	5	0.63854
OR1K1	5	0.71442	0.72426	1.0	13452	1	0.4548	0.0012873	0.0037295	0.368812	196	4	0.4548
OR2A12	5	0.99871	0.99896	1.0	18729	0	0.40564	0.0012933	0.0037749	0.369456	197	5	0.40564
SMARCA1	5	0.99871	0.99896	1.0	18728	0	0.47455	0.001294	0.0037754	0.369456	198	5	0.47455
INCA1	5	0.16435	0.28057	0.90614	5846	1	0.43189	0.0013083	0.0038697	0.373687	199	4	0.43189
EDA	5	0.97897	0.98092	1.0	18196	0	0.46642	0.0013129	0.0038697	0.373687	200	4	0.46642
GPR111	5	0.99867	0.99893	1.0	18727	0	0.26991	0.00133	0.0038903	0.373687	201	5	0.26991
QRFP	5	0.99867	0.99892	1.0	18726	0	0.38479	0.0013322	0.0038982	0.373687	202	5	0.38479
EMD	5	0.99863	0.99888	1.0	18725	0	0.55701	0.0013683	0.0064323	0.498073	203	5	0.55701
MS4A6E	5	0.97844	0.98056	1.0	18176	0	0.48167	0.0013759	0.0064413	0.498073	204	4	0.48167
NEB	5	0.99862	0.99887	1.0	18724	0	0.32006	0.0013813	0.0064418	0.498073	205	5	0.32006
LOC729159	5	0.87327	0.86942	1.0	16026	0	0.65435	0.001387	0.0064534	0.498073	206	3	0.65435
ARL4D	5	0.99861	0.99887	1.0	18723	0	0.40998	0.0013888	0.0064534	0.498073	207	5	0.40998
ROMO1	5	0.9986	0.99884	1.0	18722	0	0.45943	0.0013981	0.006486	0.498073	208	5	0.45943
SUCLG1	5	0.41601	0.54132	0.999766	10073	1	0.59198	0.0014131	0.0065914	0.498073	209	4	0.59198
ARHGEF35	9	0.99273	0.99127	1.0	18547	0	0.33428	0.0014258	0.0054748	0.498073	210	7	0.33428
RBM12B	5	0.88811	0.8842	1.0	16305	0	0.65002	0.0014662	0.0067111	0.498073	211	4	0.65002
FAM127C	5	0.74557	0.75489	1.0	13857	1	-0.12537	0.0014787	0.0067116	0.498073	212	1	-0.12537
MRPL13	5	0.98104	0.98295	1.0	18242	0	0.5059	0.0014941	0.0068075	0.498073	213	4	0.5059
C6orf222	5	0.56761	0.62577	0.99981	11855	1	0.5315	0.0014948	0.006828	0.498073	214	3	0.5315
DNER	5	0.90336	0.89545	1.0	16587	0	0.096123	0.0015271	0.0068554	0.498073	215	1	0.096123
BCL2L1	10	0.33574	0.5446	0.999766	8695	2	0.1995	0.0015352	0.006486	0.498073	216	5	0.1995
TRNP1	5	0.99846	0.99877	1.0	18720	0	0.35538	0.0015377	0.006856	0.498073	217	5	0.35538
TAS2R7	5	0.85908	0.85868	1.0	15793	0	0.36396	0.0015497	0.0068918	0.498073	218	4	0.36396
NPTN	5	0.98431	0.98621	1.0	18322	0	0.68469	0.0015584	0.0068918	0.498073	219	4	0.68469
CLDND2	5	0.99843	0.99873	1.0	18718	0	0.46883	0.0015676	0.0068923	0.498073	220	5	0.46883
SIMC1	5	0.99843	0.99873	1.0	18717	0	0.42636	0.0015693	0.0068923	0.498073	221	5	0.42636
TMEM200C	5	0.090789	0.16841	0.844903	3783	1	0.445	0.0015742	0.0069055	0.498073	222	4	0.445
OR2T2	5	0.99818	0.99861	1.0	18708	0	0.57583	0.0015759	0.0069055	0.498073	223	5	0.57583
METTL21A	5	0.93779	0.93321	1.0	17277	0	0.82029	0.0015798	0.006906	0.498073	224	4	0.82029
SLC10A3	5	0.75045	0.75963	1.0	13932	1	0.16282	0.0015829	0.006906	0.498073	225	2	0.16282
CLRN3	5	0.21573	0.32977	0.932798	6703	1	0.45066	0.0015856	0.006906	0.498073	226	3	0.45066
RUFY2	5	0.84686	0.84324	1.0	15547	0	0.59661	0.0015961	0.0070293	0.498073	227	3	0.59661
UNG	5	0.99839	0.99872	1.0	18716	0	0.42801	0.0016062	0.0070293	0.498073	228	5	0.42801
SHISA7	5	0.99839	0.99872	1.0	18715	0	0.49888	0.0016115	0.0070299	0.498073	229	5	0.49888
DLST	5	0.84442	0.8415	1.0	15499	0	0.12041	0.0016116	0.0070299	0.498073	230	2	0.12041
CCDC9	5	0.99838	0.99872	1.0	18714	0	0.64592	0.0016232	0.0070446	0.498073	231	5	0.64592
DOK3	5	0.12464	0.22911	0.895657	4820	3	-0.3548	0.001624	0.0070446	0.498073	232	2	-0.3548
FOXN2	5	0.37779	0.50468	0.999766	9436	1	0.33332	0.0016333	0.0070446	0.498073	233	4	0.33332
ZCCHC9	5	0.24018	0.35769	0.959549	7079	2	0.96847	0.0016406	0.0070446	0.498073	234	3	0.96847
CNOT10	5	0.90589	0.89762	1.0	16628	0	0.5098	0.001643	0.0070446	0.498073	235	4	0.5098
TCEAL5	5	0.99835	0.99872	1.0	18713	0	0.31853	0.0016492	0.0070451	0.498073	236	5	0.31853
OR13C5	5	0.99721	0.99778	1.0	18669	0	0.44283	0.0016574	0.0070451	0.498073	237	4	0.44283
DHX30	10	0.15317	0.32238	0.926848	5602	1	0.31115	0.0016591	0.0066431	0.498073	238	5	0.31115
THOC2	5	0.58499	0.63501	0.99981	12035	1	0.83602	0.0016722	0.0070573	0.498073	239	3	0.83602
AGXT2	5	0.77315	0.77631	1.0	14264	1	-0.32335	0.0016725	0.0070573	0.498073	240	2	-0.32335
SEMA4B	10	0.071531	0.16666	0.844014	3224	3	0.48141	0.0016772	0.0067158	0.498073	241	7	0.48141
PRDX2	5	0.97369	0.97482	1.0	18063	0	0.43665	0.0016921	0.0071216	0.498073	242	4	0.43665
TMEM231	5	0.69735	0.70825	1.0	13238	1	0.66062	0.0016958	0.0071216	0.498073	243	3	0.66062
STAC2	5	0.91422	0.90795	1.0	16789	0	1.0018	0.0017041	0.0071221	0.498073	244	4	1.0018
OR56A3	5	0.9328	0.92534	1.0	17186	0	0.77973	0.0017059	0.0071221	0.498073	245	4	0.77973
GPR180	5	0.55063	0.61901	0.999766	11697	1	0.52196	0.0017154	0.0071347	0.498073	246	4	0.52196
SOHLH1	5	0.86962	0.86521	1.0	15958	0	0.11765	0.0017189	0.0071353	0.498073	247	2	0.11765
FAM83H	5	0.91609	0.91066	1.0	16831	0	0.3288	0.0017209	0.0071353	0.498073	248	2	0.3288
EIF2B2	5	0.32043	0.44605	0.999766	8448	1	1.0453	0.0017519	0.0071964	0.498073	249	4	1.0453
TMEM62	5	0.67562	0.69486	1.0	12981	1	0.49441	0.0017738	0.0072375	0.498073	250	4	0.49441
HMCN2	5	0.93187	0.92469	1.0	17163	0	0.68002	0.0017763	0.0072375	0.498073	251	4	0.68002
CLDN10	5	0.8258	0.81781	1.0	15144	1	0.25441	0.0017864	0.007238	0.498073	252	2	0.25441
BDH1	10	0.3846	0.58711	0.999766	9555	1	0.40369	0.0017892	0.0071843	0.498073	253	7	0.40369
PLAC1L	5	0.53394	0.61366	0.999766	11559	1	0.48199	0.0017925	0.0072443	0.498073	254	4	0.48199
FCAR	5	0.9982	0.99861	1.0	18709	0	0.37022	0.0018043	0.0072702	0.498073	255	5	0.37022
R3HDM2	5	0.25566	0.37557	0.973519	7325	1	0.24552	0.0018178	0.0073271	0.498073	256	3	0.24552
C18orf25	5	0.58946	0.63706	0.99981	12079	1	0.5982	0.0018424	0.007335	0.498073	257	4	0.5982
EIF2S2	5	0.57341	0.62905	0.99981	11920	1	0.84034	0.0018706	0.0074367	0.498073	258	3	0.84034
OR51B5	5	0.85367	0.8503	1.0	15679	0	0.50961	0.0018795	0.0074372	0.498073	259	4	0.50961
IFNL2	5	0.63198	0.66933	1.0	12487	1	0.42389	0.001881	0.0074372	0.498073	260	4	0.42389
RIIAD1	10	0.35446	0.55817	0.999766	9013	3	-0.00091531	0.0018903	0.0073692	0.498073	261	5	-0.00091531
LRIT3	5	0.9981	0.99853	1.0	18707	0	0.32193	0.0019027	0.0075653	0.498073	262	5	0.32193
C3orf80	5	0.39891	0.52603	0.999766	9778	2	-0.20313	0.0019146	0.0075658	0.498073	263	2	-0.20313
OR52L1	5	0.99808	0.99853	1.0	18706	0	0.37763	0.0019228	0.0075658	0.498073	264	5	0.37763
GTPBP10	5	0.99805	0.9985	1.0	18705	0	0.3788	0.0019477	0.0075916	0.498073	265	5	0.3788
OR5M3	5	0.89469	0.88934	1.0	16428	0	0.23752	0.0019567	0.0075916	0.498073	266	3	0.23752
MAPRE1	5	0.99804	0.99849	1.0	18703	0	0.3276	0.0019616	0.0076011	0.498073	267	5	0.3276
TOMM20L	5	0.76612	0.7704	1.0	14158	1	0.10753	0.0019631	0.0076011	0.498073	268	2	0.10753
GALR1	5	0.99295	0.99395	1.0	18555	0	0.50312	0.0019731	0.0076501	0.498073	269	4	0.50312
SNX9	5	0.90805	0.90225	1.0	16671	0	0.10627	0.0020115	0.0076991	0.498073	270	1	0.10627
SMARCA4	5	0.68397	0.69819	1.0	13088	1	0.56189	0.0020142	0.0077181	0.498073	271	4	0.56189
TC2N	10	0.56765	0.74854	1.0	11856	3	0.019671	0.0020383	0.007668	0.498073	272	5	0.019671
PIK3CA	5	0.99793	0.99842	1.0	18699	0	0.60905	0.0020722	0.0078135	0.498073	273	5	0.60905
MESP1	5	0.9979	0.9984	1.0	18697	0	0.64131	0.0020976	0.0078272	0.498073	274	5	0.64131
LOC100506127	5	0.75293	0.7603	1.0	13961	1	0.67756	0.0021072	0.0078277	0.498073	275	4	0.67756
SHPK	5	0.99788	0.9984	1.0	18696	0	0.37721	0.0021158	0.0078277	0.498073	276	5	0.37721
CXCR5	5	0.85761	0.85647	1.0	15759	0	0.41227	0.0021208	0.0078445	0.498073	277	3	0.41227
ZNF281	5	0.99787	0.9984	1.0	18695	0	0.50134	0.0021321	0.0080685	0.498073	278	5	0.50134
ARX	10	0.27016	0.47242	0.999766	7567	2	0.13134	0.0021713	0.0079204	0.498073	279	5	0.13134
CROT	5	0.82416	0.81645	1.0	15112	1	0.61998	0.0021789	0.0081586	0.498073	280	4	0.61998
ZNF548	5	0.91957	0.91369	1.0	16886	0	0.47893	0.0021973	0.0082282	0.498073	281	4	0.47893
CLEC14A	5	0.28891	0.41343	0.99604	7882	2	-0.08104	0.0022039	0.0082282	0.498073	282	2	-0.08104
SLC16A6	5	0.94349	0.94061	1.0	17387	0	0.26618	0.0022052	0.0082282	0.498073	283	2	0.26618
NDFIP1	5	0.95578	0.95405	1.0	17660	0	0.64531	0.0022518	0.0082851	0.498073	284	4	0.64531
APOF	5	0.27144	0.3933	0.980271	7590	2	-0.093269	0.0022536	0.0082851	0.498073	285	2	-0.093269
CARS2	5	0.99481	0.99549	1.0	18603	0	0.49508	0.0022795	0.0082856	0.498073	286	4	0.49508
CTBP1	5	0.98847	0.98971	1.0	18441	0	0.51682	0.0023005	0.0082856	0.498073	287	4	0.51682
NUP62	5	0.79656	0.79633	1.0	14632	1	0.058751	0.0023021	0.0082856	0.498073	288	1	0.058751
GPR56	5	0.17621	0.29119	0.90625	6055	1	0.4665	0.0023297	0.0083046	0.498073	289	4	0.4665
GZMA	5	0.051914	0.10852	0.782052	2612	3	-0.39454	0.0023505	0.0083399	0.498073	290	2	-0.39454
S100A5	5	0.83999	0.8347	1.0	15410	0	0.55899	0.0023521	0.0083399	0.498073	291	3	0.55899
MAOA	10	0.31039	0.51793	0.999766	8264	3	0.36195	0.0023765	0.0089512	0.498073	292	7	0.36195
WARS2	5	0.86258	0.86032	1.0	15838	0	0.44738	0.0023854	0.0083404	0.498073	293	4	0.44738
SMARCAL1	5	0.82164	0.81444	1.0	15065	1	0.47128	0.0023876	0.0083404	0.498073	294	3	0.47128
UQCR11	5	0.96239	0.96163	1.0	17804	0	0.33593	0.0023971	0.0083631	0.498073	295	4	0.33593
POLE2	5	0.40518	0.53077	0.999766	9883	1	1.0125	0.0024473	0.0083894	0.498073	296	3	1.0125
ATP13A5	5	0.55724	0.62171	0.999766	11762	1	0.049591	0.00248	0.0084632	0.498073	297	2	0.049591
EP300	5	0.47782	0.59017	0.999766	11080	1	0.62974	0.0024863	0.0084632	0.498073	298	4	0.62974
DEFB104B	5	0.050071	0.1046	0.774386	2547	2	-0.03927	0.0024957	0.0084632	0.498073	299	2	-0.03927
DCHS1	5	0.87451	0.86991	1.0	16054	0	0.4879	0.00251	0.0084632	0.498073	300	4	0.4879
DDX25	10	0.66719	0.79851	1.0	12881	2	0.31717	0.00251	0.0092842	0.498073	301	6	0.31717
SIRT3	5	0.92572	0.91735	1.0	17035	0	0.49871	0.0025203	0.0084637	0.498073	302	4	0.49871
HEXIM1	5	0.99758	0.99805	1.0	18684	0	0.64146	0.0025209	0.0084637	0.498073	303	4	0.64146
HIATL1	5	0.50956	0.6063	0.999766	11332	1	0.20113	0.0025306	0.0084637	0.498073	304	2	0.20113
LRFN4	5	0.52339	0.60962	0.999766	11460	1	0.38416	0.0025366	0.0084637	0.498073	305	3	0.38416
AHCY	5	0.18327	0.29687	0.90625	6157	2	0.41451	0.0025396	0.0084637	0.498073	306	3	0.41451
NLGN2	5	0.67023	0.69288	1.0	12910	1	0.66262	0.0025552	0.0084806	0.498073	307	4	0.66262
USP6NL	5	0.14531	0.25865	0.90572	5416	1	0.5771	0.0025669	0.008518	0.498073	308	4	0.5771
TCEAL4	10	0.081136	0.18751	0.876921	3500	3	0.088698	0.002568	0.0094317	0.498073	309	4	0.088698
OR1L1	5	0.75884	0.76571	1.0	14064	1	0.23622	0.0025816	0.0085185	0.498073	310	3	0.23622
TNK1	5	0.84727	0.84324	1.0	15553	0	0.063355	0.0025937	0.0085422	0.498073	311	2	0.063355
OR2G2	5	0.8638	0.86143	1.0	15858	0	0.63847	0.0025942	0.0085422	0.498073	312	3	0.63847
CCDC8	5	0.97633	0.97879	1.0	18128	0	0.57816	0.0026008	0.0085422	0.498073	313	3	0.57816
WWTR1	5	0.52703	0.61164	0.999766	11491	1	0.60955	0.0026179	0.0085428	0.498073	314	4	0.60955
POGZ	5	0.17874	0.29319	0.90625	6092	1	0.50774	0.0026219	0.0085833	0.498073	315	3	0.50774
UBN2	5	0.95382	0.9522	1.0	17606	0	0.55821	0.0026311	0.0085839	0.498073	316	4	0.55821
CTSL	10	0.49849	0.69117	1.0	11241	1	0.27881	0.0026331	0.0096167	0.498073	317	7	0.27881
CSMD2	5	0.97363	0.97468	1.0	18060	0	0.59378	0.0026418	0.0086034	0.498073	318	4	0.59378
DNAH3	5	0.32783	0.45226	0.999766	8585	2	0.036319	0.0026698	0.0086529	0.498073	319	2	0.036319
AP1M1	5	0.27323	0.39378	0.980271	7623	1	0.56398	0.002679	0.0086745	0.498073	320	3	0.56398
FAM126A	5	0.024415	0.055348	0.634248	1626	4	-0.36359	0.0026894	0.0086745	0.498073	321	1	-0.36359
GPR173	5	0.86858	0.86359	1.0	15942	0	0.52835	0.0027315	0.0087852	0.498073	322	3	0.52835
EMB	5	0.11066	0.20302	0.877077	4396	1	0.67038	0.0027358	0.0087852	0.498073	323	3	0.67038
OGFOD2	5	0.45868	0.5792	0.999766	10866	1	0.035937	0.0027377	0.0087852	0.498073	324	2	0.035937
ZSWIM7	5	0.77108	0.775	1.0	14225	1	0.43076	0.0027378	0.0087852	0.498073	325	3	0.43076
DYSF	10	0.99214	0.99101	1.0	18535	0	0.10285	0.0027581	0.014622	0.524308	326	4	0.10285
SLC25A47	5	0.48849	0.59559	0.999766	11165	1	0.59792	0.0027588	0.0088089	0.498073	327	3	0.59792
SLITRK4	5	0.84175	0.83653	1.0	15453	0	0.44628	0.0027629	0.0088089	0.498073	328	4	0.44628
CRNN	5	0.966	0.96583	1.0	17875	0	0.31435	0.0027695	0.0088357	0.498073	329	4	0.31435
ILDR1	5	0.95993	0.95961	1.0	17764	0	0.6204	0.0027812	0.0088574	0.498073	330	4	0.6204
LDHA	5	0.95246	0.95031	1.0	17582	0	0.16712	0.0027862	0.0089807	0.498073	331	2	0.16712
CCNL2	5	0.62806	0.6673	1.0	12448	1	0.085276	0.0027969	0.0089812	0.498073	332	2	0.085276
DSG3	5	0.9406	0.93698	1.0	17328	0	0.42251	0.0028001	0.0089812	0.498073	333	4	0.42251
FZD2	5	0.29098	0.41551	0.99604	7920	1	0.42697	0.002812	0.0089975	0.498073	334	3	0.42697
DDO	5	0.018605	0.042263	0.596978	1333	4	-0.33577	0.0028346	0.0090529	0.498073	335	1	-0.33577
ZSCAN5D	5	0.86545	0.86254	1.0	15886	0	0.42714	0.0028388	0.0090734	0.498073	336	3	0.42714
MFI2	10	0.98719	0.98635	1.0	18406	0	0.27173	0.0028743	0.014755	0.524538	337	6	0.27173
LYPD5	10	0.99894	0.99888	1.0	18735	0	0.30938	0.0028804	0.014777	0.524538	338	5	0.30938
CSTF1	5	0.98068	0.98241	1.0	18238	0	0.38546	0.002883	0.0091077	0.498073	339	3	0.38546
CNTNAP1	5	0.97646	0.97879	1.0	18134	0	0.65027	0.0028859	0.0091082	0.498073	340	3	0.65027
DCAF5	5	0.96843	0.96847	1.0	17940	0	0.52443	0.0028948	0.0091398	0.498073	341	4	0.52443
HDAC3	5	0.98288	0.98513	1.0	18287	0	0.42789	0.0029198	0.0094054	0.498073	342	4	0.42789
PRKD1	5	0.9977	0.99814	1.0	18688	0	0.56527	0.0029232	0.0094465	0.498073	343	4	0.56527
HIST1H2AJ	5	0.91191	0.90599	1.0	16748	0	0.053828	0.0029462	0.0095071	0.498073	344	2	0.053828
TGFB1I1	5	0.95556	0.95361	1.0	17655	0	0.51808	0.002949	0.0095071	0.498073	345	3	0.51808
ITFG3	10	0.46389	0.66138	1.0	10962	1	0.085334	0.0029522	0.015065	0.533059	346	3	0.085334
LDLRAD1	5	0.92134	0.91552	1.0	16930	0	0.48904	0.0029695	0.0095076	0.498073	347	3	0.48904
FLRT1	5	0.90949	0.90392	1.0	16694	0	0.46219	0.0029703	0.0095076	0.498073	348	4	0.46219
CSE1L	5	0.17217	0.285	0.90625	5988	2	-0.32948	0.0029798	0.0095524	0.498073	349	1	-0.32948
DPEP1	10	0.28615	0.48701	0.999766	7834	2	0.16934	0.0030172	0.015247	0.538415	350	5	0.16934
SOCS1	5	0.054114	0.11556	0.793742	2686	3	-0.54833	0.0030282	0.0095524	0.498073	351	2	-0.54833
C16orf92	5	0.70013	0.71021	1.0	13268	1	0.027087	0.0030303	0.0095524	0.498073	352	2	0.027087
LRGUK	5	0.99712	0.99769	1.0	18662	0	0.4127	0.0030494	0.0095529	0.498073	353	4	0.4127
CDKN2C	10	0.10442	0.2408	0.895657	4195	3	0.29852	0.0030527	0.015555	0.547326	354	6	0.29852
OR52H1	5	0.84296	0.8384	1.0	15474	0	0.18978	0.0030532	0.0095529	0.498073	355	2	0.18978
RARRES3	5	0.90736	0.90184	1.0	16650	0	0.55334	0.0030656	0.0095529	0.498073	356	3	0.55334
U2AF1L4	5	0.97903	0.98092	1.0	18197	0	0.28828	0.0030718	0.0095529	0.498073	357	4	0.28828
RIMBP3C	5	0.69023	0.70361	1.0	13156	1	0.14109	0.0030765	0.0095529	0.498073	358	2	0.14109
FOXI2	5	0.83003	0.82317	1.0	15231	0	0.55492	0.0030923	0.0095529	0.498073	359	4	0.55492
HSD11B1	5	0.77625	0.77696	1.0	14309	1	0.44521	0.0030965	0.0095993	0.498073	360	4	0.44521
BAZ2A	10	0.99318	0.99233	1.0	18561	0	0.31656	0.0031229	0.01575	0.553119	361	7	0.31656
KCNG4	5	0.98195	0.98403	1.0	18268	0	0.75636	0.0031378	0.0097901	0.498073	362	4	0.75636
FAM65B	10	0.23336	0.42519	0.999766	6973	4	-0.044133	0.0031486	0.015808	0.553119	363	3	-0.044133
TMEM179B	5	0.4747	0.58952	0.999766	11054	1	0.43285	0.0031514	0.0097906	0.498073	364	4	0.43285
MS4A3	5	0.64388	0.6754	1.0	12614	1	0.038445	0.0031954	0.0099213	0.498073	365	2	0.038445
MCF2	5	0.21979	0.33444	0.937959	6768	2	0.56415	0.0032168	0.009974	0.498073	366	3	0.56415
TMEM8C	10	0.98143	0.98086	1.0	18251	0	0.45528	0.0032188	0.015867	0.554152	367	7	0.45528
STRIP2	5	0.94197	0.93954	1.0	17358	0	0.56048	0.0032217	0.0099745	0.498073	368	3	0.56048
OR8G2P	5	0.91149	0.90515	1.0	16742	0	0.40651	0.0032626	0.010012	0.498073	369	4	0.40651
KLHL29	5	0.65279	0.68142	1.0	12709	1	0.46237	0.0032691	0.010012	0.498073	370	4	0.46237
FAM195B	5	0.21164	0.32355	0.926848	6640	1	0.34609	0.0032701	0.010012	0.498073	371	3	0.34609
SIRT6	5	0.97651	0.97891	1.0	18135	0	0.44281	0.0032729	0.010012	0.498073	372	3	0.44281
ZNF230	5	0.98492	0.98662	1.0	18343	0	0.2691	0.0032905	0.010012	0.498073	373	4	0.2691
DDX10	5	0.87804	0.87349	1.0	16113	0	0.65933	0.0032922	0.010012	0.498073	374	3	0.65933
TMEM215	5	0.99199	0.99291	1.0	18530	0	0.39651	0.003293	0.010012	0.498073	375	4	0.39651
GPR32	5	0.7417	0.75157	1.0	13803	1	0.46225	0.0033102	0.010012	0.498073	376	3	0.46225
UBE2F	5	0.95656	0.9554	1.0	17677	0	0.039937	0.0033304	0.010058	0.498073	377	2	0.039937
BCL2L2	5	0.94942	0.94661	1.0	17507	0	0.3704	0.0033351	0.01008	0.498073	378	4	0.3704
ZBTB2	5	0.92444	0.91735	1.0	17005	0	0.46303	0.0033426	0.01008	0.498073	379	4	0.46303
ANKFY1	5	0.94255	0.93981	1.0	17366	0	0.68136	0.0033713	0.01008	0.498073	380	3	0.68136
TRPS1	5	0.95771	0.95669	1.0	17702	0	0.40344	0.0033794	0.01008	0.498073	381	4	0.40344
RBM33	5	0.99536	0.99597	1.0	18618	0	0.51465	0.0033976	0.01008	0.498073	382	4	0.51465
C17orf98	5	0.46427	0.58472	0.999766	10972	2	0.0369	0.0034152	0.01008	0.498073	383	2	0.0369
ATXN7L3	5	0.062021	0.12466	0.796979	2955	1	0.50174	0.0034383	0.010285	0.498073	384	3	0.50174
IL20	5	0.98169	0.98384	1.0	18258	0	0.64014	0.0034404	0.010285	0.498073	385	3	0.64014
IRAK4	5	0.65462	0.6821	1.0	12731	1	0.56003	0.0034556	0.010311	0.498073	386	4	0.56003
CNBD1	5	0.5574	0.62171	0.999766	11763	1	0.47334	0.0034709	0.010312	0.498073	387	4	0.47334
CHTOP	5	0.92155	0.91552	1.0	16936	0	0.45755	0.003477	0.010368	0.498073	388	4	0.45755
SULT1B1	5	0.12423	0.2287	0.895657	4805	1	0.50749	0.0034942	0.010412	0.498073	389	3	0.50749
CHD1L	5	0.82962	0.82186	1.0	15220	0	-0.11577	0.0035031	0.010443	0.498073	390	2	-0.11577
EML4	5	0.78771	0.78833	1.0	14482	1	0.34817	0.003512	0.010443	0.498073	391	3	0.34817
ZNF697	5	0.51833	0.60764	0.999766	11406	1	0.63865	0.0035466	0.01047	0.498073	392	4	0.63865
NUP98	5	0.37905	0.50597	0.999766	9459	1	0.69958	0.0035604	0.010523	0.498073	393	3	0.69958
ZNF335	5	0.96377	0.96338	1.0	17829	0	0.50483	0.0035782	0.010524	0.498073	394	4	0.50483
ZNF48	5	0.99768	0.99812	1.0	18686	0	0.45664	0.0036153	0.010546	0.498073	395	4	0.45664
OR52E2	5	0.84587	0.84266	1.0	15533	0	0.56664	0.0036337	0.010546	0.498073	396	3	0.56664
OBSL1	5	0.035931	0.078972	0.708958	2098	3	-0.2851	0.0036571	0.010547	0.498073	397	1	-0.2851
SALL3	5	0.24883	0.36976	0.97249	7226	2	0.42721	0.003675	0.010547	0.498073	398	3	0.42721
NUP88	5	0.098179	0.18668	0.876921	3989	2	0.73394	0.003687	0.010547	0.498073	399	3	0.73394
COX18	5	0.19722	0.30488	0.912129	6381	1	0.029432	0.0037157	0.010642	0.498073	400	2	0.029432
ZFHX2	10	0.17287	0.34046	0.947574	6006	3	-0.10431	0.0037289	0.01715	0.575135	401	3	-0.10431
HOXD10	10	0.99778	0.99759	1.0	18690	0	0.33293	0.0037333	0.01715	0.575135	402	7	0.33293
GNAT3	5	0.7465	0.75557	1.0	13877	1	0.6481	0.0037346	0.010788	0.498073	403	4	0.6481
TMEM156	5	0.52564	0.61164	0.999766	11479	1	0.29076	0.0037373	0.010788	0.498073	404	2	0.29076
GAL3ST3	5	0.88835	0.8842	1.0	16311	0	0.41795	0.0037542	0.010788	0.498073	405	3	0.41795
KMT2A	5	0.98711	0.98894	1.0	18403	0	0.53256	0.0037668	0.010817	0.498073	406	3	0.53256
HMGCS1	5	0.95012	0.94711	1.0	17525	0	0.63534	0.003771	0.010817	0.498073	407	3	0.63534
TMEM151B	5	0.9785	0.98068	1.0	18180	0	0.41348	0.0037771	0.010817	0.498073	408	3	0.41348
KLHDC8B	5	0.98915	0.99021	1.0	18463	0	0.34101	0.0037911	0.010845	0.498073	409	4	0.34101
NUDT15	5	0.80121	0.79831	1.0	14724	1	-0.012674	0.0038022	0.011025	0.498073	410	2	-0.012674
ANKDD1B	5	0.41677	0.542	0.999766	10085	1	0.43807	0.0038042	0.011025	0.498073	411	4	0.43807
SPATA2	5	0.75325	0.76161	1.0	13966	1	0.51983	0.0038275	0.011025	0.498073	412	3	0.51983
PODXL	5	0.98459	0.98621	1.0	18331	0	0.51244	0.0038873	0.011214	0.498073	413	4	0.51244
TSGA13	5	0.93581	0.9298	1.0	17236	0	0.39589	0.003903	0.011215	0.498073	414	4	0.39589
SCPEP1	5	0.70597	0.7143	1.0	13337	1	0.52875	0.0039131	0.01125	0.498073	415	3	0.52875
SLC26A7	5	0.96998	0.97012	1.0	17977	0	0.42124	0.0039332	0.011288	0.498073	416	4	0.42124
RPL15	5	0.75585	0.76432	1.0	14014	1	0.32498	0.0039455	0.011288	0.498073	417	2	0.32498
DCHS2	5	0.95822	0.95773	1.0	17721	0	0.43941	0.0039518	0.011324	0.498073	418	4	0.43941
OR5AK2	5	0.8709	0.86679	1.0	15985	0	0.33233	0.0039704	0.011324	0.498073	419	4	0.33233
RHNO1	4	0.95575	0.95841	1.0	17659	0	0.36013	0.0039748	0.010393	0.498073	420	3	0.36013
P2RY6	5	0.5524	0.61968	0.999766	11713	1	0.48517	0.0039825	0.011467	0.498073	421	3	0.48517
MAN2A1	5	0.3251	0.45016	0.999766	8523	2	0.23974	0.0039956	0.011508	0.498073	422	2	0.23974
OR7E24	5	0.13893	0.25145	0.90572	5250	2	0.45511	0.0040029	0.011509	0.498073	423	3	0.45511
PTPN23	5	0.99039	0.99173	1.0	18492	0	0.57128	0.0040526	0.011536	0.498073	424	3	0.57128
AMBP	5	0.954	0.9522	1.0	17610	0	0.32243	0.0040647	0.011536	0.498073	425	4	0.32243
ZNF621	5	0.66183	0.68748	1.0	12816	1	0.46488	0.0040732	0.011583	0.498073	426	3	0.46488
OR52K1	5	0.28577	0.40725	0.99091	7827	1	0.4312	0.0040887	0.011583	0.498073	427	4	0.4312
LILRB2	5	0.77456	0.77696	1.0	14287	1	0.42687	0.0040923	0.011583	0.498073	428	3	0.42687
CDC34	5	0.94758	0.94557	1.0	17463	0	0.19371	0.0040947	0.011583	0.498073	429	2	0.19371
TMEM87A	4	0.045904	0.094974	0.765818	2428	2	-0.23029	0.0041266	0.010701	0.498073	430	1	-0.23029
WSB2	5	0.41561	0.54067	0.999766	10068	2	0.39396	0.0041407	0.011584	0.498073	431	3	0.39396
COPS2	5	0.97358	0.97468	1.0	18059	0	0.52136	0.004141	0.011584	0.498073	432	4	0.52136
TRPA1	5	0.87594	0.87195	1.0	16082	0	0.46597	0.0041462	0.011584	0.498073	433	4	0.46597
SLCO6A1	5	0.89346	0.88889	1.0	16397	0	0.15115	0.0041476	0.011584	0.498073	434	2	0.15115
ATRN	5	0.94802	0.94609	1.0	17471	0	0.021486	0.0041818	0.011782	0.498073	435	2	0.021486
EIF2S1	5	0.99453	0.99519	1.0	18597	0	1.3183	0.0042352	0.011832	0.498073	436	4	1.3183
ERVMER34-1	5	0.75609	0.76502	1.0	14017	1	0.6739	0.0042451	0.011832	0.498073	437	3	0.6739
ZFYVE28	5	0.99498	0.99568	1.0	18607	0	0.72649	0.0042544	0.011864	0.498073	438	4	0.72649
LOC100505549	5	0.99138	0.99252	1.0	18513	0	0.29384	0.0042692	0.011908	0.498073	439	4	0.29384
RASD1	5	0.49409	0.59826	0.999766	11208	1	0.4312	0.0042737	0.011908	0.498073	440	4	0.4312
CCDC37	5	0.9705	0.97127	1.0	17990	0	0.37647	0.0042857	0.011944	0.498073	441	4	0.37647
FAM3A	5	0.83882	0.83408	1.0	15391	0	0.31469	0.0043159	0.011944	0.498073	442	3	0.31469
ANKRD45	5	0.93412	0.92723	1.0	17206	0	0.47845	0.0043227	0.011945	0.498073	443	3	0.47845
SCN3B	5	0.61876	0.65919	1.0	12359	1	0.55758	0.004335	0.011945	0.498073	444	3	0.55758
THAP11	5	0.84853	0.84383	1.0	15576	0	0.19777	0.0043353	0.011945	0.498073	445	2	0.19777
PYGM	5	0.049279	0.10387	0.774386	2521	3	-0.39113	0.0043507	0.011945	0.498073	446	2	-0.39113
SPAG11B	3	0.4534	0.46431	0.999766	10765	1	0.6248	0.0043719	0.011826	0.498073	447	2	0.6248
GABRA3	5	0.97547	0.97744	1.0	18105	0	0.59277	0.0043765	0.011977	0.498073	448	3	0.59277
CHRNA1	5	0.11256	0.20527	0.877077	4454	2	0.26469	0.0043824	0.011977	0.498073	449	2	0.26469
VANGL2	5	0.90398	0.89632	1.0	16598	0	0.6354	0.0043842	0.011977	0.498073	450	4	0.6354
FAM168B	5	0.71805	0.72563	1.0	13487	1	0.60658	0.0043858	0.011977	0.498073	451	3	0.60658
KIAA0247	5	0.9756	0.97769	1.0	18108	0	0.50698	0.0043935	0.012026	0.498073	452	3	0.50698
LRRTM1	5	0.78876	0.78967	1.0	14497	1	0.52543	0.004414	0.012026	0.498073	453	4	0.52543
TMEM89	5	0.80612	0.80233	1.0	14807	1	0.37969	0.0044286	0.012027	0.498073	454	3	0.37969
S100A8	5	0.95772	0.95669	1.0	17703	0	0.50419	0.0044339	0.012027	0.498073	455	4	0.50419
INS	5	0.95424	0.95244	1.0	17618	0	0.23879	0.0044508	0.012059	0.498073	456	4	0.23879
TMEM259	5	0.63041	0.66933	1.0	12471	1	0.32852	0.0044639	0.012097	0.498073	457	3	0.32852
TMEM242	5	0.51836	0.60764	0.999766	11407	1	0.58178	0.0044729	0.012098	0.498073	458	3	0.58178
TCEB1	5	0.94184	0.93954	1.0	17355	0	0.32265	0.0045274	0.012184	0.498073	459	3	0.32265
OR8B2	5	0.93577	0.9298	1.0	17235	0	0.3251	0.0045427	0.012302	0.498073	460	4	0.3251
HYKK	5	0.54293	0.61768	0.999766	11637	1	0.52599	0.0045547	0.012302	0.498073	461	3	0.52599
C3orf35	19	0.32324	0.59938	0.999766	8486	2	0.21441	0.0045549	0.020688	0.625474	462	7	0.21441
CNOT2	5	0.33952	0.47081	0.999766	8762	2	0.026549	0.0045757	0.012302	0.498073	463	2	0.026549
GCLM	5	0.51633	0.60696	0.999766	11387	1	0.44548	0.0045783	0.012302	0.498073	464	3	0.44548
CD101	5	0.23629	0.35348	0.956443	7014	2	0.18354	0.0045942	0.012302	0.498073	465	2	0.18354
CCRN4L	5	0.86831	0.86359	1.0	15937	0	0.37841	0.0045953	0.012302	0.498073	466	4	0.37841
TCHHL1	5	0.95277	0.95076	1.0	17589	0	0.41856	0.0046236	0.012329	0.498073	467	4	0.41856
POFUT1	5	0.99727	0.99786	1.0	18672	0	0.45709	0.0046569	0.012424	0.498073	468	4	0.45709
SOGA3	5	0.91053	0.90392	1.0	16724	0	0.4737	0.0046884	0.012425	0.498073	469	4	0.4737
RHBDD3	5	0.47528	0.58952	0.999766	11057	1	0.20472	0.0046902	0.012425	0.498073	470	3	0.20472
FAM58A	5	0.24967	0.37134	0.973519	7237	1	0.35829	0.0046954	0.012425	0.498073	471	4	0.35829
FAM134A	5	0.63993	0.67268	1.0	12569	1	0.66575	0.0047143	0.012425	0.498073	472	4	0.66575
NPDC1	5	0.056244	0.1162	0.793742	2762	2	0.26241	0.0047207	0.012458	0.498073	473	3	0.26241
MOV10	5	0.50036	0.60165	0.999766	11262	1	-0.0029633	0.0047345	0.012513	0.498073	474	2	-0.0029633
BTF3L4	5	0.63744	0.67201	1.0	12545	1	0.34864	0.0047472	0.012513	0.498073	475	3	0.34864
MYOG	5	0.32876	0.45435	0.999766	8594	1	0.43224	0.0047521	0.012513	0.498073	476	3	0.43224
FRS3	5	0.80782	0.80567	1.0	14835	1	0.45907	0.0047538	0.012514	0.498073	477	4	0.45907
SULT4A1	5	0.65745	0.68547	1.0	12758	1	0.11586	0.004769	0.012514	0.498073	478	2	0.11586
FGA	5	0.65764	0.68547	1.0	12760	1	0.39411	0.0048004	0.012559	0.498073	479	4	0.39411
NPAS3	5	0.63439	0.67067	1.0	12510	1	0.15671	0.0048074	0.012559	0.498073	480	2	0.15671
ECE1	5	0.77754	0.77765	1.0	14330	1	0.46221	0.0048248	0.012559	0.498073	481	4	0.46221
SPAG11A	5	0.90843	0.90225	1.0	16676	0	0.38514	0.0048306	0.012559	0.498073	482	3	0.38514
OR10H3	5	0.94222	0.93981	1.0	17362	0	0.32345	0.004862	0.012612	0.498073	483	4	0.32345
AQP8	5	0.57164	0.62713	0.99981	11902	1	0.47823	0.0048701	0.012612	0.498073	484	3	0.47823
RAB7A	5	0.77089	0.77436	1.0	14223	1	0.65001	0.0048787	0.012645	0.498073	485	4	0.65001
DUSP7	10	0.049961	0.12533	0.799843	2544	2	0.31349	0.0048862	0.020451	0.619794	486	6	0.31349
TAS2R46	5	0.99147	0.99261	1.0	18518	0	0.26789	0.004889	0.012646	0.498073	487	4	0.26789
SHH	10	0.25346	0.45123	0.999766	7295	3	0.11147	0.0048972	0.020452	0.619794	488	3	0.11147
NKAIN4	10	0.99407	0.9932	1.0	18589	0	0.31228	0.0049058	0.020452	0.619794	489	7	0.31228
NSRP1	5	0.22556	0.34234	0.947574	6860	2	0.40712	0.004914	0.012693	0.498073	490	3	0.40712
MRFAP1	5	0.39644	0.5239	0.999766	9749	2	0.58775	0.0049149	0.012693	0.498073	491	3	0.58775
NUDT21	5	0.020089	0.045013	0.601676	1407	1	0.55135	0.0049365	0.012693	0.498073	492	3	0.55135
PAX1	5	0.98488	0.98662	1.0	18340	0	0.39281	0.0049582	0.012751	0.498073	493	3	0.39281
DEFB134	5	0.13814	0.24971	0.90572	5227	1	0.069556	0.0049672	0.012803	0.498073	494	2	0.069556
FLOT1	5	0.92567	0.91735	1.0	17034	0	0.45189	0.0049682	0.012803	0.498073	495	3	0.45189
LHFPL1	5	0.83956	0.8347	1.0	15403	0	0.57179	0.0049699	0.012803	0.498073	496	3	0.57179
JAK2	5	0.75607	0.76502	1.0	14016	1	0.5063	0.0049833	0.012804	0.498073	497	3	0.5063
ZNF519	5	0.63379	0.67001	1.0	12506	1	0.39038	0.005003	0.01295	0.50005	498	4	0.39038
SLC25A13	5	0.73762	0.74627	1.0	13751	1	0.46773	0.005016	0.013113	0.50005	499	4	0.46773
OGFR	5	0.99107	0.99209	1.0	18503	0	0.57343	0.0050311	0.013113	0.50005	500	4	0.57343
TTPAL	5	0.6667	0.68816	1.0	12875	1	0.31819	0.0050335	0.013113	0.50005	501	3	0.31819
KRTAP4-9	5	0.35543	0.48465	0.999766	9028	2	0.00031647	0.0050418	0.013113	0.50005	502	2	0.00031647
CELF4	5	0.87843	0.874	1.0	16119	0	0.271	0.005059	0.013162	0.50005	503	2	0.271
CMKLR1	10	0.93132	0.94115	1.0	17149	1	0.41752	0.0050603	0.020706	0.625474	504	6	0.41752
RBMS1	5	0.13131	0.23743	0.895657	5025	1	0.45637	0.0050659	0.013162	0.50005	505	4	0.45637
MYH9	5	0.99513	0.99577	1.0	18611	0	0.41132	0.0050939	0.013163	0.50005	506	4	0.41132
SYNGR3	5	0.23491	0.35297	0.956443	6993	1	0.36928	0.0051073	0.013163	0.50005	507	3	0.36928
TMEM261	5	0.9437	0.94089	1.0	17391	0	0.5224	0.0051462	0.013194	0.50005	508	3	0.5224
TUBA1C	5	0.62698	0.66598	1.0	12439	1	0.5034	0.0051493	0.013194	0.50005	509	4	0.5034
YJEFN3	6	0.91545	0.91228	1.0	16815	0	0.42803	0.0051635	0.015274	0.538415	510	5	0.42803
KRT9	5	0.097869	0.18628	0.876921	3979	1	0.42403	0.0051921	0.013195	0.50005	511	4	0.42403
CPXM1	5	0.30516	0.43069	0.999766	8163	2	-0.0090266	0.0052094	0.013253	0.50005	512	2	-0.0090266
RAB11B	5	0.2753	0.39483	0.980271	7650	1	-0.18255	0.0052432	0.013254	0.50005	513	2	-0.18255
ZNF764	5	0.95317	0.95149	1.0	17594	0	0.054122	0.0052522	0.013254	0.50005	514	2	0.054122
POU6F1	5	0.90013	0.89246	1.0	16532	0	0.061467	0.0053005	0.013457	0.505306	515	2	0.061467
MS4A14	5	0.98419	0.98602	1.0	18318	0	0.43619	0.0053187	0.013623	0.505306	516	4	0.43619
SLC35G5	5	0.64107	0.67331	1.0	12581	1	0.26218	0.0053454	0.013623	0.505306	517	3	0.26218
ACTL9	5	0.15162	0.26639	0.90572	5570	1	0.074995	0.0053488	0.013623	0.505306	518	2	0.074995
TENM4	5	0.90861	0.90268	1.0	16683	0	0.54414	0.0053783	0.013702	0.505306	519	4	0.54414
TCEB3C	5	0.95532	0.95361	1.0	17646	0	0.29014	0.0053832	0.013702	0.505306	520	4	0.29014
OR8I2	5	0.89752	0.89023	1.0	16485	0	0.5698	0.0053924	0.013703	0.505306	521	3	0.5698
CAMTA2	5	0.046667	0.099289	0.765818	2450	2	-0.17214	0.0053971	0.013703	0.505306	522	2	-0.17214
CCL17	5	0.94847	0.94634	1.0	17483	0	0.31275	0.005414	0.013739	0.505306	523	3	0.31275
GIT2	5	0.14241	0.25477	0.90572	5335	2	0.044359	0.0054312	0.013808	0.505306	524	2	0.044359
CHPT1	5	0.96946	0.96947	1.0	17965	0	0.35563	0.0054437	0.013808	0.505306	525	4	0.35563
HNRNPLL	5	0.38473	0.5112	0.999766	9559	1	-0.18042	0.0054454	0.013808	0.505306	526	2	-0.18042
ATP6V1G1	5	0.92353	0.91735	1.0	16986	0	0.51011	0.0054579	0.013808	0.505306	527	3	0.51011
PTK2	5	0.99161	0.99267	1.0	18520	0	0.37487	0.0054747	0.013808	0.505306	528	4	0.37487
DGKE	5	0.99192	0.99281	1.0	18528	0	0.53907	0.0054937	0.013808	0.505306	529	3	0.53907
LRIG3	5	0.96862	0.96847	1.0	17943	0	0.53924	0.0055037	0.01385	0.505306	530	4	0.53924
SCIN	5	0.89573	0.89023	1.0	16452	0	0.47818	0.0055058	0.01385	0.505306	531	4	0.47818
TPTE2	10	0.12077	0.27365	0.90572	4710	2	0.25413	0.0055164	0.02255	0.664103	532	6	0.25413
CCDC60	5	0.97849	0.98068	1.0	18179	0	0.33048	0.0055187	0.014064	0.51014	533	4	0.33048
CDC45	5	0.97534	0.97731	1.0	18102	0	0.4043	0.0055264	0.014064	0.51014	534	4	0.4043
FOXK1	5	0.87047	0.86626	1.0	15974	0	0.32825	0.0055438	0.014064	0.51014	535	3	0.32825
ZSCAN32	5	0.98501	0.98671	1.0	18347	0	0.17573	0.0055903	0.014287	0.516213	536	2	0.17573
FAM25A	5	0.99379	0.99476	1.0	18576	0	0.37406	0.0055961	0.014287	0.516213	537	3	0.37406
MAGEA12	5	0.44431	0.56727	0.999766	10590	1	0.48453	0.0056065	0.014349	0.517484	538	4	0.48453
TBC1D8	5	0.83969	0.8347	1.0	15406	0	0.40844	0.0056174	0.01453	0.522998	539	4	0.40844
OR2A14	5	0.79763	0.79831	1.0	14647	1	0.26153	0.0056224	0.014566	0.523304	540	3	0.26153
AK2	5	0.81751	0.81113	1.0	14996	1	0.3453	0.005648	0.014754	0.524538	541	4	0.3453
NPRL3	5	0.39276	0.52115	0.999766	9685	2	0.59572	0.0056518	0.014754	0.524538	542	3	0.59572
TMEM178B	5	0.94177	0.93954	1.0	17354	0	0.47667	0.0056845	0.014796	0.524538	543	3	0.47667
PLXND1	5	0.89389	0.8889	1.0	16408	0	0.31665	0.005732	0.014796	0.524538	544	3	0.31665
DNAH14	5	0.26965	0.39118	0.980271	7557	1	0.41554	0.0057871	0.017239	0.575135	545	3	0.41554
DLL1	5	0.44179	0.56312	0.999766	10547	2	0.031008	0.0058033	0.01724	0.575135	546	2	0.031008
SLA	5	0.79798	0.79831	1.0	14652	1	0.0048495	0.0058122	0.01724	0.575135	547	2	0.0048495
ZNF43	10	0.43102	0.63194	0.99981	10348	3	0.17909	0.0058541	0.023954	0.6668	548	6	0.17909
PDPR	5	0.27052	0.39173	0.980271	7572	2	0.42324	0.0058649	0.017317	0.575135	549	3	0.42324
BRAF	5	0.5221	0.60962	0.999766	11444	1	0.61103	0.0058701	0.017317	0.575135	550	3	0.61103
RCOR2	5	0.9774	0.97974	1.0	18156	0	0.35116	0.0058916	0.017317	0.575135	551	4	0.35116
ZNF546	5	0.86557	0.86254	1.0	15888	0	0.48422	0.005895	0.017352	0.575135	552	4	0.48422
POU2F3	10	0.97614	0.97526	1.0	18122	0	0.39979	0.0059039	0.024203	0.66841	553	6	0.39979
FIBIN	5	0.60444	0.64517	1.0	12228	1	0.492	0.0059189	0.017352	0.575135	554	4	0.492
C18orf8	5	0.79183	0.79232	1.0	14553	1	0.47854	0.0059283	0.017352	0.575135	555	4	0.47854
YPEL2	5	0.8357	0.83218	1.0	15340	0	0.52808	0.0059339	0.017352	0.575135	556	3	0.52808
OXA1L	5	0.36817	0.49379	0.999766	9263	2	0.59806	0.0059395	0.017352	0.575135	557	3	0.59806
ZNF8	5	0.87791	0.87297	1.0	16112	0	0.47078	0.0059562	0.017352	0.575135	558	4	0.47078
USP8	5	0.66448	0.68748	1.0	12846	1	0.41968	0.0059564	0.017352	0.575135	559	3	0.41968
ANO6	5	0.99205	0.99301	1.0	18531	0	0.42022	0.0059721	0.017353	0.575135	560	4	0.42022
GPR182	5	0.98123	0.98336	1.0	18245	0	0.50359	0.0060072	0.017353	0.575135	561	3	0.50359
OR6C74	5	0.95858	0.95773	1.0	17731	0	0.32742	0.0060121	0.017353	0.575135	562	4	0.32742
ELOVL7	5	0.68959	0.70231	1.0	13149	1	0.11387	0.006023	0.017353	0.575135	563	2	0.11387
OR52N2	5	0.5457	0.61768	0.999766	11657	1	0.11527	0.0060548	0.017394	0.575135	564	2	0.11527
STC2	5	0.72045	0.72965	1.0	13520	1	-0.016243	0.0060731	0.017395	0.575135	565	1	-0.016243
BCL2L2-PABPN1	1	0.99392	0.99317	1.0	18580	0	1.5557	0.0060782	0.006827	0.498073	566	1	1.5557
CERK	5	0.912	0.90599	1.0	16749	0	0.60133	0.0060944	0.017443	0.575135	567	4	0.60133
COL12A1	5	0.6769	0.69486	1.0	12991	1	0.35112	0.0061002	0.017443	0.575135	568	3	0.35112
TXNRD2	4	0.84337	0.8341	1.0	15481	0	0.40108	0.0061004	0.019238	0.586028	569	2	0.40108
SLC22A9	5	0.97709	0.97951	1.0	18151	0	0.27765	0.0061047	0.017443	0.575135	570	3	0.27765
CCDC105	5	0.98401	0.98584	1.0	18315	0	0.41362	0.0061194	0.017443	0.575135	571	4	0.41362
AP5B1	5	0.82508	0.81713	1.0	15132	1	0.13697	0.0061214	0.017443	0.575135	572	2	0.13697
BAAT	10	0.33123	0.5418	0.999766	8629	2	0.26696	0.0061277	0.024879	0.670675	573	6	0.26696
OR8G5	5	0.94937	0.94661	1.0	17506	0	0.45533	0.0061478	0.017444	0.575135	574	3	0.45533
SYNE3	5	0.93033	0.92201	1.0	17136	0	0.45408	0.0061555	0.017444	0.575135	575	3	0.45408
LHX4	5	0.91127	0.90433	1.0	16735	0	0.3424	0.0061566	0.017444	0.575135	576	4	0.3424
RXFP1	5	0.85124	0.84735	1.0	15634	0	0.26804	0.0061641	0.017444	0.575135	577	3	0.26804
SOX6	15	0.64517	0.83804	1.0	12625	3	0.21839	0.0061721	0.02988	0.756618	578	8	0.21839
RBFOX1	5	0.8654	0.86254	1.0	15884	0	0.26438	0.0061778	0.017579	0.575135	579	4	0.26438
ZNF578	5	0.8451	0.84208	1.0	15512	0	0.50313	0.0061928	0.01758	0.575135	580	4	0.50313
SIRPD	5	0.98992	0.99096	1.0	18484	0	0.28854	0.0062329	0.017721	0.575135	581	4	0.28854
CXorf56	5	0.63886	0.67201	1.0	12556	1	0.4189	0.0062445	0.017763	0.575135	582	4	0.4189
IKZF4	10	0.32034	0.52805	0.999766	8447	4	0.054264	0.0062565	0.025104	0.674804	583	4	0.054264
TM4SF20	5	0.6052	0.6485	1.0	12233	1	0.080695	0.0062662	0.017763	0.575135	584	1	0.080695
PFKFB1	5	0.73754	0.74627	1.0	13747	1	0.38699	0.0063138	0.017811	0.575135	585	3	0.38699
C19orf54	5	0.46138	0.58198	0.999766	10914	1	0.35204	0.0063261	0.017857	0.575135	586	4	0.35204
TBX4	10	0.30874	0.51652	0.999766	8238	2	0.13232	0.0063366	0.025377	0.681167	587	5	0.13232
SLMAP	5	0.83914	0.83408	1.0	15397	0	-0.083291	0.0063483	0.017893	0.575135	588	2	-0.083291
LILRB5	5	0.66627	0.68816	1.0	12872	1	0.51528	0.0063587	0.017894	0.575135	589	4	0.51528
CYP26B1	10	0.9528	0.95452	1.0	17590	1	0.3358	0.006366	0.025497	0.683401	590	6	0.3358
MRPL33	5	0.88676	0.88278	1.0	16284	0	0.34797	0.0063715	0.017894	0.575135	591	3	0.34797
COL6A2	5	0.81338	0.80974	1.0	14930	1	0.15024	0.0064321	0.01802	0.575135	592	2	0.15024
SUV420H1	5	0.9517	0.94907	1.0	17565	0	0.5184	0.0064338	0.01802	0.575135	593	4	0.5184
CEBPA	5	0.988	0.98936	1.0	18432	0	0.69614	0.0064728	0.018021	0.575135	594	3	0.69614
SNTN	5	0.82775	0.81912	1.0	15186	1	0.43367	0.0064787	0.018021	0.575135	595	3	0.43367
IL18RAP	10	0.96709	0.96469	1.0	17905	1	0.34737	0.0064789	0.026384	0.706165	596	6	0.34737
DEDD	5	0.73978	0.74894	1.0	13775	1	0.20636	0.0065075	0.018065	0.575135	597	2	0.20636
S1PR5	5	0.20529	0.31688	0.924385	6516	1	0.69344	0.0065085	0.018065	0.575135	598	3	0.69344
SLC4A1AP	5	0.28825	0.4114	0.995342	7872	2	0.38045	0.0065204	0.018065	0.575135	599	3	0.38045
SHFM1	5	0.16481	0.28057	0.90614	5854	1	0.64415	0.0065423	0.018121	0.575135	600	3	0.64415
ITGAV	5	0.94412	0.94196	1.0	17396	0	0.54294	0.0065502	0.018121	0.575135	601	3	0.54294
GRAMD3	5	0.97304	0.97415	1.0	18051	0	0.079488	0.0065558	0.018121	0.575135	602	2	0.079488
OR2T3	5	0.62975	0.66865	1.0	12466	1	0.45296	0.0065867	0.018121	0.575135	603	4	0.45296
S100A10	10	0.99796	0.99782	1.0	18701	0	0.41167	0.0065966	0.026486	0.707893	604	6	0.41167
SLC15A4	5	0.86147	0.8598	1.0	15823	0	0.46581	0.0065977	0.018121	0.575135	605	4	0.46581
PAQR4	5	0.92931	0.92059	1.0	17113	0	0.47983	0.0066022	0.018121	0.575135	606	3	0.47983
COL13A1	5	0.39337	0.52115	0.999766	9697	1	0.47701	0.006604	0.018121	0.575135	607	4	0.47701
HTR2B	5	0.80186	0.79831	1.0	14733	1	0.34765	0.0066186	0.018162	0.575468	608	4	0.34765
TMCO3	4	0.99338	0.9945	1.0	18565	0	0.3143	0.0066242	0.021904	0.65374	609	4	0.3143
MATR3	5	0.5726	0.62839	0.99981	11913	1	0.29565	0.0066876	0.018503	0.585284	610	4	0.29565
TRIM69	5	0.0018613	0.0048051	0.278649	323	3	-0.56543	0.0067005	0.018547	0.585664	611	1	-0.56543
C2CD4A	5	0.77278	0.77631	1.0	14255	1	0.48458	0.0067534	0.018634	0.586028	612	4	0.48458
TMEM183A	5	0.6884	0.70165	1.0	13133	1	0.40823	0.0067616	0.018634	0.586028	613	4	0.40823
CDH17	10	0.90457	0.92549	1.0	16607	1	0.32476	0.0067896	0.026703	0.712681	614	5	0.32476
IRS1	5	0.89447	0.88934	1.0	16420	0	0.096313	0.006797	0.018808	0.586028	615	2	0.096313
IFITM2	5	0.9971	0.99769	1.0	18661	0	0.4014	0.006806	0.019002	0.586028	616	4	0.4014
SCYL2	5	0.37062	0.49692	0.999766	9320	1	0.35821	0.0068373	0.019003	0.586028	617	4	0.35821
DNM2	5	0.9978	0.99829	1.0	18693	0	1.0574	0.006849	0.019003	0.586028	618	4	1.0574
GYPA	5	0.9609	0.96004	1.0	17786	0	0.3793	0.0068678	0.01904	0.586028	619	4	0.3793
TAF1D	10	0.72979	0.83946	1.0	13642	2	0.2674	0.0068736	0.026822	0.71483	620	6	0.2674
TMEM223	5	0.93517	0.92856	1.0	17228	0	0.33171	0.0068923	0.01904	0.586028	621	2	0.33171
WNK2	5	0.24096	0.35931	0.960858	7094	1	0.011706	0.0068935	0.01904	0.586028	622	2	0.011706
ATN1	5	0.99287	0.99387	1.0	18551	0	0.4378	0.0069172	0.019091	0.586028	623	3	0.4378
LUZP1	5	0.70189	0.71223	1.0	13283	1	0.18998	0.0069406	0.01914	0.586028	624	2	0.18998
SEPHS2	5	0.30559	0.43069	0.999766	8171	2	0.080744	0.0069417	0.01914	0.586028	625	2	0.080744
SFPQ	5	0.65062	0.67937	1.0	12687	1	0.53364	0.0069502	0.019141	0.586028	626	4	0.53364
PTPN7	5	0.65564	0.68411	1.0	12739	1	0.49132	0.00699	0.019195	0.586028	627	4	0.49132
LRIG2	5	0.99656	0.99723	1.0	18648	0	0.69545	0.007	0.019195	0.586028	628	4	0.69545
JMJD6	5	0.78942	0.79102	1.0	14511	1	0.44638	0.0070145	0.019244	0.586028	629	3	0.44638
ST7L	5	0.7013	0.71089	1.0	13279	1	0.68439	0.0070437	0.019244	0.586028	630	3	0.68439
ORAOV1	5	0.55341	0.62035	0.999766	11724	1	0.56436	0.0070625	0.019244	0.586028	631	3	0.56436
RDH12	5	0.86955	0.86521	1.0	15957	0	0.41089	0.0070638	0.019244	0.586028	632	4	0.41089
CSNK2A2	5	0.95209	0.94979	1.0	17576	0	0.46695	0.0070664	0.019244	0.586028	633	4	0.46695
SPATS2L	5	0.98916	0.99021	1.0	18465	0	0.39479	0.007075	0.019244	0.586028	634	3	0.39479
DPH2	5	0.26538	0.38808	0.980042	7489	1	0.28536	0.0071012	0.021512	0.648769	635	4	0.28536
TMEM79	5	0.99599	0.99667	1.0	18636	0	0.40137	0.0071158	0.021576	0.649665	636	3	0.40137
WDR90	5	0.57639	0.62906	0.99981	11952	1	0.30557	0.0071354	0.021625	0.650099	637	2	0.30557
TAZ	3	0.99286	0.99431	1.0	18550	0	0.79195	0.0071387	0.022753	0.6668	638	3	0.79195
MS4A4A	5	0.88345	0.87854	1.0	16211	0	0.092525	0.0071829	0.021823	0.65374	639	2	0.092525
GNA12	5	0.55914	0.62171	0.999766	11782	1	0.5783	0.0071885	0.021823	0.65374	640	3	0.5783
ACACB	10	0.58637	0.75753	1.0	12050	2	0.18799	0.0072044	0.02799	0.719102	641	4	0.18799
CD8B	5	0.75225	0.75963	1.0	13950	1	-0.043549	0.0072311	0.021873	0.65374	642	1	-0.043549
SDHA	5	0.25685	0.37715	0.973519	7346	1	0.54339	0.0072691	0.02192	0.65374	643	3	0.54339
CCDC7	5	0.76082	0.76571	1.0	14090	1	0.18912	0.0072794	0.022112	0.655332	644	3	0.18912
OR5B17	5	0.62524	0.66328	1.0	12424	1	0.47925	0.0072832	0.022112	0.655332	645	3	0.47925
TUFM	5	0.89252	0.8875	1.0	16380	0	0.66572	0.007284	0.022113	0.655332	646	3	0.66572
KCNQ4	5	0.95807	0.95732	1.0	17714	0	0.41544	0.0072931	0.022113	0.655332	647	4	0.41544
NAT16	10	0.13487	0.29831	0.90625	5127	3	0.32091	0.0072965	0.028066	0.719102	648	6	0.32091
C17orf82	5	0.18856	0.29901	0.90625	6247	2	0.14592	0.0073179	0.02241	0.660996	649	2	0.14592
ALX4	5	0.98482	0.98646	1.0	18338	0	0.32194	0.0073276	0.02241	0.660996	650	3	0.32194
INTS10	5	0.79911	0.79831	1.0	14675	1	0.54009	0.0073331	0.02241	0.660996	651	4	0.54009
CAMK4	5	0.57803	0.62973	0.99981	11966	1	-0.054745	0.0073758	0.02265	0.664968	652	2	-0.054745
SELK	5	0.98874	0.99004	1.0	18451	0	0.40786	0.0073843	0.02265	0.664968	653	4	0.40786
C9orf106	5	0.97639	0.97879	1.0	18131	0	0.29667	0.0074324	0.022899	0.6668	654	3	0.29667
OR51M1	5	0.35109	0.48045	0.999766	8950	1	0.21007	0.0074374	0.022899	0.6668	655	2	0.21007
OR2M2	5	0.8823	0.87854	1.0	16191	0	0.45158	0.0074579	0.022944	0.6668	656	3	0.45158
CTAGE5	5	0.99037	0.99173	1.0	18491	0	0.48646	0.0074687	0.022999	0.6668	657	4	0.48646
ATRX	5	0.93634	0.93072	1.0	17245	0	0.47315	0.0074818	0.023053	0.6668	658	4	0.47315
ZNF177	10	0.010336	0.02786	0.488273	858	4	0.18793	0.0074936	0.028596	0.727053	659	6	0.18793
SLC2A10	5	0.94626	0.94433	1.0	17439	0	0.33487	0.007506	0.023316	0.6668	660	4	0.33487
KLF16	5	0.86642	0.86359	1.0	15903	0	0.24979	0.0075205	0.023379	0.6668	661	3	0.24979
GIPR	5	0.97634	0.97879	1.0	18129	0	0.50525	0.0075289	0.023379	0.6668	662	4	0.50525
NDUFAF4	5	0.98496	0.9867	1.0	18344	0	0.4933	0.0075338	0.02338	0.6668	663	3	0.4933
DNAJC21	5	0.10344	0.193	0.876921	4164	3	-0.31683	0.0075687	0.023487	0.6668	664	1	-0.31683
CNNM2	5	0.99745	0.99796	1.0	18678	0	0.53161	0.0075897	0.023488	0.6668	665	4	0.53161
MRPL21	5	0.37257	0.499	0.999766	9348	1	0.45889	0.0076299	0.023539	0.6668	666	3	0.45889
HRASLS2	5	0.98371	0.98549	1.0	18309	0	0.37909	0.0076436	0.023646	0.6668	667	3	0.37909
GRPEL1	5	0.30697	0.43289	0.999766	8200	1	0.51285	0.0076497	0.023646	0.6668	668	3	0.51285
LLPH	5	0.97153	0.97244	1.0	18013	0	0.45749	0.0076537	0.023646	0.6668	669	4	0.45749
ADGB	5	0.88392	0.87901	1.0	16222	0	0.28461	0.0076651	0.023646	0.6668	670	4	0.28461
TMEM257	5	0.48021	0.59285	0.999766	11104	1	0.46154	0.0076893	0.023646	0.6668	671	3	0.46154
OR8U1	5	0.82505	0.81713	1.0	15131	1	0.34391	0.0077248	0.023646	0.6668	672	3	0.34391
TRMT1L	5	0.44461	0.56727	0.999766	10601	1	-0.11697	0.0077401	0.023646	0.6668	673	2	-0.11697
ADCY2	5	0.31	0.43646	0.999766	8257	1	-0.06747	0.0077615	0.02393	0.6668	674	1	-0.06747
BCOR	5	0.84035	0.8347	1.0	15421	0	0.4471	0.0077661	0.02393	0.6668	675	4	0.4471
RLTPR	10	0.98282	0.98163	1.0	18284	0	0.11354	0.0077826	0.029318	0.744401	676	5	0.11354
OR52I2	5	0.63931	0.67201	1.0	12562	1	0.33566	0.0077978	0.02393	0.6668	677	4	0.33566
FAH	5	0.57771	0.62973	0.99981	11962	1	0.4238	0.0078	0.02393	0.6668	678	3	0.4238
TMEM200B	10	0.59828	0.76746	1.0	12167	3	0.34385	0.0078065	0.029361	0.744478	679	7	0.34385
THRA	5	0.86834	0.86359	1.0	15938	0	0.38496	0.0078172	0.023983	0.6668	680	4	0.38496
RYBP	5	0.45073	0.57217	0.999766	10718	2	0.64337	0.0078334	0.023984	0.6668	681	3	0.64337
OR6C6	5	0.94092	0.93755	1.0	17331	0	0.45243	0.0078474	0.024035	0.6668	682	3	0.45243
PHB2	5	0.26109	0.38178	0.976342	7431	1	0.39377	0.0078579	0.024036	0.6668	683	4	0.39377
PYROXD1	5	0.99729	0.99786	1.0	18675	0	0.38001	0.0078644	0.024036	0.6668	684	4	0.38001
CHRDL1	5	0.97882	0.98081	1.0	18189	0	0.741	0.0078669	0.024096	0.6668	685	3	0.741
DLG5	5	0.9541	0.95244	1.0	17613	0	0.31233	0.0078781	0.024096	0.6668	686	2	0.31233
NDUFA3	5	0.32214	0.44901	0.999766	8473	1	0.39164	0.0078833	0.024096	0.6668	687	4	0.39164
WDR41	5	0.076131	0.14984	0.829391	3373	1	0.5041	0.0078915	0.024096	0.6668	688	3	0.5041
ARIH2OS	5	0.92565	0.91735	1.0	17033	0	0.50333	0.0078992	0.024097	0.6668	689	4	0.50333
DESI1	5	0.92924	0.92023	1.0	17111	0	0.27036	0.007909	0.024097	0.6668	690	4	0.27036
LIMD2	5	0.99299	0.99395	1.0	18558	0	0.36907	0.0079146	0.024097	0.6668	691	4	0.36907
CSNK1G3	5	0.99088	0.99209	1.0	18499	0	0.29454	0.0079202	0.024097	0.6668	692	4	0.29454
TMEM43	5	0.63398	0.67001	1.0	12508	1	0.21789	0.0079244	0.024097	0.6668	693	2	0.21789
C20orf112	5	0.34302	0.47332	0.999766	8823	1	0.61166	0.00793	0.024307	0.66841	694	4	0.61166
IGSF10	5	0.55397	0.62035	0.999766	11728	1	0.23676	0.0079544	0.024307	0.66841	695	3	0.23676
DHX38	5	0.97792	0.98022	1.0	18171	0	0.4952	0.0079861	0.024628	0.66841	696	4	0.4952
TMEM136	5	0.56826	0.62577	0.99981	11864	1	0.5019	0.0080026	0.024628	0.66841	697	3	0.5019
RABGAP1L	5	0.98994	0.99096	1.0	18486	0	0.68455	0.0080174	0.024628	0.66841	698	3	0.68455
TLCD1	5	0.33505	0.46632	0.999766	8679	1	0.4717	0.0080199	0.024628	0.66841	699	4	0.4717
CST1	5	0.2353	0.35348	0.956443	7000	2	-0.14419	0.0080507	0.024628	0.66841	700	1	-0.14419
C10orf54	5	0.36427	0.49123	0.999766	9180	1	0.3327	0.0080536	0.024628	0.66841	701	3	0.3327
OR4K17	5	0.86069	0.85923	1.0	15813	0	0.40983	0.0080607	0.024688	0.66841	702	3	0.40983
HAUS5	5	0.62953	0.66796	1.0	12464	1	0.77822	0.0080637	0.024688	0.66841	703	4	0.77822
EFHB	5	0.46418	0.58472	0.999766	10971	1	0.6183	0.0080692	0.024688	0.66841	704	3	0.6183
BAGE3	2	0.47743	0.47404	0.999766	11078	1	0.30683	0.0080846	0.015799	0.553119	705	1	0.30683
OR52E4	5	0.77374	0.77696	1.0	14277	1	0.26458	0.0080952	0.024689	0.66841	706	4	0.26458
HIC2	10	0.12016	0.27195	0.90572	4688	4	-0.03582	0.0080969	0.029932	0.756933	707	4	-0.03582
FUCA1	5	0.09145	0.17071	0.852832	3795	3	-0.25465	0.0080989	0.024689	0.66841	708	2	-0.25465
OR2AK2	5	0.93801	0.93409	1.0	17281	0	0.34134	0.0081006	0.024689	0.66841	709	4	0.34134
TRPC7	5	0.98731	0.98908	1.0	18409	0	0.48058	0.0081134	0.024746	0.669001	710	4	0.48058
FAM197Y1	5	0.96429	0.96474	1.0	17840	0	0.313	0.0081244	0.024871	0.670675	711	3	0.313
NDUFB9	5	0.94632	0.94458	1.0	17441	0	0.097966	0.0081421	0.025077	0.674804	712	2	0.097966
NPVF	5	0.9865	0.98858	1.0	18390	0	0.19733	0.0081953	0.027394	0.719102	713	3	0.19733
KCNE3	10	0.78218	0.86803	1.0	14402	1	0.033689	0.0082339	0.030806	0.764921	714	4	0.033689
CLDN16	5	0.81359	0.80974	1.0	14932	1	0.50901	0.0082367	0.027452	0.719102	715	4	0.50901
C3orf18	5	0.51306	0.60696	0.999766	11364	1	0.3622	0.0082917	0.027513	0.719102	716	3	0.3622
GALNT10	5	0.67777	0.69486	1.0	13006	1	0.44374	0.0082966	0.027514	0.719102	717	3	0.44374
GPR18	5	0.99397	0.99484	1.0	18582	0	0.34228	0.008299	0.027514	0.719102	718	4	0.34228
LUZP4	5	0.88815	0.8842	1.0	16308	0	0.28513	0.0083302	0.027562	0.719102	719	4	0.28513
AEN	5	0.64985	0.67871	1.0	12677	1	0.52325	0.0083399	0.027562	0.719102	720	3	0.52325
COL9A2	10	0.87437	0.91561	1.0	16050	1	0.22109	0.0083605	0.030848	0.764921	721	6	0.22109
KLF3	5	0.45356	0.57499	0.999766	10768	1	-0.0087885	0.008373	0.027669	0.719102	722	2	-0.0087885
DPPA4	5	0.22972	0.34657	0.951734	6916	2	-0.02513	0.0083881	0.02767	0.719102	723	1	-0.02513
SCN2B	5	0.99778	0.99825	1.0	18691	0	0.40339	0.0083884	0.02767	0.719102	724	4	0.40339
ZNF256	5	0.99665	0.99732	1.0	18650	0	0.35693	0.0084205	0.027913	0.719102	725	4	0.35693
DLGAP1	10	0.60817	0.77578	1.0	12258	3	0.081253	0.0084212	0.030998	0.764921	726	3	0.081253
SMG1	5	0.14352	0.25555	0.90572	5370	2	-0.24782	0.0084259	0.027913	0.719102	727	2	-0.24782
ARSK	5	0.54516	0.61768	0.999766	11652	1	0.34016	0.0084363	0.027913	0.719102	728	3	0.34016
KCNH2	10	0.81276	0.88442	1.0	14917	2	0.31526	0.0084619	0.030999	0.764921	729	6	0.31526
MRPL9	5	0.72962	0.73832	1.0	13640	1	0.47872	0.0084967	0.027914	0.719102	730	4	0.47872
HARS	5	0.4036	0.52941	0.999766	9857	1	0.3475	0.0085326	0.027914	0.719102	731	3	0.3475
AMBN	5	0.1234	0.22686	0.895657	4783	1	0.1359	0.0085696	0.027966	0.719102	732	2	0.1359
TMEM211	5	0.56077	0.62237	0.999766	11799	1	0.42153	0.0085749	0.027966	0.719102	733	4	0.42153
NCMAP	5	0.72628	0.73632	1.0	13599	1	-0.15106	0.0085808	0.027966	0.719102	734	2	-0.15106
IFIT1B	5	0.20915	0.32215	0.926848	6583	1	1.0382	0.0085856	0.027966	0.719102	735	3	1.0382
OR13F1	5	0.97025	0.9706	1.0	17984	0	0.45144	0.008603	0.027966	0.719102	736	3	0.45144
ATP2B3	5	0.35034	0.48045	0.999766	8939	1	-0.19578	0.0086392	0.027966	0.719102	737	2	-0.19578
CDKL2	5	0.36552	0.49188	0.999766	9211	1	0.28492	0.0086606	0.028023	0.719102	738	2	0.28492
COL14A1	5	0.31519	0.44136	0.999766	8355	2	-0.11192	0.008666	0.028023	0.719102	739	2	-0.11192
HMX3	5	0.56684	0.6251	0.99981	11845	1	0.57655	0.008667	0.028023	0.719102	740	3	0.57655
ZC4H2	5	0.1348	0.24093	0.895657	5124	2	0.060486	0.0086771	0.028024	0.719102	741	1	0.060486
SDR39U1	5	0.8865	0.88232	1.0	16277	0	0.54105	0.0087027	0.028077	0.719102	742	3	0.54105
CLEC17A	5	0.90553	0.89762	1.0	16623	0	0.35657	0.0087198	0.02813	0.719102	743	4	0.35657
TMPRSS11D	5	0.83994	0.8347	1.0	15409	0	0.37023	0.0087265	0.02813	0.719102	744	4	0.37023
TGIF2LX	5	0.9737	0.97482	1.0	18065	0	0.26401	0.0087584	0.028411	0.724765	745	4	0.26401
ATP13A1	5	0.38364	0.5112	0.999766	9534	2	0.27053	0.0087735	0.028467	0.724765	746	3	0.27053
HHLA2	5	0.85917	0.85868	1.0	15794	0	0.26983	0.0088115	0.028468	0.724765	747	3	0.26983
GSDMC	5	0.98708	0.98894	1.0	18402	0	0.3384	0.0088262	0.030721	0.764921	748	4	0.3384
MRPL14	5	0.23577	0.35348	0.956443	7006	2	0.032267	0.0088278	0.030721	0.764921	749	2	0.032267
ADRB2	5	0.50788	0.60563	0.999766	11320	1	0.40577	0.008868	0.030789	0.764921	750	3	0.40577
TYMS	4	0.98965	0.9914	1.0	18475	0	0.66946	0.0088847	0.033345	0.785079	751	3	0.66946
ARMCX5	5	0.92629	0.9181	1.0	17045	0	0.30243	0.0088873	0.030789	0.764921	752	3	0.30243
STRADA	5	0.32129	0.44842	0.999766	8458	2	-0.13549	0.0088929	0.030789	0.764921	753	2	-0.13549
ASPRV1	5	0.7968	0.797	1.0	14634	1	0.19194	0.008918	0.030905	0.764921	754	3	0.19194
DUSP9	10	0.98161	0.98117	1.0	18256	0	0.22999	0.0089449	0.031909	0.767656	755	7	0.22999
OR2T12	5	0.97528	0.97731	1.0	18100	0	0.29772	0.0089507	0.031114	0.764921	756	4	0.29772
PRPF18	5	0.65037	0.67937	1.0	12683	1	0.22744	0.0089645	0.031114	0.764921	757	4	0.22744
TMEM179	5	0.70544	0.71363	1.0	13332	1	0.5989	0.0089661	0.031114	0.764921	758	4	0.5989
GRID1	5	0.16409	0.2793	0.90614	5842	1	0.41618	0.0089691	0.031115	0.764921	759	4	0.41618
REL	5	0.65731	0.68477	1.0	12756	1	0.4968	0.0089963	0.031174	0.764921	760	3	0.4968
ITGAM	5	0.74598	0.75557	1.0	13866	1	0.29177	0.0089964	0.031174	0.764921	761	3	0.29177
LSMEM1	5	0.38654	0.5112	0.999766	9596	1	0.40839	0.0090043	0.031174	0.764921	762	4	0.40839
ATP2B4	5	0.34375	0.47396	0.999766	8838	1	0.38468	0.0090143	0.031174	0.764921	763	3	0.38468
OR7G1	5	0.13486	0.24093	0.895657	5126	1	0.60026	0.0090182	0.031174	0.764921	764	3	0.60026
TRPM4	5	0.17255	0.28706	0.90625	6000	2	0.055463	0.0090292	0.031175	0.764921	765	2	0.055463
BACH2	5	0.9794	0.98125	1.0	18206	0	0.32719	0.0090396	0.031175	0.764921	766	4	0.32719
VARS2	5	0.97659	0.97903	1.0	18139	0	0.4081	0.0090473	0.031175	0.764921	767	4	0.4081
ROR1	5	0.94995	0.94687	1.0	17519	0	0.42655	0.0090625	0.031309	0.764921	768	3	0.42655
KCNK3	5	0.10725	0.19768	0.876921	4273	2	0.38452	0.0090646	0.031309	0.764921	769	3	0.38452
RGS19	5	0.4463	0.56795	0.999766	10638	2	-0.1037	0.009084	0.031369	0.764921	770	2	-0.1037
NCOR2	10	0.23577	0.42668	0.999766	7005	2	0.31604	0.0090993	0.032235	0.774512	771	5	0.31604
POGK	5	0.86071	0.85923	1.0	15814	0	0.73182	0.009106	0.03137	0.764921	772	3	0.73182
MRGPRX1	5	0.1482	0.26119	0.90572	5490	2	-0.16566	0.0091106	0.03137	0.764921	773	2	-0.16566
LZTS2	10	0.96287	0.96258	1.0	17812	1	0.33919	0.0091269	0.033068	0.785079	774	5	0.33919
TXNDC16	5	0.36346	0.49123	0.999766	9166	1	0.50951	0.0091479	0.031436	0.764921	775	3	0.50951
ARAP1	10	0.2812	0.48168	0.999766	7746	2	0.28127	0.0091667	0.033187	0.785079	776	6	0.28127
ITIH6	5	0.97762	0.97987	1.0	18161	0	0.25793	0.0091834	0.031502	0.764921	777	4	0.25793
GPR62	5	0.42504	0.54629	0.999766	10241	1	0.35842	0.0092068	0.031566	0.764921	778	4	0.35842
CCZ1	5	0.4555	0.57644	0.999766	10808	2	0.12433	0.0092069	0.031566	0.764921	779	1	0.12433
NAALADL2	5	0.37388	0.49983	0.999766	9363	2	-0.12144	0.0092551	0.031635	0.764921	780	1	-0.12144
HBZ	5	0.98182	0.98394	1.0	18265	0	0.54019	0.0092564	0.031635	0.764921	781	3	0.54019
CD276	5	0.99568	0.9964	1.0	18625	0	0.51554	0.0092692	0.031701	0.764921	782	4	0.51554
C13orf35	5	0.10313	0.19265	0.876921	4152	1	0.025823	0.0092771	0.031755	0.764921	783	2	0.025823
FAM213B	5	0.7071	0.7143	1.0	13355	1	0.4286	0.0093334	0.034	0.785079	784	4	0.4286
ATP1A4	10	0.3501	0.55523	0.999766	8933	2	0.12391	0.0093667	0.033395	0.785079	785	4	0.12391
EIF3K	5	0.98518	0.98705	1.0	18356	0	0.65137	0.0094046	0.034259	0.785079	786	4	0.65137
TMEM190	5	0.99699	0.99762	1.0	18659	0	0.63507	0.0094125	0.034259	0.785079	787	4	0.63507
OR52N4	5	0.98666	0.98858	1.0	18392	0	0.42829	0.0094458	0.034259	0.785079	788	4	0.42829
ATP5E	5	0.98161	0.98374	1.0	18255	0	0.12203	0.0094477	0.034259	0.785079	789	1	0.12203
PGAM1	5	0.31758	0.44194	0.999766	8394	1	0.40059	0.0094958	0.03433	0.785079	790	3	0.40059
PER3	5	0.94258	0.94006	1.0	17368	0	0.4557	0.0094998	0.03433	0.785079	791	4	0.4557
KIAA1328	5	0.08208	0.15655	0.829391	3539	1	0.34934	0.0095349	0.03433	0.785079	792	4	0.34934
C9orf40	5	0.38745	0.51188	0.999766	9611	2	0.060944	0.0095439	0.03433	0.785079	793	1	0.060944
OR10A3	5	0.95622	0.95471	1.0	17668	0	0.46521	0.0095616	0.03433	0.785079	794	3	0.46521
ITGA9	5	0.66373	0.68748	1.0	12836	1	0.62379	0.0095899	0.034385	0.785079	795	4	0.62379
PIK3R2	10	0.13717	0.30753	0.913869	5197	4	0.39599	0.0096398	0.033865	0.785079	796	6	0.39599
ZBTB11	5	0.066851	0.13282	0.81486	3088	1	-0.021783	0.0096402	0.034456	0.785079	797	2	-0.021783
SLC25A42	5	0.50753	0.60563	0.999766	11316	1	0.35771	0.0096406	0.034456	0.785079	798	3	0.35771
KCNK17	5	0.88829	0.8842	1.0	16310	0	0.63548	0.009668	0.034456	0.785079	799	3	0.63548
NRCAM	5	0.67214	0.69354	1.0	12935	1	0.44548	0.0096795	0.034518	0.785079	800	4	0.44548
P2RY4	5	0.63914	0.67201	1.0	12559	1	0.5923	0.0096802	0.034518	0.785079	801	3	0.5923
C1orf63	5	0.24476	0.36242	0.963007	7150	1	0.34093	0.0096811	0.034518	0.785079	802	4	0.34093
DACH1	5	0.44416	0.56727	0.999766	10587	1	0.30076	0.0096827	0.034518	0.785079	803	4	0.30076
SERPINA3	10	0.013337	0.033421	0.523022	1043	6	-0.45469	0.0097077	0.034104	0.785079	804	2	-0.45469
ACTR1B	5	0.88047	0.87653	1.0	16150	0	0.35661	0.0097086	0.036723	0.785079	805	4	0.35661
PCDH10	10	0.88969	0.92043	1.0	16333	1	0.23068	0.0097227	0.034166	0.785079	806	5	0.23068
MPP4	5	0.84437	0.8415	1.0	15498	0	0.53715	0.0097446	0.039055	0.785079	807	3	0.53715
PHLDB3	5	0.90377	0.89589	1.0	16595	0	0.5232	0.0097621	0.039055	0.785079	808	4	0.5232
TBL1X	5	0.95318	0.95149	1.0	17595	0	0.49776	0.0097727	0.039055	0.785079	809	3	0.49776
WNT1	10	0.24649	0.43843	0.999766	7176	4	0.16276	0.0097762	0.034271	0.785079	810	4	0.16276
PRKAB1	5	0.94829	0.94634	1.0	17476	0	0.19297	0.0097846	0.039055	0.785079	811	2	0.19297
ZNF410	5	0.97897	0.98092	1.0	18195	0	0.41403	0.0097881	0.039055	0.785079	812	4	0.41403
HIRIP3	5	0.97395	0.9751	1.0	18071	0	0.49189	0.0097906	0.039055	0.785079	813	4	0.49189
GRHL2	5	0.99508	0.99571	1.0	18608	0	0.36276	0.0098142	0.039112	0.785079	814	4	0.36276
MB21D1	5	0.4784	0.59084	0.999766	11086	1	0.48065	0.0098317	0.039112	0.785079	815	3	0.48065
C16orf87	5	0.11832	0.22082	0.895657	4619	2	-0.34688	0.0098327	0.039112	0.785079	816	2	-0.34688
LIN54	10	0.52703	0.71581	1.0	11492	1	0.28551	0.0098372	0.034525	0.785079	817	5	0.28551
LMBR1	5	0.99743	0.99796	1.0	18677	0	0.53519	0.0098523	0.039112	0.785079	818	4	0.53519
TTC28	5	0.05264	0.11108	0.7896	2643	2	0.34006	0.0098733	0.039112	0.785079	819	3	0.34006
LANCL3	5	0.97846	0.98068	1.0	18177	0	0.38153	0.0099401	0.039112	0.785079	820	4	0.38153
DPEP2	10	0.23729	0.42892	0.999766	7030	3	-0.070253	0.0099962	0.03501	0.785079	821	2	-0.070253
EPT1	5	0.026563	0.059917	0.650744	1736	1	-0.13915	0.010011	0.039393	0.785079	822	2	-0.13915
TMX4	5	0.89379	0.8889	1.0	16407	0	0.18392	0.010025	0.039465	0.785079	823	1	0.18392
ENTHD1	5	0.36454	0.49123	0.999766	9189	1	0.42665	0.010036	0.039535	0.785079	824	3	0.42665
GGNBP2	5	0.71789	0.72563	1.0	13486	1	0.2388	0.010045	0.039535	0.785079	825	3	0.2388
TMEM25	5	0.72321	0.73097	1.0	13565	1	0.38324	0.010058	0.039535	0.785079	826	4	0.38324
SORD	5	0.48471	0.59421	0.999766	11130	1	0.29402	0.010062	0.039535	0.785079	827	3	0.29402
DMBT1	5	0.86829	0.86359	1.0	15936	0	0.2217	0.010073	0.039535	0.785079	828	3	0.2217
LIMK1	10	0.19347	0.37276	0.973519	6328	2	-0.029371	0.010095	0.035195	0.785079	829	4	-0.029371
GPR87	5	0.43417	0.55684	0.999766	10405	1	0.77675	0.010126	0.039677	0.785079	830	4	0.77675
SUCO	5	0.812	0.80837	1.0	14901	1	0.5103	0.010131	0.039677	0.785079	831	4	0.5103
SFXN2	5	0.13895	0.25145	0.90572	5252	3	-0.28944	0.01017	0.039678	0.785079	832	2	-0.28944
NKX2-4	5	0.99534	0.99597	1.0	18616	0	0.40489	0.010215	0.039678	0.785079	833	4	0.40489
SLC35F2	5	0.77352	0.77696	1.0	14273	1	0.39699	0.01025	0.039736	0.785079	834	4	0.39699
TMEM92	5	0.96943	0.9693	1.0	17964	0	0.56666	0.010275	0.039814	0.785079	835	3	0.56666
PLA2G2A	5	0.92336	0.91735	1.0	16976	0	0.3462	0.010282	0.039814	0.785079	836	4	0.3462
PLLP	5	0.31657	0.44194	0.999766	8377	2	0.47042	0.010341	0.039814	0.785079	837	3	0.47042
MTIF3	5	0.92277	0.91735	1.0	16967	0	0.47869	0.010344	0.039814	0.785079	838	4	0.47869
ADM	5	0.79636	0.79633	1.0	14628	1	0.45638	0.010349	0.039814	0.785079	839	3	0.45638
ZNF33A	5	0.97129	0.97201	1.0	18006	0	0.45118	0.010382	0.03988	0.785079	840	4	0.45118
SNW1	10	0.094356	0.21622	0.894624	3877	3	-0.080369	0.010385	0.035525	0.785079	841	4	-0.080369
HSPA9	5	0.060699	0.12345	0.796979	2917	3	-0.9705	0.01041	0.039881	0.785079	842	1	-0.9705
KLF11	5	0.81446	0.81043	1.0	14951	1	0.31816	0.010445	0.039941	0.785079	843	4	0.31816
FANCB	5	0.80525	0.80233	1.0	14787	1	0.18732	0.010452	0.039941	0.785079	844	2	0.18732
LOC149373	5	0.40048	0.52736	0.999766	9802	2	-0.05044	0.010458	0.039941	0.785079	845	1	-0.05044
SLC9A2	5	0.88649	0.88232	1.0	16276	0	0.49629	0.010469	0.039941	0.785079	846	3	0.49629
PNMA1	5	0.60217	0.64381	1.0	12203	1	0.053286	0.010481	0.039941	0.785079	847	2	0.053286
CYP3A43	5	0.98449	0.98621	1.0	18327	0	0.50652	0.010484	0.039941	0.785079	848	4	0.50652
KMT2E	5	0.072482	0.14419	0.829391	3248	1	0.38021	0.01051	0.039941	0.785079	849	4	0.38021
CXCL9	5	0.77148	0.775	1.0	14232	1	0.37998	0.010522	0.039942	0.785079	850	3	0.37998
C11orf95	5	0.28958	0.41343	0.99604	7892	1	0.20637	0.010554	0.039942	0.785079	851	4	0.20637
FNDC9	5	0.95091	0.9481	1.0	17545	0	0.50968	0.010555	0.039942	0.785079	852	3	0.50968
GPR55	5	0.99602	0.9967	1.0	18638	0	0.38074	0.010563	0.039942	0.785079	853	4	0.38074
SLC22A12	5	0.90619	0.89805	1.0	16632	0	0.21396	0.010603	0.040217	0.785079	854	3	0.21396
C12orf73	10	0.13708	0.30707	0.91365	5194	4	-0.19034	0.010606	0.035939	0.785079	855	4	-0.19034
ACRBP	5	0.60418	0.64517	1.0	12224	1	0.29102	0.010608	0.040217	0.785079	856	4	0.29102
SLC9A8	5	0.99583	0.99648	1.0	18628	0	0.357	0.010611	0.040217	0.785079	857	4	0.357
WDR73	5	0.98553	0.98754	1.0	18367	0	0.38811	0.010628	0.040217	0.785079	858	4	0.38811
GPR25	5	0.98818	0.98951	1.0	18437	0	0.52195	0.010634	0.040217	0.785079	859	4	0.52195
PPTC7	5	0.40469	0.53077	0.999766	9874	1	0.46609	0.010635	0.040217	0.785079	860	4	0.46609
TM6SF1	5	0.92529	0.91735	1.0	17027	0	0.41677	0.010657	0.040217	0.785079	861	3	0.41677
WDR62	5	0.32879	0.45435	0.999766	8595	2	0.49908	0.010662	0.040217	0.785079	862	3	0.49908
THSD1	5	0.68337	0.69749	1.0	13075	1	0.40159	0.010668	0.0403	0.785079	863	4	0.40159
SLC22A2	5	0.99297	0.99395	1.0	18557	0	0.4806	0.010698	0.040381	0.785079	864	4	0.4806
SLC25A29	5	0.97076	0.97143	1.0	17997	0	0.43009	0.010724	0.040381	0.785079	865	4	0.43009
MUC13	10	0.97137	0.96931	1.0	18008	0	0.35872	0.010727	0.036062	0.785079	866	6	0.35872
KRTAP13-2	5	0.017318	0.035165	0.530697	1258	2	0.62215	0.010749	0.040381	0.785079	867	3	0.62215
RBPJ	5	0.39223	0.52035	0.999766	9676	1	0.29483	0.010783	0.040692	0.785079	868	4	0.29483
RNF4	5	0.73911	0.74827	1.0	13764	1	-0.1063	0.010795	0.040692	0.785079	869	1	-0.1063
FAM19A4	5	0.63852	0.67201	1.0	12552	1	0.36761	0.010804	0.040692	0.785079	870	3	0.36761
LOC643355	5	0.83513	0.83155	1.0	15327	0	0.26526	0.010806	0.040692	0.785079	871	4	0.26526
UPF2	5	0.75439	0.76294	1.0	13980	1	0.41602	0.010843	0.041057	0.785079	872	3	0.41602
MLNR	5	0.92578	0.91735	1.0	17039	0	0.29861	0.010847	0.041057	0.785079	873	3	0.29861
ZBTB38	10	0.1781	0.35408	0.957253	6083	3	0.3284	0.010864	0.036197	0.785079	874	6	0.3284
ARHGEF12	5	0.27176	0.3933	0.980271	7594	2	-0.17702	0.010883	0.041116	0.785079	875	2	-0.17702
FAM132B	5	0.34641	0.47583	0.999766	8874	2	0.010175	0.010891	0.041116	0.785079	876	2	0.010175
PLEKHG4	10	0.87337	0.91538	1.0	16029	1	0.20124	0.010903	0.036272	0.785079	877	6	0.20124
GPR146	10	0.30507	0.51275	0.999766	8162	4	-0.067042	0.01092	0.036272	0.785079	878	3	-0.067042
GSTA1	5	0.64096	0.67331	1.0	12580	1	0.28908	0.010925	0.041187	0.785079	879	3	0.28908
EFNA1	5	0.98878	0.99004	1.0	18452	0	0.3657	0.010937	0.041187	0.785079	880	4	0.3657
UBALD2	5	0.2342	0.35248	0.956443	6983	2	0.20403	0.010939	0.041187	0.785079	881	2	0.20403
FAM26F	5	0.34052	0.47206	0.999766	8779	1	0.20469	0.010949	0.041187	0.785079	882	3	0.20469
GPR15	5	0.98038	0.98201	1.0	18231	0	0.15586	0.010961	0.041188	0.785079	883	2	0.15586
ZNF334	5	0.98872	0.99004	1.0	18449	0	0.50724	0.010985	0.041188	0.785079	884	4	0.50724
JAM3	5	0.58487	0.63501	0.99981	12034	1	0.14974	0.010987	0.041188	0.785079	885	2	0.14974
HOXB4	5	0.99733	0.9979	1.0	18676	0	0.29868	0.010992	0.041188	0.785079	886	4	0.29868
TEKT4	5	0.94943	0.94661	1.0	17508	0	0.45595	0.010997	0.041188	0.785079	887	3	0.45595
RAB6B	5	0.23641	0.35348	0.956443	7016	2	0.25042	0.011021	0.041256	0.785079	888	3	0.25042
TBCK	5	0.94696	0.94506	1.0	17448	0	0.31775	0.011034	0.041256	0.785079	889	4	0.31775
HIST1H2BM	5	0.42404	0.54483	0.999766	10222	1	0.23038	0.011035	0.041256	0.785079	890	1	0.23038
SAYSD1	5	0.68569	0.6996	1.0	13108	1	0.37791	0.01105	0.041256	0.785079	891	4	0.37791
FTHL17	5	0.99467	0.9953	1.0	18600	0	0.49424	0.011051	0.041256	0.785079	892	3	0.49424
ZNF273	10	0.89778	0.92284	1.0	16490	1	0.24458	0.011057	0.036843	0.785079	893	5	0.24458
SLCO5A1	10	0.99578	0.99498	1.0	18627	0	0.38557	0.011082	0.036908	0.785079	894	6	0.38557
TM2D1	5	0.33807	0.46959	0.999766	8739	2	-0.10714	0.011117	0.041257	0.785079	895	2	-0.10714
DTYMK	5	0.36979	0.49627	0.999766	9303	1	0.49181	0.011131	0.041257	0.785079	896	4	0.49181
CAMK1G	10	0.91972	0.93332	1.0	16890	1	0.23873	0.011147	0.036981	0.785079	897	5	0.23873
ZNF189	5	0.051048	0.1059	0.775141	2574	2	0.060239	0.01118	0.041547	0.785079	898	2	0.060239
CEP70	5	0.7723	0.775	1.0	14250	1	0.24187	0.011184	0.041547	0.785079	899	3	0.24187
BCL2	5	0.03707	0.081933	0.726494	2135	2	0.70479	0.011203	0.041766	0.785079	900	3	0.70479
SDK1	5	0.82103	0.81377	1.0	15056	1	0.74455	0.01124	0.041985	0.785079	901	4	0.74455
CPNE9	5	0.73308	0.74166	1.0	13687	1	0.39172	0.011254	0.041985	0.785079	902	4	0.39172
FAM26E	5	0.99509	0.99574	1.0	18610	0	0.48361	0.01127	0.041985	0.785079	903	4	0.48361
SCIMP	5	0.12932	0.23537	0.895657	4971	3	-0.22948	0.011276	0.041986	0.785079	904	2	-0.22948
STOX1	5	0.98285	0.98513	1.0	18286	0	0.47462	0.011287	0.041986	0.785079	905	4	0.47462
AXL	5	0.44577	0.56795	0.999766	10624	1	0.16819	0.011324	0.042052	0.785079	906	2	0.16819
SIRT2	5	0.74663	0.75557	1.0	13880	1	0.37199	0.011326	0.042052	0.785079	907	4	0.37199
CCDC121	5	0.88855	0.8842	1.0	16316	0	0.062157	0.01136	0.04219	0.785079	908	2	0.062157
EVC2	5	0.65204	0.68005	1.0	12704	1	-0.061609	0.011372	0.042191	0.785079	909	1	-0.061609
MAPK9	5	0.53743	0.61562	0.999766	11592	1	0.39232	0.011388	0.042262	0.785079	910	3	0.39232
DCAF12L1	5	0.38814	0.51337	0.999766	9623	1	0.3388	0.011439	0.042263	0.785079	911	4	0.3388
METTL2B	7	0.95349	0.95124	1.0	17601	0	0.35232	0.011457	0.040457	0.785079	912	5	0.35232
BZRAP1	5	0.20714	0.31894	0.926789	6551	2	0.57969	0.011467	0.042339	0.785079	913	3	0.57969
C1orf185	5	0.19742	0.3053	0.912129	6388	1	0.0010209	0.011468	0.042339	0.785079	914	2	0.0010209
SMOX	5	0.9935	0.99439	1.0	18566	0	0.34067	0.011477	0.042339	0.785079	915	4	0.34067
IGSF5	5	0.94135	0.93843	1.0	17343	0	0.39144	0.011484	0.042339	0.785079	916	4	0.39144
CCL19	5	0.75706	0.76571	1.0	14033	1	0.049583	0.011494	0.042339	0.785079	917	2	0.049583
KLF2	5	0.73974	0.74894	1.0	13774	1	0.58231	0.011517	0.042339	0.785079	918	4	0.58231
PTGES3L	3	0.85893	0.85716	1.0	15787	0	0.050923	0.011525	0.031507	0.764921	919	1	0.050923
IFT46	5	0.92303	0.91735	1.0	16973	0	0.41445	0.011549	0.042339	0.785079	920	3	0.41445
RSG1	5	0.6631	0.68748	1.0	12827	1	0.022874	0.011564	0.04256	0.785079	921	2	0.022874
ARHGEF1	10	0.99776	0.99756	1.0	18689	0	0.42861	0.011576	0.042226	0.785079	922	6	0.42861
OVOL2	5	0.8929	0.88798	1.0	16386	0	0.28287	0.011592	0.04256	0.785079	923	4	0.28287
SLC6A19	5	0.064573	0.12913	0.805207	3027	2	0.34013	0.011612	0.04256	0.785079	924	3	0.34013
C17orf74	5	0.98037	0.98201	1.0	18230	0	0.41201	0.011633	0.042561	0.785079	925	4	0.41201
FUCA2	5	0.96498	0.96532	1.0	17856	0	0.31852	0.01166	0.042561	0.785079	926	4	0.31852
CHCHD1	5	0.91058	0.90392	1.0	16725	0	0.50615	0.011667	0.042561	0.785079	927	3	0.50615
ZNF605	5	0.96206	0.96123	1.0	17799	0	0.40064	0.011679	0.042641	0.785079	928	4	0.40064
C12orf66	5	0.74567	0.75489	1.0	13861	1	0.57763	0.011691	0.042641	0.785079	929	3	0.57763
ILDR2	5	0.77774	0.77765	1.0	14333	1	0.31069	0.011696	0.042641	0.785079	930	4	0.31069
G3BP2	5	0.74311	0.75221	1.0	13822	1	0.48483	0.011735	0.042641	0.785079	931	3	0.48483
C7orf69	5	0.92606	0.91775	1.0	17042	0	0.4159	0.011738	0.042642	0.785079	932	4	0.4159
ADIRF	5	0.97705	0.97951	1.0	18149	0	0.44411	0.01175	0.042642	0.785079	933	3	0.44411
TEAD4	5	0.58829	0.63638	0.99981	12072	1	0.40788	0.011753	0.042642	0.785079	934	3	0.40788
C1orf131	5	0.98848	0.98971	1.0	18442	0	0.38757	0.011755	0.042642	0.785079	935	4	0.38757
TMEM182	10	0.99793	0.99777	1.0	18700	0	0.26086	0.011826	0.042362	0.785079	936	6	0.26086
OTOP1	5	0.57625	0.62906	0.99981	11950	1	0.59041	0.011835	0.043019	0.785079	937	4	0.59041
FAM19A5	5	0.29329	0.41714	0.99604	7969	2	0.43046	0.011839	0.043019	0.785079	938	3	0.43046
QRSL1	5	0.017506	0.037393	0.557153	1269	4	-0.77951	0.011852	0.043019	0.785079	939	1	-0.77951
PPIL2	5	0.10765	0.19845	0.876921	4284	2	0.66064	0.011853	0.043019	0.785079	940	3	0.66064
FAM129A	5	0.84652	0.84266	1.0	15542	0	0.43687	0.01187	0.043019	0.785079	941	2	0.43687
TP53I13	5	0.67507	0.6942	1.0	12972	1	0.53229	0.011872	0.043019	0.785079	942	4	0.53229
ATXN1L	5	0.55283	0.62035	0.999766	11716	1	0.39176	0.0119	0.043083	0.785079	943	3	0.39176
BEST3	5	0.99227	0.99328	1.0	18538	0	0.66886	0.011964	0.043084	0.785079	944	4	0.66886
EIF3F	5	0.41317	0.53714	0.999766	10020	1	-0.080357	0.011997	0.043155	0.785079	945	1	-0.080357
ZKSCAN3	5	0.94901	0.94634	1.0	17495	0	0.27835	0.012007	0.043155	0.785079	946	3	0.27835
SHF	10	0.43552	0.63672	0.99981	10424	2	0.062742	0.012013	0.043356	0.785079	947	4	0.062742
DOK4	10	0.39571	0.59674	0.999766	9737	2	0.31197	0.012038	0.043357	0.785079	948	6	0.31197
KRT23	5	0.9681	0.96761	1.0	17935	0	0.52714	0.01206	0.043214	0.785079	949	4	0.52714
CCR2	5	0.13589	0.244	0.903524	5156	3	-0.3771	0.012107	0.043439	0.785079	950	2	-0.3771
NGRN	5	0.75483	0.76294	1.0	13987	1	0.52147	0.012109	0.043439	0.785079	951	3	0.52147
ATAT1	5	0.95953	0.95923	1.0	17755	0	0.58293	0.012134	0.043586	0.785079	952	4	0.58293
TMEM232	10	0.77387	0.86331	1.0	14279	2	0.17395	0.012137	0.043485	0.785079	953	5	0.17395
GRINA	5	0.14873	0.26296	0.90572	5502	2	-0.0056437	0.012151	0.043586	0.785079	954	2	-0.0056437
PRR18	5	0.39499	0.52246	0.999766	9724	2	0.056	0.012189	0.043657	0.785079	955	2	0.056
AKT2	5	0.34831	0.4783	0.999766	8900	1	0.35797	0.012197	0.043657	0.785079	956	3	0.35797
PPIP5K2	5	0.97172	0.97303	1.0	18019	0	0.38075	0.012208	0.043657	0.785079	957	3	0.38075
ZNF792	5	0.85514	0.85314	1.0	15708	0	0.46842	0.01221	0.043657	0.785079	958	4	0.46842
C14orf132	5	0.98619	0.98827	1.0	18385	0	0.33212	0.012222	0.043658	0.785079	959	4	0.33212
CLDN7	5	0.99769	0.99814	1.0	18687	0	0.50419	0.012235	0.043658	0.785079	960	4	0.50419
CDH26	5	0.92782	0.91882	1.0	17079	0	0.34923	0.012237	0.043658	0.785079	961	3	0.34923
RBM4B	5	0.12192	0.22445	0.895657	4741	3	-0.26806	0.012284	0.043739	0.785079	962	2	-0.26806
PPM1B	5	0.99052	0.99179	1.0	18493	0	0.229	0.012285	0.043739	0.785079	963	2	0.229
NUPR1	5	0.35953	0.48958	0.999766	9095	2	0.37912	0.012294	0.043739	0.785079	964	3	0.37912
TPM3	5	0.9968	0.99747	1.0	18651	0	0.51008	0.012306	0.043814	0.785079	965	4	0.51008
SGSH	5	0.99252	0.99347	1.0	18543	0	0.29075	0.012312	0.043814	0.785079	966	4	0.29075
MAML1	5	0.25321	0.37452	0.973519	7290	1	0.49552	0.01238	0.043899	0.785079	967	3	0.49552
STRN	5	0.99783	0.99831	1.0	18694	0	0.28419	0.012381	0.043899	0.785079	968	4	0.28419
ERN1	5	0.93812	0.93409	1.0	17283	0	0.48782	0.012394	0.043976	0.785079	969	4	0.48782
DARC	5	0.98761	0.9893	1.0	18421	0	0.4387	0.012395	0.043976	0.785079	970	3	0.4387
HIF3A	10	0.99918	0.99919	1.0	18746	0	0.30436	0.012407	0.044533	0.785079	971	5	0.30436
ME3	5	0.98866	0.98997	1.0	18448	0	0.44404	0.012419	0.043976	0.785079	972	3	0.44404
TMEM106B	5	0.98754	0.9893	1.0	18420	0	0.38832	0.012433	0.043976	0.785079	973	4	0.38832
KLRG1	5	0.80963	0.80703	1.0	14871	1	0.41383	0.012469	0.043977	0.785079	974	3	0.41383
HPSE	5	0.41799	0.54274	0.999766	10106	2	0.081827	0.012474	0.043977	0.785079	975	2	0.081827
C1QTNF6	5	0.62744	0.66598	1.0	12440	1	0.55879	0.01249	0.046241	0.785079	976	4	0.55879
PRND	5	0.84579	0.84266	1.0	15530	0	0.53623	0.012573	0.046314	0.785079	977	3	0.53623
LIPE	10	0.26595	0.46552	0.999766	7494	4	0.1192	0.012589	0.044745	0.785079	978	2	0.1192
MRP63	5	0.9972	0.99778	1.0	18668	0	0.3805	0.012598	0.04639	0.785079	979	4	0.3805
COQ5	5	0.74821	0.75825	1.0	13898	1	0.14651	0.012621	0.04639	0.785079	980	2	0.14651
CCNC	5	0.99529	0.99594	1.0	18614	0	0.44252	0.012621	0.04639	0.785079	981	4	0.44252
OR2T6	5	0.43248	0.55544	0.999766	10371	1	0.56718	0.012659	0.046552	0.785079	982	3	0.56718
AP3M1	5	0.052071	0.10852	0.782052	2619	2	-0.21343	0.012665	0.046552	0.785079	983	2	-0.21343
RTP1	5	0.65094	0.67937	1.0	12689	1	0.32589	0.012671	0.046552	0.785079	984	4	0.32589
ANKRD62	5	0.77412	0.77696	1.0	14283	1	0.25146	0.012694	0.046552	0.785079	985	4	0.25146
OR10H4	5	0.71819	0.72563	1.0	13489	1	0.42886	0.012724	0.046634	0.785079	986	3	0.42886
SERTAD3	5	0.99586	0.99648	1.0	18630	0	0.26838	0.012725	0.046634	0.785079	987	4	0.26838
PTPRO	5	0.68632	0.70026	1.0	13112	1	0.51027	0.012782	0.046722	0.785079	988	3	0.51027
NLRP13	5	0.7365	0.74627	1.0	13735	1	0.22915	0.012793	0.046722	0.785079	989	3	0.22915
PBLD	9	0.78373	0.86066	1.0	14420	2	-0.0078236	0.012806	0.045753	0.785079	990	3	-0.0078236
REEP1	5	0.40356	0.52941	0.999766	9856	2	0.40183	0.012806	0.046722	0.785079	991	3	0.40183
JUN	5	0.81592	0.81113	1.0	14971	1	0.43479	0.012815	0.046806	0.785079	992	3	0.43479
ATL2	5	0.8995	0.89203	1.0	16519	0	0.42971	0.012851	0.047209	0.785079	993	4	0.42971
RPAIN	5	0.98732	0.98908	1.0	18410	0	0.39731	0.012858	0.047209	0.785079	994	3	0.39731
GDPD5	5	0.98957	0.99052	1.0	18473	0	0.39313	0.012861	0.047209	0.785079	995	3	0.39313
RAVER2	5	0.82812	0.81981	1.0	15190	0	0.52654	0.01287	0.04721	0.785079	996	3	0.52654
CXorf22	5	0.91861	0.91295	1.0	16869	0	0.25415	0.012901	0.047278	0.785079	997	4	0.25415
CAPN14	5	0.27953	0.40001	0.986198	7718	2	0.054825	0.012909	0.047278	0.785079	998	1	0.054825
SEC24B	5	0.55755	0.62171	0.999766	11765	1	0.52707	0.012942	0.047278	0.785079	999	3	0.52707
WEE1	5	0.97707	0.97951	1.0	18150	0	0.31232	0.012957	0.047278	0.785079	1000	3	0.31232
OR2B2	5	0.96147	0.96063	1.0	17793	0	0.60292	0.012961	0.047278	0.785079	1001	3	0.60292
OR4D1	5	0.9653	0.96583	1.0	17861	0	0.35911	0.012967	0.047278	0.785079	1002	4	0.35911
ANKRD34B	10	0.94914	0.95208	1.0	17499	1	0.20924	0.012977	0.045644	0.785079	1003	6	0.20924
ITPRIPL2	5	0.83623	0.83281	1.0	15345	0	0.21291	0.012981	0.047278	0.785079	1004	3	0.21291
PHKB	5	0.83386	0.83091	1.0	15300	0	0.27534	0.012987	0.047279	0.785079	1005	2	0.27534
PMEPA1	5	0.56692	0.6251	0.99981	11846	1	0.036922	0.013005	0.047279	0.785079	1006	2	0.036922
MRI1	5	0.92016	0.91442	1.0	16899	0	0.20887	0.013006	0.047279	0.785079	1007	2	0.20887
KCNK13	5	0.053526	0.11187	0.792249	2671	2	0.55039	0.013007	0.047279	0.785079	1008	3	0.55039
SUSD3	5	0.9756	0.97769	1.0	18109	0	0.54785	0.013037	0.047279	0.785079	1009	3	0.54785
IL1RL2	5	0.81911	0.81245	1.0	15024	1	0.43426	0.013052	0.047279	0.785079	1010	3	0.43426
IRF2BP1	5	0.82021	0.81245	1.0	15046	1	0.269	0.013053	0.047279	0.785079	1011	2	0.269
HPS4	5	0.39213	0.51966	0.999766	9675	1	0.36337	0.013101	0.047491	0.785079	1012	4	0.36337
SLC16A14	5	0.12401	0.2287	0.895657	4800	1	0.46348	0.013124	0.04756	0.785079	1013	4	0.46348
FLYWCH2	5	0.12418	0.2287	0.895657	4804	1	-0.036193	0.013136	0.04756	0.785079	1014	2	-0.036193
LYZL4	5	0.93435	0.92791	1.0	17209	0	0.3036	0.013137	0.04756	0.785079	1015	4	0.3036
TFPI	5	0.97879	0.98081	1.0	18188	0	0.34328	0.013162	0.04756	0.785079	1016	3	0.34328
LHB	5	0.16825	0.28173	0.90614	5916	1	0.25394	0.013169	0.04756	0.785079	1017	4	0.25394
RCE1	5	0.52636	0.61164	0.999766	11483	1	0.093349	0.013197	0.04756	0.785079	1018	2	0.093349
MAP2K3	5	0.97466	0.97602	1.0	18090	0	0.38671	0.013215	0.04756	0.785079	1019	3	0.38671
MTA3	5	0.9205	0.91442	1.0	16905	0	0.43342	0.013244	0.04756	0.785079	1020	3	0.43342
ZNF324	5	0.0322	0.072894	0.686248	1961	1	0.0013015	0.013245	0.04756	0.785079	1021	1	0.0013015
USF1	5	0.9159	0.91028	1.0	16826	0	0.067286	0.013247	0.04756	0.785079	1022	2	0.067286
OR4D9	5	0.38919	0.51554	0.999766	9639	1	0.35611	0.013251	0.04756	0.785079	1023	4	0.35611
GSC2	5	0.45204	0.57289	0.999766	10741	2	-0.036242	0.013293	0.047892	0.785079	1024	2	-0.036242
SLC46A3	5	0.96919	0.96899	1.0	17958	0	0.43295	0.013306	0.047972	0.785079	1025	4	0.43295
CDK9	5	0.066026	0.13078	0.806976	3066	3	-0.5826	0.013341	0.048206	0.785079	1026	2	-0.5826
TMEM119	5	0.42821	0.54909	0.999766	10298	2	0.40318	0.013365	0.048284	0.785079	1027	3	0.40318
IFFO1	10	0.5139	0.70434	1.0	11368	3	0.10182	0.013376	0.045946	0.785079	1028	4	0.10182
KNOP1	5	0.41925	0.54274	0.999766	10128	1	0.06328	0.013389	0.048372	0.785079	1029	2	0.06328
ALDH1A1	5	0.44261	0.56448	0.999766	10559	1	0.48112	0.013511	0.048633	0.785079	1030	3	0.48112
SDE2	5	0.70844	0.71564	1.0	13373	1	0.43328	0.013518	0.048634	0.785079	1031	3	0.43328
BMPR1B	5	0.46932	0.5868	0.999766	11018	1	0.26175	0.013528	0.048719	0.785079	1032	4	0.26175
C18orf54	5	0.95965	0.95942	1.0	17759	0	0.43652	0.013533	0.048719	0.785079	1033	3	0.43652
GSTA4	10	0.43244	0.63337	0.99981	10370	2	0.27279	0.013547	0.046367	0.785079	1034	5	0.27279
MRPL4	5	0.77697	0.77696	1.0	14320	1	-0.030421	0.013581	0.04872	0.785079	1035	2	-0.030421
SLC38A5	5	0.99143	0.99256	1.0	18517	0	0.28082	0.013592	0.04872	0.785079	1036	4	0.28082
DCP1B	5	0.47886	0.59151	0.999766	11090	1	0.13983	0.013635	0.048792	0.785079	1037	2	0.13983
ESRP1	5	0.98684	0.9888	1.0	18395	0	0.33604	0.013687	0.049233	0.785079	1038	4	0.33604
CCNA1	5	0.27076	0.39173	0.980271	7578	2	-0.070111	0.013725	0.049741	0.785079	1039	1	-0.070111
FAM110C	5	0.84311	0.83964	1.0	15477	0	0.27528	0.013731	0.049741	0.785079	1040	4	0.27528
ZNF573	5	0.503	0.60293	0.999766	11276	1	0.39446	0.013748	0.049741	0.785079	1041	3	0.39446
MFSD10	5	0.26897	0.38915	0.980271	7543	1	0.46072	0.013839	0.049742	0.785079	1042	3	0.46072
ADNP	5	0.53072	0.61231	0.999766	11532	1	0.45153	0.013849	0.049742	0.785079	1043	3	0.45153
MRPS12	5	0.45448	0.57571	0.999766	10786	1	0.47275	0.013865	0.049809	0.785079	1044	3	0.47275
SMG8	5	0.40576	0.53078	0.999766	9892	2	-0.16173	0.013875	0.049809	0.785079	1045	2	-0.16173
PGK1	5	0.86049	0.85923	1.0	15809	0	0.52008	0.013899	0.049972	0.785079	1046	4	0.52008
C22orf15	5	0.87163	0.86731	1.0	15995	0	0.0090265	0.013915	0.050049	0.785079	1047	2	0.0090265
PDPK1	5	0.33727	0.46872	0.999766	8728	2	0.28701	0.013917	0.050049	0.785079	1048	2	0.28701
ELOVL5	5	0.74756	0.75624	1.0	13892	1	0.33339	0.013954	0.050049	0.785079	1049	4	0.33339
SNAP91	5	0.97287	0.97389	1.0	18046	0	0.073046	0.013989	0.050049	0.785079	1050	2	0.073046
ADCYAP1R1	5	0.4038	0.52941	0.999766	9860	1	0.50221	0.014025	0.050049	0.785079	1051	3	0.50221
F2	5	0.023269	0.050743	0.610763	1568	2	-0.19026	0.014035	0.050049	0.785079	1052	2	-0.19026
CDH9	5	0.24739	0.36811	0.969919	7194	1	0.20449	0.014056	0.050049	0.785079	1053	2	0.20449
NLRP4	5	0.21465	0.32931	0.932798	6687	1	0.33632	0.014108	0.050049	0.785079	1054	3	0.33632
SLC20A2	5	0.55214	0.61968	0.999766	11711	1	0.28176	0.014109	0.050049	0.785079	1055	3	0.28176
DNASE1L1	10	0.46665	0.66323	1.0	10995	1	0.69422	0.014125	0.051763	0.785079	1056	6	0.69422
CRB1	5	0.33522	0.46632	0.999766	8682	2	0.30995	0.014136	0.050049	0.785079	1057	3	0.30995
JAKMIP1	5	0.86535	0.86254	1.0	15883	0	0.078783	0.014183	0.050049	0.785079	1058	2	0.078783
KIR2DL1	5	0.85718	0.85592	1.0	15749	0	0.36693	0.014202	0.050049	0.785079	1059	4	0.36693
LCOR	5	0.58482	0.63501	0.99981	12033	1	0.24571	0.014205	0.050049	0.785079	1060	3	0.24571
RTP3	5	0.99513	0.99577	1.0	18612	0	0.39755	0.014222	0.050049	0.785079	1061	4	0.39755
DDAH1	5	0.11062	0.20302	0.877077	4394	1	0.047207	0.014253	0.050301	0.785079	1062	2	0.047207
OR6B1	5	0.83201	0.82577	1.0	15268	0	0.37486	0.014271	0.050301	0.785079	1063	2	0.37486
DMRT2	5	0.78743	0.78833	1.0	14475	1	0.47422	0.014292	0.050301	0.785079	1064	3	0.47422
WNT7A	5	0.26409	0.38595	0.980042	7471	1	0.13304	0.0143	0.050301	0.785079	1065	2	0.13304
PLXDC1	10	0.97535	0.9741	1.0	18103	0	0.17608	0.014312	0.05217	0.785079	1066	4	0.17608
TMEM38A	5	0.89267	0.8875	1.0	16382	0	0.42936	0.014329	0.050301	0.785079	1067	4	0.42936
KCNJ3	5	0.98197	0.98403	1.0	18271	0	0.48815	0.014333	0.050301	0.785079	1068	4	0.48815
SLC39A2	5	0.24084	0.35931	0.960858	7092	1	0.32307	0.014339	0.050301	0.785079	1069	4	0.32307
CRHBP	5	0.027896	0.062589	0.653994	1798	2	0.017032	0.014348	0.050302	0.785079	1070	1	0.017032
KIAA1143	5	0.70354	0.71223	1.0	13311	1	0.51222	0.014352	0.050302	0.785079	1071	4	0.51222
TMEM86A	5	0.95759	0.95646	1.0	17699	0	0.52642	0.014357	0.050302	0.785079	1072	4	0.52642
SPOPL	5	0.92496	0.91735	1.0	17019	0	0.46659	0.014387	0.050302	0.785079	1073	4	0.46659
GJA4	5	0.14055	0.25308	0.90572	5296	2	-0.10039	0.014444	0.050302	0.785079	1074	1	-0.10039
ZNF439	5	0.98283	0.98504	1.0	18285	0	0.27708	0.0145	0.050538	0.785079	1075	4	0.27708
OR1E1	5	0.82995	0.82252	1.0	15228	0	0.62226	0.014504	0.050538	0.785079	1076	4	0.62226
IQGAP2	5	0.34592	0.47583	0.999766	8870	2	0.34436	0.01454	0.050538	0.785079	1077	3	0.34436
UBXN10	5	0.94786	0.94609	1.0	17468	0	0.092419	0.01454	0.050538	0.785079	1078	2	0.092419
LGALS9B	5	0.98477	0.98637	1.0	18337	0	0.11826	0.014557	0.050538	0.785079	1079	2	0.11826
GTSCR1	5	0.98864	0.98997	1.0	18447	0	0.27178	0.0146	0.050538	0.785079	1080	4	0.27178
TMEM138	5	0.90833	0.90225	1.0	16674	0	0.20411	0.014618	0.050538	0.785079	1081	3	0.20411
ZNF491	5	0.97446	0.97575	1.0	18083	0	0.43314	0.014619	0.050538	0.785079	1082	3	0.43314
FAF2	5	0.13689	0.24793	0.90572	5185	2	-0.17898	0.014645	0.050637	0.785079	1083	2	-0.17898
SLC22A18	10	0.55207	0.73275	1.0	11708	3	0.45602	0.01465	0.053143	0.785079	1084	6	0.45602
CYB5B	5	0.9843	0.98621	1.0	18321	0	0.31024	0.014666	0.050637	0.785079	1085	4	0.31024
CTXN1	5	0.030734	0.070617	0.686248	1923	3	-0.32384	0.014684	0.050731	0.785079	1086	1	-0.32384
MCEE	5	0.90625	0.89848	1.0	16634	0	0.24968	0.014687	0.050731	0.785079	1087	2	0.24968
P2RX6	5	0.48827	0.59559	0.999766	11163	1	0.26572	0.014732	0.050731	0.785079	1088	3	0.26572
TXNDC12	5	0.94523	0.94406	1.0	17412	0	0.43999	0.01475	0.050805	0.785079	1089	4	0.43999
XKR5	5	0.99682	0.99749	1.0	18653	0	0.33865	0.014754	0.050805	0.785079	1090	4	0.33865
ZNF460	5	0.98786	0.9893	1.0	18428	0	0.46749	0.014767	0.050805	0.785079	1091	3	0.46749
NDUFAF3	5	0.44426	0.56727	0.999766	10588	2	0.3348	0.01478	0.050805	0.785079	1092	3	0.3348
SATB1	10	0.18212	0.36202	0.963007	6141	2	0.099482	0.014793	0.053385	0.785079	1093	5	0.099482
GPR61	5	0.9454	0.94406	1.0	17420	0	0.39804	0.014803	0.050805	0.785079	1094	3	0.39804
C5orf42	5	0.72138	0.73097	1.0	13534	1	0.51374	0.01482	0.050805	0.785079	1095	3	0.51374
GPR12	5	0.85752	0.85647	1.0	15757	0	0.3923	0.014829	0.050805	0.785079	1096	4	0.3923
PARP11	5	0.57334	0.62839	0.99981	11918	1	0.36336	0.014838	0.050805	0.785079	1097	3	0.36336
PPARG	10	0.18376	0.36321	0.96429	6170	3	0.19733	0.014851	0.053467	0.785079	1098	4	0.19733
MUM1L1	5	0.87254	0.86836	1.0	16012	0	0.31947	0.014855	0.050805	0.785079	1099	4	0.31947
ELAVL4	5	0.6854	0.6996	1.0	13103	1	0.15669	0.014858	0.050805	0.785079	1100	2	0.15669
OR1L6	5	0.056907	0.11685	0.793742	2782	2	0.016386	0.014876	0.05088	0.785079	1101	2	0.016386
TNRC6A	5	0.9492	0.94634	1.0	17502	0	0.35945	0.014879	0.05088	0.785079	1102	4	0.35945
LFNG	5	0.18371	0.29687	0.90625	6168	2	0.31587	0.014886	0.050958	0.785079	1103	3	0.31587
TCEANC	5	0.84178	0.83653	1.0	15454	0	0.20235	0.014923	0.051445	0.785079	1104	3	0.20235
OCLM	5	0.79204	0.79232	1.0	14557	1	0.22314	0.014924	0.051445	0.785079	1105	3	0.22314
DUSP11	5	0.76513	0.76842	1.0	14145	1	0.54853	0.01494	0.051445	0.785079	1106	3	0.54853
TAS2R20	5	0.88991	0.88563	1.0	16337	0	0.22031	0.014962	0.051445	0.785079	1107	3	0.22031
SMCO4	5	0.75232	0.75963	1.0	13953	1	0.40687	0.015	0.051445	0.785079	1108	4	0.40687
PRKDC	5	0.97125	0.97201	1.0	18005	0	0.35413	0.015006	0.051445	0.785079	1109	3	0.35413
VPS4A	5	0.60077	0.64381	1.0	12188	1	0.31906	0.015115	0.051937	0.785079	1110	3	0.31906
ARHGAP42	5	0.044424	0.098159	0.765818	2371	1	0.13894	0.015121	0.05204	0.785079	1111	2	0.13894
NRG1	5	0.36058	0.49042	0.999766	9119	1	0.27496	0.015135	0.05204	0.785079	1112	3	0.27496
TRERF1	5	0.98989	0.99096	1.0	18483	0	0.35006	0.015144	0.052141	0.785079	1113	3	0.35006
MRPL53	5	0.91585	0.90991	1.0	16822	0	0.55037	0.01515	0.052223	0.785079	1114	3	0.55037
SPTA1	5	0.99081	0.99204	1.0	18497	0	0.24889	0.015207	0.054382	0.785079	1115	4	0.24889
CCR8	5	0.15341	0.26858	0.90572	5611	1	0.30814	0.015209	0.054382	0.785079	1116	4	0.30814
POU3F1	5	0.99223	0.99328	1.0	18536	0	0.30772	0.015211	0.054382	0.785079	1117	4	0.30772
ADCY1	5	0.087963	0.16299	0.835811	3694	2	0.52644	0.015228	0.054382	0.785079	1118	3	0.52644
TMEM201	5	0.99588	0.99651	1.0	18632	0	0.4796	0.015231	0.054382	0.785079	1119	4	0.4796
EIF4E2	5	0.98056	0.98211	1.0	18236	0	0.30895	0.015254	0.054382	0.785079	1120	4	0.30895
RDH8	5	0.79694	0.797	1.0	14637	1	0.24707	0.015259	0.054382	0.785079	1121	4	0.24707
BICD2	5	0.12681	0.23079	0.895657	4888	2	0.4932	0.015299	0.054382	0.785079	1122	3	0.4932
MTSS1	5	0.94749	0.94531	1.0	17459	0	0.54649	0.015395	0.054383	0.785079	1123	4	0.54649
OR5AP2	5	0.44133	0.56241	0.999766	10538	1	0.34089	0.015447	0.054383	0.785079	1124	4	0.34089
SOHLH2	5	0.81983	0.81245	1.0	15036	1	0.38181	0.015449	0.054383	0.785079	1125	4	0.38181
FAM83A	5	0.94301	0.94033	1.0	17382	0	0.15323	0.015463	0.054383	0.785079	1126	2	0.15323
COX17	5	0.92257	0.91699	1.0	16961	0	0.42195	0.015465	0.054383	0.785079	1127	3	0.42195
OR52A5	5	0.16716	0.28134	0.90614	5899	2	0.1816	0.015498	0.054383	0.785079	1128	3	0.1816
DTX1	5	0.71986	0.72768	1.0	13517	1	0.31448	0.015499	0.054383	0.785079	1129	3	0.31448
ERBB3	5	0.82009	0.81245	1.0	15043	1	0.36132	0.01554	0.054383	0.785079	1130	3	0.36132
PTMA	5	0.035503	0.078196	0.708401	2075	2	-0.18296	0.015547	0.054383	0.785079	1131	2	-0.18296
TMEM42	5	0.47337	0.58818	0.999766	11047	1	0.31744	0.015561	0.054383	0.785079	1132	3	0.31744
DCDC2C	5	0.57537	0.62906	0.99981	11940	1	0.48231	0.015574	0.054383	0.785079	1133	3	0.48231
ATP6V1E2	5	0.31033	0.43646	0.999766	8261	1	0.10778	0.015575	0.054383	0.785079	1134	2	0.10778
SPATS1	5	0.89704	0.89023	1.0	16478	0	0.52794	0.01558	0.054469	0.785079	1135	4	0.52794
CXorf36	5	0.49999	0.60165	0.999766	11257	1	-0.13557	0.015595	0.054469	0.785079	1136	2	-0.13557
NUP210	5	0.35977	0.48958	0.999766	9099	1	0.45787	0.015628	0.054822	0.785079	1137	4	0.45787
ARHGAP22	5	0.92873	0.9195	1.0	17097	0	0.32359	0.015641	0.054822	0.785079	1138	4	0.32359
CASP1	5	0.048906	0.10294	0.774386	2514	1	-0.10886	0.015642	0.054822	0.785079	1139	1	-0.10886
TAS2R38	5	0.98593	0.98787	1.0	18380	0	0.37337	0.015653	0.054822	0.785079	1140	4	0.37337
PPP1R1A	5	0.97279	0.97389	1.0	18044	0	0.36061	0.015655	0.054822	0.785079	1141	4	0.36061
SEL1L	5	0.21266	0.32566	0.930632	6655	2	0.39205	0.01567	0.054822	0.785079	1142	3	0.39205
LRRC6	5	0.31482	0.44136	0.999766	8350	2	0.37857	0.01569	0.054822	0.785079	1143	3	0.37857
GSTP1	5	0.68578	0.6996	1.0	13109	1	0.43102	0.015697	0.054822	0.785079	1144	3	0.43102
RDH5	5	0.86606	0.86359	1.0	15897	0	0.52508	0.015724	0.054822	0.785079	1145	4	0.52508
ZNF436	10	0.70678	0.82319	1.0	13349	1	0.4864	0.015731	0.054741	0.785079	1146	5	0.4864
PRKG1	5	0.96104	0.96004	1.0	17789	0	0.51189	0.015738	0.054822	0.785079	1147	3	0.51189
OR1I1	5	0.8757	0.87195	1.0	16078	0	0.3176	0.01577	0.055006	0.785079	1148	3	0.3176
ARHGAP30	5	0.69131	0.70361	1.0	13171	1	0.311	0.015783	0.055006	0.785079	1149	4	0.311
FAM26D	5	0.7891	0.78967	1.0	14504	1	-0.11882	0.015801	0.055007	0.785079	1150	2	-0.11882
SPTB	5	0.006797	0.013443	0.396139	637	1	0.34741	0.015829	0.055255	0.785079	1151	4	0.34741
OR1A2	5	0.85493	0.85256	1.0	15704	0	0.28522	0.015834	0.055255	0.785079	1152	3	0.28522
HNRNPCL1	5	0.31507	0.44136	0.999766	8354	1	0.089201	0.015858	0.055343	0.785079	1153	2	0.089201
ZNF536	5	0.98127	0.98336	1.0	18246	0	0.28903	0.015859	0.055343	0.785079	1154	3	0.28903
ANKS3	5	0.15579	0.272	0.90572	5673	2	0.25287	0.015865	0.055343	0.785079	1155	3	0.25287
ETNK2	5	0.86774	0.86359	1.0	15927	0	0.1452	0.015882	0.055343	0.785079	1156	1	0.1452
PTPN4	5	0.16946	0.283	0.90614	5945	1	0.40217	0.015894	0.055343	0.785079	1157	3	0.40217
ZNF286A	5	0.13803	0.24928	0.90572	5224	2	0.52912	0.015904	0.055343	0.785079	1158	3	0.52912
OR5W2	5	0.99766	0.99812	1.0	18685	0	0.35189	0.015905	0.055343	0.785079	1159	4	0.35189
TUBB	10	0.36089	0.56314	0.999766	9124	2	0.24234	0.015924	0.054741	0.785079	1160	6	0.24234
AURKA	5	0.24357	0.3619	0.963007	7131	2	0.46485	0.01593	0.055344	0.785079	1161	3	0.46485
WDR44	5	0.78378	0.78503	1.0	14423	1	0.10831	0.015936	0.055344	0.785079	1162	2	0.10831
CDC40	5	0.054949	0.11556	0.793742	2711	2	-0.28988	0.015978	0.055624	0.785079	1163	2	-0.28988
B3GALT2	5	0.79226	0.79299	1.0	14562	1	0.54153	0.015984	0.055624	0.785079	1164	3	0.54153
ARL15	5	0.077859	0.15078	0.829391	3424	1	0.44634	0.016005	0.055624	0.785079	1165	3	0.44634
MT4	5	0.94883	0.94634	1.0	17488	0	0.34843	0.016018	0.055721	0.785079	1166	4	0.34843
EIF3L	5	0.9845	0.98621	1.0	18328	0	0.40031	0.016022	0.055721	0.785079	1167	4	0.40031
HDAC10	5	0.91902	0.91332	1.0	16877	0	0.0921	0.016026	0.055721	0.785079	1168	1	0.0921
C2orf15	5	0.93908	0.93498	1.0	17302	0	0.3929	0.016043	0.055825	0.785079	1169	4	0.3929
PCGF1	5	0.19677	0.30488	0.912129	6372	2	0.37331	0.016047	0.055825	0.785079	1170	3	0.37331
FLNB	5	0.88124	0.87754	1.0	16171	0	0.40353	0.016074	0.055826	0.785079	1171	3	0.40353
HOXC9	5	0.76064	0.76571	1.0	14087	1	0.24222	0.016093	0.055826	0.785079	1172	2	0.24222
TMC5	5	0.92338	0.91735	1.0	16977	0	0.344	0.016099	0.055826	0.785079	1173	4	0.344
PILRA	5	0.2302	0.34767	0.952652	6924	1	0.36859	0.016108	0.05591	0.785079	1174	4	0.36859
SLC52A2	5	0.90158	0.89458	1.0	16557	0	0.48785	0.016178	0.056004	0.785079	1175	4	0.48785
VPS13D	5	0.78135	0.78298	1.0	14391	1	0.67395	0.016186	0.056004	0.785079	1176	3	0.67395
C1orf50	5	0.37746	0.50404	0.999766	9430	1	0.2032	0.016193	0.056004	0.785079	1177	2	0.2032
SNRPG	5	0.33976	0.47206	0.999766	8764	1	0.51574	0.016217	0.056004	0.785079	1178	3	0.51574
FGD1	5	0.24041	0.35931	0.960858	7084	2	-0.048592	0.016265	0.056098	0.785079	1179	1	-0.048592
PARP14	5	0.98795	0.9893	1.0	18431	0	0.48332	0.016274	0.056098	0.785079	1180	4	0.48332
ENPP5	5	0.91238	0.90599	1.0	16754	0	0.41676	0.016311	0.056098	0.785079	1181	4	0.41676
KLF1	5	0.98971	0.99052	1.0	18476	0	0.38667	0.016328	0.056098	0.785079	1182	4	0.38667
IRX2	5	0.21692	0.33074	0.932798	6723	2	0.13463	0.016361	0.056099	0.785079	1183	1	0.13463
NEDD8	5	0.68793	0.70095	1.0	13127	1	0.47168	0.016391	0.056099	0.785079	1184	4	0.47168
TIMM44	5	0.47851	0.59151	0.999766	11088	1	0.53918	0.016423	0.056099	0.785079	1185	4	0.53918
CD300LB	5	0.88354	0.87854	1.0	16213	0	0.33306	0.016438	0.056099	0.785079	1186	4	0.33306
KLHDC8A	5	0.24775	0.36811	0.969919	7201	2	0.4378	0.016439	0.056099	0.785079	1187	3	0.4378
TAS2R1	5	0.95994	0.95961	1.0	17765	0	0.26671	0.016452	0.056099	0.785079	1188	4	0.26671
PRPF40B	5	0.95443	0.95267	1.0	17624	0	0.41751	0.016457	0.056099	0.785079	1189	3	0.41751
AKAP8	5	0.97851	0.98068	1.0	18181	0	0.28279	0.016464	0.056192	0.785079	1190	4	0.28279
FAN1	5	0.34892	0.4783	0.999766	8906	2	-0.18507	0.016504	0.056193	0.785079	1191	1	-0.18507
FRRS1L	5	0.94144	0.93898	1.0	17344	0	0.41728	0.016504	0.056193	0.785079	1192	4	0.41728
SEC61B	5	0.99718	0.99774	1.0	18665	0	0.41102	0.016509	0.056193	0.785079	1193	4	0.41102
NCAM1	5	0.019039	0.043247	0.596978	1356	2	-0.20809	0.01651	0.056193	0.785079	1194	2	-0.20809
CCDC115	5	0.40074	0.52736	0.999766	9807	1	0.44072	0.01651	0.056193	0.785079	1195	3	0.44072
SRXN1	5	0.97913	0.98104	1.0	18203	0	0.32502	0.016535	0.05644	0.785079	1196	4	0.32502
UTF1	5	0.86776	0.86359	1.0	15928	0	0.3031	0.016561	0.05644	0.785079	1197	4	0.3031
C3orf83	5	0.99508	0.99571	1.0	18609	0	0.27219	0.016564	0.05644	0.785079	1198	4	0.27219
MLXIPL	5	0.073089	0.14485	0.829391	3272	2	0.22722	0.016582	0.05644	0.785079	1199	3	0.22722
PTPN5	5	0.28441	0.40572	0.987578	7804	2	-0.35494	0.0166	0.05644	0.785079	1200	2	-0.35494
LRRC37B	5	0.18036	0.29478	0.90625	6118	1	0.54678	0.016611	0.05644	0.785079	1201	3	0.54678
DCAKD	10	0.26669	0.4661	0.999766	7507	4	-0.045057	0.016621	0.060406	0.785079	1202	4	-0.045057
SLC9C2	5	0.26341	0.38595	0.980042	7463	1	0.30421	0.016623	0.05644	0.785079	1203	4	0.30421
ULBP3	5	0.81442	0.81043	1.0	14950	1	0.46342	0.016634	0.05644	0.785079	1204	3	0.46342
MAP7D3	5	0.75693	0.76571	1.0	14030	1	0.3265	0.016644	0.05644	0.785079	1205	4	0.3265
SRSF3	5	0.61833	0.65919	1.0	12355	1	0.067732	0.016655	0.05644	0.785079	1206	2	0.067732
SDR9C7	5	0.95452	0.95267	1.0	17628	0	0.4355	0.016663	0.05644	0.785079	1207	3	0.4355
CAMP	5	0.21727	0.33074	0.932798	6727	2	0.21412	0.016696	0.05653	0.785079	1208	3	0.21412
CATSPER1	5	0.061514	0.12444	0.796979	2936	1	0.451	0.016701	0.05653	0.785079	1209	4	0.451
LMTK2	5	0.99175	0.99272	1.0	18524	0	0.35934	0.016711	0.056531	0.785079	1210	4	0.35934
CHCHD4	5	0.84644	0.84266	1.0	15540	0	0.34377	0.016727	0.056616	0.785079	1211	2	0.34377
CD200R1L	5	0.6317	0.66933	1.0	12484	1	0.11338	0.016744	0.056703	0.785079	1212	2	0.11338
MKNK1	10	0.17037	0.33666	0.940517	5960	3	0.067955	0.016764	0.061112	0.785079	1213	4	0.067955
PLEKHG7	5	0.25194	0.37452	0.973519	7264	1	0.36021	0.01677	0.056703	0.785079	1214	3	0.36021
GLIS1	5	0.18079	0.29478	0.90625	6122	2	0.34694	0.016771	0.056703	0.785079	1215	3	0.34694
OR5K2	5	0.99653	0.99721	1.0	18646	0	0.32667	0.016821	0.056787	0.785079	1216	4	0.32667
ADAMTS9	5	0.2289	0.34657	0.951734	6904	2	-0.092133	0.016836	0.056787	0.785079	1217	2	-0.092133
THOC5	5	0.015377	0.029674	0.489653	1151	3	-0.51571	0.016839	0.056787	0.785079	1218	1	-0.51571
HSD17B10	5	0.98993	0.99096	1.0	18485	0	0.27323	0.016852	0.056787	0.785079	1219	4	0.27323
CCDC88B	5	0.42715	0.5477	0.999766	10277	2	-0.30607	0.01688	0.056787	0.785079	1220	2	-0.30607
LAMB2	5	0.90204	0.89458	1.0	16565	0	0.24407	0.016881	0.056787	0.785079	1221	4	0.24407
MADD	5	0.93689	0.93136	1.0	17259	0	0.25907	0.016903	0.056787	0.785079	1222	4	0.25907
MAGEA2B	5	0.95728	0.95626	1.0	17693	0	0.26454	0.016924	0.056787	0.785079	1223	4	0.26454
FAM209A	5	0.12208	0.22445	0.895657	4745	2	-0.056232	0.016939	0.056787	0.785079	1224	2	-0.056232
CHST1	5	0.23424	0.35248	0.956443	6984	1	0.32855	0.016953	0.056787	0.785079	1225	3	0.32855
SERPINB11	5	0.039502	0.088	0.753619	2217	1	0.55068	0.016978	0.056787	0.785079	1226	3	0.55068
PCDHGC5	5	0.56637	0.62304	0.999766	11840	1	0.61593	0.016982	0.056787	0.785079	1227	3	0.61593
TMEM255A	5	0.96514	0.9655	1.0	17858	0	0.48352	0.016993	0.056787	0.785079	1228	3	0.48352
SLC36A1	10	0.24267	0.43413	0.999766	7115	4	0.016962	0.017047	0.06166	0.785079	1229	5	0.016962
GSPT1	5	0.94271	0.94033	1.0	17371	0	0.48225	0.017064	0.057033	0.785079	1230	4	0.48225
NRIP2	5	0.10014	0.18891	0.876921	4059	2	0.42335	0.01707	0.057033	0.785079	1231	3	0.42335
EYS	5	0.98567	0.98771	1.0	18374	0	0.2696	0.017076	0.057033	0.785079	1232	4	0.2696
ALG9	5	0.99745	0.99796	1.0	18679	0	0.37984	0.017101	0.057033	0.785079	1233	4	0.37984
WDR47	5	0.79127	0.79162	1.0	14540	1	0.4085	0.017127	0.057033	0.785079	1234	4	0.4085
PDHA2	5	0.95637	0.95516	1.0	17673	0	0.48824	0.017135	0.057033	0.785079	1235	4	0.48824
ZNF142	5	0.98212	0.98414	1.0	18274	0	0.37847	0.017136	0.057033	0.785079	1236	4	0.37847
KCNA6	5	0.83821	0.83281	1.0	15378	0	0.48632	0.017144	0.057033	0.785079	1237	3	0.48632
ACOT12	5	0.40457	0.53077	0.999766	9873	1	0.50113	0.017164	0.057033	0.785079	1238	4	0.50113
TMEM127	5	0.99519	0.9958	1.0	18613	0	0.28874	0.017217	0.057126	0.785079	1239	4	0.28874
ADAMTSL2	5	0.77145	0.775	1.0	14231	1	0.34641	0.017256	0.057126	0.785079	1240	4	0.34641
LRRC46	5	0.029177	0.069201	0.686248	1868	3	-0.21361	0.01727	0.057126	0.785079	1241	1	-0.21361
CLEC1A	5	0.61116	0.65384	1.0	12282	1	0.27195	0.017276	0.057126	0.785079	1242	3	0.27195
AATK	5	0.89101	0.88563	1.0	16355	0	0.44478	0.017318	0.057126	0.785079	1243	4	0.44478
MFAP3	5	0.9803	0.98201	1.0	18229	0	0.47249	0.017341	0.057126	0.785079	1244	3	0.47249
PKD1L3	5	0.41011	0.53434	0.999766	9966	2	0.05279	0.017366	0.057126	0.785079	1245	2	0.05279
KIAA1024	5	0.90081	0.89336	1.0	16544	0	0.42033	0.017407	0.057126	0.785079	1246	3	0.42033
MNS1	5	0.99137	0.99246	1.0	18512	0	0.31514	0.01742	0.057126	0.785079	1247	4	0.31514
DFNB31	5	0.97113	0.97201	1.0	18002	0	0.31362	0.017432	0.057126	0.785079	1248	3	0.31362
PCDH18	5	0.95803	0.95732	1.0	17712	0	0.38914	0.01745	0.057126	0.785079	1249	4	0.38914
EMR2	10	0.71681	0.82993	1.0	13472	2	0.22408	0.017454	0.061929	0.785079	1250	6	0.22408
ALPK2	5	0.99749	0.998	1.0	18681	0	0.26386	0.017487	0.057209	0.785079	1251	4	0.26386
OR13C9	5	0.97055	0.97127	1.0	17991	0	0.35354	0.017498	0.057209	0.785079	1252	3	0.35354
DEPDC5	5	0.90965	0.90392	1.0	16699	0	0.46154	0.017502	0.057209	0.785079	1253	3	0.46154
NCAPD2	5	0.047787	0.10056	0.765818	2483	1	-0.015946	0.017509	0.057209	0.785079	1254	2	-0.015946
MYO5A	5	0.81379	0.80974	1.0	14935	1	0.369	0.017572	0.057296	0.785079	1255	3	0.369
PCDHB15	5	0.92508	0.91735	1.0	17021	0	0.269	0.017573	0.057296	0.785079	1256	4	0.269
ACSS2	5	0.58111	0.63303	0.99981	12001	1	0.28851	0.01761	0.057296	0.785079	1257	3	0.28851
C14orf159	5	0.94125	0.93782	1.0	17341	0	0.28445	0.017627	0.057767	0.785079	1258	4	0.28445
ZFAND1	10	0.57246	0.75125	1.0	11911	1	0.29614	0.017649	0.066608	0.785079	1259	6	0.29614
ITGAX	5	0.9968	0.99749	1.0	18652	0	0.32898	0.017655	0.057768	0.785079	1260	4	0.32898
NXF1	10	0.53576	0.72187	1.0	11573	1	0.045472	0.017661	0.066608	0.785079	1261	3	0.045472
TXK	10	0.37182	0.57413	0.999766	9335	2	0.080681	0.017665	0.066681	0.785079	1262	4	0.080681
C9orf163	5	0.3933	0.52115	0.999766	9695	2	-0.26378	0.017669	0.057867	0.785079	1263	2	-0.26378
AXIN1	5	0.91783	0.91221	1.0	16853	0	0.16641	0.017677	0.057867	0.785079	1264	2	0.16641
PCDHB8	5	0.99064	0.99185	1.0	18495	0	0.2924	0.017677	0.057867	0.785079	1265	4	0.2924
REEP3	5	0.54091	0.61768	0.999766	11621	1	0.0096641	0.017692	0.057868	0.785079	1266	2	0.0096641
GRM8	5	0.99692	0.99756	1.0	18657	0	0.37749	0.017727	0.05796	0.785079	1267	4	0.37749
GLG1	5	0.69317	0.70496	1.0	13191	1	0.29776	0.017742	0.058063	0.785079	1268	4	0.29776
USF2	5	0.02471	0.055622	0.634248	1643	2	-0.06243	0.017748	0.058063	0.785079	1269	2	-0.06243
SEPP1	5	0.075356	0.14835	0.829391	3345	1	0.3084	0.017794	0.058315	0.785079	1270	4	0.3084
SERPINB5	5	0.025604	0.058583	0.650744	1694	3	-0.42028	0.017796	0.058315	0.785079	1271	1	-0.42028
ZC3H4	10	0.53683	0.72314	1.0	11583	1	0.23812	0.017806	0.067102	0.785079	1272	5	0.23812
PIH1D3	5	0.99611	0.99684	1.0	18639	0	0.28458	0.017821	0.058618	0.785079	1273	4	0.28458
WIPI2	5	0.65782	0.68547	1.0	12765	1	0.36792	0.017844	0.058715	0.785079	1274	4	0.36792
LONP1	5	0.86095	0.8598	1.0	15817	0	0.24987	0.017854	0.058715	0.785079	1275	4	0.24987
GPR156	5	0.9417	0.93954	1.0	17351	0	0.46484	0.017912	0.058813	0.785079	1276	3	0.46484
IGFLR1	10	0.55338	0.73401	1.0	11722	3	0.052332	0.017951	0.067391	0.785079	1277	4	0.052332
ABCG5	5	0.99753	0.998	1.0	18682	0	0.46662	0.017972	0.058814	0.785079	1278	4	0.46662
NUP43	5	0.19917	0.30737	0.91365	6418	1	0.37356	0.017987	0.058814	0.785079	1279	3	0.37356
SUMO2	5	0.54645	0.61768	0.999766	11667	1	0.57361	0.017989	0.058814	0.785079	1280	4	0.57361
E2F6	5	0.85897	0.85868	1.0	15790	0	0.36823	0.018006	0.058929	0.785079	1281	4	0.36823
TMEM102	5	0.98672	0.98873	1.0	18393	0	0.3701	0.018028	0.059026	0.785079	1282	3	0.3701
FAM209B	5	0.77846	0.77833	1.0	14341	1	-0.030403	0.018083	0.059026	0.785079	1283	2	-0.030403
PRKCSH	5	0.97217	0.97361	1.0	18030	0	0.33608	0.018085	0.059026	0.785079	1284	4	0.33608
MGAT5	5	0.99695	0.99758	1.0	18658	0	0.36319	0.018103	0.059026	0.785079	1285	4	0.36319
NAIF1	5	0.33844	0.46959	0.999766	8747	1	0.40172	0.018104	0.059026	0.785079	1286	4	0.40172
PARM1	5	0.49079	0.59693	0.999766	11181	1	-0.021671	0.018131	0.059026	0.785079	1287	2	-0.021671
IL27RA	5	0.77144	0.775	1.0	14230	1	0.44982	0.018151	0.059026	0.785079	1288	4	0.44982
EREG	5	0.80761	0.80567	1.0	14832	1	0.12959	0.018187	0.059027	0.785079	1289	2	0.12959
PLA2G7	5	0.98528	0.98714	1.0	18363	0	0.60466	0.018194	0.059027	0.785079	1290	4	0.60466
DCSTAMP	5	0.92529	0.91735	1.0	17026	0	0.29481	0.018249	0.059027	0.785079	1291	4	0.29481
ADRB1	5	0.98491	0.98662	1.0	18341	0	0.28334	0.018275	0.059027	0.785079	1292	4	0.28334
G6PC3	5	0.93813	0.93409	1.0	17284	0	0.34469	0.018282	0.059027	0.785079	1293	4	0.34469
OR4F17	10	0.31911	0.52767	0.999766	8427	1	0.22514	0.01831	0.067644	0.785079	1294	6	0.22514
HMGXB3	5	0.35387	0.48212	0.999766	9007	1	0.094133	0.018322	0.059115	0.785079	1295	1	0.094133
PSMC5	5	0.84205	0.83779	1.0	15461	0	0.44811	0.01834	0.05948	0.785079	1296	3	0.44811
C6orf99	5	0.67647	0.69486	1.0	12990	1	0.354	0.018349	0.05948	0.785079	1297	4	0.354
LMO2	5	0.9668	0.96675	1.0	17899	0	0.37934	0.018404	0.059679	0.785079	1298	3	0.37934
CCRL2	5	0.88583	0.8809	1.0	16263	0	0.28309	0.018418	0.05968	0.785079	1299	3	0.28309
KIF24	5	0.97602	0.97842	1.0	18117	0	0.37843	0.018446	0.059776	0.785079	1300	4	0.37843
ENTPD4	5	0.93	0.92165	1.0	17124	0	0.36462	0.018446	0.059776	0.785079	1301	3	0.36462
ABHD12	5	0.54876	0.61768	0.999766	11682	1	0.23578	0.018465	0.059877	0.785079	1302	2	0.23578
QPCT	5	0.7536	0.76229	1.0	13970	1	0.50709	0.01848	0.059877	0.785079	1303	3	0.50709
KRTAP8-1	5	0.2908	0.41551	0.99604	7916	1	0.15948	0.018513	0.059877	0.785079	1304	2	0.15948
FAM92B	5	0.8439	0.8415	1.0	15489	0	0.046187	0.018561	0.059877	0.785079	1305	2	0.046187
HNF4G	10	0.28979	0.49045	0.999766	7895	3	0.068363	0.018569	0.072351	0.785079	1306	4	0.068363
DYNAP	5	0.38207	0.50876	0.999766	9506	2	0.36687	0.018583	0.059877	0.785079	1307	3	0.36687
MYH7	10	0.57215	0.75125	1.0	11907	3	0.1133	0.018615	0.072351	0.785079	1308	4	0.1133
MED13	5	0.15315	0.26811	0.90572	5601	2	0.18738	0.018657	0.059965	0.785079	1309	3	0.18738
TMEM2	5	0.50684	0.60563	0.999766	11309	1	0.32641	0.018667	0.060081	0.785079	1310	4	0.32641
ZNF71	5	0.98424	0.98602	1.0	18320	0	0.40083	0.018674	0.060081	0.785079	1311	4	0.40083
GTPBP1	5	0.92726	0.91882	1.0	17068	0	0.18717	0.018704	0.06027	0.785079	1312	2	0.18717
MCTP2	5	0.59233	0.63775	0.99981	12110	1	0.4279	0.018708	0.06027	0.785079	1313	4	0.4279
DUSP26	5	0.081387	0.15464	0.829391	3509	3	-0.33102	0.018726	0.06027	0.785079	1314	2	-0.33102
DHX33	5	0.87024	0.86626	1.0	15969	0	0.41695	0.018728	0.060271	0.785079	1315	3	0.41695
NUAK1	5	0.38047	0.50729	0.999766	9479	2	0.1818	0.018752	0.060271	0.785079	1316	2	0.1818
TESK2	5	0.20678	0.31782	0.924385	6545	1	-0.072496	0.0188	0.060374	0.785079	1317	1	-0.072496
KRTAP19-1	5	0.99778	0.99825	1.0	18692	0	0.3261	0.018806	0.060374	0.785079	1318	4	0.3261
CLVS2	5	0.83912	0.83408	1.0	15396	0	0.50127	0.018834	0.060375	0.785079	1319	3	0.50127
ESRRG	25	0.86214	0.96511	1.0	15833	5	0.15883	0.018903	0.078732	0.785079	1320	11	0.15883
LYRM4	5	0.96034	0.95961	1.0	17777	0	0.42753	0.018913	0.060471	0.785079	1321	4	0.42753
MTRNR2L6	5	0.93029	0.92201	1.0	17134	0	0.38336	0.01892	0.060471	0.785079	1322	3	0.38336
UGT2B17	5	0.90994	0.90392	1.0	16710	0	0.55066	0.018956	0.060472	0.785079	1323	3	0.55066
UTS2B	5	0.85466	0.85198	1.0	15696	0	0.45992	0.018985	0.060589	0.785079	1324	3	0.45992
SMPD2	5	0.87054	0.86626	1.0	15977	0	0.4585	0.018991	0.060589	0.785079	1325	4	0.4585
ZFP37	5	0.99746	0.99796	1.0	18680	0	0.40986	0.019015	0.060589	0.785079	1326	4	0.40986
RPP25L	5	0.0065144	0.012923	0.396139	617	3	-0.46974	0.019039	0.060589	0.785079	1327	1	-0.46974
PPP1R11	5	0.22752	0.34609	0.951734	6880	1	0.51758	0.019087	0.060589	0.785079	1328	3	0.51758
MFSD2A	5	0.46888	0.5868	0.999766	11014	1	0.44873	0.019089	0.060589	0.785079	1329	3	0.44873
PTHLH	10	0.21822	0.4032	0.987578	6742	3	0.16617	0.019152	0.073019	0.785079	1330	5	0.16617
STYK1	5	0.63052	0.66933	1.0	12473	1	0.38569	0.019156	0.060701	0.785079	1331	4	0.38569
SLC22A7	5	0.4918	0.59762	0.999766	11191	1	0.27788	0.019224	0.060702	0.785079	1332	4	0.27788
C1orf177	5	0.80802	0.80567	1.0	14839	1	-0.029083	0.01923	0.060702	0.785079	1333	1	-0.029083
OR12D3	5	0.81998	0.81245	1.0	15041	1	0.27846	0.019267	0.060807	0.785079	1334	4	0.27846
BRWD1	5	0.98199	0.98403	1.0	18272	0	0.19751	0.019273	0.060807	0.785079	1335	2	0.19751
ST3GAL3	5	0.89064	0.88563	1.0	16347	0	0.43276	0.019284	0.060807	0.785079	1336	3	0.43276
C20orf194	5	0.92723	0.91882	1.0	17067	0	-0.0014702	0.019325	0.060807	0.785079	1337	2	-0.0014702
GDE1	5	0.48707	0.59559	0.999766	11152	1	0.44402	0.019342	0.060807	0.785079	1338	3	0.44402
PDSS2	5	0.9678	0.96761	1.0	17926	0	0.29962	0.019359	0.060807	0.785079	1339	4	0.29962
MTDH	5	0.98906	0.9901	1.0	18458	0	0.47409	0.019362	0.060807	0.785079	1340	4	0.47409
NDUFB10	5	0.97654	0.97891	1.0	18137	0	0.24292	0.019366	0.060807	0.785079	1341	3	0.24292
TXNDC15	5	0.65054	0.67937	1.0	12685	1	0.33068	0.019373	0.060807	0.785079	1342	3	0.33068
EML3	5	0.07795	0.15104	0.829391	3427	2	0.42146	0.019389	0.060807	0.785079	1343	3	0.42146
LCE1C	5	0.85135	0.84735	1.0	15639	0	0.22413	0.019459	0.060807	0.785079	1344	3	0.22413
ZNF154	5	0.61893	0.65919	1.0	12361	1	0.19154	0.019469	0.060807	0.785079	1345	2	0.19154
SP5	5	0.82884	0.8205	1.0	15205	0	0.058228	0.01949	0.060807	0.785079	1346	2	0.058228
INPP5K	5	0.83236	0.82577	1.0	15274	0	0.29099	0.019508	0.060807	0.785079	1347	4	0.29099
C17orf59	5	0.94134	0.93843	1.0	17342	0	0.71499	0.019526	0.060807	0.785079	1348	3	0.71499
TMEM154	5	0.70555	0.71363	1.0	13334	1	0.27315	0.019545	0.061016	0.785079	1349	3	0.27315
HSD17B14	5	0.5003	0.60165	0.999766	11261	1	0.34045	0.019564	0.061132	0.785079	1350	3	0.34045
GRID2	5	0.40819	0.53284	0.999766	9934	2	0.040916	0.019584	0.061132	0.785079	1351	2	0.040916
PAN3	5	0.67041	0.69288	1.0	12912	1	0.30935	0.019588	0.061133	0.785079	1352	4	0.30935
ATF7IP	10	0.3076	0.51515	0.999766	8218	3	0.091002	0.019589	0.081396	0.785079	1353	3	0.091002
NDUFAF6	5	0.25884	0.37972	0.976082	7387	1	0.33883	0.019606	0.061133	0.785079	1354	4	0.33883
PIK3CG	5	0.94052	0.93669	1.0	17327	0	0.19871	0.019612	0.061133	0.785079	1355	3	0.19871
PVRL4	5	0.42668	0.5477	0.999766	10268	2	-0.34292	0.019623	0.06125	0.785079	1356	2	-0.34292
MAST2	5	0.91694	0.91144	1.0	16842	0	0.38556	0.019657	0.061251	0.785079	1357	4	0.38556
SNCB	5	0.97309	0.97415	1.0	18053	0	0.45951	0.01966	0.061251	0.785079	1358	3	0.45951
C20orf166	5	0.92558	0.91735	1.0	17032	0	0.33678	0.019673	0.061373	0.785079	1359	4	0.33678
LOC100129216	5	0.81402	0.80974	1.0	14939	1	-0.023235	0.019707	0.06146	0.785079	1360	2	-0.023235
MTX2	5	0.96776	0.96761	1.0	17925	0	0.47077	0.019743	0.061555	0.785079	1361	3	0.47077
HPS3	5	0.95388	0.9522	1.0	17607	0	0.37055	0.019781	0.061667	0.785079	1362	4	0.37055
HS3ST2	5	0.96414	0.96417	1.0	17839	0	0.47907	0.019786	0.061667	0.785079	1363	4	0.47907
C7orf33	5	0.87826	0.87349	1.0	16116	0	0.24565	0.019794	0.061667	0.785079	1364	4	0.24565
C16orf80	5	0.99014	0.99133	1.0	18488	0	0.25385	0.019803	0.061667	0.785079	1365	3	0.25385
FLJ44313	5	0.99683	0.9975	1.0	18655	0	0.37422	0.019805	0.061667	0.785079	1366	4	0.37422
MVP	5	0.64861	0.67806	1.0	12663	1	0.82274	0.019827	0.061667	0.785079	1367	3	0.82274
SLC26A3	5	0.48784	0.59559	0.999766	11160	1	0.23645	0.019859	0.061667	0.785079	1368	4	0.23645
GRM1	5	0.85812	0.85703	1.0	15766	0	0.59898	0.019865	0.061667	0.785079	1369	3	0.59898
OR51E2	5	0.96999	0.97012	1.0	17979	0	0.2493	0.019883	0.061667	0.785079	1370	4	0.2493
ZNF500	5	0.97452	0.97575	1.0	18086	0	0.20253	0.019897	0.061667	0.785079	1371	2	0.20253
PSORS1C1	5	0.97271	0.97389	1.0	18040	0	0.45496	0.019913	0.061667	0.785079	1372	3	0.45496
TRMT61A	5	0.65671	0.68477	1.0	12748	1	0.33129	0.019921	0.061667	0.785079	1373	3	0.33129
EDEM1	5	0.012655	0.024611	0.473596	994	4	-0.51783	0.019946	0.061667	0.785079	1374	1	-0.51783
PRDM4	5	0.0084844	0.016062	0.422084	738	1	-0.09927	0.019994	0.061667	0.785079	1375	1	-0.09927
HIAT1	5	0.72243	0.73097	1.0	13556	1	0.52733	0.020056	0.061989	0.785079	1376	3	0.52733
DBF4	5	0.77552	0.77696	1.0	14293	1	0.39576	0.02007	0.062269	0.785079	1377	4	0.39576
SULT1A2	5	0.99444	0.99506	1.0	18593	0	0.31138	0.020094	0.062269	0.785079	1378	4	0.31138
CUL1	5	0.96236	0.96163	1.0	17803	0	0.40116	0.0201	0.062269	0.785079	1379	3	0.40116
WDR38	5	0.047647	0.10056	0.765818	2479	2	-0.027825	0.020137	0.06227	0.785079	1380	1	-0.027825
RGMA	10	0.39233	0.59364	0.999766	9680	2	-0.10725	0.02014	0.082368	0.785079	1381	3	-0.10725
CCDC175	5	0.90533	0.89762	1.0	16620	0	0.073604	0.020157	0.062376	0.785079	1382	2	0.073604
SLC35D1	5	0.17267	0.28706	0.90625	6004	2	0.49852	0.020168	0.062376	0.785079	1383	3	0.49852
TPRG1L	5	0.92377	0.91735	1.0	16992	0	0.3949	0.020176	0.062376	0.785079	1384	3	0.3949
ASL	5	0.014857	0.029087	0.489653	1123	4	-0.37002	0.020185	0.062376	0.785079	1385	1	-0.37002
GADD45GIP1	5	0.40386	0.52941	0.999766	9861	1	0.22488	0.020189	0.062376	0.785079	1386	2	0.22488
PCDHB7	5	0.55377	0.62035	0.999766	11726	1	0.28376	0.020232	0.062376	0.785079	1387	3	0.28376
IRF5	10	0.40873	0.612	0.999766	9939	3	0.21223	0.02025	0.082368	0.785079	1388	5	0.21223
GPR143	5	0.19449	0.3024	0.91097	6339	1	0.48263	0.020264	0.062739	0.785079	1389	3	0.48263
METTL2A	5	0.1547	0.269	0.90572	5646	2	0.047278	0.02028	0.062739	0.785079	1390	2	0.047278
CRYZL1	5	0.61673	0.65718	1.0	12341	1	0.183	0.020284	0.062739	0.785079	1391	3	0.183
ACTR3C	5	0.82256	0.81578	1.0	15081	1	0.16892	0.020292	0.062739	0.785079	1392	2	0.16892
MS4A12	5	0.98594	0.98787	1.0	18381	0	0.20605	0.020326	0.062739	0.785079	1393	4	0.20605
PDE6C	5	0.97148	0.9723	1.0	18009	0	0.41764	0.020328	0.062739	0.785079	1394	4	0.41764
EXOC3L2	10	0.29608	0.4978	0.999766	8019	3	0.31158	0.020342	0.08257	0.785079	1395	6	0.31158
METTL17	5	0.89184	0.88611	1.0	16370	0	0.39237	0.020362	0.062739	0.785079	1396	4	0.39237
DDX43	5	0.72183	0.73097	1.0	13542	1	0.3005	0.020392	0.062939	0.785079	1397	4	0.3005
SLC25A38	5	0.97405	0.97524	1.0	18075	0	0.17771	0.020395	0.06294	0.785079	1398	2	0.17771
NCR1	5	0.88522	0.8804	1.0	16254	0	0.29036	0.020403	0.063054	0.785079	1399	4	0.29036
GCLC	5	0.97204	0.97347	1.0	18025	0	0.10205	0.020423	0.06334	0.785079	1400	2	0.10205
DYNC2LI1	5	0.43402	0.55684	0.999766	10401	1	0.41611	0.020439	0.06334	0.785079	1401	4	0.41611
ZNF449	5	0.75096	0.75963	1.0	13939	1	0.30702	0.020447	0.06334	0.785079	1402	4	0.30702
LSM2	5	0.93339	0.92659	1.0	17193	0	-0.19614	0.020471	0.06334	0.785079	1403	1	-0.19614
TLL2	5	0.032289	0.073033	0.686248	1965	2	-0.017222	0.020483	0.06334	0.785079	1404	2	-0.017222
EPC1	5	0.49386	0.59826	0.999766	11205	1	0.3509	0.020506	0.06334	0.785079	1405	3	0.3509
DCTPP1	5	0.87145	0.86731	1.0	15991	0	0.29356	0.02051	0.063341	0.785079	1406	4	0.29356
CCR7	10	0.80597	0.8817	1.0	14803	2	0.084886	0.020554	0.082787	0.785079	1407	3	0.084886
PADI4	5	0.69086	0.70361	1.0	13166	1	0.25576	0.020594	0.063341	0.785079	1408	3	0.25576
RTCB	5	0.60094	0.64381	1.0	12191	1	0.45085	0.020595	0.063341	0.785079	1409	3	0.45085
ADCY3	5	0.59452	0.63775	0.99981	12133	1	0.11785	0.020614	0.063625	0.785079	1410	2	0.11785
CYB561A3	5	0.96177	0.96093	1.0	17798	0	0.28331	0.020615	0.063625	0.785079	1411	4	0.28331
NUDT22	5	0.97409	0.97551	1.0	18076	0	0.30089	0.020618	0.063625	0.785079	1412	4	0.30089
SLC3A2	5	0.058375	0.12206	0.796979	2833	1	0.15473	0.020666	0.063625	0.785079	1413	2	0.15473
P2RX2	5	0.9864	0.98842	1.0	18387	0	0.30375	0.02069	0.063626	0.785079	1414	3	0.30375
IFNK	5	0.81744	0.81113	1.0	14993	1	0.28354	0.020709	0.063626	0.785079	1415	4	0.28354
OR1L4	5	0.57868	0.6304	0.99981	11974	1	0.40788	0.020717	0.063626	0.785079	1416	4	0.40788
ZNF260	5	0.63285	0.66933	1.0	12498	1	0.25858	0.020737	0.063723	0.785079	1417	4	0.25858
COX7A1	5	0.088674	0.16403	0.8369	3718	2	0.49812	0.020737	0.063723	0.785079	1418	3	0.49812
INPP5E	5	0.6646	0.68748	1.0	12847	1	0.077811	0.020738	0.063723	0.785079	1419	2	0.077811
KCNK2	5	0.79395	0.7937	1.0	14589	1	-0.092904	0.020757	0.06382	0.785079	1420	1	-0.092904
C14orf2	5	0.85972	0.85868	1.0	15800	0	-0.0763	0.020778	0.064084	0.785079	1421	2	-0.0763
RAB3GAP2	5	0.98076	0.98262	1.0	18239	0	0.23785	0.020793	0.064084	0.785079	1422	4	0.23785
ACN9	5	0.87736	0.87297	1.0	16103	0	0.51115	0.020798	0.064084	0.785079	1423	4	0.51115
ZGLP1	5	0.99141	0.99252	1.0	18516	0	0.27468	0.020824	0.064085	0.785079	1424	4	0.27468
CPSF6	5	0.28849	0.41243	0.99604	7876	2	0.36137	0.020853	0.064193	0.785079	1425	3	0.36137
ALDH2	5	0.054346	0.11556	0.793742	2692	1	0.22423	0.02086	0.064193	0.785079	1426	4	0.22423
PAQR6	5	0.53423	0.61366	0.999766	11563	1	0.42876	0.020876	0.064193	0.785079	1427	3	0.42876
LMO1	10	0.78377	0.8688	1.0	14422	1	0.43519	0.020945	0.084428	0.785079	1428	6	0.43519
ANXA2R	5	0.22467	0.34233	0.947574	6846	1	0.2581	0.020948	0.064304	0.785079	1429	2	0.2581
ATP6V1F	5	0.93995	0.93611	1.0	17314	0	0.29784	0.020952	0.064304	0.785079	1430	4	0.29784
MYL9	5	0.96716	0.96691	1.0	17909	0	0.43225	0.020966	0.064304	0.785079	1431	4	0.43225
SCN2A	5	0.32113	0.44725	0.999766	8456	2	0.13212	0.020996	0.064304	0.785079	1432	3	0.13212
OR10AD1	5	0.89965	0.89203	1.0	16522	0	0.39716	0.021	0.064304	0.785079	1433	4	0.39716
MRGPRX4	5	0.6904	0.70361	1.0	13158	1	0.13673	0.021043	0.064305	0.785079	1434	1	0.13673
LST1	10	0.28191	0.48348	0.999766	7757	4	0.10345	0.021046	0.084546	0.785079	1435	4	0.10345
PRR22	5	0.81261	0.80837	1.0	14915	1	0.72116	0.02106	0.064305	0.785079	1436	3	0.72116
OR2K2	5	0.96367	0.96319	1.0	17826	0	0.20975	0.021084	0.064305	0.785079	1437	4	0.20975
DPP10	5	0.35881	0.48812	0.999766	9081	1	0.42465	0.021089	0.064305	0.785079	1438	3	0.42465
FUT6	5	0.36995	0.49627	0.999766	9306	1	-0.12437	0.021091	0.064305	0.785079	1439	1	-0.12437
IGHMBP2	5	0.84225	0.83779	1.0	15465	0	0.22746	0.0211	0.064305	0.785079	1440	2	0.22746
OR2AG2	5	0.19208	0.29986	0.90625	6308	1	0.35181	0.021139	0.064414	0.785079	1441	3	0.35181
TMEM219	5	0.1167	0.21636	0.894624	4573	1	0.58735	0.021176	0.064414	0.785079	1442	3	0.58735
AKAP3	10	0.1227	0.27847	0.90614	4760	2	0.15067	0.021176	0.084901	0.785079	1443	5	0.15067
C9orf117	5	0.9325	0.92503	1.0	17178	0	0.21942	0.021191	0.064414	0.785079	1444	4	0.21942
GIMAP1	5	0.40213	0.52874	0.999766	9827	1	0.30716	0.021204	0.064414	0.785079	1445	4	0.30716
TMEM236	5	0.3553	0.48465	0.999766	9024	2	-0.047609	0.021213	0.064414	0.785079	1446	2	-0.047609
NCKIPSD	5	0.53835	0.61699	0.999766	11601	1	0.223	0.021228	0.064529	0.785079	1447	4	0.223
CARS	5	0.91646	0.91144	1.0	16835	0	0.58154	0.021238	0.064529	0.785079	1448	3	0.58154
MTR	5	0.36078	0.49042	0.999766	9122	1	0.25969	0.021245	0.064529	0.785079	1449	4	0.25969
SPRED1	5	0.98345	0.9854	1.0	18302	0	0.29392	0.021282	0.064529	0.785079	1450	2	0.29392
STRIP1	5	0.28187	0.40365	0.987578	7756	1	0.35756	0.021315	0.064529	0.785079	1451	4	0.35756
LALBA	5	0.98054	0.98211	1.0	18235	0	0.32586	0.021321	0.064529	0.785079	1452	4	0.32586
DIP2A	5	0.31714	0.44194	0.999766	8390	2	-0.171	0.021326	0.064529	0.785079	1453	2	-0.171
DNAJC7	5	0.11643	0.21599	0.894624	4565	1	0.45925	0.021333	0.064529	0.785079	1454	3	0.45925
THEM5	5	0.97307	0.97415	1.0	18052	0	0.42194	0.021341	0.064529	0.785079	1455	3	0.42194
GSK3B	5	0.98157	0.98365	1.0	18253	0	0.34359	0.021349	0.064529	0.785079	1456	4	0.34359
TAX1BP3	5	0.99169	0.99272	1.0	18523	0	0.28409	0.021352	0.064529	0.785079	1457	4	0.28409
TLN1	5	0.88335	0.87854	1.0	16209	0	0.19706	0.021359	0.064529	0.785079	1458	2	0.19706
ECSIT	5	0.8788	0.87452	1.0	16125	0	0.024404	0.021377	0.064529	0.785079	1459	2	0.024404
ACTN3	5	0.63929	0.67201	1.0	12560	1	0.10053	0.021383	0.064529	0.785079	1460	2	0.10053
SLC38A4	10	0.99683	0.99655	1.0	18654	0	0.19056	0.021423	0.084988	0.785079	1461	6	0.19056
VSTM2A	5	0.91588	0.90991	1.0	16825	0	0.17142	0.021425	0.064529	0.785079	1462	2	0.17142
POP7	5	0.88903	0.88516	1.0	16323	0	0.36999	0.021456	0.064529	0.785079	1463	3	0.36999
IFNGR1	5	0.2385	0.35658	0.957931	7051	1	0.28166	0.021457	0.064529	0.785079	1464	4	0.28166
STK33	5	0.016749	0.033738	0.523022	1231	3	-0.34696	0.02152	0.064746	0.785079	1465	1	-0.34696
C11orf48	10	0.52599	0.71396	1.0	11481	2	0.26622	0.021524	0.085096	0.785079	1466	6	0.26622
GALNT7	5	0.71881	0.72631	1.0	13498	1	0.47846	0.021534	0.064746	0.785079	1467	4	0.47846
TDP2	5	0.66607	0.68816	1.0	12868	1	0.38866	0.021557	0.064746	0.785079	1468	4	0.38866
ABI3BP	5	0.83489	0.83155	1.0	15323	0	-0.09244	0.021578	0.064746	0.785079	1469	2	-0.09244
ZNF732	5	0.098003	0.18668	0.876921	3983	1	0.327	0.021624	0.064746	0.785079	1470	3	0.327
PALB2	5	0.087257	0.16195	0.83575	3673	3	-0.31308	0.021636	0.064746	0.785079	1471	2	-0.31308
ASAH2B	5	0.42407	0.54483	0.999766	10224	1	0.52311	0.021644	0.064746	0.785079	1472	3	0.52311
OR8K1	5	0.8935	0.88889	1.0	16399	0	0.38488	0.021715	0.064746	0.785079	1473	4	0.38488
ZRANB3	5	0.56597	0.62304	0.999766	11837	1	-0.019183	0.021759	0.064746	0.785079	1474	2	-0.019183
EFR3B	5	0.74301	0.75221	1.0	13818	1	0.31858	0.021833	0.065123	0.785079	1475	4	0.31858
FAM186B	5	0.96718	0.96691	1.0	17910	0	0.36731	0.02185	0.065123	0.785079	1476	4	0.36731
RBM20	5	0.84559	0.84266	1.0	15523	0	0.50008	0.021863	0.065123	0.785079	1477	3	0.50008
NRDE2	5	0.74713	0.75624	1.0	13886	1	0.96964	0.021873	0.065123	0.785079	1478	3	0.96964
ARPP19	5	0.21656	0.33025	0.932798	6717	1	0.39996	0.021882	0.065123	0.785079	1479	4	0.39996
GSTM5	5	0.97906	0.98092	1.0	18198	0	0.26341	0.021908	0.065123	0.785079	1480	4	0.26341
SLC2A5	5	0.92797	0.91882	1.0	17085	0	0.00019633	0.021922	0.065123	0.785079	1481	2	0.00019633
POU4F2	5	0.96378	0.96357	1.0	17830	0	0.32075	0.021986	0.065243	0.785079	1482	4	0.32075
C1orf226	10	0.45609	0.65274	1.0	10822	2	-0.077088	0.021988	0.086152	0.785079	1483	4	-0.077088
FLG	5	0.43347	0.55612	0.999766	10388	1	-0.18894	0.021997	0.065359	0.785079	1484	1	-0.18894
PGBD4	5	0.93506	0.92856	1.0	17225	0	0.36387	0.022018	0.065359	0.785079	1485	3	0.36387
SH3BGRL2	5	0.97067	0.97143	1.0	17995	0	0.29257	0.022021	0.065467	0.785079	1486	3	0.29257
ZNF251	5	0.75555	0.76432	1.0	14004	1	0.50617	0.022048	0.065467	0.785079	1487	3	0.50617
P2RX4	5	0.10677	0.19651	0.876921	4260	2	0.26676	0.022062	0.065467	0.785079	1488	2	0.26676
OR8G1	5	0.97293	0.97389	1.0	18047	0	0.38749	0.022082	0.065467	0.785079	1489	3	0.38749
BZW2	5	0.98555	0.98763	1.0	18368	0	0.50148	0.022105	0.065467	0.785079	1490	4	0.50148
HUNK	5	0.86294	0.86086	1.0	15842	0	0.14809	0.02214	0.065467	0.785079	1491	2	0.14809
KRTAP12-3	5	0.40146	0.52806	0.999766	9817	2	0.15715	0.022185	0.065467	0.785079	1492	2	0.15715
FAM159B	5	0.95944	0.95923	1.0	17754	0	0.32191	0.022186	0.065467	0.785079	1493	4	0.32191
OR13A1	15	0.76184	0.89541	1.0	14106	2	0.084696	0.022194	0.084209	0.785079	1494	6	0.084696
SAMSN1	5	0.90994	0.90392	1.0	16709	0	0.40819	0.022198	0.065467	0.785079	1495	4	0.40819
CCNG1	5	0.5206	0.60831	0.999766	11427	1	0.26353	0.02221	0.065467	0.785079	1496	3	0.26353
RIOK2	5	0.35096	0.48045	0.999766	8946	1	0.65956	0.022213	0.065467	0.785079	1497	3	0.65956
OR2L5	5	0.49622	0.59896	0.999766	11225	1	0.29975	0.022221	0.065578	0.785079	1498	4	0.29975
HLA-DQB1	10	0.29098	0.49253	0.999766	7919	2	0.15692	0.022226	0.087003	0.785079	1499	4	0.15692
CCKAR	5	0.84301	0.83903	1.0	15475	0	-0.027389	0.022235	0.065578	0.785079	1500	1	-0.027389
GPR153	5	0.18629	0.29816	0.90625	6216	2	0.41257	0.022251	0.065578	0.785079	1501	3	0.41257
CXCL10	5	0.092586	0.1756	0.87099	3823	1	-0.13025	0.02226	0.065578	0.785079	1502	2	-0.13025
TMEM140	5	0.23067	0.34878	0.952652	6936	2	0.26119	0.022268	0.065578	0.785079	1503	3	0.26119
SEC63	5	0.7351	0.74429	1.0	13718	1	0.38523	0.022271	0.065578	0.785079	1504	4	0.38523
M6PR	5	0.98165	0.98384	1.0	18257	0	0.63336	0.022293	0.065578	0.785079	1505	3	0.63336
SCO1	5	0.8335	0.83027	1.0	15297	0	0.38734	0.022303	0.065578	0.785079	1506	4	0.38734
CNTNAP5	5	0.81782	0.81113	1.0	15002	1	0.17181	0.02233	0.065579	0.785079	1507	2	0.17181
PTH2R	5	0.42656	0.5477	0.999766	10263	2	0.090263	0.022342	0.065579	0.785079	1508	2	0.090263
ZNF551	5	0.92839	0.91917	1.0	17091	0	0.41708	0.022345	0.065579	0.785079	1509	3	0.41708
SLC8A3	5	0.51309	0.60696	0.999766	11365	1	0.37903	0.022375	0.065579	0.785079	1510	3	0.37903
C14orf39	5	0.037904	0.084499	0.737755	2174	1	0.093985	0.022378	0.065579	0.785079	1511	2	0.093985
GRPR	5	0.59598	0.64042	1.0	12146	1	0.30184	0.0224	0.065579	0.785079	1512	4	0.30184
ZSCAN22	5	0.85178	0.84792	1.0	15644	0	0.43236	0.022426	0.065869	0.785079	1513	3	0.43236
NMUR2	5	0.12864	0.23413	0.895657	4943	3	-0.30747	0.02245	0.065869	0.785079	1514	2	-0.30747
CCL2	5	0.45996	0.58065	0.999766	10891	1	0.29546	0.022467	0.065986	0.785079	1515	3	0.29546
HOPX	10	0.96431	0.9635	1.0	17841	1	0.16259	0.022489	0.087478	0.785079	1516	4	0.16259
SH3D21	5	0.040488	0.089496	0.756944	2243	3	-0.24096	0.022492	0.066112	0.785079	1517	2	-0.24096
ACKR4	5	0.92368	0.91735	1.0	16989	0	0.10917	0.022521	0.066232	0.785079	1518	1	0.10917
SLC35D3	5	0.15608	0.27249	0.90572	5681	1	0.16116	0.022569	0.066232	0.785079	1519	2	0.16116
MRPL41	5	0.98159	0.98374	1.0	18254	0	0.47104	0.022579	0.066232	0.785079	1520	4	0.47104
LRRC53	5	0.95152	0.94883	1.0	17559	0	0.28108	0.022591	0.066232	0.785079	1521	3	0.28108
CYP7A1	5	0.95375	0.9522	1.0	17605	0	0.16214	0.022616	0.066232	0.785079	1522	2	0.16214
C12orf76	5	0.99498	0.99568	1.0	18605	0	0.31797	0.022629	0.066232	0.785079	1523	4	0.31797
TEX12	5	0.98187	0.98403	1.0	18266	0	0.27082	0.022647	0.066232	0.785079	1524	4	0.27082
CRELD1	5	0.4922	0.59762	0.999766	11195	1	0.19527	0.022664	0.066233	0.785079	1525	2	0.19527
FUZ	10	0.16372	0.3323	0.934293	5831	3	-0.16123	0.02268	0.087918	0.785079	1526	3	-0.16123
TAS2R19	5	0.91478	0.90873	1.0	16801	0	0.40767	0.022687	0.066233	0.785079	1527	3	0.40767
VWF	5	0.56798	0.62577	0.99981	11860	1	0.40248	0.022709	0.066233	0.785079	1528	3	0.40248
LIN9	5	0.93325	0.92629	1.0	17191	0	0.3194	0.02273	0.066233	0.785079	1529	4	0.3194
SH2D2A	10	0.21233	0.39516	0.980271	6649	3	0.25499	0.022734	0.087918	0.785079	1530	5	0.25499
ZC3H15	5	0.6203	0.66054	1.0	12372	1	0.27997	0.022759	0.066233	0.785079	1531	3	0.27997
FAT2	5	0.56912	0.62713	0.99981	11870	1	0.46731	0.02276	0.066233	0.785079	1532	3	0.46731
S100A7L2	5	0.55934	0.62171	0.999766	11784	1	0.24485	0.022763	0.066233	0.785079	1533	4	0.24485
ANKLE1	5	0.42852	0.54909	0.999766	10307	1	0.28718	0.022778	0.066233	0.785079	1534	3	0.28718
USHBP1	5	0.93838	0.93468	1.0	17290	0	0.27447	0.022786	0.066233	0.785079	1535	4	0.27447
ZMIZ1	5	0.82439	0.81645	1.0	15115	1	0.39087	0.022792	0.066233	0.785079	1536	4	0.39087
MIF4GD	5	0.82298	0.81645	1.0	15091	1	0.14733	0.0228	0.066233	0.785079	1537	2	0.14733
CHCHD6	5	0.43999	0.56105	0.999766	10509	1	-0.056353	0.022807	0.066345	0.785079	1538	1	-0.056353
RYR3	5	0.69164	0.70361	1.0	13177	1	0.33951	0.022813	0.066345	0.785079	1539	4	0.33951
ULBP2	5	0.21967	0.33284	0.935198	6766	2	0.37778	0.022821	0.066345	0.785079	1540	3	0.37778
PPP1CC	5	0.89188	0.8866	1.0	16371	0	0.26633	0.022854	0.066345	0.785079	1541	3	0.26633
ESRRB	5	0.46937	0.5868	0.999766	11020	1	0.25467	0.022858	0.066345	0.785079	1542	4	0.25467
KCNA3	5	0.919	0.91332	1.0	16875	0	0.23996	0.022858	0.066345	0.785079	1543	2	0.23996
GPR148	5	0.80738	0.80567	1.0	14827	1	0.43987	0.022872	0.066345	0.785079	1544	3	0.43987
C1orf134	5	0.85122	0.84735	1.0	15633	0	0.29629	0.022942	0.066346	0.785079	1545	3	0.29629
OR1J2	5	0.73185	0.73964	1.0	13670	1	0.18451	0.022953	0.066346	0.785079	1546	4	0.18451
FCRL4	5	0.098398	0.18706	0.876921	3994	3	-0.30226	0.022997	0.066455	0.785079	1547	1	-0.30226
GBGT1	5	0.59455	0.63775	0.99981	12134	1	0.26418	0.023001	0.066455	0.785079	1548	4	0.26418
MTMR12	5	0.45415	0.57571	0.999766	10775	2	-0.028895	0.023045	0.066455	0.785079	1549	1	-0.028895
NRGN	5	0.26889	0.38862	0.980042	7541	2	0.44269	0.02305	0.066455	0.785079	1550	3	0.44269
VPS26A	5	0.27037	0.39173	0.980271	7569	1	0.35551	0.02308	0.066455	0.785079	1551	3	0.35551
KCNN2	5	0.67198	0.69354	1.0	12932	1	0.4106	0.023082	0.066455	0.785079	1552	4	0.4106
KISS1R	5	0.86936	0.86521	1.0	15951	0	0.37211	0.023093	0.066455	0.785079	1553	3	0.37211
RAB5C	10	0.44351	0.64353	1.0	10580	1	0.29723	0.023096	0.089207	0.785079	1554	6	0.29723
SLC37A2	5	0.41938	0.54274	0.999766	10134	1	0.14295	0.023118	0.066455	0.785079	1555	2	0.14295
OR52B2	5	0.41608	0.54132	0.999766	10074	1	0.097891	0.023135	0.066456	0.785079	1556	2	0.097891
CCDC74A	5	0.73246	0.74099	1.0	13678	1	0.30534	0.023151	0.066456	0.785079	1557	4	0.30534
GLS	5	0.45071	0.57217	0.999766	10717	1	0.47323	0.023154	0.066456	0.785079	1558	4	0.47323
SRSF6	10	0.19309	0.37276	0.973519	6322	4	-0.03191	0.023161	0.089207	0.785079	1559	4	-0.03191
HOXA3	10	0.079058	0.18477	0.876921	3452	3	-0.086979	0.02318	0.089208	0.785079	1560	4	-0.086979
BOLA3	5	0.89619	0.89023	1.0	16463	0	0.52717	0.023187	0.066456	0.785079	1561	4	0.52717
DHRS9	5	0.38039	0.50729	0.999766	9477	2	-0.051406	0.023188	0.066456	0.785079	1562	1	-0.051406
OR6C70	5	0.99755	0.99801	1.0	18683	0	0.23145	0.023193	0.066456	0.785079	1563	4	0.23145
RFX1	5	0.83858	0.83408	1.0	15386	0	0.22416	0.023235	0.066456	0.785079	1564	2	0.22416
MPRIP	5	0.31148	0.43646	0.999766	8286	1	-0.11005	0.023283	0.066742	0.785079	1565	2	-0.11005
CLK4	5	0.74101	0.7496	1.0	13792	1	0.35607	0.023294	0.066855	0.785079	1566	4	0.35607
APCS	5	0.036279	0.079276	0.708958	2109	3	-0.1694	0.023312	0.066855	0.785079	1567	2	-0.1694
RIPK3	5	0.93192	0.92469	1.0	17164	0	0.59438	0.023316	0.066855	0.785079	1568	3	0.59438
ACTBL2	5	0.85459	0.85198	1.0	15693	0	0.26726	0.023325	0.066855	0.785079	1569	4	0.26726
CLDN1	5	0.61844	0.65919	1.0	12357	1	0.064578	0.02333	0.066855	0.785079	1570	2	0.064578
PIM1	5	0.90379	0.89589	1.0	16596	0	0.37982	0.02335	0.066855	0.785079	1571	4	0.37982
ZDHHC5	5	0.95741	0.95626	1.0	17694	0	0.36076	0.023378	0.066856	0.785079	1572	3	0.36076
TBRG1	5	0.95134	0.94859	1.0	17556	0	0.4434	0.023434	0.066963	0.785079	1573	4	0.4434
CNTD2	10	0.12217	0.27805	0.90614	4747	5	-0.22978	0.023441	0.090407	0.785079	1574	3	-0.22978
KCNJ9	5	0.8161	0.81113	1.0	14978	1	0.32819	0.023452	0.067175	0.785079	1575	4	0.32819
SLC44A4	5	0.78014	0.7823	1.0	14365	1	0.36804	0.023491	0.067301	0.785079	1576	3	0.36804
GCHFR	5	0.76455	0.76842	1.0	14137	1	0.24422	0.023492	0.067301	0.785079	1577	4	0.24422
SYT7	5	0.89748	0.89023	1.0	16484	0	0.044631	0.023521	0.067301	0.785079	1578	2	0.044631
ALX3	5	0.43684	0.55825	0.999766	10450	2	0.029653	0.02354	0.067301	0.785079	1579	2	0.029653
WBP4	5	0.72641	0.73699	1.0	13601	1	0.54744	0.023543	0.067301	0.785079	1580	3	0.54744
NMI	5	0.99429	0.99506	1.0	18592	0	0.25638	0.023559	0.067301	0.785079	1581	4	0.25638
APOBEC3A	5	0.37433	0.50113	0.999766	9373	1	0.23839	0.023561	0.067301	0.785079	1582	3	0.23839
C1orf158	5	0.74357	0.75221	1.0	13829	1	0.2056	0.023568	0.067301	0.785079	1583	3	0.2056
TMTC2	5	0.915	0.90873	1.0	16807	0	0.095942	0.023616	0.067301	0.785079	1584	1	0.095942
HACE1	5	0.46231	0.58334	0.999766	10936	2	0.47561	0.023618	0.067301	0.785079	1585	3	0.47561
PRMT8	5	0.68881	0.70231	1.0	13136	1	0.3101	0.023632	0.067301	0.785079	1586	4	0.3101
PEX11B	5	0.35551	0.48465	0.999766	9032	1	0.25508	0.023644	0.067301	0.785079	1587	4	0.25508
EBAG9	5	0.67138	0.69354	1.0	12921	1	0.43227	0.023658	0.067301	0.785079	1588	3	0.43227
ARHGEF2	5	0.69915	0.70892	1.0	13254	1	0.32808	0.023659	0.067301	0.785079	1589	3	0.32808
MMP28	5	0.79331	0.79299	1.0	14578	1	-0.19219	0.023664	0.067301	0.785079	1590	2	-0.19219
FOS	10	0.59308	0.76326	1.0	12113	2	0.26901	0.023687	0.090533	0.785079	1591	6	0.26901
TMEM158	5	0.90214	0.89458	1.0	16567	0	0.45025	0.023751	0.067399	0.785079	1592	3	0.45025
ZNF888	10	0.82577	0.89355	1.0	15143	2	0.12919	0.023754	0.090533	0.785079	1593	4	0.12919
PTCD2	5	0.45578	0.57713	0.999766	10814	2	0.41543	0.023755	0.067399	0.785079	1594	3	0.41543
KDM5A	5	0.10017	0.18891	0.876921	4062	3	-0.27747	0.023759	0.067399	0.785079	1595	1	-0.27747
SLC45A4	5	0.71763	0.72563	1.0	13482	1	0.4607	0.023764	0.067399	0.785079	1596	3	0.4607
ATP6AP2	5	0.90803	0.90225	1.0	16670	0	0.32454	0.023788	0.067399	0.785079	1597	4	0.32454
FAM53A	5	0.90435	0.89632	1.0	16604	0	0.42083	0.023795	0.067399	0.785079	1598	3	0.42083
LILRA2	5	0.97596	0.9783	1.0	18115	0	0.31296	0.023806	0.067399	0.785079	1599	3	0.31296
SCUBE3	5	0.16577	0.28134	0.90614	5869	1	0.34119	0.023812	0.067399	0.785079	1600	4	0.34119
BTN1A1	5	0.35158	0.48128	0.999766	8958	1	0.25505	0.023815	0.067399	0.785079	1601	4	0.25505
GPR21	5	0.030781	0.070749	0.686248	1924	1	0.34634	0.02383	0.067399	0.785079	1602	3	0.34634
RXRA	5	0.37916	0.50597	0.999766	9461	2	0.19831	0.023854	0.067399	0.785079	1603	3	0.19831
BLMH	5	0.69818	0.70825	1.0	13247	1	0.51542	0.023919	0.06751	0.785079	1604	3	0.51542
NUTM2G	8	0.046228	0.11441	0.793742	2438	5	-0.37301	0.023923	0.085282	0.785079	1605	2	-0.37301
STK32C	10	0.97162	0.96953	1.0	18016	0	0.22022	0.024009	0.090801	0.785079	1606	4	0.22022
CLDN6	5	0.99533	0.99594	1.0	18615	0	0.46364	0.024017	0.067632	0.785079	1607	3	0.46364
CCDC24	5	0.80672	0.80367	1.0	14815	1	0.43491	0.02403	0.067632	0.785079	1608	4	0.43491
OR10A4	5	0.79709	0.79765	1.0	14639	1	0.49361	0.024048	0.067633	0.785079	1609	3	0.49361
GPR113	5	0.97202	0.97347	1.0	18024	0	0.13727	0.024139	0.067934	0.785079	1610	2	0.13727
FGF7	5	0.79493	0.79502	1.0	14608	1	0.35828	0.024155	0.067934	0.785079	1611	3	0.35828
CD22	5	0.40476	0.53077	0.999766	9876	1	0.11499	0.024187	0.067934	0.785079	1612	2	0.11499
NDUFB2	5	0.98122	0.98336	1.0	18244	0	0.33001	0.024226	0.068226	0.785079	1613	3	0.33001
RBM15	5	0.53856	0.61699	0.999766	11604	1	-0.101	0.024235	0.068226	0.785079	1614	1	-0.101
FAM120A	5	0.86167	0.8598	1.0	15829	0	0.42647	0.024235	0.068226	0.785079	1615	3	0.42647
SDHB	5	0.59218	0.63775	0.99981	12107	1	0.83385	0.024265	0.068227	0.785079	1616	2	0.83385
ZDHHC11	5	0.77319	0.77631	1.0	14266	1	0.50103	0.024284	0.068227	0.785079	1617	3	0.50103
SLCO1A2	5	0.99586	0.99648	1.0	18629	0	0.31409	0.024287	0.068227	0.785079	1618	4	0.31409
OPN5	5	0.92711	0.91882	1.0	17065	0	0.40677	0.024325	0.068339	0.785079	1619	3	0.40677
GBF1	5	0.80145	0.79831	1.0	14730	1	-0.028665	0.02433	0.068339	0.785079	1620	1	-0.028665
SPARCL1	5	0.96853	0.96847	1.0	17942	0	0.30869	0.024331	0.068339	0.785079	1621	4	0.30869
PRRG4	5	0.97744	0.97987	1.0	18157	0	0.39889	0.024334	0.068339	0.785079	1622	4	0.39889
ASAP2	5	0.98423	0.98602	1.0	18319	0	0.34255	0.024337	0.068339	0.785079	1623	4	0.34255
PRDX6	5	0.6506	0.67937	1.0	12686	1	0.45439	0.024342	0.068339	0.785079	1624	3	0.45439
PDXK	5	0.7114	0.71899	1.0	13414	1	0.20441	0.024351	0.068445	0.785079	1625	2	0.20441
GPR150	5	0.45176	0.57289	0.999766	10737	1	0.29396	0.024377	0.068445	0.785079	1626	3	0.29396
GRK4	5	0.76956	0.77237	1.0	14208	1	0.61326	0.024406	0.068445	0.785079	1627	3	0.61326
IL17F	5	0.68275	0.69749	1.0	13066	1	0.28624	0.024415	0.068445	0.785079	1628	4	0.28624
ERI2	5	0.45528	0.57644	0.999766	10803	2	0.32704	0.024419	0.068445	0.785079	1629	3	0.32704
PSMD8	5	0.17292	0.28746	0.90625	6008	2	-1.1799	0.024425	0.068445	0.785079	1630	1	-1.1799
LY6K	5	0.95883	0.95836	1.0	17739	0	0.28675	0.024427	0.068445	0.785079	1631	4	0.28675
BEGAIN	10	0.20666	0.38743	0.980042	6543	3	0.053094	0.024428	0.091135	0.785079	1632	2	0.053094
OR4D2	5	0.87852	0.87401	1.0	16120	0	0.25296	0.024428	0.068445	0.785079	1633	2	0.25296
PIAS1	5	0.88212	0.87803	1.0	16189	0	0.30849	0.02443	0.068445	0.785079	1634	4	0.30849
SLC31A2	5	0.88489	0.8804	1.0	16246	0	0.42036	0.024445	0.068445	0.785079	1635	3	0.42036
TARM1	5	0.80652	0.80302	1.0	14811	1	-0.24093	0.024463	0.068564	0.785079	1636	2	-0.24093
CSNK1G1	5	0.92889	0.9195	1.0	17101	0	0.51679	0.024465	0.068564	0.785079	1637	4	0.51679
CORO1A	5	0.79152	0.79163	1.0	14545	1	0.19242	0.024472	0.068564	0.785079	1638	2	0.19242
ZNF467	5	0.96999	0.97012	1.0	17978	0	0.31315	0.024477	0.068564	0.785079	1639	4	0.31315
TBX2	5	0.049633	0.10387	0.774386	2531	2	-0.23889	0.024488	0.068564	0.785079	1640	2	-0.23889
NELL2	5	0.5141	0.60696	0.999766	11371	1	0.77698	0.024523	0.068565	0.785079	1641	3	0.77698
XRN1	5	0.58748	0.63638	0.99981	12066	1	0.23118	0.024626	0.068687	0.785079	1642	2	0.23118
ZNF275	5	0.97758	0.97987	1.0	18160	0	0.26538	0.024627	0.068687	0.785079	1643	4	0.26538
OR4A15	5	0.8453	0.84208	1.0	15517	0	0.36415	0.02464	0.068688	0.785079	1644	3	0.36415
GEM	10	0.58187	0.75722	1.0	12010	3	0.067382	0.024659	0.092014	0.785079	1645	4	0.067382
SH2D5	5	0.98314	0.98513	1.0	18292	0	0.56086	0.02469	0.068804	0.785079	1646	3	0.56086
PPP2R3B	5	0.9212	0.91552	1.0	16926	0	0.54439	0.024721	0.068928	0.785079	1647	3	0.54439
MLX	5	0.71685	0.72563	1.0	13473	1	0.38584	0.024744	0.068928	0.785079	1648	3	0.38584
LOC147646	5	0.64836	0.67806	1.0	12660	1	0.40084	0.024776	0.06905	0.785079	1649	3	0.40084
SIM2	5	0.91821	0.91257	1.0	16859	0	0.45985	0.024778	0.06905	0.785079	1650	4	0.45985
ANKDD1A	5	0.77966	0.78162	1.0	14359	1	0.20876	0.024785	0.06905	0.785079	1651	4	0.20876
OCSTAMP	5	0.96764	0.96745	1.0	17921	0	0.2826	0.024788	0.06905	0.785079	1652	4	0.2826
GCNT1	5	0.42186	0.54274	0.999766	10188	1	0.45176	0.0248	0.06905	0.785079	1653	3	0.45176
C10orf131	5	0.95842	0.95773	1.0	17728	0	0.22809	0.0248	0.06905	0.785079	1654	4	0.22809
LGALS2	5	0.27432	0.39379	0.980271	7634	1	0.33509	0.024804	0.06905	0.785079	1655	4	0.33509
FAM45A	5	0.32416	0.44901	0.999766	8504	1	-0.17198	0.024805	0.06905	0.785079	1656	1	-0.17198
CRLF2	5	0.82115	0.81444	1.0	15059	1	0.4507	0.024816	0.06905	0.785079	1657	4	0.4507
ASIC3	5	0.15379	0.26858	0.90572	5623	1	0.47425	0.024819	0.06905	0.785079	1658	4	0.47425
TMEM221	5	0.98318	0.98513	1.0	18293	0	0.38231	0.024826	0.06905	0.785079	1659	3	0.38231
FLVCR1	5	0.50994	0.6063	0.999766	11339	1	0.67948	0.024839	0.06905	0.785079	1660	3	0.67948
LY6D	5	0.99289	0.99391	1.0	18552	0	0.29717	0.024841	0.06905	0.785079	1661	4	0.29717
UBE2QL1	5	0.5118	0.6063	0.999766	11352	1	0.43039	0.024857	0.069051	0.785079	1662	3	0.43039
OR6K6	5	0.90287	0.89501	1.0	16578	0	0.024675	0.0249	0.069051	0.785079	1663	1	0.024675
WDR75	5	0.49319	0.59826	0.999766	11201	1	0.62738	0.024907	0.069051	0.785079	1664	3	0.62738
C6orf48	5	0.21943	0.33237	0.934293	6763	1	0.27769	0.024914	0.069185	0.785079	1665	4	0.27769
ZFP90	10	0.13171	0.29318	0.90625	5039	2	0.17029	0.02492	0.09601	0.788491	1666	5	0.17029
IKZF5	5	0.01017	0.018841	0.432769	849	1	0.39011	0.024948	0.069452	0.785079	1667	3	0.39011
OR2T8	5	0.89457	0.88934	1.0	16425	0	0.15457	0.024973	0.069452	0.785079	1668	2	0.15457
BAHD1	5	0.94292	0.94033	1.0	17378	0	0.23721	0.024993	0.069452	0.785079	1669	4	0.23721
ACSS1	5	0.43427	0.55684	0.999766	10407	1	-0.013272	0.024995	0.069452	0.785079	1670	1	-0.013272
GIPC2	5	0.9254	0.91735	1.0	17028	0	0.25634	0.025	0.069452	0.785079	1671	4	0.25634
GABRG3	5	0.7726	0.77631	1.0	14253	1	0.49129	0.025012	0.069452	0.785079	1672	3	0.49129
SLC35G3	5	0.46079	0.58198	0.999766	10904	1	0.4744	0.025016	0.069452	0.785079	1673	3	0.4744
KCNC1	10	0.94773	0.95137	1.0	17466	1	0.2383	0.025065	0.096269	0.788491	1674	6	0.2383
CACNG2	5	0.66466	0.68748	1.0	12849	1	0.63103	0.025066	0.071527	0.785079	1675	4	0.63103
DND1	5	0.92817	0.91882	1.0	17087	0	0.01666	0.02509	0.071527	0.785079	1676	1	0.01666
ZSCAN16	5	0.97594	0.9783	1.0	18114	0	0.20078	0.025099	0.071527	0.785079	1677	3	0.20078
IRX4	5	0.61799	0.65852	1.0	12352	1	0.3693	0.025111	0.071527	0.785079	1678	4	0.3693
MGST3	5	0.63461	0.67067	1.0	12513	1	0.52636	0.025114	0.071528	0.785079	1679	4	0.52636
NIPAL3	5	0.72884	0.73699	1.0	13629	1	-0.021502	0.025138	0.071528	0.785079	1680	1	-0.021502
NEK4	5	0.67923	0.69551	1.0	13026	1	0.43051	0.025172	0.071528	0.785079	1681	3	0.43051
LIG3	5	0.069143	0.13722	0.820064	3164	2	-0.32347	0.025186	0.071643	0.785079	1682	2	-0.32347
TNRC18	5	0.61111	0.65384	1.0	12281	1	0.32334	0.025227	0.071644	0.785079	1683	3	0.32334
ZSWIM3	5	0.96555	0.96583	1.0	17863	0	0.32013	0.025231	0.071644	0.785079	1684	3	0.32013
PRADC1	5	0.48983	0.59559	0.999766	11173	1	0.089859	0.025233	0.071644	0.785079	1685	2	0.089859
C4orf21	5	0.95248	0.95031	1.0	17583	0	0.11905	0.025287	0.071763	0.785079	1686	2	0.11905
TNFRSF11B	5	0.851	0.84735	1.0	15628	0	0.26347	0.025328	0.072002	0.785079	1687	3	0.26347
MUC3A	5	0.89288	0.88798	1.0	16385	0	0.30227	0.02534	0.072002	0.785079	1688	2	0.30227
CD1A	5	0.13842	0.25016	0.90572	5235	3	-0.18577	0.025376	0.072002	0.785079	1689	1	-0.18577
PNMA5	5	0.78579	0.78634	1.0	14454	1	0.28002	0.025408	0.072002	0.785079	1690	4	0.28002
TUBGCP6	5	0.55148	0.61968	0.999766	11705	1	-0.0057008	0.025423	0.072002	0.785079	1691	1	-0.0057008
CWC27	5	0.99375	0.99471	1.0	18572	0	0.33302	0.025424	0.072002	0.785079	1692	4	0.33302
SRSF8	5	0.93954	0.93527	1.0	17310	0	0.39292	0.02543	0.072002	0.785079	1693	4	0.39292
MARC1	5	0.28917	0.41343	0.99604	7886	1	-0.037955	0.025445	0.072002	0.785079	1694	2	-0.037955
ERMARD	5	0.89863	0.89069	1.0	16506	0	0.51122	0.025471	0.072002	0.785079	1695	3	0.51122
ERO1LB	5	0.89546	0.89023	1.0	16444	0	0.45561	0.025518	0.072003	0.785079	1696	3	0.45561
GSTO2	5	0.33365	0.46542	0.999766	8663	2	-0.14093	0.025524	0.072003	0.785079	1697	2	-0.14093
PTPN12	5	0.74782	0.75694	1.0	13894	1	0.17029	0.025532	0.072003	0.785079	1698	2	0.17029
OR5B12	5	0.95885	0.95836	1.0	17740	0	0.3285	0.025558	0.072003	0.785079	1699	3	0.3285
ACVR1C	5	0.98516	0.98696	1.0	18354	0	0.25241	0.02563	0.072003	0.785079	1700	4	0.25241
MYOF	5	0.86159	0.8598	1.0	15825	0	0.40929	0.025632	0.072003	0.785079	1701	3	0.40929
TCTA	5	0.99713	0.99769	1.0	18663	0	0.25437	0.025649	0.072115	0.785079	1702	4	0.25437
ZAP70	5	0.48593	0.59489	0.999766	11143	1	0.51269	0.025655	0.072115	0.785079	1703	3	0.51269
DNASE1L2	5	0.49166	0.59762	0.999766	11188	1	0.038765	0.025664	0.074066	0.785079	1704	2	0.038765
PLEKHN1	5	0.96611	0.96603	1.0	17879	0	0.33264	0.025678	0.074066	0.785079	1705	4	0.33264
ROBO1	5	0.94649	0.9448	1.0	17443	0	0.34471	0.025688	0.074066	0.785079	1706	4	0.34471
SCCPDH	5	0.71363	0.72362	1.0	13440	1	0.37946	0.025714	0.074182	0.785079	1707	4	0.37946
LAT	5	0.36881	0.49544	0.999766	9279	2	-0.25307	0.025756	0.074182	0.785079	1708	1	-0.25307
PEX3	5	0.62696	0.66598	1.0	12438	1	0.41619	0.025757	0.074182	0.785079	1709	3	0.41619
OXSR1	5	0.39997	0.5267	0.999766	9798	1	0.30436	0.025761	0.074182	0.785079	1710	3	0.30436
MUC4	5	0.45254	0.57499	0.999766	10747	1	0.47194	0.025771	0.074182	0.785079	1711	3	0.47194
CHIC2	5	0.99597	0.99664	1.0	18635	0	0.36363	0.025798	0.074459	0.785079	1712	4	0.36363
GPR125	5	0.91988	0.91405	1.0	16894	0	0.36699	0.025846	0.074459	0.785079	1713	4	0.36699
C3	5	0.50377	0.60363	0.999766	11289	1	0.096237	0.025849	0.074459	0.785079	1714	2	0.096237
SCAMP2	10	0.78957	0.87278	1.0	14514	2	0.12216	0.025876	0.09691	0.788491	1715	4	0.12216
MBOAT1	5	0.98178	0.98394	1.0	18262	0	0.38329	0.025894	0.07459	0.785079	1716	3	0.38329
KCTD16	5	0.85267	0.84854	1.0	15661	0	0.41639	0.025898	0.07459	0.785079	1717	3	0.41639
IQCF1	5	0.97593	0.9783	1.0	18113	0	0.28754	0.025898	0.07459	0.785079	1718	4	0.28754
STAB2	5	0.015625	0.030013	0.489653	1169	3	-0.34121	0.025946	0.074835	0.785079	1719	1	-0.34121
PLEKHG6	5	0.25171	0.37401	0.973519	7262	1	0.35748	0.02595	0.074835	0.785079	1720	4	0.35748
TIMP3	5	0.73034	0.73832	1.0	13653	1	0.2103	0.025991	0.074951	0.785079	1721	2	0.2103
ABRACL	5	0.247	0.36758	0.969919	7187	2	-0.11411	0.025993	0.074951	0.785079	1722	2	-0.11411
G6PC	5	0.44471	0.56727	0.999766	10603	1	0.2326	0.026012	0.074951	0.785079	1723	4	0.2326
ASB15	5	0.00089712	0.0021476	0.195134	207	4	-0.42349	0.026041	0.075072	0.785079	1724	1	-0.42349
SNX14	5	0.97891	0.98092	1.0	18192	0	0.32685	0.026064	0.075072	0.785079	1725	4	0.32685
KCNJ14	5	0.98565	0.98771	1.0	18372	0	0.26492	0.026088	0.075072	0.785079	1726	3	0.26492
CTNNBIP1	5	0.1858	0.29816	0.90625	6209	2	0.093816	0.026124	0.075072	0.785079	1727	2	0.093816
CTRB2	5	0.86101	0.8598	1.0	15819	0	0.29452	0.026136	0.075072	0.785079	1728	3	0.29452
TLE2	5	0.13505	0.24136	0.895657	5133	2	-0.157	0.026183	0.075072	0.785079	1729	1	-0.157
ANO9	5	0.76927	0.77237	1.0	14204	1	0.56106	0.026195	0.075353	0.785079	1730	3	0.56106
SNX29	5	0.7333	0.74166	1.0	13690	1	0.36974	0.026214	0.075354	0.785079	1731	3	0.36974
WBSCR28	5	0.64305	0.674	1.0	12605	1	0.34789	0.026267	0.075583	0.785079	1732	4	0.34789
TNS3	5	0.99208	0.99301	1.0	18533	0	0.30726	0.026271	0.075583	0.785079	1733	4	0.30726
QARS	5	0.94842	0.94634	1.0	17481	0	0.27359	0.026326	0.075849	0.785079	1734	3	0.27359
CTRB1	5	0.96775	0.96761	1.0	17924	0	0.51865	0.026331	0.075974	0.785079	1735	3	0.51865
TMEM69	5	0.99714	0.99771	1.0	18664	0	0.23716	0.026379	0.075974	0.785079	1736	4	0.23716
LRRC28	5	0.9915	0.99261	1.0	18519	0	0.27284	0.026386	0.075974	0.785079	1737	4	0.27284
XPO6	5	0.94581	0.94406	1.0	17429	0	0.46738	0.026421	0.075974	0.785079	1738	3	0.46738
OR5M10	5	0.9913	0.99241	1.0	18510	0	0.3463	0.026455	0.075974	0.785079	1739	4	0.3463
MGAT4C	5	0.62528	0.66328	1.0	12425	1	0.4103	0.026463	0.075974	0.785079	1740	3	0.4103
FCN2	5	0.72362	0.73163	1.0	13568	1	0.28722	0.026468	0.075975	0.785079	1741	3	0.28722
LIME1	10	0.2226	0.41159	0.995546	6809	3	0.20847	0.02651	0.097857	0.788491	1742	6	0.20847
ADD1	5	0.99621	0.99696	1.0	18640	0	0.31559	0.026514	0.075975	0.785079	1743	4	0.31559
OR2V1	5	0.90288	0.89501	1.0	16579	0	0.23236	0.026515	0.075975	0.785079	1744	3	0.23236
HMX2	5	0.67385	0.6942	1.0	12955	1	0.068916	0.026516	0.075975	0.785079	1745	1	0.068916
NAP1L1	5	0.6972	0.70825	1.0	13237	1	0.27748	0.026531	0.075975	0.785079	1746	4	0.27748
POU5F1	10	0.99729	0.99713	1.0	18673	0	0.31689	0.026534	0.097858	0.788491	1747	6	0.31689
RAB26	5	0.73787	0.74694	1.0	13754	1	0.44002	0.026547	0.075975	0.785079	1748	4	0.44002
PRDM12	5	0.95785	0.95711	1.0	17705	0	0.15702	0.026571	0.075975	0.785079	1749	4	0.15702
SEMA6C	5	0.98501	0.98671	1.0	18348	0	0.25894	0.026617	0.076102	0.785079	1750	4	0.25894
C14orf177	5	0.63597	0.67201	1.0	12527	1	0.094804	0.026658	0.076102	0.785079	1751	2	0.094804
SH3BP2	10	0.37746	0.5778	0.999766	9431	3	-0.12571	0.026694	0.098176	0.788491	1752	3	-0.12571
PCDHGB2	5	0.99087	0.99204	1.0	18498	0	0.22811	0.02676	0.076225	0.785079	1753	4	0.22811
LIMK2	5	0.83952	0.8347	1.0	15402	0	0.34422	0.026763	0.076225	0.785079	1754	4	0.34422
EPB41L4A	5	0.64055	0.67331	1.0	12575	1	0.29668	0.02679	0.076225	0.785079	1755	4	0.29668
MAMDC2	5	0.73188	0.73964	1.0	13671	1	0.39077	0.026792	0.076225	0.785079	1756	3	0.39077
TSPAN2	5	0.75643	0.76502	1.0	14024	1	0.092304	0.0268	0.076225	0.785079	1757	1	0.092304
FCGR2B	6	0.75859	0.77456	1.0	14056	1	0.23737	0.026807	0.079558	0.785079	1758	3	0.23737
CLDN20	5	0.96449	0.96512	1.0	17845	0	0.39383	0.026818	0.076225	0.785079	1759	3	0.39383
NCR3LG1	5	0.19302	0.30107	0.90886	6321	1	0.19084	0.026837	0.076225	0.785079	1760	3	0.19084
ADAMTS13	5	0.88711	0.88323	1.0	16288	0	0.1698	0.026848	0.076225	0.785079	1761	1	0.1698
FABP6	5	0.33652	0.46751	0.999766	8709	2	0.35308	0.026875	0.076225	0.785079	1762	3	0.35308
GPR139	5	0.17538	0.28825	0.90625	6045	1	0.35383	0.026889	0.076225	0.785079	1763	4	0.35383
PARD6G	5	0.069784	0.13784	0.821423	3179	2	-0.02484	0.026895	0.076225	0.785079	1764	1	-0.02484
KCNK5	5	0.74193	0.75157	1.0	13807	1	0.3647	0.02695	0.076225	0.785079	1765	4	0.3647
NFE2	5	0.99591	0.99656	1.0	18633	0	0.29097	0.026973	0.076225	0.785079	1766	4	0.29097
FBXO43	5	0.036163	0.079276	0.708958	2107	2	0.078944	0.02699	0.076225	0.785079	1767	2	0.078944
SLC4A9	5	0.99541	0.99604	1.0	18619	0	0.29956	0.027009	0.076357	0.785079	1768	3	0.29956
POC5	5	0.93187	0.92469	1.0	17162	0	0.24527	0.027017	0.076357	0.785079	1769	3	0.24527
TMEM135	5	0.97957	0.98135	1.0	18209	0	0.4371	0.027018	0.076357	0.785079	1770	3	0.4371
HIST1H4G	5	0.98705	0.98886	1.0	18401	0	0.36454	0.027023	0.076357	0.785079	1771	4	0.36454
CELSR2	10	0.67181	0.80024	1.0	12929	1	0.28352	0.027031	0.099179	0.788491	1772	6	0.28352
TMEM100	10	0.51804	0.70612	1.0	11402	2	0.28803	0.027038	0.099179	0.788491	1773	6	0.28803
APBA1	5	0.85583	0.85371	1.0	15724	0	0.37112	0.027044	0.076357	0.785079	1774	3	0.37112
CACNG7	5	0.974	0.97524	1.0	18073	0	0.39108	0.027057	0.076357	0.785079	1775	4	0.39108
ATP6V0C	5	0.85192	0.84854	1.0	15647	0	0.25166	0.027062	0.076357	0.785079	1776	2	0.25166
OR2AT4	5	0.43423	0.55684	0.999766	10406	1	0.17543	0.027085	0.076357	0.785079	1777	2	0.17543
SERPINA9	5	0.53056	0.61231	0.999766	11530	1	0.16183	0.027089	0.076357	0.785079	1778	2	0.16183
BBS7	5	0.9589	0.95836	1.0	17745	0	0.32904	0.027114	0.076357	0.785079	1779	4	0.32904
FRMPD3	5	0.59924	0.64179	1.0	12178	1	0.19093	0.027133	0.076358	0.785079	1780	1	0.19093
FAM194A	5	0.22749	0.34609	0.951734	6878	2	-0.011195	0.027134	0.076358	0.785079	1781	2	-0.011195
OR8J3	5	0.92225	0.91664	1.0	16952	0	0.14023	0.027152	0.076358	0.785079	1782	2	0.14023
SDC3	5	0.9927	0.99366	1.0	18546	0	0.44499	0.027161	0.076358	0.785079	1783	4	0.44499
BTN2A2	5	0.99683	0.9975	1.0	18656	0	0.29654	0.027167	0.076358	0.785079	1784	4	0.29654
TFB1M	5	0.74607	0.75557	1.0	13869	1	0.10802	0.02718	0.076358	0.785079	1785	2	0.10802
CNEP1R1	5	0.29496	0.4187	0.996067	7998	2	0.39637	0.027215	0.076358	0.785079	1786	3	0.39637
NXF2	15	0.14926	0.33384	0.937607	5512	6	0.057733	0.027225	0.10835	0.794612	1787	6	0.057733
LDLRAD2	5	0.08389	0.15827	0.832838	3593	1	0.31716	0.027228	0.076358	0.785079	1788	3	0.31716
ZNF705B	10	0.41389	0.61636	0.999766	10032	3	0.20597	0.027236	0.099456	0.788491	1789	6	0.20597
SIX3	5	0.66336	0.68748	1.0	12829	1	0.31237	0.027243	0.076358	0.785079	1790	3	0.31237
NRAP	10	0.88788	0.91969	1.0	16302	1	0.24095	0.027246	0.099456	0.788491	1791	5	0.24095
MXD1	5	0.013372	0.026252	0.478886	1049	2	0.34798	0.027252	0.076358	0.785079	1792	3	0.34798
MRPS9	5	0.36397	0.49123	0.999766	9176	1	0.21767	0.027275	0.076483	0.785079	1793	2	0.21767
ASTN1	5	0.55939	0.62171	0.999766	11785	1	0.28508	0.027322	0.076483	0.785079	1794	4	0.28508
PCYT1A	5	0.51928	0.60831	0.999766	11417	1	0.45367	0.02734	0.076483	0.785079	1795	3	0.45367
ZNF510	5	0.1585	0.27342	0.90572	5743	3	-0.24014	0.027351	0.076483	0.785079	1796	2	-0.24014
SNAI2	5	0.75579	0.76432	1.0	14012	1	0.038855	0.02737	0.076484	0.785079	1797	1	0.038855
GPR19	10	0.14828	0.31937	0.926848	5492	4	0.020339	0.027378	0.099732	0.788491	1798	4	0.020339
TBC1D26	5	0.85602	0.85424	1.0	15729	0	0.27852	0.02739	0.076484	0.785079	1799	4	0.27852
HOXD4	5	0.78351	0.78503	1.0	14419	1	0.17461	0.027396	0.076484	0.785079	1800	3	0.17461
OR6M1	5	0.82718	0.81912	1.0	15178	1	0.39263	0.027451	0.076611	0.785079	1801	3	0.39263
PRELP	5	0.10609	0.1965	0.876921	4242	3	-0.26395	0.027465	0.076611	0.785079	1802	1	-0.26395
P2RX7	5	0.66026	0.68681	1.0	12797	1	0.26923	0.027488	0.076611	0.785079	1803	4	0.26923
SUN3	10	0.96974	0.96686	1.0	17970	1	0.15033	0.02749	0.10045	0.788491	1804	5	0.15033
TRMT1	5	0.4098	0.53434	0.999766	9954	1	-0.0038522	0.027514	0.076611	0.785079	1805	2	-0.0038522
PDE8A	10	0.31363	0.52216	0.999766	8327	3	0.25907	0.027515	0.10059	0.788491	1806	6	0.25907
AARS2	5	0.99383	0.9948	1.0	18577	0	0.23354	0.027529	0.076739	0.785079	1807	4	0.23354
ADSL	5	0.48142	0.59285	0.999766	11113	1	0.29549	0.027532	0.076739	0.785079	1808	3	0.29549
ASCL1	5	0.96097	0.96004	1.0	17788	0	0.35259	0.027532	0.076739	0.785079	1809	3	0.35259
IKBKG	5	0.31324	0.43799	0.999766	8320	1	0.35994	0.027559	0.076739	0.785079	1810	3	0.35994
WNK4	5	0.10356	0.193	0.876921	4169	2	0.296	0.02756	0.076739	0.785079	1811	3	0.296
FBXW11	5	0.43987	0.56105	0.999766	10507	1	0.26844	0.027593	0.076739	0.785079	1812	4	0.26844
AOC3	5	0.40936	0.53357	0.999766	9949	1	0.25399	0.027603	0.076739	0.785079	1813	4	0.25399
XKR7	5	0.74053	0.74894	1.0	13785	1	0.40759	0.027607	0.076739	0.785079	1814	4	0.40759
SCN8A	5	0.36216	0.49042	0.999766	9138	2	0.17097	0.027614	0.076739	0.785079	1815	2	0.17097
SHC3	5	0.20718	0.3194	0.926848	6552	1	0.2222	0.027687	0.076851	0.785079	1816	3	0.2222
PMM1	5	0.90117	0.89417	1.0	16550	0	0.30589	0.027695	0.076851	0.785079	1817	4	0.30589
GUCY2C	5	0.53305	0.61298	0.999766	11552	1	0.0051642	0.027702	0.076852	0.785079	1818	1	0.0051642
PDAP1	5	0.20416	0.31594	0.924385	6489	1	0.29333	0.027702	0.076852	0.785079	1819	4	0.29333
TACC3	10	0.13226	0.29386	0.90625	5053	5	-0.12588	0.027735	0.10073	0.788491	1820	2	-0.12588
DNALI1	5	0.72206	0.73097	1.0	13548	1	0.15132	0.027741	0.076852	0.785079	1821	2	0.15132
PLCB3	5	0.11797	0.21899	0.895657	4611	1	0.34685	0.027767	0.077141	0.785079	1822	4	0.34685
FAM179B	5	0.94991	0.94687	1.0	17518	0	0.29971	0.027769	0.077141	0.785079	1823	3	0.29971
PLSCR4	5	0.88432	0.87993	1.0	16231	0	0.14251	0.027778	0.077141	0.785079	1824	2	0.14251
IL25	5	0.77287	0.77631	1.0	14257	1	0.035537	0.027797	0.077141	0.785079	1825	1	0.035537
ANKRD18B	5	0.61898	0.65919	1.0	12362	1	0.33981	0.027808	0.077141	0.785079	1826	3	0.33981
TREML2	5	0.083928	0.15827	0.832838	3594	3	-0.40662	0.027844	0.077141	0.785079	1827	1	-0.40662
TVP23A	5	0.98908	0.9901	1.0	18460	0	0.28097	0.027845	0.077141	0.785079	1828	4	0.28097
HHATL	5	0.74891	0.75825	1.0	13911	1	0.35405	0.027876	0.077141	0.785079	1829	3	0.35405
ANG	5	0.50313	0.60293	0.999766	11278	1	-0.071717	0.027933	0.077141	0.785079	1830	2	-0.071717
DCXR	5	0.32685	0.45166	0.999766	8572	1	0.36455	0.027945	0.077141	0.785079	1831	4	0.36455
RHOXF2	5	0.97378	0.97482	1.0	18069	0	0.20943	0.027988	0.077264	0.785079	1832	3	0.20943
C12orf57	5	0.87291	0.86888	1.0	16018	0	0.3674	0.027996	0.077264	0.785079	1833	4	0.3674
KIAA0907	5	0.76663	0.7704	1.0	14167	1	0.36843	0.028008	0.07755	0.785079	1834	3	0.36843
RUVBL2	4	0.10608	0.1764	0.87358	4241	2	-1.487	0.028011	0.064271	0.785079	1835	1	-1.487
TRIM66	5	0.10655	0.19651	0.876921	4257	2	0.10403	0.028081	0.077684	0.785079	1836	1	0.10403
KDM2B	8	0.0084596	0.021833	0.460913	735	4	-0.26156	0.028094	0.093586	0.785079	1837	2	-0.26156
GNRH1	5	0.11823	0.2194	0.895657	4618	3	-0.30605	0.028129	0.077684	0.785079	1838	2	-0.30605
PLG	10	0.16331	0.33163	0.934293	5826	4	0.088613	0.028147	0.1018	0.788491	1839	5	0.088613
ZNF585B	5	0.052768	0.11108	0.7896	2651	3	-0.20204	0.028176	0.077684	0.785079	1840	2	-0.20204
ZNF24	5	0.79943	0.79831	1.0	14682	1	0.076399	0.028224	0.077684	0.785079	1841	1	0.076399
MICALL2	5	0.11448	0.20873	0.880116	4510	2	0.22225	0.028299	0.077684	0.785079	1842	2	0.22225
NAGK	5	0.39317	0.52115	0.999766	9691	1	0.33272	0.028395	0.077684	0.785079	1843	3	0.33272
NPC1	5	0.74809	0.75759	1.0	13897	1	0.24915	0.028409	0.077684	0.785079	1844	2	0.24915
ORM2	5	0.98717	0.98901	1.0	18405	0	0.15197	0.028413	0.077684	0.785079	1845	2	0.15197
CDCA7	5	0.75002	0.75963	1.0	13924	1	0.3895	0.028454	0.077684	0.785079	1846	3	0.3895
HSD17B6	5	0.069326	0.13722	0.820064	3169	2	-0.10939	0.028508	0.077824	0.785079	1847	1	-0.10939
AZU1	10	0.03734	0.098995	0.765818	2149	1	0.28087	0.028513	0.10233	0.788491	1848	6	0.28087
RC3H1	5	0.47995	0.59285	0.999766	11102	1	0.10099	0.028566	0.077951	0.785079	1849	2	0.10099
FOXRED1	5	0.85664	0.85537	1.0	15739	0	0.16236	0.028594	0.077952	0.785079	1850	2	0.16236
ANAPC2	5	0.27814	0.39743	0.982028	7699	1	0.29059	0.028627	0.078096	0.785079	1851	3	0.29059
TMEM163	5	0.97913	0.98104	1.0	18202	0	0.3625	0.028646	0.078096	0.785079	1852	3	0.3625
KLC2	5	0.12858	0.23373	0.895657	4942	1	0.55701	0.028658	0.078231	0.785079	1853	3	0.55701
CHCHD3	5	0.76107	0.76638	1.0	14092	1	0.45944	0.028701	0.078231	0.785079	1854	3	0.45944
INPP5J	5	0.90345	0.89589	1.0	16590	0	0.41586	0.028721	0.078231	0.785079	1855	3	0.41586
CLTB	5	0.61956	0.65988	1.0	12368	1	0.46219	0.028736	0.078231	0.785079	1856	3	0.46219
OR10A7	5	0.94005	0.93611	1.0	17318	0	0.30026	0.02875	0.078232	0.785079	1857	3	0.30026
NOXA1	5	0.81374	0.80974	1.0	14934	1	0.35078	0.02881	0.078232	0.785079	1858	3	0.35078
RUNX1T1	10	0.13861	0.30862	0.914179	5244	2	-0.055303	0.028811	0.10314	0.788491	1859	2	-0.055303
C17orf85	5	0.95338	0.95172	1.0	17599	0	0.38292	0.02884	0.078232	0.785079	1860	3	0.38292
MAD2L2	5	0.028034	0.063182	0.653994	1808	1	0.24296	0.02884	0.078232	0.785079	1861	2	0.24296
APPL2	5	0.98374	0.98558	1.0	18311	0	0.39951	0.028914	0.078522	0.785079	1862	3	0.39951
LAMA4	5	0.76423	0.76842	1.0	14134	1	0.056968	0.028936	0.078522	0.785079	1863	2	0.056968
NFASC	5	0.40251	0.52874	0.999766	9835	1	0.4827	0.028939	0.078522	0.785079	1864	3	0.4827
PHOX2A	5	0.81079	0.80837	1.0	14885	1	0.34658	0.028959	0.078522	0.785079	1865	3	0.34658
TMEM235	5	0.041508	0.09123	0.757122	2286	2	-0.030604	0.029001	0.078522	0.785079	1866	2	-0.030604
ROPN1	5	0.05856	0.12206	0.796979	2843	1	0.38775	0.029019	0.078522	0.785079	1867	3	0.38775
WDR96	5	0.6943	0.70496	1.0	13204	1	0.099173	0.029057	0.078522	0.785079	1868	2	0.099173
GAGE12B	5	0.3366	0.46751	0.999766	8711	2	0.012792	0.029077	0.078522	0.785079	1869	1	0.012792
KLRF1	5	0.69347	0.70496	1.0	13194	1	0.35869	0.029133	0.078522	0.785079	1870	3	0.35869
ZNF521	5	0.85614	0.85424	1.0	15732	0	0.34974	0.029148	0.078522	0.785079	1871	3	0.34974
CNGA2	5	0.45785	0.57851	0.999766	10846	1	0.27737	0.029158	0.078522	0.785079	1872	3	0.27737
GJE1	5	0.90831	0.90225	1.0	16673	0	0.30854	0.029168	0.078522	0.785079	1873	3	0.30854
C14orf79	5	0.14471	0.25819	0.90572	5401	1	0.47191	0.029178	0.080456	0.785079	1874	3	0.47191
MYBL2	5	0.36989	0.49627	0.999766	9305	1	0.806	0.029193	0.080456	0.785079	1875	3	0.806
SSNA1	5	0.90477	0.89718	1.0	16614	0	0.14573	0.029314	0.080853	0.785079	1876	1	0.14573
EPN2	10	0.11939	0.27168	0.90572	4660	4	-0.12667	0.029346	0.1039	0.788491	1877	3	-0.12667
C11orf70	5	0.83132	0.82449	1.0	15259	0	-0.04701	0.029361	0.080853	0.785079	1878	2	-0.04701
BBS4	5	0.99402	0.99488	1.0	18585	0	0.27046	0.029392	0.080853	0.785079	1879	3	0.27046
VRK3	5	0.88513	0.8804	1.0	16252	0	0.23688	0.029448	0.080853	0.785079	1880	3	0.23688
TLCD2	5	0.92667	0.91882	1.0	17053	0	0.2211	0.029513	0.080853	0.785079	1881	3	0.2211
DLK2	5	0.6955	0.70627	1.0	13223	1	0.24149	0.029532	0.080853	0.785079	1882	3	0.24149
ABCG1	5	0.44528	0.56727	0.999766	10612	1	0.41475	0.029545	0.080853	0.785079	1883	3	0.41475
NDEL1	5	0.13659	0.24793	0.90572	5175	2	0.0016586	0.02955	0.080853	0.785079	1884	1	0.0016586
S100A7	5	0.19372	0.30197	0.910422	6331	1	0.44197	0.029551	0.080853	0.785079	1885	3	0.44197
NAGA	5	0.73273	0.74166	1.0	13682	1	0.36811	0.029579	0.080853	0.785079	1886	3	0.36811
KCNJ13	5	0.98274	0.98496	1.0	18283	0	0.33186	0.02958	0.080853	0.785079	1887	3	0.33186
ZNF585A	5	0.41409	0.53857	0.999766	10037	1	0.23719	0.029656	0.080992	0.785079	1888	3	0.23719
CDK17	5	0.8504	0.84617	1.0	15615	0	0.37041	0.029661	0.080992	0.785079	1889	3	0.37041
KCNK7	5	0.99296	0.99395	1.0	18556	0	0.37536	0.029663	0.080992	0.785079	1890	3	0.37536
STAR	5	0.13768	0.24838	0.90572	5210	3	-0.36744	0.029682	0.080992	0.785079	1891	2	-0.36744
PRPF6	5	0.16959	0.2842	0.90614	5946	2	0.63781	0.029686	0.080992	0.785079	1892	3	0.63781
ZNF44	5	0.11511	0.20988	0.88182	4528	1	0.17532	0.029787	0.080992	0.785079	1893	2	0.17532
NLRC3	5	0.18044	0.29478	0.90625	6119	1	0.047926	0.029882	0.080992	0.785079	1894	1	0.047926
SIGLEC10	5	0.99535	0.99597	1.0	18617	0	0.34552	0.029929	0.080992	0.785079	1895	3	0.34552
R3HDM4	10	0.39997	0.60197	0.999766	9797	3	-0.037605	0.029944	0.10552	0.790444	1896	4	-0.037605
PTPLA	5	0.15297	0.26811	0.90572	5598	2	0.26728	0.029959	0.080992	0.785079	1897	3	0.26728
NPM3	5	0.071386	0.14303	0.829391	3219	1	0.36099	0.030025	0.081138	0.785079	1898	3	0.36099
SMOC2	5	0.82248	0.81578	1.0	15077	1	0.38476	0.030096	0.081138	0.785079	1899	3	0.38476
C20orf78	5	0.67888	0.69551	1.0	13021	1	-0.020228	0.030119	0.081138	0.785079	1900	1	-0.020228
ABLIM3	5	0.35298	0.48212	0.999766	8990	1	0.38622	0.030148	0.081138	0.785079	1901	3	0.38622
DAND5	5	0.747	0.75624	1.0	13883	1	-0.049589	0.030152	0.081138	0.785079	1902	2	-0.049589
PNPT1	5	0.43353	0.55612	0.999766	10389	2	0.25953	0.030166	0.081279	0.785079	1903	2	0.25953
ARRDC4	5	0.080658	0.15403	0.829391	3488	3	-0.46862	0.030181	0.081554	0.785079	1904	2	-0.46862
OR1S1	5	0.98524	0.98714	1.0	18359	0	0.35948	0.030188	0.081554	0.785079	1905	3	0.35948
NFIX	10	0.83944	0.90126	1.0	15400	1	0.22289	0.030191	0.11013	0.800405	1906	4	0.22289
SH2B3	5	0.73097	0.73898	1.0	13662	1	-0.10082	0.030209	0.081554	0.785079	1907	2	-0.10082
KLC4	5	0.045783	0.099289	0.765818	2423	3	-0.30728	0.030213	0.081554	0.785079	1908	1	-0.30728
HTR3C	5	0.66464	0.68748	1.0	12848	1	0.34514	0.03026	0.081699	0.785079	1909	3	0.34514
PRB2	5	0.10788	0.19845	0.876921	4290	2	-0.14022	0.030261	0.0817	0.785079	1910	1	-0.14022
MAP1LC3A	5	0.1818	0.29604	0.90625	6137	1	0.38564	0.030285	0.0817	0.785079	1911	3	0.38564
RHBDF1	5	0.69906	0.70892	1.0	13253	1	0.11679	0.030308	0.081834	0.785079	1912	1	0.11679
NDUFB6	5	0.94614	0.94433	1.0	17437	0	0.035641	0.030323	0.081834	0.785079	1913	2	0.035641
TCF23	5	0.773	0.77631	1.0	14261	1	0.024401	0.030355	0.081834	0.785079	1914	2	0.024401
ATP1B4	5	0.6718	0.69354	1.0	12928	1	0.39522	0.030367	0.081834	0.785079	1915	3	0.39522
ZNF346	5	0.098573	0.18743	0.876921	4000	2	0.58422	0.030424	0.081834	0.785079	1916	3	0.58422
RHD	5	0.30538	0.43069	0.999766	8168	2	0.31308	0.030434	0.081835	0.785079	1917	3	0.31308
LRCH3	5	0.96672	0.96675	1.0	17897	0	0.38714	0.03045	0.081835	0.785079	1918	3	0.38714
OR6Y1	5	0.82608	0.81781	1.0	15150	1	0.42695	0.030465	0.081835	0.785079	1919	3	0.42695
SYNDIG1L	5	0.10526	0.19497	0.876921	4220	1	0.33113	0.030485	0.081835	0.785079	1920	3	0.33113
NAPA	5	0.39096	0.51828	0.999766	9660	1	0.55045	0.030588	0.082128	0.785079	1921	3	0.55045
CNOT8	5	0.80243	0.79968	1.0	14743	1	0.056087	0.030592	0.082128	0.785079	1922	2	0.056087
ZSCAN5A	10	0.64457	0.78877	1.0	12620	2	0.32167	0.030603	0.11158	0.801532	1923	6	0.32167
CCL24	5	0.55833	0.62171	0.999766	11772	1	0.072659	0.030639	0.082128	0.785079	1924	1	0.072659
APOO	5	0.34812	0.47768	0.999766	8896	2	0.41386	0.030639	0.082128	0.785079	1925	3	0.41386
KRTAP6-3	5	0.75574	0.76432	1.0	14009	1	0.41983	0.030691	0.082128	0.785079	1926	3	0.41983
ZNF620	5	0.94559	0.94406	1.0	17428	0	0.38475	0.030696	0.082128	0.785079	1927	3	0.38475
GDPD3	5	0.70532	0.71363	1.0	13329	1	0.37434	0.030717	0.082129	0.785079	1928	3	0.37434
RALGAPB	5	0.60189	0.64381	1.0	12201	1	0.1697	0.030734	0.082129	0.785079	1929	2	0.1697
SLC35G2	5	0.7262	0.73632	1.0	13598	1	0.27483	0.030758	0.082129	0.785079	1930	3	0.27483
TBC1D28	9	0.26032	0.45056	0.999766	7415	4	-0.24588	0.030786	0.10763	0.790735	1931	2	-0.24588
SKIDA1	10	0.02225	0.055324	0.634248	1518	5	-0.22256	0.030879	0.11344	0.801532	1932	3	-0.22256
SLC38A9	5	0.38549	0.5112	0.999766	9574	1	0.37986	0.030918	0.08225	0.785079	1933	3	0.37986
DOCK4	5	0.35592	0.4853	0.999766	9040	2	-0.15651	0.030923	0.08225	0.785079	1934	1	-0.15651
LENG9	5	0.89828	0.89069	1.0	16501	0	0.31168	0.030944	0.08225	0.785079	1935	3	0.31168
TMEM97	5	0.63298	0.66933	1.0	12499	1	0.36521	0.03095	0.082251	0.785079	1936	3	0.36521
EVI2A	5	0.98492	0.98662	1.0	18342	0	0.11278	0.03097	0.082251	0.785079	1937	2	0.11278
ARSH	5	0.16283	0.2793	0.90614	5819	1	0.35972	0.031016	0.082251	0.785079	1938	3	0.35972
SUGP2	5	0.43396	0.55684	0.999766	10399	2	0.49652	0.031018	0.082251	0.785079	1939	3	0.49652
LDLRAD3	5	0.48099	0.59285	0.999766	11108	1	0.12	0.031055	0.082398	0.785079	1940	2	0.12
THEMIS2	5	0.87154	0.86731	1.0	15993	0	-0.088929	0.031065	0.082398	0.785079	1941	2	-0.088929
ACY1	5	0.96961	0.96947	1.0	17968	0	0.29589	0.031089	0.082536	0.785079	1942	3	0.29589
PHOSPHO2	1	0.96891	0.96826	1.0	17951	0	0.73488	0.03109	0.031737	0.764921	1943	1	0.73488
PSKH2	5	0.93714	0.93167	1.0	17267	0	0.50999	0.03111	0.082536	0.785079	1944	3	0.50999
PTGIS	5	0.30731	0.43441	0.999766	8208	2	0.026651	0.031112	0.082536	0.785079	1945	1	0.026651
OR9A2	5	0.92783	0.91882	1.0	17080	0	0.38405	0.031199	0.082537	0.785079	1946	3	0.38405
GET4	5	0.021139	0.046595	0.604087	1457	1	0.47977	0.031209	0.084509	0.785079	1947	3	0.47977
ATXN7L2	5	0.37126	0.49757	0.999766	9325	2	0.030222	0.031218	0.084509	0.785079	1948	2	0.030222
C10orf118	10	0.02398	0.059184	0.650744	1603	4	-0.072068	0.031253	0.11441	0.801532	1949	4	-0.072068
ST6GAL1	10	0.98393	0.98302	1.0	18314	0	0.12148	0.031269	0.11441	0.801532	1950	4	0.12148
ICAM5	10	0.56947	0.74978	1.0	11875	3	0.081274	0.031297	0.11456	0.801975	1951	4	0.081274
LYRM5	5	0.083166	0.15691	0.829391	3574	1	0.042917	0.031323	0.08451	0.785079	1952	2	0.042917
POP4	5	0.35274	0.48128	0.999766	8984	2	0.30844	0.031333	0.08451	0.785079	1953	3	0.30844
TUBGCP3	5	0.035173	0.077741	0.708401	2066	1	0.52631	0.031349	0.08451	0.785079	1954	3	0.52631
ADAMTS1	10	0.92163	0.93406	1.0	16938	1	0.1957	0.031355	0.11456	0.801975	1955	6	0.1957
GPATCH2L	5	0.93835	0.93468	1.0	17288	0	0.20219	0.031381	0.08451	0.785079	1956	2	0.20219
SLAMF6	5	0.024604	0.055488	0.634248	1635	3	-0.94561	0.031396	0.08451	0.785079	1957	1	-0.94561
EIF2S3	5	0.91059	0.90392	1.0	16726	0	-0.12984	0.031439	0.084781	0.785079	1958	2	-0.12984
CDK2AP2	5	0.91085	0.90433	1.0	16730	0	0.22618	0.031491	0.084781	0.785079	1959	2	0.22618
TAAR6	5	0.91477	0.90873	1.0	16800	0	0.0068697	0.031496	0.084781	0.785079	1960	2	0.0068697
SFTPC	5	0.64737	0.67806	1.0	12647	1	0.095816	0.031538	0.084782	0.785079	1961	1	0.095816
HARS2	5	0.97763	0.97987	1.0	18162	0	0.17725	0.031593	0.084937	0.785079	1962	2	0.17725
NEK5	5	0.060169	0.12264	0.796979	2892	2	-0.3121	0.031632	0.084937	0.785079	1963	2	-0.3121
KIAA1919	5	0.75042	0.75963	1.0	13931	1	0.36469	0.031658	0.084937	0.785079	1964	3	0.36469
GINS1	5	0.2199	0.33444	0.937959	6769	2	-0.46638	0.03167	0.084937	0.785079	1965	2	-0.46638
MAGEB4	5	0.55684	0.62104	0.999766	11757	1	0.15737	0.031679	0.084937	0.785079	1966	2	0.15737
COG6	5	0.95589	0.95427	1.0	17664	0	0.50461	0.03168	0.084937	0.785079	1967	3	0.50461
TEKT5	5	0.72709	0.73699	1.0	13608	1	0.45883	0.031711	0.084937	0.785079	1968	3	0.45883
ALAS2	5	0.8217	0.81444	1.0	15067	1	0.15365	0.031727	0.084937	0.785079	1969	2	0.15365
VNN2	10	0.44773	0.64823	1.0	10659	3	0.069897	0.031787	0.11574	0.807534	1970	3	0.069897
EPG5	5	0.43853	0.56034	0.999766	10488	1	0.33037	0.0318	0.084937	0.785079	1971	3	0.33037
DPY19L3	5	0.2044	0.31594	0.924385	6495	2	-0.3038	0.031869	0.084937	0.785079	1972	1	-0.3038
FGF6	5	0.93486	0.92823	1.0	17220	0	0.47369	0.031884	0.084937	0.785079	1973	3	0.47369
MRPL55	5	0.93269	0.92534	1.0	17184	0	0.23992	0.031979	0.085088	0.785079	1974	2	0.23992
TNNT1	10	0.0076821	0.021287	0.455665	689	5	-0.32493	0.031983	0.11593	0.807672	1975	2	-0.32493
SERPINB2	10	0.93765	0.94579	1.0	17276	1	0.28466	0.031986	0.11593	0.807672	1976	6	0.28466
GATC	5	0.437	0.55966	0.999766	10457	2	0.034484	0.032011	0.085088	0.785079	1977	1	0.034484
ZNF320	5	0.7544	0.76294	1.0	13982	1	0.24009	0.032058	0.085088	0.785079	1978	3	0.24009
DRAM1	5	0.037669	0.083501	0.731088	2163	1	-0.079762	0.032066	0.085088	0.785079	1979	2	-0.079762
FAM163B	10	0.9616	0.96088	1.0	17794	1	0.22649	0.032077	0.11593	0.807672	1980	4	0.22649
UPF3A	5	0.52272	0.60962	0.999766	11452	1	0.34188	0.032085	0.085088	0.785079	1981	3	0.34188
PPFIA2	10	0.99724	0.99704	1.0	18670	0	0.38703	0.032102	0.11593	0.807672	1982	5	0.38703
PCDHB5	5	0.22063	0.3354	0.938614	6783	2	-0.03206	0.032152	0.085088	0.785079	1983	1	-0.03206
ZDHHC22	5	0.30654	0.43235	0.999766	8190	1	0.45204	0.032185	0.085088	0.785079	1984	3	0.45204
TFAP2C	5	0.28692	0.40932	0.993377	7847	2	0.11583	0.032192	0.085088	0.785079	1985	2	0.11583
C1orf64	5	0.82222	0.8151	1.0	15074	1	0.32584	0.032238	0.085088	0.785079	1986	3	0.32584
CLEC4D	5	0.018037	0.038527	0.561847	1296	4	-0.43029	0.032294	0.085088	0.785079	1987	1	-0.43029
POT1	5	0.54953	0.61901	0.999766	11687	1	0.046392	0.032341	0.085241	0.785079	1988	2	0.046392
GPT	10	0.35489	0.55864	0.999766	9018	1	0.27384	0.03236	0.11626	0.809659	1989	6	0.27384
MTF2	5	0.21602	0.33025	0.932798	6705	2	0.042446	0.032367	0.085241	0.785079	1990	2	0.042446
ZNF860	5	0.84201	0.83779	1.0	15458	0	0.38821	0.032371	0.085241	0.785079	1991	3	0.38821
SLC17A6	5	0.91168	0.90558	1.0	16745	0	0.2536	0.032377	0.085241	0.785079	1992	3	0.2536
AGTR2	5	0.68781	0.70095	1.0	13125	1	0.18732	0.032416	0.085241	0.785079	1993	2	0.18732
ZNF341	10	0.98785	0.98698	1.0	18427	0	0.21023	0.032443	0.1168	0.811312	1994	5	0.21023
RIMKLA	5	0.91369	0.90756	1.0	16780	0	0.58915	0.032467	0.085533	0.785079	1995	3	0.58915
SCD	5	0.44932	0.57006	0.999766	10686	2	0.019851	0.032483	0.085533	0.785079	1996	1	0.019851
ABI2	5	0.76657	0.7704	1.0	14164	1	0.26424	0.032484	0.085533	0.785079	1997	2	0.26424
CXCR2	5	0.51396	0.60696	0.999766	11370	1	0.16614	0.032494	0.085533	0.785079	1998	2	0.16614
E2F3	10	0.9459	0.94969	1.0	17431	1	0.15456	0.032548	0.1175	0.811312	1999	5	0.15456
[truncated: 16,789 more rows]
