# Supplementary material for: The CUL5 ubiquitin ligase complex mediates resistance to CDK9 and MCL1 inhibitors in lung cancer cells
Source: eLife. 2019 Jul 11;8:e44288. doi: 10.7554/eLife.44288 (PMC6701926; doi:10.7554/eLife.44288)
Supplement: Figure 2—source data 6. [file elife-44288-fig2-data6.xlsx]

## Sheet: mcl.sgrna_summary.txt
		control = background	treatment = MCL1i
sgRNA	Gene	control_sgRNA count (rep1/rep2)	treatment_sgRNA count (rep1/rep2)	control_mean	treat_mean	LFC	control_var	adj_var	score	p.low	p.high	p.twosided	FDR	high_in_treatment
A1BG_-_58858617.23-P1.h3	A1BG	234.31/141.82	464.69/166.37	182.3	278.06	0.60638	22621	9521.8	0.98137	0.8316	0.1684	0.33681	0.75743	TRUE
A1BG_-_58858630.23-P1.h3	A1BG	503.03/537.33	699/859.06	519.9	774.91	0.57489	27096	28193	1.5188	0.93553	0.06447	0.12894	0.55342	TRUE
A1BG_-_58858788.23-P1.h3	A1BG	745.06/921.59	1049.5/673.03	828.64	840.44	0.020387	29292	45691	0.055236	0.522	0.478	0.956	0.991	TRUE
A1BG_-_58864354.23-P2.h3	A1BG	996.57/1196.7	1157.8/1146.4	1092.1	1152.1	0.077145	7730.8	60813	0.24347	0.59618	0.40382	0.80765	0.9554	TRUE
A1BG_-_58864360.23-P2.h3	A1BG	2092.8/1587.4	2864.9/2360.9	1822.6	2600.7	0.51265	287250	103380	2.42	0.99224	0.0077598	0.01552	0.23218	TRUE
A1BG_-_58864822.23-P2.h3	A1BG	1190/940.32	1480.7/1160	1057.8	1310.6	0.3089	49551	58839	1.0422	0.85134	0.14866	0.29733	0.73079	TRUE
A1BG_-_58864840.23-P2.h3	A1BG	729.04/547.5	628.12/532.38	631.78	578.27	-0.12747	8174	34500	0.2881	0.38643	0.61357	0.77286	0.9456	FALSE
A1BG_+_58858549.23-P1.h3	A1BG	138.81/100.62	324.89/62.01	118.18	141.97	0.26261	14549	6077.8	0.3052	0.59357	0.40643	0.81286	0.95687	TRUE
A1BG_+_58858964.23-P1.h3	A1BG	274.06/434.04	285.51/213.25	344.9	246.75	-0.48144	8920.3	18430	0.72294	0.2306	0.7694	0.4612	0.82572	FALSE
A1BG_+_58864367.23-P2.h3	A1BG	1097.4/996.52	474.53/836.38	1045.8	630	-0.73022	76696	58145	1.7242	0.04233	0.95767	0.084661	0.4758	FALSE
A1CF_-_52645011.23-P1P2.h3	A1CF	1265.9/1344.9	1126.3/890.83	1304.8	1001.7	-0.38111	39907	73126	1.121	0.13114	0.86886	0.26227	0.70366	FALSE
A1CF_-_52645373.23-P1P2.h3	A1CF	974.03/743.37	1230.6/1344.6	850.92	1286.3	0.59559	73314	46964	2.0092	0.97774	0.02226	0.04452	0.36781	TRUE
A1CF_+_52645000.23-P1P2.h3	A1CF	554.05/779.77	626.15/396.26	657.29	498.12	-0.39935	25760	35943	0.83958	0.20036	0.79964	0.40072	0.79452	FALSE
A1CF_+_52645080.23-P1P2.h3	A1CF	153.64/72.785	104.36/28.736	105.76	54.783	-0.9364	3020.9	5417.3	0.69253	0.18269	0.81731	0.36539	0.77442	FALSE
A1CF_+_52645339.23-P1P2.h3	A1CF	1165/1267.9	1344.8/555.06	1215.4	864	-0.49181	133950	67940	1.348	0.088824	0.91118	0.17765	0.62011	FALSE
A2M_-_9268273.23-P1P2.h2	A2M	2243.5/2469.9	1224.7/2380.6	2354	1707.5	-0.46297	340990	134740	1.7611	0.03911	0.96089	0.078219	0.46047	FALSE
A2M_-_9268387.23-P1P2.h2	A2M	2193.1/1557.9	2067.5/2061.5	1848.4	2064.5	0.1594	79505	104890	0.66708	0.74764	0.25236	0.50472	0.84699	TRUE
A2M_+_9268141.23-P1P2.h2	A2M	1706.6/1536	2041.9/1008.8	1619.1	1435.2	-0.17377	189000	91441	0.60796	0.27161	0.72839	0.54321	0.86412	FALSE
A2M_+_9268487.23-P1P2.h2	A2M	1135.4/1158.1	1041.6/940.74	1146.7	989.89	-0.21196	9868.5	63969	0.62002	0.26762	0.73238	0.53524	0.86022	FALSE
A2M_+_9268495.23-P1P2.h2	A2M	1120.6/886.81	1153.8/836.38	996.85	982.37	-0.021087	26057	55331	0.061555	0.47545	0.52455	0.95091	0.9898	FALSE
A2ML1_-_8975582.23-P1P2.h7	A2ML1	1220.8/987.96	1262.1/1079.9	1098.2	1167.5	0.088122	16092	61169	0.27994	0.61024	0.38976	0.77953	0.94755	TRUE
A2ML1_-_8975593.23-P1P2.h7	A2ML1	603.88/528.76	72.854/691.18	565.07	224.47	-1.3281	94553	30734	1.9429	0.025399	0.9746	0.050798	0.3888	FALSE
A2ML1_-_8975664.23-P1P2.h7	A2ML1	1480/1393.1	1709.1/1680.3	1435.9	1694.7	0.23888	23656	80749	0.91057	0.81874	0.18126	0.36252	0.7728	TRUE
A2ML1_+_8975211.23-P1P2.h7	A2ML1	673.87/580.14	1110.5/302.49	625.25	579.61	-0.10918	117980	34130	0.24707	0.40221	0.59779	0.80442	0.95447	FALSE
A2ML1_+_8975278.23-P1P2.h7	A2ML1	491.17/815.09	947.1/225.35	632.73	462.01	-0.45282	114120	34553	0.91841	0.17893	0.82107	0.35786	0.77012	FALSE
A3GALT2_-_33786280.23-ENST00000442999.3.h6	A3GALT2	278.21/340.91	191/86.209	307.97	128.33	-1.2565	13080	16390	1.4032	0.072792	0.92721	0.14558	0.57668	FALSE
A3GALT2_+_33786649.23-ENST00000442999.3.h6	A3GALT2	997.76/1154.4	504.07/1126.8	1073.2	753.65	-0.50943	94233	59728	1.3077	0.09549	0.90451	0.19098	0.63534	FALSE
A3GALT2_+_33786659.23-ENST00000442999.3.h6	A3GALT2	701.75/257.96	1031.8/474.91	425.48	700	0.71693	116130	22908	1.8138	0.96506	0.034943	0.069886	0.44236	TRUE
A3GALT2_+_33786675.23-ENST00000442999.3.h6	A3GALT2	244.99/170.72	252.04/66.547	204.52	129.53	-0.65486	8017.3	10726	0.72402	0.21558	0.78442	0.43116	0.81086	FALSE
A3GALT2_+_33786682.23-ENST00000442999.3.h6	A3GALT2	256.86/222.1	167.37/258.63	238.85	208.05	-0.19824	1837.8	12597	0.27437	0.3816	0.6184	0.76319	0.94247	FALSE
A4GALT_-_43116431.23-P1P2.h2	A4GALT	1237.4/1358.8	907.72/1597.1	1296.7	1204.1	-0.10686	83253	72655	0.34371	0.36553	0.63447	0.73106	0.93278	FALSE
A4GALT_-_43116434.23-P1P2.h2	A4GALT	1137.8/858.98	1163.7/1102.6	988.59	1132.7	0.19616	19706	54856	0.61538	0.73084	0.26916	0.53831	0.86158	TRUE
A4GALT_-_43116819.23-P1P2.h2	A4GALT	1038.7/583.35	695.07/390.21	778.42	520.79	-0.57892	76202	42826	1.2449	0.10651	0.89349	0.21302	0.65789	FALSE
A4GALT_+_43116425.23-P1P2.h2	A4GALT	809.12/697.88	419.4/627.66	751.45	513.07	-0.54962	27333	41290	1.1731	0.12028	0.87972	0.24056	0.68404	FALSE
A4GALT_+_43116792.23-P1P2.h2	A4GALT	946.75/767.46	677.34/777.39	852.4	725.65	-0.23197	12680	47049	0.58438	0.27945	0.72055	0.55891	0.87052	FALSE
A4GNT_-_137851117.23-P1P2.h7	A4GNT	1051.1/1351.3	519.82/1755.9	1191.8	955.41	-0.31869	285020	66578	0.91627	0.17976	0.82024	0.35952	0.77082	FALSE
A4GNT_-_137851121.23-P1P2.h7	A4GNT	494.73/540.54	470.6/621.61	517.13	540.86	0.064616	4433	28037	0.14174	0.55591	0.44409	0.88818	0.97536	TRUE
A4GNT_+_137850968.23-P1P2.h7	A4GNT	554.64/651.32	917.57/812.18	601.04	863.27	0.52161	26518	32762	1.4487	0.92626	0.073741	0.14748	0.57948	TRUE
A4GNT_+_137851024.23-P1P2.h7	A4GNT	2348.5/2091.5	2872.8/1417.2	2216.3	2017.7	-0.13534	372170	126590	0.55803	0.28841	0.71159	0.57682	0.87805	FALSE
A4GNT_+_137851178.23-P1P2.h7	A4GNT	1430.8/1339	1750.5/1477.7	1384.2	1608.3	0.21637	31384	77737	0.80386	0.78926	0.21074	0.42148	0.80587	TRUE
AAAS_-_53715371.23-P1P2.h4	AAAS	1199.4/1225.6	1088.9/1191.8	1212.4	1139.2	-0.089853	3618	67771	0.28145	0.38918	0.61082	0.77836	0.94727	FALSE
AAAS_-_53715389.23-P1P2.h4	AAAS	1407.7/1583.6	683.25/1250.8	1493.1	924.45	-0.691	156240	84080	1.9609	0.024944	0.97506	0.049888	0.38567	FALSE
AAAS_-_53715438.23-P1P2.h4	AAAS	1007.3/1090.7	708.85/889.31	1048.2	793.97	-0.40025	27591	58283	1.0529	0.1462	0.8538	0.29239	0.72672	FALSE
AAAS_+_53714983.23-P1P2.h4	AAAS	634.13/579.07	456.81/580.78	605.98	515.08	-0.23405	5657.8	33041	0.50006	0.30822	0.69178	0.61644	0.89436	FALSE
AAAS_+_53715355.23-P1P2.h4	AAAS	218.3/569.97	181.15/456.76	352.75	287.66	-0.29336	37082	18865	0.4739	0.31428	0.68572	0.62856	0.89876	FALSE
AACS_-_125550169.23-P1P2.h2	AACS	468.03/400.86	11.814/338.79	433.14	63.442	-2.7521	66737	23335	2.4202	0.0054812	0.99452	0.010962	0.19997	FALSE
AACS_+_125549983.23-P1P2.h2	AACS	611/629.92	1045.6/771.34	620.38	898.04	0.53291	40672	33855	1.509	0.93433	0.065668	0.13134	0.55657	TRUE
AACS_+_125549999.23-P1P2.h2	AACS	1087.3/1165.1	1025.9/949.81	1125.5	987.1	-0.18917	8366.9	62746	0.55268	0.29024	0.70976	0.58048	0.87956	FALSE
AACS_+_125550002.23-P1P2.h2	AACS	600.91/711.26	370.18/367.52	653.76	368.85	-0.82404	30144	35744	1.507	0.065649	0.93435	0.1313	0.55648	FALSE
AACS_+_125550035.23-P1P2.h2	AACS	749.8/735.88	1549.6/529.35	742.81	905.72	0.28572	209570	40798	0.80653	0.79001	0.20999	0.41999	0.80514	TRUE
AADAC_-_151531905.23-P1P2.h3	AADAC	435.41/329.68	336.7/355.42	378.87	345.94	-0.13084	2372.1	20314	0.23108	0.40629	0.59371	0.81259	0.9568	FALSE
AADAC_-_151531939.23-P1P2.h3	AADAC	1337.1/1407	1344.8/1654.6	1371.6	1491.7	0.12103	22282	77006	0.43284	0.66744	0.33256	0.66513	0.91135	TRUE
AADAC_-_151531954.23-P1P2.h3	AADAC	459.14/496.12	702.94/595.9	477.27	647.21	0.43864	12055	25802	1.058	0.85475	0.14525	0.29049	0.72553	TRUE
AADAC_+_151532013.23-P1P2.h3	AADAC	517.86/643.83	687.19/893.85	577.42	783.74	0.44009	24641	31430	1.1638	0.87767	0.12233	0.24466	0.68797	TRUE
AADAC_+_151532371.23-P1P2.h3	AADAC	1657.4/1190.8	1604.8/1368.8	1404.9	1482.1	0.077134	47086	78941	0.2748	0.60827	0.39173	0.78347	0.94858	TRUE
AADACL2_-_151451828.23-P1P2.h1	AADACL2	2147.4/2273.5	2228.9/2041.8	2209.5	2133.3	-0.05062	10370	126190	0.21456	0.41506	0.58494	0.83011	0.96148	FALSE
AADACL2_-_151451961.23-P1P2.h1	AADACL2	1112.8/1209	1795.8/1261.4	1159.9	1505	0.37548	94924	64732	1.3564	0.91252	0.087481	0.17496	0.61669	TRUE
AADACL2_+_151451732.23-P1P2.h1	AADACL2	2137.3/2022.5	2158.1/2171.9	2079.1	2164.9	0.058349	4642.5	118480	0.24942	0.59848	0.40152	0.80303	0.95422	TRUE
AADACL2_+_151451926.23-P1P2.h1	AADACL2	2164/2021.9	2414/2087.2	2091.8	2244.7	0.10173	29484	119230	0.4428	0.67104	0.32896	0.65791	0.90861	TRUE
AADACL2_+_151452121.23-P1P2.h1	AADACL2	2388.8/2831.7	1951.3/2345.8	2600.8	2139.5	-0.2816	130240	149400	1.1936	0.11632	0.88368	0.23263	0.67732	FALSE
AADACL3_+_12776115.23-P1P2.h6	AADACL3	978.19/989.56	990.42/255.6	983.86	503.17	-0.96601	146710	54584	2.0575	0.019808	0.98019	0.039616	0.35014	FALSE
AADACL3_+_12776133.23-P1P2.h6	AADACL3	1511.5/1432.2	2043.8/1624.4	1471.3	1822.1	0.30832	74454	82811	1.219	0.88858	0.11142	0.22284	0.66701	TRUE
AADACL3_+_12776213.23-P1P2.h6	AADACL3	448.46/428.15	545.42/297.95	438.19	403.13	-0.12002	10493	23617	0.22814	0.40848	0.59152	0.81697	0.95789	FALSE
AADACL3_+_12776313.23-P1P2.h6	AADACL3	566.51/542.14	64.978/958.89	554.19	249.72	-1.1469	168490	30121	1.7543	0.03901	0.96099	0.078019	0.4601	FALSE
AADACL3_+_12776495.23-P1P2.h6	AADACL3	1265.3/1206.8	545.42/700.26	1235.7	618.01	-0.99849	134030	69119	2.3496	0.0093962	0.9906	0.018792	0.25336	FALSE
AADACL4_-_12704768.23-P1P2.h6	AADACL4	1213.7/848.27	1506.3/819.74	1014.7	1111.2	0.13101	108280	56355	0.40671	0.65789	0.34211	0.68423	0.91779	TRUE
AADACL4_+_12704573.23-P1P2.h6	AADACL4	710.06/901.26	1179.4/958.89	799.97	1063.5	0.41031	37648	44054	1.2554	0.89533	0.10467	0.20935	0.65497	TRUE
AADACL4_+_12704601.23-P1P2.h6	AADACL4	959.8/850.95	378.05/943.76	903.73	597.33	-0.59655	78358	49986	1.3705	0.085247	0.91475	0.17049	0.61097	FALSE
AADACL4_+_12704653.23-P1P2.h6	AADACL4	1138.9/967.62	907.72/813.69	1049.8	859.42	-0.28836	18795	58377	0.78791	0.21537	0.78463	0.43074	0.81054	FALSE
AADACL4_+_12704714.23-P1P2.h6	AADACL4	129.32/161.63	445/13.612	144.57	78.023	-0.8814	42319	7489	0.76902	0.18218	0.81782	0.36435	0.7741	FALSE
AADAT_-_171011321.23-P1P2.h1	AADAT	971.66/1089.6	911.66/1376.3	1029	1120.2	0.12239	42838	57178	0.38135	0.64853	0.35147	0.70295	0.92439	TRUE
AADAT_-_171011368.23-P1P2.h1	AADAT	542.78/821.51	488.32/833.35	667.76	637.92	-0.065842	33414	36536	0.15609	0.43785	0.56215	0.8757	0.97213	FALSE
AADAT_+_171010904.23-P1P2.h1	AADAT	1529.3/1209	2183.6/1551.8	1359.7	1840.8	0.43673	168260	76316	1.7414	0.95919	0.04081	0.08162	0.46858	TRUE
AADAT_+_171010929.23-P1P2.h1	AADAT	578.37/787.8	454.84/732.02	675.01	577.03	-0.22591	23061	36948	0.50976	0.30496	0.69504	0.60991	0.89153	FALSE
AADAT_+_171011392.23-P1P2.h1	AADAT	683.96/542.68	569.05/459.78	609.24	511.51	-0.2518	8619.5	33225	0.53617	0.29563	0.70437	0.59125	0.88444	FALSE
AAED1_-_99417574.23-P1P2.h7	AAED1	736.75/993.31	673.41/794.03	855.47	731.24	-0.22609	19238	47224	0.57168	0.28374	0.71626	0.56748	0.87429	FALSE
AAED1_+_99417117.23-P1P2.h7	AAED1	1483.6/1190.8	1027.8/1072.3	1329.2	1049.8	-0.34005	42301	74539	1.0231	0.15314	0.84686	0.30628	0.73738	FALSE
AAED1_+_99417233.23-P1P2.h7	AAED1	498.88/546.96	194.93/645.81	522.37	354.83	-0.55664	40027	28331	0.99537	0.15897	0.84103	0.31795	0.74509	FALSE
AAED1_+_99417525.23-P1P2.h7	AAED1	829.89/667.38	667.5/565.65	744.21	614.47	-0.27596	11997	40878	0.6417	0.26045	0.73955	0.5209	0.85398	FALSE
AAED1_+_99417589.23-P1P2.h7	AAED1	413.46/511.1	330.8/166.37	459.7	234.6	-0.96748	22292	24819	1.4288	0.074896	0.9251	0.14979	0.58291	FALSE
AAGAB_-_67546714.23-P1P2.h7	AAGAB	524.98/257.96	1014/423.48	368.01	655.32	0.83075	111190	19711	2.0465	0.97956	0.020445	0.04089	0.35426	TRUE
AAGAB_-_67546928.23-P1P2.h7	AAGAB	720.14/830.08	787.61/778.91	773.16	783.25	0.018677	2050.2	42526	0.048915	0.51946	0.48054	0.96107	0.99236	TRUE
AAGAB_-_67546952.23-P1P2.h7	AAGAB	604.47/346.27	1136.1/830.33	457.51	971.27	1.0844	117910	24696	3.2693	0.99946	0.00054012	0.0010802	0.071326	TRUE
AAGAB_-_67546997.23-P1P2.h7	AAGAB	109.15/261.17	114.2/202.67	168.85	152.14	-0.1494	5571.2	8795.1	0.17816	0.40805	0.59195	0.8161	0.95766	FALSE
AAGAB_+_67546965.23-P1P2.h7	AAGAB	47.456/61.547	163.43/90.746	54.045	121.79	1.1575	2794.2	2702.8	1.303	0.88682	0.11318	0.22637	0.67112	TRUE
AAK1_-_69870541.23-P1P2.h1	AAK1	237.87/203.91	415.46/378.11	220.24	396.35	0.84481	10977	11581	1.6365	0.94807	0.051928	0.10386	0.51288	TRUE
AAK1_-_69870791.23-P1P2.h1	AAK1	1156.7/1242.2	919.53/1615.3	1198.7	1218.7	0.023904	84251	66975	0.077449	0.53087	0.46913	0.93827	0.98704	TRUE
AAK1_-_69870794.23-P1P2.h1	AAK1	169.65/264.92	354.42/317.61	212	335.51	0.65979	6569.4	11133	1.1706	0.87636	0.12364	0.24728	0.69005	TRUE
AAK1_+_69870290.23-P1P2.h1	AAK1	330.41/382.66	183.12/415.92	355.58	275.99	-0.36441	10862	19022	0.57709	0.27835	0.72165	0.55671	0.86973	FALSE
AAK1_+_69870701.23-P1P2.h1	AAK1	408.71/330.21	870.31/275.26	367.37	489.47	0.413	76775	19676	0.87045	0.80712	0.19288	0.38575	0.78625	TRUE
AAMDC_-_77532187.23-P1P2.h7	AAMDC	1410.6/1320.8	1862.7/1955.6	1365	1908.6	0.4833	101940	76622	1.9637	0.97522	0.02478	0.04956	0.38476	TRUE
AAMDC_-_77532222.23-P1P2.h7	AAMDC	417.61/301.31	112.23/369.03	354.73	203.53	-0.79844	19262	18975	1.0976	0.13184	0.86816	0.26367	0.70492	FALSE
AAMDC_-_77532236.23-P1P2.h7	AAMDC	403.97/588.17	700.97/1039	487.45	853.43	0.80676	73245	26372	2.2537	0.98788	0.012124	0.024249	0.28406	TRUE
AAMDC_-_77532634.23-P1P2.h7	AAMDC	539.81/467.22	754.14/317.61	502.21	489.42	-0.037129	33749	27199	0.077522	0.46849	0.53151	0.93697	0.98681	FALSE
AAMDC_+_77532426.23-P1P2.h7	AAMDC	331.01/426.01	350.49/526.33	375.52	429.5	0.19331	7916.3	20127	0.38054	0.64679	0.35321	0.70641	0.92544	TRUE
AAMP_-_219134415.23-P1P2.h3	AAMP	459.73/649.18	456.81/447.68	546.31	452.22	-0.27212	9531.1	29677	0.54612	0.29195	0.70805	0.58391	0.88104	FALSE
AAMP_-_219134424.23-P1P2.h3	AAMP	1092.7/895.9	996.33/792.52	989.41	888.6	-0.15487	16760	54903	0.43024	0.3335	0.6665	0.66701	0.91193	FALSE
AAMP_-_219134469.23-P1P2.h3	AAMP	1289.6/842.92	880.15/834.87	1042.6	857.21	-0.28219	48488	57964	0.77009	0.22062	0.77938	0.44124	0.81544	FALSE
AAMP_+_219134841.23-P1P2.h3	AAMP	189.23/49.772	673.41/0	97.072	8.1067	-3.4288	147860	4957.3	1.2636	0.020961	0.97904	0.041921	0.35813	FALSE
AAMP_+_219134851.23-P1P2.h3	AAMP	401/253.68	549.36/139.14	318.95	276.5	-0.20534	33769	16996	0.32558	0.36781	0.63219	0.73562	0.9339	FALSE
AANAT_-_74464175.23-P1P2.h1	AANAT	656.67/1075.7	899.84/744.12	840.48	818.29	-0.038559	34253	46367	0.10306	0.45893	0.54107	0.91786	0.98288	FALSE
AANAT_-_74464185.23-P1P2.h1	AANAT	1562.5/1366.3	2122.6/1045.1	1461.1	1489.4	0.027647	207870	82218	0.098659	0.5393	0.4607	0.92141	0.98362	TRUE
AANAT_+_74463718.23-P1P2.h1	AANAT	1042.3/1354.6	2355/1503.4	1188.2	1881.6	0.66274	321390	66367	2.6916	0.99644	0.0035559	0.0071117	0.16436	TRUE
AANAT_+_74463735.23-P1P2.h1	AANAT	1767.1/2316.8	1657.9/1786.2	2023.4	1720.9	-0.23353	87561	115190	0.8914	0.18636	0.81364	0.37271	0.77855	FALSE
AANAT_+_74464088.23-P1P2.h1	AANAT	693.45/726.25	1061.3/955.86	709.66	1007.2	0.50456	32032	38914	1.5083	0.93426	0.065744	0.13149	0.5568	TRUE
AAR2_-_34824417.23-P1P2.h7	AAR2	451.42/582.82	964.82/789.49	512.93	872.77	0.76567	52259	27801	2.1581	0.98452	0.015477	0.030954	0.31551	TRUE
AAR2_-_34824425.23-P1P2.h7	AAR2	1226.7/954.77	1449.2/1020.9	1082.2	1216.3	0.16837	50165	60248	0.54632	0.70757	0.29243	0.58485	0.88139	TRUE
AAR2_+_34824386.23-P1P2.h7	AAR2	637.69/457.58	693.1/499.1	540.18	588.16	0.12253	12551	29333	0.28011	0.60999	0.39001	0.78002	0.94766	TRUE
AAR2_+_34824488.23-P1P2.h7	AAR2	732.01/907.68	549.36/954.35	815.12	724.07	-0.17066	34433	44919	0.4296	0.3337	0.6663	0.66741	0.91208	FALSE
AAR2_+_34824681.23-P1P2.h7	AAR2	891.58/814.55	1476.8/756.22	852.2	1056.8	0.31008	112360	47037	0.94328	0.82722	0.17278	0.34555	0.76255	TRUE
AARD_-_117950494.23-P1P2.h7	AARD	1064.2/1135.7	899.84/1964.7	1099.4	1329.6	0.27414	230980	61234	0.93056	0.82396	0.17604	0.35208	0.76649	TRUE
AARD_+_117950477.23-P1P2.h7	AARD	1448/1510.8	2998.8/1972.2	1479.1	2431.9	0.71703	523560	83265	3.3022	0.99952	0.00047973	0.00095946	0.066896	TRUE
AARD_+_117950489.23-P1P2.h7	AARD	481.68/748.73	718.69/645.81	600.54	681.28	0.1817	14380	32734	0.44625	0.67215	0.32785	0.65571	0.90777	TRUE
AARD_+_117950882.23-P1P2.h7	AARD	2334.8/1899.9	2571.5/1864.8	2106.2	2189.9	0.05619	118700	120080	0.24151	0.59542	0.40458	0.80916	0.95582	TRUE
AARD_+_117950890.23-P1P2.h7	AARD	437.78/726.78	446.97/496.08	564.07	470.88	-0.26	18589	30677	0.53204	0.2969	0.7031	0.5938	0.88563	FALSE
AARS_-_70323332.23-P1P2.h1	AARS	499.47/133.26	1407.9/304	258.02	654.24	1.339	363440	13645	3.392	0.99965	0.00035177	0.00070353	0.057009	TRUE
AARS_+_70323318.23-P1P2.h1	AARS	123.98/95.798	661.59/0	108.98	8.0344	-3.6057	137820	5588.6	1.3503	0.017258	0.98274	0.034515	0.3302	FALSE
AARS_+_70323322.23-P1P2.h1	AARS	511.93/154.13	1427.5/208.72	280.92	545.9	0.95599	392490	14902	2.1707	0.98486	0.01514	0.03028	0.31245	TRUE
AARS_+_70323353.23-P1P2.h1	AARS	118.64/39.604	1023.9/196.62	68.562	448.72	2.6927	247330	3458.1	6.4646	1	5.7817e-11	1.1563e-10	2.2488e-07	TRUE
AARS_+_70323362.23-P1P2.h1	AARS	294.23/21.407	726.57/40.836	79.463	172.37	1.1075	139290	4029.1	1.4637	0.91993	0.080066	0.16013	0.59667	TRUE
AARS2_+_44280650.23-P1P2.h1	AARS2	1391.6/2059.4	2376.6/1476.1	1692.9	1873	0.14578	225640	95765	0.58201	0.71972	0.28028	0.56056	0.87127	TRUE
AARS2_+_44281006.23-P1P2.h1	AARS2	980.56/1349.2	927.41/1191.8	1150.2	1051.3	-0.12956	38206	64171	0.39034	0.34814	0.65186	0.69628	0.92234	FALSE
AARS2_+_44281027.23-P1P2.h1	AARS2	708.87/829.54	958.91/918.05	766.84	938.26	0.29072	12299	42166	0.83481	0.79807	0.20193	0.40386	0.79649	TRUE
AARS2_+_44281044.23-P1P2.h1	AARS2	412.87/463.47	1079/987.62	437.44	1032.3	1.2368	125310	23575	3.8744	0.99995	5.357e-05	0.00010714	0.018074	TRUE
AARS2_+_44281056.23-P1P2.h1	AARS2	1248.1/1268.9	610.4/576.24	1258.5	593.07	-1.0841	152880	70437	2.5071	0.0060846	0.99392	0.012169	0.20871	FALSE
AARSD1_-_41116243.23-P1.h5	AARSD1	1120.6/1279.6	2037.9/1037.5	1197.5	1454.1	0.27996	212270	66903	0.99228	0.83947	0.16053	0.32106	0.74663	TRUE
AARSD1_-_41116425.23-P1.h5	AARSD1	519.64/362.32	667.5/391.72	433.91	511.35	0.2364	19690	23378	0.50646	0.69304	0.30696	0.61393	0.89339	TRUE
AARSD1_-_41131712.23-P2.h5	AARSD1	3784.6/4353.7	6178.8/4797.5	4059.2	5444.5	0.42351	1051200	236930	2.8459	0.99779	0.002214	0.004428	0.13381	TRUE
AARSD1_-_41132037.23-P2.h5	AARSD1	959.2/1076.8	535.57/1978.3	1016.3	1029.3	0.018385	385760	56449	0.054913	0.52189	0.47811	0.95622	0.99108	TRUE
AARSD1_-_41132088.23-P2.h5	AARSD1	4145.9/4414.8	6017.3/3676.7	4278.2	4703.6	0.13674	1040200	250180	0.85056	0.80249	0.19751	0.39501	0.79148	TRUE
AARSD1_+_41116203.23-P1.h5	AARSD1	1378/1584.7	2356.9/1548.7	1477.7	1910.6	0.37039	191890	83187	1.5007	0.93328	0.066719	0.13344	0.55958	TRUE
AARSD1_+_41116412.23-P1.h5	AARSD1	500.07/732.14	468.63/591.36	605.08	526.43	-0.20052	14058	32990	0.433	0.33222	0.66778	0.66444	0.91093	FALSE
AARSD1_+_41116417.23-P1.h5	AARSD1	1696.5/1453	1581.1/1562.3	1570.1	1571.7	0.0014977	9952.8	88577	0.0054829	0.50219	0.49781	0.99563	0.99901	TRUE
AARSD1_+_41132061.23-P2.h5	AARSD1	2729.9/3015.2	2886.6/3646.5	2869	3244.4	0.17732	162010	165390	0.92293	0.82198	0.17802	0.35605	0.76893	TRUE
AARSD1_+_41132078.23-P2.h5	AARSD1	785.4/1001.9	801.39/474.91	887.05	616.92	-0.52323	48244	49031	1.22	0.11121	0.88879	0.22243	0.66656	FALSE
AASDH_-_57253280.23-P1P2.h4	AASDH	86.607/294.89	133.89/269.21	159.83	189.86	0.24701	10963	8309	0.32949	0.61375	0.38625	0.77251	0.9455	TRUE
AASDH_-_57253356.23-P1P2.h4	AASDH	774.72/871.28	265.82/635.22	821.58	410.93	-0.99777	74683	45288	1.9297	0.026768	0.97323	0.053536	0.39673	FALSE
AASDH_-_57253362.23-P1P2.h4	AASDH	1226.7/1496.4	1138.1/1946.5	1354.9	1488.4	0.13551	133280	76034	0.48425	0.6859	0.3141	0.62821	0.89865	TRUE
AASDH_-_57253588.23-P1P2.h4	AASDH	503.63/418.52	143.74/480.96	459.1	262.95	-0.8017	29588	24785	1.246	0.1048	0.8952	0.20961	0.65519	FALSE
AASDH_+_57253570.23-P1P2.h4	AASDH	2145/2177.1	1433.4/1675.8	2161	1549.9	-0.47928	133580	123320	1.7403	0.040905	0.95909	0.08181	0.46894	FALSE
AASDHPPT_-_105948374.23-P1P2.h3	AASDHPPT	1229.7/1182.2	846.68/1107.1	1205.7	968.18	-0.31627	29331	67382	0.91515	0.18006	0.81994	0.36011	0.77124	FALSE
AASDHPPT_-_105948417.23-P1P2.h3	AASDHPPT	415.83/599.41	454.84/340.3	499.26	393.43	-0.34291	11958	27034	0.64365	0.25901	0.74099	0.51803	0.85267	FALSE
AASDHPPT_+_105948405.23-P1P2.h3	AASDHPPT	231.35/123.63	0/93.771	169.12	2.9638	-5.4235	19769	8810	1.7703	0.0026512	0.99735	0.0053024	0.14482	FALSE
AASDHPPT_+_105948450.23-P1P2.h3	AASDHPPT	971.07/824.72	1592.9/603.46	894.91	980.46	0.13158	185140	49481	0.3846	0.64972	0.35028	0.70055	0.92359	TRUE
AASDHPPT_+_105948813.23-P1P2.h3	AASDHPPT	366.6/313.08	317.01/302.49	338.79	309.67	-0.12927	815.32	18092	0.2165	0.41083	0.58917	0.82166	0.95899	FALSE
AASS_-_121784277.23-P1P2.h1	AASS	1521/1359.4	1602.8/1337	1437.9	1463.9	0.025806	16444	80865	0.091325	0.53638	0.46362	0.92723	0.98468	TRUE
AASS_-_121784328.23-P1P2.h1	AASS	1143.1/1130.9	903.78/1311.3	1137	1088.6	-0.062605	28116	63405	0.19191	0.4239	0.5761	0.84781	0.96544	FALSE
AASS_+_121784000.23-P1P2.h1	AASS	259.23/349.48	435.15/408.36	300.99	421.54	0.4846	6134.3	16006	0.95289	0.82819	0.17181	0.34363	0.76175	TRUE
AASS_+_121784219.23-P1P2.h1	AASS	1186.4/999.73	1073.1/766.81	1089.1	907.13	-0.26346	31644	60641	0.73886	0.22999	0.77001	0.45999	0.82509	FALSE
AASS_+_121784247.23-P1P2.h1	AASS	628.2/612.25	366.24/910.49	620.17	577.47	-0.10277	50789	33843	0.23215	0.40799	0.59201	0.81598	0.95766	FALSE
AATF_-_35306286.23-P1P2.h2	AATF	438.97/246.19	893.94/238.97	328.74	462.21	0.49034	99981	17537	1.0079	0.84222	0.15778	0.31556	0.74352	TRUE
AATF_-_35306312.23-P1P2.h2	AATF	742.69/435.11	1027.8/535.4	568.46	741.83	0.38343	70277	30925	0.98584	0.8378	0.1622	0.32441	0.74872	TRUE
AATF_-_35306333.23-P1P2.h2	AATF	1381/1092.3	427.28/698.75	1228.2	546.41	-1.167	186090	68683	2.6015	0.0046396	0.99536	0.0092791	0.18396	FALSE
AATF_-_35306340.23-P1P2.h2	AATF	584.89/459.73	521.79/617.07	518.55	567.44	0.12974	4880.2	28117	0.29156	0.61431	0.38569	0.77139	0.94505	TRUE
AATF_-_35306346.23-P1P2.h2	AATF	618.71/490.23	748.23/92.259	550.74	262.8	-1.0646	95713	29927	1.6645	0.047318	0.95268	0.094635	0.49519	FALSE
AATK_-_79139586.23-ENST00000326724.4.h1	AATK	402.78/600.48	500.13/614.05	491.8	554.17	0.17194	9773.4	26616	0.38233	0.64844	0.35156	0.70312	0.92446	TRUE
AATK_-_79139956.23-ENST00000326724.4.h1	AATK	478.12/500.94	486.35/245.01	489.39	345.21	-0.50231	15273	26481	0.88606	0.18672	0.81328	0.37344	0.779	FALSE
AATK_+_79139571.23-ENST00000326724.4.h1	AATK	431.85/415.84	145.71/786.47	423.77	338.56	-0.32303	74908	22812	0.56419	0.28452	0.71548	0.56903	0.87486	FALSE
AATK_+_79139589.23-ENST00000326724.4.h1	AATK	1216.7/1323	1106.6/1140.4	1268.7	1123.4	-0.17539	9223	71031	0.54535	0.29275	0.70725	0.58551	0.88177	FALSE
AATK_+_79139592.23-ENST00000326724.4.h1	AATK	701.16/816.7	1059.3/1784.7	756.73	1375	0.86071	243080	41590	3.0316	0.99878	0.0012164	0.0024328	0.10348	TRUE
ABAT_-_8768504.23-P1.h1	ABAT	341.68/299.17	362.3/202.67	319.72	270.98	-0.23783	5095.7	17039	0.37342	0.34976	0.65024	0.69953	0.92344	FALSE
ABAT_-_8768523.23-P1.h1	ABAT	948.53/906.61	1106.6/810.67	927.33	947.14	0.030467	15256	51339	0.087445	0.53483	0.46517	0.93034	0.98518	TRUE
ABAT_-_8768533.23-P1.h1	ABAT	292.45/438.32	283.54/349.37	358.03	314.74	-0.18537	5103.1	19158	0.31277	0.3742	0.6258	0.74839	0.93838	FALSE
ABAT_+_8768492.23-P1.h1	ABAT	640.66/664.17	767.92/845.45	652.31	805.75	0.30437	9055.4	35661	0.81258	0.79171	0.20829	0.41657	0.80327	TRUE
ABAT_+_8768682.23-P1.h1	ABAT	356.51/453.3	29.535/202.67	402.01	77.418	-2.3615	43780	21600	2.2085	0.01052	0.98948	0.02104	0.26668	FALSE
ABAT_+_8807445.23-P2.h1	ABAT	522.61/395.5	313.07/482.47	454.64	388.65	-0.2257	8813.5	24536	0.42125	0.33556	0.66444	0.67111	0.9131	FALSE
ABAT_+_8807450.23-P2.h1	ABAT	833.44/970.83	567.08/884.78	899.52	708.34	-0.34428	30651	49745	0.85718	0.19565	0.80435	0.3913	0.78934	FALSE
ABAT_+_8807464.23-P2.h1	ABAT	1508.5/1982.3	2217.1/1827	1729.3	2012.6	0.21881	88734	97896	0.9057	0.81745	0.18255	0.3651	0.77436	TRUE
ABAT_+_8807492.23-P2.h1	ABAT	793.7/698.95	470.6/1069.3	744.82	709.38	-0.070244	62724	40913	0.17523	0.43038	0.56962	0.86077	0.96857	FALSE
ABAT_+_8807696.23-P2.h1	ABAT	979.37/1148.5	801.39/1603.2	1060.6	1133.5	0.095834	120090	58999	0.30018	0.61798	0.38202	0.76405	0.94287	TRUE
ABCA1_-_107689997.23-P1P2.h2	ABCA1	376.68/248.86	519.82/282.83	306.17	383.44	0.32368	14975	16291	0.60531	0.72525	0.27475	0.54949	0.86667	TRUE
ABCA1_-_107690031.23-P1P2.h2	ABCA1	2156.9/1592.7	907.72/1523	1853.5	1175.8	-0.65613	267410	105190	2.0894	0.018334	0.98167	0.036668	0.33874	FALSE
ABCA1_-_107690385.23-P1P2.h2	ABCA1	808.53/519.67	815.18/589.85	648.2	693.42	0.097139	23082	35429	0.24023	0.59481	0.40519	0.81039	0.95619	TRUE
ABCA1_-_107690389.23-P1P2.h2	ABCA1	491.76/338.24	267.79/586.83	407.84	396.42	-0.040866	21428	21925	0.077116	0.4677	0.5323	0.9354	0.98656	FALSE
ABCA1_-_107690394.23-P1P2.h2	ABCA1	923.61/823.12	576.92/757.73	871.92	661.18	-0.39863	21446	48165	0.96025	0.16844	0.83156	0.33687	0.75743	FALSE
ABCA10_-_67224447.23-P1P2.h6	ABCA10	1453.3/975.11	1179.4/1309.8	1190.4	1242.9	0.062154	41482	66498	0.2034	0.58059	0.41941	0.83882	0.96326	TRUE
ABCA10_-_67224767.23-P1P2.h6	ABCA10	2075/1934.7	2565.6/2775.3	2003.6	2668.4	0.41319	159160	114030	1.9687	0.97551	0.024493	0.048986	0.38324	TRUE
ABCA10_-_67224823.23-P1P2.h6	ABCA10	636.5/499.33	492.26/443.14	563.76	467.06	-0.27096	6914.9	30660	0.55228	0.28992	0.71008	0.57984	0.87928	FALSE
ABCA10_+_67224811.23-P1P2.h6	ABCA10	1496/1606.6	1108.6/2055.4	1550.4	1509.5	-0.038514	153580	87425	0.13821	0.44504	0.55496	0.89007	0.97583	FALSE
ABCA10_+_67224929.23-P1P2.h6	ABCA10	1170.4/977.79	781.7/1187.3	1069.8	963.38	-0.15097	36537	59528	0.43603	0.3314	0.6686	0.66281	0.91049	FALSE
ABCA12_-_216002923.23-P1P2.h3	ABCA12	583.11/472.57	736.42/418.95	524.94	555.45	0.081344	19880	28476	0.18078	0.57133	0.42867	0.85734	0.96744	TRUE
ABCA12_+_216002996.23-P1P2.h3	ABCA12	667.35/650.79	645.84/313.07	659.02	449.67	-0.55043	30081	36041	1.1027	0.13485	0.86515	0.2697	0.70924	FALSE
ABCA12_+_216003308.23-P1P2.h3	ABCA12	575.4/353.22	685.22/452.22	450.83	556.66	0.30361	21232	24323	0.67858	0.75082	0.24918	0.49836	0.84353	TRUE
ABCA12_+_216003314.23-P1P2.h3	ABCA12	2146.2/2412.6	2256.5/2295.9	2275.5	2276.1	0.0003757	12098	130090	0.0016439	0.50066	0.49934	0.99869	0.99954	TRUE
ABCA12_+_216003340.23-P1P2.h3	ABCA12	733.19/815.63	734.45/964.94	773.31	841.84	0.12234	11912	42535	0.33227	0.63013	0.36987	0.73975	0.9355	TRUE
ABCA13_-_48211093.23-P1P2.h2	ABCA13	944.37/1043.6	1317.3/1252.3	992.75	1284.4	0.37123	30671	55095	1.2424	0.89296	0.10704	0.21409	0.65898	TRUE
ABCA13_+_48211090.23-P1P2.h2	ABCA13	667.35/684.5	809.27/533.89	675.87	657.32	-0.040104	12764	36996	0.096476	0.46145	0.53855	0.9229	0.98387	FALSE
ABCA13_+_48211097.23-P1P2.h2	ABCA13	943.19/701.1	663.56/592.88	813.18	627.22	-0.37407	23298	44808	0.87849	0.18979	0.81021	0.37958	0.78263	FALSE
ABCA13_+_48211145.23-P1P2.h2	ABCA13	616.93/753.54	862.43/411.38	681.82	595.65	-0.19463	38551	37334	0.44598	0.32766	0.67234	0.65533	0.90765	FALSE
ABCA13_+_48211160.23-P1P2.h2	ABCA13	1346/1350.3	1250.3/1107.1	1348.1	1176.5	-0.19624	13010	75641	0.62386	0.26636	0.73364	0.53272	0.85923	FALSE
ABCA2_-_139922596.23-P1P2.h3	ABCA2	995.98/589.24	953.01/376.6	766.08	599.09	-0.35419	91894	42123	0.81362	0.20786	0.79214	0.41571	0.8029	FALSE
ABCA2_+_139922190.23-P1P2.h3	ABCA2	714.21/597.8	283.54/562.63	653.42	399.41	-0.70873	34421	35724	1.3439	0.089243	0.91076	0.17849	0.62108	FALSE
ABCA2_+_139922201.23-P1P2.h3	ABCA2	317.36/405.67	281.57/326.69	358.81	303.29	-0.24179	2748.3	19201	0.40067	0.34116	0.65884	0.68233	0.91709	FALSE
ABCA2_+_139922272.23-P1P2.h3	ABCA2	920.65/730.53	1116.4/757.73	820.1	919.76	0.16527	31832	45203	0.46877	0.68036	0.31964	0.63927	0.90253	TRUE
ABCA2_+_139922669.23-P1P2.h3	ABCA2	735.57/911.42	657.65/698.75	818.79	677.89	-0.27208	12518	45128	0.66326	0.25354	0.74646	0.50708	0.84797	FALSE
ABCA3_-_2390323.23-P1P2.h2	ABCA3	771.75/1016.3	909.69/874.19	885.63	891.76	0.0099365	10205	48950	0.027696	0.51103	0.48897	0.97793	0.99617	TRUE
ABCA3_-_2390333.23-P1P2.h2	ABCA3	485.24/305.06	706.88/1.5124	384.74	33.663	-3.4762	179570	20640	2.4437	0.0035789	0.99642	0.0071578	0.16453	FALSE
ABCA3_-_2390704.23-P1P2.h2	ABCA3	581.93/188.39	565.11/1.5124	331.12	30.089	-3.4172	155430	17668	2.2647	0.005432	0.99457	0.010864	0.19921	FALSE
ABCA3_+_2390336.23-P1P2.h2	ABCA3	773.53/829	1281.8/509.69	800.79	808.31	0.013463	105440	44101	0.035797	0.51424	0.48576	0.97151	0.9947	TRUE
ABCA3_+_2390611.23-P1P2.h2	ABCA3	538.03/533.58	1075.1/421.97	535.8	673.55	0.32954	88469	29086	0.80768	0.79019	0.20981	0.41963	0.80496	TRUE
ABCA4_-_94586219.23-P1P2.h2	ABCA4	181.52/196.95	141.77/0	189.08	3.6666	-5.3481	22332	9888.7	1.8645	0.0025727	0.99743	0.0051454	0.14318	FALSE
ABCA4_-_94586232.23-P1P2.h2	ABCA4	1013.8/951.56	706.88/1154	982.18	903.18	-0.12084	35161	54487	0.33842	0.36752	0.63248	0.73503	0.93375	FALSE
ABCA4_-_94586250.23-P1P2.h2	ABCA4	459.14/682.36	978.61/502.13	559.73	701	0.32415	56867	30433	0.80976	0.79082	0.20918	0.41836	0.80425	TRUE
ABCA4_-_94586658.23-P1P2.h2	ABCA4	457.36/513.24	933.32/641.27	484.5	773.64	0.67406	45908	26207	1.7861	0.96291	0.037093	0.074186	0.45191	TRUE
ABCA4_+_94586668.23-P1P2.h2	ABCA4	508.96/403.53	445/440.12	453.19	442.55	-0.034199	1922.4	24455	0.06804	0.47189	0.52811	0.94377	0.98831	FALSE
ABCA5_-_67322851.23-P1P2.h2	ABCA5	685.15/704.84	736.42/382.65	694.92	530.84	-0.38793	27568	38077	0.84087	0.20006	0.79994	0.40013	0.79397	FALSE
ABCA5_-_67322872.23-P1P2.h2	ABCA5	2044.2/1798.2	2045.8/1657.6	1917.3	1841.5	-0.058113	36878	108940	0.22945	0.40926	0.59074	0.81852	0.95838	FALSE
ABCA5_-_67322891.23-P1P2.h2	ABCA5	1101/993.84	1354.7/431.04	1046	764.17	-0.45246	159780	58161	1.1688	0.12124	0.87876	0.24248	0.68605	FALSE
ABCA5_-_67323220.23-P1P2.h2	ABCA5	832.85/595.66	823.05/754.71	704.34	788.14	0.16195	12067	38612	0.42644	0.66505	0.33495	0.6699	0.91279	TRUE
ABCA5_-_67323280.23-P1P2.h2	ABCA5	911.75/679.15	890/547.5	786.9	698.06	-0.17261	30868	43309	0.42693	0.33466	0.66534	0.66932	0.91274	FALSE
ABCA6_-_67137854.23-P1P2.h2	ABCA6	1014.4/837.57	956.95/1344.6	921.74	1134.3	0.2991	47427	51018	0.94113	0.82668	0.17332	0.34665	0.76315	TRUE
ABCA6_+_67137842.23-P1P2.h2	ABCA6	912.34/1180.1	1394.1/1108.6	1037.6	1243.2	0.26053	39781	57676	0.85595	0.80399	0.19601	0.39203	0.78997	TRUE
ABCA6_+_67138008.23-P1P2.h2	ABCA6	567.1/472.04	425.31/476.42	517.39	450.14	-0.20046	3524.1	28052	0.40152	0.34336	0.65664	0.68672	0.91873	FALSE
ABCA6_+_67138026.23-P1P2.h2	ABCA6	1647.3/1592.2	665.53/1436.8	1619.5	977.89	-0.72724	215320	91468	2.1215	0.016938	0.98306	0.033877	0.32813	FALSE
ABCA6_+_67138050.23-P1P2.h2	ABCA6	843.53/823.65	1199.1/476.42	833.53	755.85	-0.14096	89471	45970	0.36232	0.35852	0.64148	0.71705	0.92868	FALSE
ABCA7_-_1040133.23-P1.h2	ABCA7	764.04/459.19	267.79/313.07	592.32	289.55	-1.03	52031	32270	1.6855	0.045484	0.95452	0.090969	0.48802	FALSE
ABCA7_-_1040209.23-P1.h2	ABCA7	1136/1228.3	807.3/866.63	1181.2	836.44	-0.49744	42038	65964	1.3424	0.089729	0.91027	0.17946	0.62257	FALSE
ABCA7_-_1041459.23-P2.h2	ABCA7	1415.4/1387.2	1025.9/1644	1401.2	1298.7	-0.10957	65775	78729	0.36548	0.35738	0.64262	0.71476	0.92801	FALSE
ABCA7_-_1041717.23-P2.h2	ABCA7	1903/2041.2	1606.7/2059.9	1970.9	1819.3	-0.11542	43948	112100	0.45282	0.32534	0.67466	0.65068	0.90664	FALSE
ABCA7_+_1040413.23-P1.h2	ABCA7	2522.9/1967.3	2410.1/1854.2	2227.9	2114	-0.075666	107630	127270	0.31923	0.37478	0.62522	0.74955	0.93856	FALSE
ABCA7_+_1040513.23-P1.h2	ABCA7	1303.9/1361	1504.3/1600.2	1332.1	1551.5	0.2198	18212	74711	0.80267	0.78892	0.21108	0.42216	0.80632	TRUE
ABCA7_+_1040577.23-P1.h2	ABCA7	1433.2/1433.2	1293.6/1724.2	1433.2	1493.5	0.059398	32889	80591	0.21234	0.58408	0.41592	0.83184	0.96172	TRUE
ABCA7_+_1041292.23-P2.h2	ABCA7	977/1043.6	1465/663.96	1009.8	986.25	-0.033952	110720	56073	0.099279	0.46045	0.53955	0.92091	0.98351	FALSE
ABCA7_+_1041297.23-P2.h2	ABCA7	870.22/1008.3	1020/1297.7	936.72	1150.5	0.29624	32259	51877	0.93845	0.82599	0.17401	0.34802	0.76402	TRUE
ABCA7_+_1041311.23-P2.h2	ABCA7	1111.7/1047.9	775.8/535.4	1079.3	644.49	-0.74298	71795	60078	1.774	0.038028	0.96197	0.076057	0.4558	FALSE
ABCA8_-_66951372.23-P1P2.h4	ABCA8	916.49/1065	673.41/1054.2	987.97	842.55	-0.22946	33510	54820	0.6211	0.26726	0.73274	0.53452	0.86003	FALSE
ABCA8_-_66951525.23-P1P2.h4	ABCA8	1592.7/1571.8	1618.5/1415.6	1582.3	1513.7	-0.063869	8356.9	89289	0.22945	0.40926	0.59074	0.81852	0.95838	FALSE
ABCA8_-_66951528.23-P1P2.h4	ABCA8	1080.8/1049	549.36/1780.1	1064.8	988.92	-0.10651	266450	59240	0.31162	0.37766	0.62234	0.75532	0.94019	FALSE
ABCA8_+_66950959.23-P1P2.h4	ABCA8	1805.7/2145	397.74/2164.3	1968.1	927.85	-1.084	802220	111930	3.1092	0.00093803	0.99906	0.0018761	0.091927	FALSE
ABCA8_+_66951401.23-P1P2.h4	ABCA8	224.82/355.36	401.68/204.18	282.66	286.39	0.01885	9588.1	14997	0.030462	0.50698	0.49302	0.98605	0.99751	TRUE
ABCA9_-_67056649.23-P1P2.h2	ABCA9	638.28/586.57	1203.1/562.63	611.88	822.74	0.42658	95122	33374	1.1542	0.87574	0.12426	0.24852	0.69092	TRUE
ABCA9_-_67057012.23-P1P2.h2	ABCA9	1005.5/808.67	897.88/704.8	901.72	795.5	-0.1806	16465	49871	0.47563	0.31715	0.68285	0.6343	0.90091	FALSE
ABCA9_-_67057053.23-P1P2.h2	ABCA9	949.12/829.54	1057.4/806.13	887.32	923.24	0.057195	13542	49046	0.16221	0.56442	0.43558	0.87116	0.97114	TRUE
ABCA9_-_67057069.23-P1P2.h2	ABCA9	1063/795.82	1067.2/742.61	919.77	890.24	-0.047028	29861	50905	0.13089	0.44792	0.55208	0.89584	0.97709	FALSE
ABCA9_+_67057085.23-P1P2.h2	ABCA9	1271.8/1340.1	1120.4/694.21	1305.5	881.92	-0.56537	85533	73167	1.566	0.058671	0.94133	0.11734	0.53382	FALSE
ABCB1_-_87342256.23-ENST00000265724.3.h2	ABCB1	1763/1605	1459/1583.5	1682.2	1520	-0.14614	15585	95135	0.52569	0.29955	0.70045	0.5991	0.88758	FALSE
ABCB1_-_87342302.23-ENST00000265724.3.h2	ABCB1	567.1/380.52	380.02/362.99	464.54	371.41	-0.32202	9410	25089	0.58796	0.27707	0.72293	0.55413	0.86875	FALSE
ABCB1_-_87342654.23-ENST00000265724.3.h2	ABCB1	1560.7/1163	580.86/1405.1	1347.2	903.42	-0.57601	192270	75590	1.6143	0.053235	0.94677	0.10647	0.51789	FALSE
ABCB1_-_87342657.23-ENST00000265724.3.h2	ABCB1	885.05/888.41	714.76/957.37	886.73	827.22	-0.10011	10701	49013	0.26881	0.39402	0.60598	0.78804	0.95014	FALSE
ABCB1_-_87342674.23-ENST00000265724.3.h2	ABCB1	994.2/711.26	486.35/621.61	840.92	549.84	-0.61205	46871	46392	1.3514	0.088238	0.91176	0.17648	0.6186	FALSE
ABCB10_-_229694297.23-P1P2.h2	ABCB10	337.53/48.167	458.78/1.5124	127.56	27.101	-2.1937	80346	6578	1.2386	0.052923	0.94708	0.10585	0.51662	FALSE
ABCB10_-_229694457.23-P1P2.h2	ABCB10	1005.5/833.29	1281.8/1311.3	915.34	1296.5	0.50175	52969	50652	1.6935	0.95482	0.045182	0.090364	0.4871	TRUE
ABCB10_-_229694467.23-P1P2.h2	ABCB10	937.85/867.54	1102.7/1078.4	902.01	1090.4	0.27343	12712	49888	0.84366	0.80056	0.19944	0.39887	0.79329	TRUE
ABCB10_+_229694285.23-P1P2.h2	ABCB10	270.5/122.56	171.31/127.04	182.08	147.53	-0.3018	4828.6	9510.2	0.35438	0.34114	0.65886	0.68229	0.91709	FALSE
ABCB10_+_229694413.23-P1P2.h2	ABCB10	838.19/549.1	187.06/58.985	678.42	105.06	-2.6795	151830	37141	2.9751	0.0012491	0.99875	0.0024982	0.10455	FALSE
ABCB11_-_169887416.23-P1P2.h2	ABCB11	1927.3/1348.1	1931.6/1824	1611.9	1877	0.21955	77498	91023	0.87875	0.81023	0.18977	0.37954	0.78256	TRUE
ABCB11_-_169887784.23-P1P2.h2	ABCB11	1666.9/1719	1894.2/1344.6	1692.8	1595.9	-0.084959	52819	95756	0.31303	0.37713	0.62287	0.75426	0.93986	FALSE
ABCB11_-_169887796.23-P1P2.h2	ABCB11	879.12/835.43	852.59/946.79	857	898.45	0.068078	2398	47311	0.1906	0.57556	0.42444	0.84887	0.96557	TRUE
ABCB11_+_169887409.23-P1P2.h2	ABCB11	1558.9/1200.4	2609/1232.6	1368	1793.3	0.39032	444130	76796	1.5348	0.93758	0.06242	0.12484	0.54672	TRUE
ABCB11_+_169887811.23-P1P2.h2	ABCB11	1756.5/1565.4	1023.9/1326.4	1658.2	1165.4	-0.50845	101040	93731	1.6097	0.053732	0.94627	0.10746	0.51969	FALSE
ABCB4_-_87104608.23-P1P2.h4	ABCB4	694.64/685.04	311.11/496.08	689.82	392.86	-0.81065	33941	37788	1.5277	0.063115	0.93689	0.12623	0.54924	FALSE
ABCB4_-_87104975.23-P1P2.h4	ABCB4	872.6/582.82	576.92/370.55	713.14	462.36	-0.62406	43530	39111	1.268	0.10225	0.89775	0.2045	0.64969	FALSE
ABCB4_+_87104933.23-P1P2.h4	ABCB4	931.92/746.05	720.66/936.2	833.82	821.39	-0.02164	13587	45987	0.057958	0.47686	0.52314	0.95373	0.9903	FALSE
ABCB4_+_87104939.23-P1P2.h4	ABCB4	844.72/920.52	336.7/704.8	881.8	487.15	-0.85477	70043	48731	1.7878	0.036873	0.96313	0.073747	0.45082	FALSE
ABCB4_+_87105008.23-P1P2.h4	ABCB4	632.94/724.64	582.83/1306.7	677.24	872.71	0.36536	114790	37074	1.0152	0.84496	0.15504	0.31009	0.73963	TRUE
ABCB5_-_20687396.23-P1P2.h6	ABCB5	1401.1/1717.4	2504.6/1855.8	1551.2	2155.9	0.47462	217580	87476	2.0444	0.97954	0.020455	0.04091	0.35429	TRUE
ABCB5_+_20687051.23-P1P2.h6	ABCB5	599.13/518.06	933.32/564.14	557.12	725.62	0.38062	36286	30286	0.96821	0.83342	0.16658	0.33317	0.75526	TRUE
ABCB5_+_20687218.23-P1P2.h6	ABCB5	296.01/231.74	0/638.25	261.91	7.8897	-4.8863	150190	13858	2.1578	0.0024571	0.99754	0.0049143	0.14062	FALSE
ABCB5_+_20687242.23-P1P2.h6	ABCB5	1930.3/2010.2	1624.4/2311	1969.8	1937.6	-0.023811	79941	112030	0.096379	0.46161	0.53839	0.92322	0.98401	FALSE
ABCB5_+_20687409.23-P1P2.h6	ABCB5	238.47/226.92	252.04/204.18	232.62	226.85	-0.036091	411.55	12257	0.052136	0.46977	0.53023	0.93953	0.98725	FALSE
ABCB6_-_220083181.23-P1P2.h3	ABCB6	450.83/276.69	612.37/532.38	353.19	570.97	0.69142	21108	18889	1.5846	0.94318	0.056819	0.11364	0.52671	TRUE
ABCB6_-_220083194.23-P1P2.h3	ABCB6	526.17/406.21	370.18/279.8	462.31	321.83	-0.5212	10535	24965	0.8891	0.18558	0.81442	0.37115	0.77803	FALSE
ABCB6_-_220083468.23-P1P2.h3	ABCB6	1458.7/1425.2	954.98/1586.5	1441.8	1230.9	-0.22802	77212	81095	0.74073	0.22943	0.77057	0.45886	0.8245	FALSE
ABCB6_-_220083604.23-P1P2.h3	ABCB6	829.89/641.15	602.52/491.54	729.44	544.21	-0.42196	20000	40038	0.92572	0.17719	0.82281	0.35437	0.76785	FALSE
ABCB6_+_220083500.23-P1P2.h3	ABCB6	524.39/491.84	982.54/438.61	507.85	656.48	0.36969	64512	27516	0.89597	0.81466	0.18534	0.37067	0.77765	TRUE
ABCB7_-_74375964.23-P1P2.h3	ABCB7	1251.1/982.6	982.54/367.52	1108.7	600.93	-0.88254	148580	61776	2.0431	0.020518	0.97948	0.041037	0.35465	FALSE
ABCB7_-_74376019.23-P1P2.h3	ABCB7	1159.1/772.27	1029.8/237.45	946.13	494.53	-0.9346	184160	52417	1.9725	0.024259	0.97574	0.048517	0.38198	FALSE
ABCB7_-_74376044.23-P1P2.h3	ABCB7	669.72/502.54	1502.4/161.83	580.14	493.15	-0.23394	364810	31583	0.48949	0.31187	0.68813	0.62374	0.89689	FALSE
ABCB7_+_74375885.23-P1P2.h3	ABCB7	715.99/326.46	1053.4/201.15	483.48	460.36	-0.070533	164100	26150	0.14295	0.44239	0.55761	0.88477	0.97449	FALSE
ABCB7_+_74376070.23-P1P2.h3	ABCB7	893.36/544.82	425.31/248.04	697.66	324.8	-1.1006	77815	38232	1.9069	0.028093	0.97191	0.056186	0.40569	FALSE
ABCB8_-_150725551.23-P1P2.h2	ABCB8	239.65/199.09	490.29/80.159	218.43	198.29	-0.13891	32356	11483	0.18797	0.41327	0.58673	0.82654	0.9606	FALSE
ABCB8_-_150725580.23-P1P2.h2	ABCB8	1539.4/1969.5	2731/1630.4	1741.2	2110.1	0.27713	296750	98595	1.175	0.88001	0.11999	0.23998	0.68363	TRUE
ABCB8_-_150725928.23-P1P2.h2	ABCB8	535.07/552.85	246.13/499.1	543.88	350.5	-0.63244	21131	29541	1.1252	0.12958	0.87042	0.25917	0.70112	FALSE
ABCB8_-_150725975.23-P1P2.h2	ABCB8	1423.1/1547.8	2319.5/1913.2	1484.1	2106.6	0.50503	164230	83559	2.1534	0.98436	0.015642	0.031284	0.31678	TRUE
ABCB8_+_150725965.23-P1P2.h2	ABCB8	768.19/783.51	200.84/967.96	775.82	440.95	-0.8137	122430	42677	1.621	0.05243	0.94757	0.10486	0.51473	FALSE
ABCB9_-_123450999.23-P1.h3	ABCB9	261.01/395.5	126.02/270.73	321.3	184.71	-0.79531	12645	17125	1.0437	0.14227	0.85773	0.28455	0.72122	FALSE
ABCB9_-_123465422.23-P2.h3	ABCB9	1965.3/1802	2638.5/2123.5	1881.9	2367	0.33076	131740	106860	1.4842	0.93112	0.068882	0.13776	0.56538	TRUE
ABCB9_-_123465699.23-P2.h3	ABCB9	734.38/692	834.87/766.81	712.87	800.11	0.16634	3636.3	39096	0.44121	0.67042	0.32958	0.65917	0.90892	TRUE
ABCB9_-_123465738.23-P2.h3	ABCB9	1019.1/1072.5	1313.3/698.75	1045.5	957.97	-0.12598	64801	58129	0.36295	0.35831	0.64169	0.71663	0.92859	FALSE
ABCB9_-_123465787.23-P2.h3	ABCB9	1238.6/983.14	1104.6/768.32	1103.5	921.25	-0.26016	40181	61474	0.73506	0.23115	0.76885	0.4623	0.82621	FALSE
ABCB9_+_123450546.23-P1.h3	ABCB9	1115.8/806.53	1161.7/813.69	948.65	972.26	0.035433	36629	52562	0.10299	0.54101	0.45899	0.91799	0.98292	TRUE
ABCB9_+_123450566.23-P1.h3	ABCB9	1038.7/1203.6	2421.9/576.24	1118.1	1181.4	0.079319	654360	62318	0.25338	0.60001	0.39999	0.79998	0.95331	TRUE
ABCB9_+_123450826.23-P1.h3	ABCB9	1574.4/1385.1	1687.5/1090.5	1476.7	1356.5	-0.12237	68597	83125	0.41679	0.33841	0.66159	0.67683	0.9153	FALSE
ABCB9_+_123450970.23-P1.h3	ABCB9	714.81/987.42	537.54/1146.4	840.13	785.03	-0.097748	75786	46347	0.25595	0.39897	0.60103	0.79793	0.95291	FALSE
ABCB9_+_123465727.23-P2.h3	ABCB9	151.27/215.15	96.482/362.99	180.4	187.16	0.0528	13927	9419.2	0.069673	0.5124	0.4876	0.9752	0.99555	TRUE
ABCC1_-_16043871.23-P1P2.h2	ABCC1	844.12/548.03	801.39/898.39	680.15	848.51	0.31864	24302	37239	0.87241	0.80847	0.19153	0.38307	0.78466	TRUE
ABCC1_-_16043934.23-P1P2.h2	ABCC1	972.25/869.68	919.53/963.42	919.54	941.22	0.033592	2216	50892	0.096127	0.53828	0.46172	0.92344	0.98404	TRUE
ABCC1_-_16044002.23-P1P2.h2	ABCC1	864.29/944.07	531.64/1851.2	903.3	992.08	0.1351	332430	49962	0.39718	0.65437	0.34563	0.69126	0.92027	TRUE
ABCC1_+_16043482.23-P1P2.h2	ABCC1	597.35/738.02	366.24/1403.5	663.97	716.98	0.11065	208290	36322	0.27815	0.60945	0.39055	0.78109	0.948	TRUE
ABCC1_+_16043921.23-P1P2.h2	ABCC1	1052.3/1307.5	962.85/1624.4	1173	1250.6	0.092374	88962	65487	0.30334	0.61919	0.38081	0.76163	0.94191	TRUE
ABCC10_-_43395330.23-P1P2.h6	ABCC10	259.23/298.63	250.07/65.035	278.23	127.55	-1.1191	12064	14754	1.2405	0.097466	0.90253	0.19493	0.6393	FALSE
ABCC10_-_43395343.23-P1P2.h6	ABCC10	629.98/575.86	998.3/573.21	602.31	756.47	0.32828	42245	32834	0.85074	0.80245	0.19755	0.39509	0.79148	TRUE
ABCC10_-_43395891.23-P1P2.h6	ABCC10	195.16/234.41	842.74/202.67	213.89	413.3	0.94709	106940	11236	1.8813	0.96936	0.030637	0.061273	0.42042	TRUE
ABCC10_-_43395984.23-P1P2.h6	ABCC10	1127.1/878.78	468.63/1090.5	995.21	714.87	-0.47676	94398	55237	1.1928	0.11646	0.88354	0.23291	0.67749	FALSE
ABCC10_+_43395315.23-P1P2.h6	ABCC10	683.96/646.51	937.26/780.42	664.97	855.25	0.36258	16911	36378	0.99764	0.84073	0.15927	0.31853	0.74535	TRUE
ABCC11_-_48277852.23-P1.h6	ABCC11	1120/934.97	1104.6/1268.9	1023.3	1183.9	0.21017	18719	56852	0.67371	0.74975	0.25025	0.5005	0.84475	TRUE
ABCC11_-_48278103.23-P1.h6	ABCC11	571.84/563.55	395.77/836.38	567.68	575.35	0.019315	33701	30881	0.043616	0.5171	0.4829	0.96581	0.99339	TRUE
ABCC11_-_48278122.23-P1.h6	ABCC11	1164.5/981	1396/393.23	1068.8	740.95	-0.52795	195510	59472	1.3444	0.089409	0.91059	0.17882	0.62153	FALSE
ABCC11_-_48278125.23-P1.h6	ABCC11	468.03/602.62	635.99/804.62	531.08	715.36	0.42903	19338	28821	1.0854	0.86102	0.13898	0.27797	0.71653	TRUE
ABCC11_-_48280980.23-P2.h6	ABCC11	1308/1554.2	2016.3/1675.8	1425.8	1838.2	0.36628	87330	80160	1.4565	0.92737	0.072627	0.14525	0.57628	TRUE
ABCC11_+_48278130.23-P1.h6	ABCC11	984.12/903.4	445/618.59	942.89	524.66	-0.84448	64259	52232	1.83	0.033608	0.96639	0.067216	0.43554	FALSE
ABCC11_+_48281001.23-P2.h6	ABCC11	1679.3/1742.6	1114.5/1335.5	1710.7	1220	-0.48736	88259	96805	1.5771	0.057389	0.94261	0.11478	0.52894	FALSE
ABCC11_+_48281042.23-P2.h6	ABCC11	664.38/781.37	334.73/945.27	720.51	562.52	-0.35654	69374	39530	0.79461	0.21331	0.78669	0.42661	0.80846	FALSE
ABCC11_+_48281345.23-P2.h6	ABCC11	901.66/721.97	1348.8/898.39	806.83	1100.8	0.44773	72443	44446	1.3944	0.91839	0.081611	0.16322	0.60033	TRUE
ABCC11_+_48281428.23-P2.h6	ABCC11	1463.4/1253.9	1967.1/1213	1354.6	1544.7	0.18926	120960	76020	0.68921	0.75465	0.24535	0.49069	0.8402	TRUE
ABCC12_-_48180314.23-ENST00000311303.3.h4	ABCC12	530.91/567.3	604.49/397.77	548.8	490.36	-0.16214	8163.9	29818	0.33847	0.36704	0.63296	0.73407	0.93348	FALSE
ABCC12_-_48180643.23-ENST00000311303.3.h4	ABCC12	797.26/843.45	712.79/432.56	820.03	555.27	-0.56165	34522	45199	1.2453	0.10645	0.89355	0.2129	0.65785	FALSE
ABCC12_-_48180648.23-ENST00000311303.3.h4	ABCC12	634.72/550.71	344.58/406.85	591.23	374.42	-0.65764	17770	32208	1.208	0.11308	0.88692	0.22615	0.6709	FALSE
ABCC12_-_48180679.23-ENST00000311303.3.h4	ABCC12	1418.9/1557.4	868.34/1458	1486.6	1125.2	-0.4015	97747	83701	1.2491	0.10582	0.89418	0.21164	0.65669	FALSE
ABCC12_+_48180636.23-ENST00000311303.3.h4	ABCC12	1255.2/1275.9	1222.8/1173.7	1265.5	1198	-0.079074	1985.3	70845	0.25378	0.39983	0.60017	0.79966	0.95329	FALSE
ABCC2_-_101542808.23-P1P2.h1	ABCC2	23.728/33.717	0/0	28.286	0	-4.8722	509.27	1382.3	0.76082	0.003129	0.99687	0.0062581	0.15672	FALSE
ABCC2_+_101542515.23-P1P2.h1	ABCC2	1185.8/1113.7	803.36/556.58	1149.2	668.68	-0.78034	86536	64113	1.8977	0.028862	0.97114	0.057724	0.41028	FALSE
ABCC2_+_101542910.23-P1P2.h1	ABCC2	1257/1444.5	870.31/1518.5	1347.5	1149.6	-0.22895	85069	75604	0.71967	0.23586	0.76414	0.47173	0.83129	FALSE
ABCC2_+_101542914.23-P1P2.h1	ABCC2	1509.7/2055.1	2776.3/1436.8	1761.4	1997.3	0.18119	389980	99782	0.74664	0.77236	0.22764	0.45528	0.82269	TRUE
ABCC2_+_101542981.23-P1P2.h1	ABCC2	918.27/1348.7	913.63/1634.9	1112.9	1222.2	0.13508	126090	62014	0.43903	0.66968	0.33032	0.66064	0.90944	TRUE
ABCC3_+_48712248.23-P1P2.h2	ABCC3	432.44/670.59	409.56/567.16	538.51	481.96	-0.15974	15068	29239	0.33071	0.36992	0.63008	0.73983	0.93553	FALSE
ABCC3_+_48712270.23-P1P2.h2	ABCC3	1082/989.56	1411.8/473.39	1034.7	817.53	-0.33956	157510	57511	0.90577	0.18252	0.81748	0.36505	0.77435	FALSE
ABCC3_+_48712450.23-P1P2.h2	ABCC3	102.62/16.056	155.55/39.323	40.638	78.235	0.92825	4629.6	2011.7	0.83825	0.75421	0.24579	0.49158	0.84063	TRUE
ABCC3_+_48712559.23-P1P2.h2	ABCC3	1086.7/1300	1291.7/1427.7	1188.6	1358	0.1921	19937	66390	0.65754	0.74458	0.25542	0.51083	0.84963	TRUE
ABCC3_+_48712662.23-P1P2.h2	ABCC3	1453.3/1081.1	935.29/1337	1253.5	1118.2	-0.16454	56137	70147	0.51054	0.30484	0.69516	0.60967	0.89142	FALSE
ABCC4_-_95953614.23-P1P2.h2	ABCC4	764.04/385.87	395.77/300.98	542.98	345.14	-0.65221	43549	29490	1.1521	0.12396	0.87604	0.24791	0.69074	FALSE
ABCC4_-_95953652.23-P1P2.h2	ABCC4	195.76/234.41	183.12/311.56	214.21	238.86	0.15643	3378.9	11254	0.23234	0.5828	0.4172	0.8344	0.96258	TRUE
ABCC4_+_95953430.23-P1P2.h2	ABCC4	792.51/787.26	752.17/1001.2	789.88	867.81	0.13558	12894	43479	0.37373	0.64567	0.35433	0.70866	0.92626	TRUE
ABCC4_+_95953641.23-P1P2.h2	ABCC4	900.48/874.5	783.67/733.53	887.39	758.19	-0.22674	6078.9	49050	0.58338	0.2798	0.7202	0.55959	0.87089	FALSE
ABCC4_+_95953668.23-P1P2.h2	ABCC4	771.75/776.02	2418/960.4	773.88	1523.9	0.97665	661590	42567	3.6352	0.99986	0.0001389	0.0002778	0.034404	TRUE
ABCC5_-_183735259.23-P1P2.h3	ABCC5	892.17/593.52	1486.6/465.83	727.69	832.19	0.19335	215510	39938	0.52292	0.69944	0.30056	0.60111	0.88835	TRUE
ABCC5_-_183735312.23-P1P2.h3	ABCC5	1432.6/990.1	1713.1/1075.3	1191	1357.2	0.18841	112870	66527	0.6447	0.74044	0.25956	0.51912	0.85319	TRUE
ABCC5_-_183735467.23-P1P2.h3	ABCC5	1220.8/1235.2	1917.8/1607.7	1228	1755.9	0.5156	112360	68671	2.0147	0.97803	0.021968	0.043935	0.36544	TRUE
ABCC5_+_183735648.23-P1P2.h3	ABCC5	147.71/188.92	149.65/181.49	167.05	164.8	-0.019413	456.04	8698	0.024084	0.47101	0.52899	0.94203	0.9878	FALSE
ABCC5_+_183735692.23-P1P2.h3	ABCC5	333.97/406.74	1031.8/561.11	368.57	760.89	1.0437	102180	19742	2.7922	0.99737	0.0026289	0.0052578	0.14447	TRUE
ABCC6_-_16317235.23-ENST00000205557.7.h6	ABCC6	452.02/615.47	742.32/620.1	527.45	678.46	0.36263	14306	28617	0.89271	0.81382	0.18618	0.37235	0.77839	TRUE
ABCC6_-_16317247.23-ENST00000205557.7.h6	ABCC6	535.66/679.15	413.5/961.91	603.15	630.68	0.064276	56972	32882	0.15179	0.56013	0.43987	0.87974	0.97302	TRUE
ABCC6_+_16316916.23-ENST00000205557.7.h6	ABCC6	132.28/144.5	0/237.45	138.26	4.7739	-4.5921	23612	7150.4	1.5786	0.0065288	0.99347	0.013058	0.21544	FALSE
ABCC6_+_16317287.23-ENST00000205557.7.h6	ABCC6	770.57/645.44	846.68/1335.5	705.23	1063.4	0.59177	92850	38662	1.8214	0.96572	0.034282	0.068565	0.43898	TRUE
ABCC6_+_16317296.23-ENST00000205557.7.h6	ABCC6	1027.4/1134.1	1337/916.54	1079.4	1107	0.036321	32212	60085	0.11238	0.54473	0.45527	0.91053	0.98093	TRUE
ABCC8_-_17497979.23-P1P2.h1	ABCC8	1385.1/1485.7	1272/1122.2	1434.5	1194.8	-0.26364	24418	80668	0.84414	0.1993	0.8007	0.39859	0.79321	FALSE
ABCC8_-_17497997.23-P1P2.h1	ABCC8	880.9/614.39	732.48/421.97	735.68	555.96	-0.40347	38287	40393	0.89423	0.1855	0.8145	0.37099	0.77787	FALSE
ABCC8_-_17498220.23-P1P2.h1	ABCC8	892.76/978.86	572.99/766.81	934.82	662.85	-0.49537	31394	51769	1.1953	0.11596	0.88404	0.23192	0.67671	FALSE
ABCC8_+_17497953.23-P1P2.h1	ABCC8	965.14/1340.1	909.69/1352.1	1137.3	1109.1	-0.036209	56681	63423	0.11203	0.4554	0.5446	0.9108	0.981	FALSE
ABCC8_+_17498387.23-P1P2.h1	ABCC8	539.22/730	586.77/428.02	627.4	501.15	-0.32356	15801	34252	0.68216	0.24731	0.75269	0.49461	0.84184	FALSE
ABCC9_+_22093672.23-P1P2.h1	ABCC9	249.14/357.5	868.34/69.572	298.45	245.88	-0.2785	135150	15866	0.41734	0.33227	0.66773	0.66453	0.91102	FALSE
ABCC9_+_22093678.23-P1P2.h1	ABCC9	994.2/1091.2	1579.2/716.9	1041.6	1064	0.030683	131610	57905	0.093132	0.5371	0.4629	0.92581	0.98453	TRUE
ABCC9_+_22093937.23-P1P2.h1	ABCC9	297.19/328.6	192.96/63.522	312.5	110.73	-1.4885	15913	16640	1.5642	0.05158	0.94842	0.10316	0.51169	FALSE
ABCC9_+_22093941.23-P1P2.h1	ABCC9	205.84/112.39	90.575/96.796	152.1	93.634	-0.69408	2955.4	7893.4	0.65811	0.22141	0.77859	0.44281	0.8161	FALSE
ABCC9_+_22094309.23-P1P2.h1	ABCC9	1071.9/1024.3	677.34/382.65	1047.9	509.1	-1.04	108930	58266	2.2319	0.012802	0.9872	0.025605	0.29098	FALSE
ABCD1_-_152990338.23-P1P2.h3	ABCD1	504.81/247.79	492.26/508.18	353.68	500.15	0.49872	16587	18917	1.0649	0.85582	0.14418	0.28836	0.72412	TRUE
ABCD1_-_152990379.23-P1P2.h3	ABCD1	256.26/464.01	435.15/526.33	344.83	478.58	0.47168	13696	18427	0.98524	0.83684	0.16316	0.32631	0.75041	TRUE
ABCD1_-_152990703.23-P1P2.h3	ABCD1	1012/913.03	1144/541.45	961.24	787.04	-0.28813	68364	53285	0.75465	0.22522	0.77478	0.45044	0.81969	FALSE
ABCD1_+_152990414.23-P1P2.h3	ABCD1	1422.5/1239.5	1216.9/1415.6	1327.8	1312.5	-0.016765	12256	74463	0.05626	0.47757	0.52243	0.95513	0.99072	FALSE
ABCD1_+_152990711.23-P1P2.h3	ABCD1	771.75/843.99	547.39/862.09	807.06	686.95	-0.23216	21104	44459	0.56965	0.28441	0.71559	0.56882	0.87482	FALSE
ABCD2_-_40013191.23-P1P2.h2	ABCD2	479.9/312.01	214.62/435.58	386.96	305.76	-0.33878	14873	20763	0.5635	0.28395	0.71605	0.56791	0.87439	FALSE
ABCD2_-_40013610.23-P1P2.h2	ABCD2	2009.2/1586.3	1421.6/1554.8	1785.3	1486.7	-0.26383	64946	101180	0.93852	0.17399	0.82601	0.34798	0.76401	FALSE
ABCD2_+_40013099.23-P1P2.h2	ABCD2	774.12/459.19	968.76/455.24	596.22	664.1	0.15532	65152	32490	0.37662	0.6466	0.3534	0.70679	0.92562	TRUE
ABCD2_+_40013514.23-P1P2.h2	ABCD2	1522.1/1219.2	1441.3/1383.9	1362.3	1412.3	0.052024	16465	76463	0.18102	0.57182	0.42818	0.85635	0.96718	TRUE
ABCD2_+_40013594.23-P1P2.h2	ABCD2	1886.4/1781.1	815.18/1520	1833	1113.1	-0.71905	239520	103980	2.2323	0.012797	0.9872	0.025594	0.29098	FALSE
ABCD3_-_94883974.23-P1P2.h4	ABCD3	392.1/423.33	153.58/332.74	407.42	226.07	-0.84693	15181	21901	1.2254	0.10757	0.89243	0.21514	0.65995	FALSE
ABCD3_+_94884002.23-P1P2.h4	ABCD3	634.72/1082.1	1254.3/2486.4	828.78	1766	1.0905	659600	45699	4.3841	0.99999	5.8228e-06	1.1646e-05	0.0036621	TRUE
ABCD3_+_94884009.23-P1P2.h4	ABCD3	765.23/836.5	415.46/868.14	800.07	600.57	-0.41318	44489	44060	0.95041	0.1709	0.8291	0.34179	0.76052	FALSE
ABCD3_+_94884032.23-P1P2.h4	ABCD3	1219/1219.7	1183.4/1258.3	1219.4	1220.3	0.0011022	937.55	68171	0.0035721	0.50142	0.49858	0.99715	0.99926	TRUE
ABCD3_+_94884473.23-P1P2.h4	ABCD3	363.04/483.81	191/405.33	419.1	278.25	-0.58918	15815	22552	0.93793	0.17196	0.82804	0.34393	0.76195	FALSE
ABCD4_-_74769631.23-P1P2.h2	ABCD4	1733.9/1743.6	1555.5/1994.9	1738.8	1761.6	0.018783	32696	98453	0.072659	0.52896	0.47104	0.94208	0.9878	TRUE
ABCD4_-_74769682.23-P1P2.h2	ABCD4	1176.3/1151.7	1236.5/1002.7	1164	1113.5	-0.063839	9882.7	64965	0.19784	0.42158	0.57842	0.84317	0.96434	FALSE
ABCD4_-_74769729.23-P1P2.h2	ABCD4	943.78/1274.8	1051.5/955.86	1096.9	1002.5	-0.12965	23589	61092	0.38176	0.35131	0.64869	0.70263	0.92422	FALSE
ABCD4_+_74769611.23-P1P2.h2	ABCD4	1071.3/1298.9	620.24/733.53	1179.6	674.51	-0.8055	98894	65872	1.9681	0.024527	0.97547	0.049054	0.38359	FALSE
ABCD4_+_74769649.23-P1P2.h2	ABCD4	895.73/1168.3	805.33/1013.3	1023	903.37	-0.17921	24729	56834	0.50176	0.30791	0.69209	0.61583	0.89417	FALSE
ABCE1_-_146019502.23-P1P2.h1	ABCE1	90.166/0	1177.5/0	2.9044	10.752	1.5897	460160	130.86	0.68598	0.58954	0.41046	0.82092	0.95879	TRUE
ABCE1_-_146019516.23-P1P2.h1	ABCE1	161.35/94.193	448.94/124.02	123.28	235.98	0.93113	28525	6349.9	1.4143	0.91626	0.083744	0.16749	0.60651	TRUE
ABCE1_+_146019317.23-P1P2.h1	ABCE1	778.87/292.21	1370.4/43.861	477.08	245.36	-0.9565	446530	25791	1.4429	0.073149	0.92685	0.1463	0.57796	FALSE
ABCE1_+_146019463.23-P1P2.h1	ABCE1	131.1/104.9	441.06/128.56	117.27	238.14	1.0158	27234	6029.3	1.5567	0.93604	0.063964	0.12793	0.55203	TRUE
ABCE1_+_146019842.23-P1P2.h1	ABCE1	1013.2/1164.6	1465/735.04	1086.2	1037.7	-0.065895	94085	60478	0.19739	0.42176	0.57824	0.84352	0.96437	FALSE
ABCF1_-_30539232.23-P1.h4	ABCF1	915.31/803.85	537.54/1008.8	857.77	736.4	-0.21983	42195	47356	0.55775	0.28848	0.71152	0.57696	0.87813	FALSE
ABCF1_-_30539602.23-P1.h4	ABCF1	399.22/434.57	1443.3/231.4	416.52	577.96	0.4716	328750	22408	1.0784	0.8592	0.1408	0.2816	0.71955	TRUE
ABCF1_-_30546344.23-P2.h4	ABCF1	974.63/918.38	608.43/1444.4	946.09	937.45	-0.01321	121790	52415	0.037706	0.48495	0.51505	0.9699	0.9942	FALSE
ABCF1_-_30546354.23-P2.h4	ABCF1	1175.1/1579.3	1443.3/1560.8	1362.3	1500.9	0.13968	34854	76467	0.50119	0.69188	0.30812	0.61624	0.89433	TRUE
ABCF1_-_30546366.23-P2.h4	ABCF1	1083.8/1176.3	1069.2/1713.6	1129.1	1353.6	0.26137	94201	62952	0.8946	0.8145	0.1855	0.371	0.77787	TRUE
ABCF1_+_30539238.23-P1.h4	ABCF1	737.94/393.9	779.73/78.647	539.15	247.71	-1.1189	131150	29274	1.7033	0.043475	0.95653	0.08695	0.47995	FALSE
ABCF1_+_30539469.23-P1.h4	ABCF1	1245.1/867.54	2071.4/245.01	1039.3	712.47	-0.54411	664360	57775	1.3598	0.086935	0.91307	0.17387	0.61504	FALSE
ABCF1_+_30539647.23-P1.h4	ABCF1	445.49/522.88	153.58/331.22	482.64	225.55	-1.0941	27226	26102	1.5912	0.054448	0.94555	0.1089	0.52274	FALSE
ABCF1_+_30546312.23-P2.h4	ABCF1	204.65/118.81	0/0	155.94	0	-7.294	17856	8099.5	1.7327	0.00031176	0.99969	0.00062353	0.053468	FALSE
ABCF1_+_30546315.23-P2.h4	ABCF1	886.24/861.65	521.79/677.57	873.86	594.6	-0.5547	29559	48276	1.271	0.10184	0.89816	0.20367	0.64879	FALSE
ABCF2_-_150923882.23-P1P2.h4	ABCF2	669.13/628.31	637.96/411.38	648.4	512.3	-0.3393	14106	35440	0.72295	0.23464	0.76536	0.46927	0.83026	FALSE
ABCF2_+_150923872.23-P1P2.h4	ABCF2	815.65/992.24	691.13/986.11	899.62	825.55	-0.12382	21242	49751	0.33209	0.36989	0.63011	0.73979	0.9355	FALSE
ABCF2_+_150923902.23-P1P2.h4	ABCF2	51.608/138.08	0/86.209	84.428	2.8378	-4.4763	7167.2	4290.1	1.2457	0.0085911	0.99141	0.017182	0.24306	FALSE
ABCF2_+_150924236.23-P1P2.h4	ABCF2	320.92/186.25	216.59/208.72	244.48	212.62	-0.20059	3626.6	12905	0.2805	0.37981	0.62019	0.75963	0.94157	FALSE
ABCF2_+_150924287.23-P1P2.h4	ABCF2	809.12/849.88	277.63/1264.4	829.25	592.51	-0.48426	176850	45726	1.1071	0.13408	0.86592	0.26816	0.70796	FALSE
ABCF3_-_183903980.23-P1P2.h5	ABCF3	1193.5/1413.4	838.8/1542.7	1298.8	1137.6	-0.19112	96202	72778	0.59782	0.27498	0.72502	0.54996	0.86672	FALSE
ABCF3_-_183903991.23-P1P2.h5	ABCF3	1221.4/1035.1	750.2/964.94	1124.4	850.82	-0.40178	38184	62678	1.0926	0.13727	0.86273	0.27454	0.71348	FALSE
ABCF3_-_183904021.23-P1P2.h5	ABCF3	1107.5/1436.4	383.96/1532.1	1261.3	767.01	-0.71685	293620	70601	1.8603	0.031424	0.96858	0.062847	0.4245	FALSE
ABCF3_-_183904356.23-P1P2.h5	ABCF3	743.28/1281.2	1112.5/1034.5	975.87	1072.8	0.13648	51015	54125	0.41661	0.66151	0.33849	0.67697	0.91534	TRUE
ABCF3_-_183904380.23-P1P2.h5	ABCF3	628.79/560.88	401.68/497.59	593.86	447.07	-0.40883	9394	32357	0.81605	0.20686	0.79314	0.41371	0.80188	FALSE
ABCG1_-_43639282.23-P1P2.h1	ABCG1	767.6/814.55	1331.1/644.3	790.73	926.07	0.22768	93368	43527	0.64873	0.74172	0.25828	0.51655	0.85188	TRUE
ABCG1_-_43639541.23-P1P2.h1	ABCG1	958.61/1106.2	1350.8/1551.8	1029.8	1447.8	0.4911	69418	57225	1.7473	0.95971	0.04029	0.08058	0.4661	TRUE
ABCG1_-_43639626.23-P1P2.h1	ABCG1	375.5/278.3	342.61/455.24	323.26	394.93	0.28808	5460.3	17234	0.54592	0.70541	0.29459	0.58918	0.88345	TRUE
ABCG1_+_43639544.23-P1P2.h1	ABCG1	809.12/975.65	604.49/732.02	888.49	665.21	-0.41701	24254	49114	1.0075	0.15681	0.84319	0.31363	0.74244	FALSE
ABCG1_+_43639681.23-P1P2.h1	ABCG1	35.592/66.363	0/84.697	48.605	2.812	-3.7019	2997.9	2421.6	0.93058	0.017166	0.98283	0.034332	0.32981	FALSE
ABCG2_-_89079989.23-P1P2.h2	ABCG2	1930.3/1491	1407.9/1300.7	1696.5	1353.2	-0.32595	76803	95975	1.1081	0.13391	0.86609	0.26783	0.70757	FALSE
ABCG2_-_89080000.23-P1P2.h2	ABCG2	75.336/35.322	0/0	51.593	0	-5.7168	2153.7	2575.9	1.0165	0.0016777	0.99832	0.0033554	0.11826	FALSE
ABCG2_+_89079974.23-P1P2.h2	ABCG2	611.59/488.63	431.22/641.27	546.66	525.86	-0.055862	10004	29697	0.1207	0.45155	0.54845	0.9031	0.97918	FALSE
ABCG2_+_89080025.23-P1P2.h2	ABCG2	625.83/674.34	275.66/573.21	649.63	397.52	-0.70719	33248	35509	1.3379	0.090209	0.90979	0.18042	0.62412	FALSE
ABCG2_+_89080044.23-P1P2.h2	ABCG2	153.64/94.193	47.257/217.79	120.3	101.48	-0.24325	5879.7	6190.9	0.2392	0.36541	0.63459	0.73082	0.93262	FALSE
ABCG4_-_119019784.23-P1P2.h6	ABCG4	1156.7/1008.3	866.37/939.22	1080	902.06	-0.25943	15366	60116	0.72559	0.23404	0.76596	0.46808	0.82984	FALSE
ABCG4_-_119019798.23-P1P2.h6	ABCG4	0/14.985	187.06/37.811	1.1282	84.134	5.322	10740	49.148	11.84	1	2.148e-32	4.296e-32	5.535e-28	TRUE
ABCG4_-_119019811.23-P1P2.h6	ABCG4	196.35/180.89	297.32/158.81	188.46	217.3	0.20439	3803.8	9855.5	0.29047	0.60282	0.39718	0.79435	0.95213	TRUE
ABCG4_+_119019794.23-P1P2.h6	ABCG4	584.3/756.75	632.06/1598.6	664.96	1005.2	0.59543	234200	36378	1.784	0.96278	0.037225	0.074449	0.45249	TRUE
ABCG4_+_119019855.23-P1P2.h6	ABCG4	578.96/465.61	1055.4/270.73	519.2	534.56	0.041958	117150	28154	0.091491	0.53599	0.46401	0.92802	0.98468	TRUE
ABCG5_-_44065428.23-P1P2.h6	ABCG5	950.31/936.58	943.16/1178.2	943.42	1054.1	0.15995	13850	52262	0.48437	0.68593	0.31407	0.62814	0.89865	TRUE
ABCG5_-_44065433.23-P1P2.h6	ABCG5	340.5/526.62	383.96/688.16	423.46	514.03	0.27905	25143	22795	0.59992	0.72503	0.27497	0.54994	0.86672	TRUE
ABCG5_-_44065840.23-P1P2.h6	ABCG5	154.23/321.65	127.99/440.12	222.74	237.36	0.091332	22905	11718	0.13508	0.5447	0.4553	0.91059	0.98095	TRUE
ABCG5_+_44065447.23-P1P2.h6	ABCG5	660.82/699.49	886.06/623.12	679.88	743.05	0.128	13677	37224	0.32742	0.62825	0.37175	0.7435	0.93654	TRUE
ABCG5_+_44065865.23-P1P2.h6	ABCG5	131.69/292.21	127.99/24.199	196.18	55.689	-1.7983	14321	10273	1.386	0.057934	0.94207	0.11587	0.53092	FALSE
ABCG8_-_44066172.23-P1P2.h6	ABCG8	995.98/1044.7	1037.7/896.88	1020	964.71	-0.08038	4642.2	56665	0.23245	0.40809	0.59191	0.81618	0.95768	FALSE
ABCG8_+_44066166.23-P1P2.h6	ABCG8	244.99/243.51	407.59/196.62	244.25	283.09	0.21212	8673.4	12892	0.34212	0.62802	0.37198	0.74396	0.93672	TRUE
ABCG8_+_44066180.23-P1P2.h6	ABCG8	378.46/544.82	634.03/246.53	454.09	395.37	-0.19931	30781	24505	0.37512	0.35258	0.64742	0.70516	0.92507	FALSE
ABCG8_+_44066323.23-P1P2.h6	ABCG8	557.01/910.89	578.89/1137.4	712.31	811.43	0.18772	79698	39064	0.5015	0.69194	0.30806	0.61611	0.89429	TRUE
ABCG8_+_44066333.23-P1P2.h6	ABCG8	740.91/827.4	612.37/1046.6	782.96	800.57	0.032051	33664	43084	0.084845	0.53377	0.46623	0.93246	0.98578	TRUE
ABHD1_-_27346733.23-P1P2.h3	ABHD1	925.39/812.95	704.91/810.67	867.35	755.94	-0.19809	8125.2	47903	0.50902	0.30534	0.69466	0.61069	0.89189	FALSE
ABHD1_+_27347075.23-P1P2.h3	ABHD1	804.97/774.42	1352.7/665.47	789.55	948.79	0.26477	96450	43460	0.76389	0.77752	0.22248	0.44497	0.81709	TRUE
ABHD1_+_27347086.23-P1P2.h3	ABHD1	921.83/634.2	706.88/840.92	764.61	770.99	0.011978	16878	42039	0.031131	0.51237	0.48763	0.97526	0.99555	TRUE
ABHD1_+_27347095.23-P1P2.h3	ABHD1	222.45/261.17	401.68/225.35	241.03	300.87	0.31871	7239.1	12716	0.53062	0.69723	0.30277	0.60554	0.88999	TRUE
ABHD1_+_27347132.23-P1P2.h3	ABHD1	2222.1/1851.7	1766.2/1352.1	2028.5	1545.4	-0.39225	128540	115490	1.4217	0.077563	0.92244	0.15513	0.58975	FALSE
ABHD10_-_111697877.23-P1P2.h4	ABHD10	576/974.04	500.13/1137.4	749.03	754.21	0.0099346	97450	41152	0.025548	0.51014	0.48986	0.97973	0.99658	TRUE
ABHD10_-_111697914.23-P1P2.h4	ABHD10	805.56/898.58	874.25/725.97	850.8	796.67	-0.094732	6016.8	46957	0.24982	0.40134	0.59866	0.80267	0.95406	FALSE
ABHD10_+_111697851.23-P1P2.h4	ABHD10	579.56/730.53	100.42/1188.8	650.68	345.6	-0.91091	242370	35569	1.6176	0.052605	0.9474	0.10521	0.51539	FALSE
ABHD10_+_111698093.23-P1P2.h4	ABHD10	1228.5/1217	925.44/1069.3	1222.8	994.77	-0.29743	20474	68368	0.87191	0.19163	0.80837	0.38325	0.78474	FALSE
ABHD10_+_111698316.23-P1P2.h4	ABHD10	928.36/957.98	576.92/792.52	943.05	676.18	-0.47932	30475	52241	1.1676	0.12147	0.87853	0.24293	0.68638	FALSE
ABHD11_-_73152688.23-P1P2.h4	ABHD11	581.34/602.09	533.61/780.42	591.62	645.32	0.12514	11702	32231	0.29912	0.61739	0.38261	0.76523	0.94328	TRUE
ABHD11_-_73153094.23-P1P2.h4	ABHD11	582.52/667.91	1291.7/745.63	623.76	981.39	0.653	104590	34046	1.9382	0.97369	0.026308	0.052615	0.39417	TRUE
ABHD11_-_73153135.23-P1P2.h4	ABHD11	831.67/1236.3	687.19/1377.8	1014	973.06	-0.059386	108910	56316	0.17248	0.43152	0.56848	0.86305	0.96904	FALSE
ABHD11_+_73152656.23-P1P2.h4	ABHD11	770.57/1203.6	811.24/1247.8	963.06	1006.1	0.063011	64381	53389	0.18627	0.57388	0.42612	0.85225	0.96649	TRUE
ABHD11_+_73152963.23-P1P2.h4	ABHD11	984.71/904.47	704.91/1396	943.74	991.99	0.071874	85601	52280	0.21106	0.58357	0.41643	0.83286	0.96211	TRUE
ABHD12_-_25371053.23-P1P2.h6	ABHD12	575.4/352.15	823.05/766.81	450.15	794.43	0.81814	46698	24285	2.2093	0.9864	0.013604	0.027208	0.29844	TRUE
ABHD12_-_25371057.23-P1P2.h6	ABHD12	767.01/619.75	1155.8/1349.1	689.46	1248.7	0.85598	116740	37767	2.8778	0.998	0.0020026	0.0040052	0.12757	TRUE
ABHD12_-_25371489.23-P1P2.h6	ABHD12	598.54/582.82	888.03/659.42	590.63	765.24	0.37311	20051	32175	0.97346	0.83476	0.16524	0.33049	0.75314	TRUE
ABHD12_+_25371393.23-P1P2.h6	ABHD12	551.08/612.25	956.95/803.1	580.86	876.66	0.59298	34637	31624	1.6633	0.95185	0.048148	0.096296	0.49856	TRUE
ABHD12_+_25371436.23-P1P2.h6	ABHD12	596.76/315.76	293.38/673.03	434.09	444.37	0.033683	38667	23388	0.067206	0.52572	0.47428	0.94857	0.98921	TRUE
ABHD12B_-_51338832.23-P1P2.h7	ABHD12B	128.72/219.96	342.61/15.124	168.27	72.133	-1.2108	25152	8764.1	1.027	0.12044	0.87956	0.24088	0.68428	FALSE
ABHD12B_-_51338864.23-P1P2.h7	ABHD12B	653.71/1061.8	931.35/255.6	833.14	487.93	-0.77066	137480	45948	1.6105	0.053602	0.9464	0.1072	0.5194	FALSE
ABHD12B_-_51338885.23-P1P2.h7	ABHD12B	1962.3/1705.6	2390.4/1591.1	1829.5	1950.2	0.092152	126390	103780	0.37479	0.64609	0.35391	0.70782	0.92578	TRUE
ABHD12B_-_51339227.23-P1P2.h7	ABHD12B	112.11/107.04	0/458.27	109.55	6.6703	-3.8492	66735	5618.6	1.3725	0.014023	0.98598	0.028045	0.30259	FALSE
ABHD12B_+_51339177.23-P1P2.h7	ABHD12B	1033.4/931.76	1768.2/564.14	981.24	998.77	0.025512	264070	54434	0.07511	0.52993	0.47007	0.94014	0.98728	TRUE
ABHD13_-_108870880.23-P1P2.h3	ABHD13	972.85/1020.1	1528/933.17	996.18	1194.1	0.2612	78300	55292	0.84169	0.80002	0.19998	0.39996	0.79392	TRUE
ABHD13_-_108871256.23-P1P2.h3	ABHD13	1090.3/1051.1	886.06/1347.6	1070.5	1092.7	0.029583	36664	59572	0.090952	0.53623	0.46377	0.92754	0.98468	TRUE
ABHD13_+_108870795.23-P1P2.h3	ABHD13	206.43/166.44	929.38/114.95	185.36	326.9	0.81516	163980	9687.7	1.4381	0.92248	0.077522	0.15504	0.58969	TRUE
ABHD13_+_108870811.23-P1P2.h3	ABHD13	324.48/317.37	283.54/577.75	320.9	404.75	0.33395	18764	17104	0.6411	0.73742	0.26258	0.52517	0.85592	TRUE
ABHD13_+_108871228.23-P1P2.h3	ABHD13	1159.1/997.05	799.42/1025.4	1075	905.4	-0.2475	22138	59832	0.69348	0.244	0.756	0.488	0.83882	FALSE
ABHD14A_-_52009122.23-P1P2.h3	ABHD14A	72.964/42.815	0/45.373	55.896	2.0324	-4.2298	2064.9	2798.7	1.0181	0.010471	0.98953	0.020942	0.26625	FALSE
ABHD14A_-_52009160.23-P1P2.h3	ABHD14A	491.17/388.01	728.54/210.23	436.55	391.38	-0.15722	49100	23526	0.29455	0.38281	0.61719	0.76561	0.9433	FALSE
ABHD14A_+_52009149.23-P1P2.h3	ABHD14A	823.95/783.51	728.54/1005.8	803.48	856.01	0.091249	14473	44255	0.24969	0.59856	0.40144	0.80288	0.95415	TRUE
ABHD14A_+_52009194.23-P1P2.h3	ABHD14A	172.62/218.36	133.89/344.84	194.15	214.89	0.14571	8637.8	10164	0.20572	0.56985	0.43015	0.8603	0.96848	TRUE
ABHD14A_+_52009255.23-P1P2.h3	ABHD14A	980.56/856.3	1169.6/630.69	916.33	858.87	-0.093313	51744	50708	0.25514	0.39929	0.60071	0.79858	0.95312	FALSE
ABHD14B_-_52007985.23-P1.h3	ABHD14B	2928.6/2343.6	2433.7/2295.9	2619.8	2363.8	-0.14831	84937	150530	0.6599	0.25466	0.74534	0.50932	0.84879	FALSE
ABHD14B_-_52007995.23-P1.h3	ABHD14B	1751.7/1957.7	1827.3/1536.6	1851.9	1675.7	-0.14416	31160	105090	0.54351	0.29339	0.70661	0.58678	0.88255	FALSE
ABHD14B_-_52008027.23-P1.h3	ABHD14B	1276.6/1234.7	1020/1940.5	1255.4	1406.8	0.16413	160350	70262	0.57114	0.71605	0.28395	0.56791	0.87439	TRUE
ABHD14B_-_52008040.23-P1.h3	ABHD14B	2831.9/2785.1	3508.8/2916	2808.4	3198.7	0.18766	113540	161770	0.97029	0.83405	0.16595	0.3319	0.75428	TRUE
ABHD14B_-_52016965.23-P2.h3	ABHD14B	492.36/690.93	537.54/594.39	583.25	565.25	-0.045147	7358.5	31759	0.10101	0.45948	0.54052	0.91897	0.98319	FALSE
ABHD14B_-_52017383.23-P2.h3	ABHD14B	888.61/823.12	1069.2/1085.9	855.24	1077.5	0.33297	17204	47211	1.023	0.84685	0.15315	0.30631	0.73738	TRUE
ABHD14B_+_52007815.23-P1.h3	ABHD14B	2524.7/2240.3	3447.8/2680	2378.2	3039.8	0.35394	268070	136180	1.7926	0.96349	0.036515	0.07303	0.44935	TRUE
ABHD14B_+_52016945.23-P2.h3	ABHD14B	860.14/899.65	762.01/517.25	879.67	627.82	-0.48596	29854	48609	1.1423	0.12663	0.87337	0.25326	0.69545	FALSE
ABHD14B_+_52017325.23-P2.h3	ABHD14B	921.83/589.24	1218.8/455.24	737.01	744.9	0.015348	121910	40468	0.039236	0.51559	0.48441	0.96882	0.99401	TRUE
ABHD14B_+_52017350.23-P2.h3	ABHD14B	459.73/459.73	716.72/565.65	459.73	636.72	0.46902	14898	24820	1.1235	0.86915	0.13085	0.2617	0.70311	TRUE
ABHD15_-_27893577.23-P1P2.h7	ABHD15	1672.8/1933.1	2675.9/3448.4	1798.3	3037.7	0.75604	651360	101940	3.8818	0.99995	5.1835e-05	0.00010367	0.01772	TRUE
ABHD15_-_27893641.23-P1P2.h7	ABHD15	497.1/297.56	86.637/762.27	384.61	257.05	-0.57948	95368	20632	0.88804	0.18424	0.81576	0.36847	0.77641	FALSE
ABHD15_-_27893654.23-P1P2.h7	ABHD15	1015.6/749.8	1370.4/428.02	872.62	765.9	-0.18797	167080	48205	0.48607	0.31344	0.68656	0.62687	0.89817	FALSE
ABHD15_-_27893980.23-P1P2.h7	ABHD15	453.2/328.6	411.53/95.284	385.91	198.05	-0.95888	28341	20705	1.3056	0.092526	0.90747	0.18505	0.62894	FALSE
ABHD15_-_27894008.23-P1P2.h7	ABHD15	1978.9/1061.3	2477/555.06	1449.2	1172.6	-0.30532	817350	81524	0.96877	0.16633	0.83367	0.33266	0.75491	FALSE
ABHD16A_-_31670671.23-P1P2.h6	ABHD16A	1547.1/1278	2746.8/1126.8	1406.1	1759.3	0.32304	554910	79015	1.2563	0.8955	0.1045	0.20901	0.65463	TRUE
ABHD16A_-_31670679.23-P1P2.h6	ABHD16A	533.88/224.24	572.99/216.28	346.01	352.04	0.024845	39175	18492	0.044326	0.51502	0.48498	0.96995	0.9942	TRUE
ABHD16A_-_31670764.23-P1P2.h6	ABHD16A	2014.5/1629.6	1778/2259.6	1811.9	2004.4	0.1456	76525	102740	0.60059	0.72594	0.27406	0.54811	0.86614	TRUE
ABHD16A_+_31671120.23-P1P2.h6	ABHD16A	1639.6/1258.2	4028.6/1426.2	1436.3	2397	0.73848	1770000	80773	3.3804	0.99964	0.00036189	0.00072379	0.057967	TRUE
ABHD16A_+_31671138.23-P1P2.h6	ABHD16A	640.66/675.94	864.4/865.11	658.06	864.76	0.39355	14485	35987	1.0896	0.86201	0.13799	0.27597	0.71458	TRUE
ABHD16B_-_62492870.23-P1P2.h7	ABHD16B	522.02/522.88	555.26/837.89	522.45	682.1	0.38405	23630	28336	0.94842	0.82838	0.17162	0.34325	0.76164	TRUE
ABHD16B_+_62492825.23-P1P2.h7	ABHD16B	791.33/545.89	953.01/665.47	657.25	796.37	0.27661	30730	35941	0.73381	0.76841	0.23159	0.46319	0.82681	TRUE
ABHD16B_+_62492837.23-P1P2.h7	ABHD16B	882.68/1073.6	1338.9/1341.5	973.46	1340.2	0.46088	50165	53987	1.5785	0.94278	0.057224	0.11445	0.52866	TRUE
ABHD16B_+_62492887.23-P1P2.h7	ABHD16B	1133/1242.2	1260.2/1178.2	1186.3	1218.5	0.038554	3440.5	66260	0.12493	0.54971	0.45029	0.90058	0.97824	TRUE
ABHD16B_+_62493236.23-P1P2.h7	ABHD16B	798.45/949.96	486.35/996.7	870.91	696.24	-0.32253	54237	48107	0.79638	0.21288	0.78712	0.42576	0.80806	FALSE
ABHD17A_-_1885045.23-P1P2.h2	ABHD17A	1793.8/1516.2	2427.8/1016.4	1649.2	1570.8	-0.070163	354700	93204	0.25658	0.39875	0.60125	0.7975	0.95274	FALSE
ABHD17A_-_1885076.23-P1P2.h2	ABHD17A	1114.6/1422	677.34/1252.3	1259	921	-0.45054	103650	70466	1.2731	0.10148	0.89852	0.20297	0.64817	FALSE
ABHD17A_-_1885099.23-P1P2.h2	ABHD17A	1019.7/886.27	1118.4/851.5	950.65	975.87	0.037737	15226	52677	0.10989	0.54374	0.45626	0.91251	0.98153	TRUE
ABHD17A_-_1885483.23-P1P2.h2	ABHD17A	1400.5/1241.6	1433.4/1092	1318.7	1251.1	-0.075834	24852	73932	0.24853	0.40186	0.59814	0.80372	0.95435	FALSE
ABHD17A_+_1885470.23-P1P2.h2	ABHD17A	409.31/621.89	120.11/732.02	504.52	296.56	-0.76459	82021	27330	1.258	0.10318	0.89682	0.20636	0.65178	FALSE
ABHD17B_-_74525690.23-P1P2.h7	ABHD17B	1060.6/962.27	891.97/1232.6	1010.3	1048.6	0.053634	21895	56102	0.16171	0.56423	0.43577	0.87154	0.97124	TRUE
ABHD17B_-_74525704.23-P1P2.h7	ABHD17B	831.67/469.36	443.03/458.27	624.78	450.59	-0.47067	35765	34104	0.94329	0.17247	0.82753	0.34494	0.76236	FALSE
ABHD17B_+_74525655.23-P1P2.h7	ABHD17B	1334.7/1450.4	2626.7/837.89	1391.3	1483.5	0.092528	595070	78154	0.32989	0.62926	0.37074	0.74149	0.93589	TRUE
ABHD17B_+_74525862.23-P1P2.h7	ABHD17B	1800.4/1992.5	3140.6/1574.4	1894	2223.7	0.2314	493270	107570	1.0052	0.84259	0.15741	0.31481	0.74309	TRUE
ABHD17B_+_74526089.23-P1P2.h7	ABHD17B	274.65/370.88	102.39/452.22	319.16	215.21	-0.56638	24550	17008	0.79711	0.20699	0.79301	0.41398	0.80194	FALSE
ABHD17C_+_80987662.23-P1P2.h7	ABHD17C	1251.1/1037.2	2246.7/1715.1	1139.1	1963	0.78459	294110	63530	3.2686	0.99946	0.00054042	0.0010808	0.071326	TRUE
ABHD17C_+_80987703.23-P1P2.h7	ABHD17C	1032.8/979.93	2250.6/1160	1006	1615.8	0.68308	370260	55857	2.5802	0.99506	0.0049375	0.0098751	0.18961	TRUE
ABHD17C_+_80987878.23-P1P2.h7	ABHD17C	214.14/224.24	439.09/69.572	219.14	174.83	-0.32424	25431	11521	0.4128	0.32599	0.67401	0.65199	0.90688	FALSE
ABHD17C_+_80987887.23-P1P2.h7	ABHD17C	81.268/95.798	157.52/257.11	88.235	201.25	1.1805	6678.1	4490.7	1.6865	0.9494	0.050604	0.10121	0.50795	TRUE
ABHD17C_+_80988086.23-P1P2.h7	ABHD17C	203.47/145.04	88.606/186.03	171.79	128.39	-0.41721	2676.1	8953.7	0.45857	0.29893	0.70107	0.59785	0.88717	FALSE
ABHD2_-_89631738.23-P1P2.h3	ABHD2	1669.9/1448.8	992.39/1179.7	1555.4	1082	-0.52316	89514	87718	1.5983	0.054985	0.94501	0.10997	0.52402	FALSE
ABHD2_-_89631760.23-P1P2.h3	ABHD2	631.16/553.38	269.76/623.12	591	410	-0.52645	29889	32195	1.0087	0.15614	0.84386	0.31227	0.74137	FALSE
ABHD2_-_89632154.23-P1P2.h3	ABHD2	796.07/668.98	1232.6/482.47	729.77	771.18	0.079516	104370	40056	0.20689	0.5819	0.4181	0.8362	0.96287	TRUE
ABHD2_+_89631693.23-P1P2.h3	ABHD2	2032.3/2214.1	2118.7/1279.5	2121.2	1646.5	-0.36533	185200	120970	1.365	0.086124	0.91388	0.17225	0.61312	FALSE
ABHD2_+_89632075.23-P1P2.h3	ABHD2	298.97/221.03	480.44/328.2	257.07	397.09	0.62536	12032	13593	1.201	0.88353	0.11647	0.23294	0.67757	TRUE
ABHD3_-_19284770.23-P1P2.h7	ABHD3	116.86/101.15	309.14/172.42	108.72	230.87	1.0795	9305.3	5574.8	1.636	0.94509	0.05491	0.10982	0.52388	TRUE
ABHD3_+_19284354.23-P1P2.h7	ABHD3	791.92/773.88	874.25/800.08	782.85	836.34	0.095241	1953.5	43078	0.25773	0.60166	0.39834	0.79668	0.95256	TRUE
ABHD3_+_19284534.23-P1P2.h7	ABHD3	895.73/1199.9	1065.2/1458	1036.7	1246.2	0.26533	56799	57624	0.87283	0.80862	0.19138	0.38276	0.78446	TRUE
ABHD3_+_19284717.23-P1P2.h7	ABHD3	987.08/800.1	1175.5/1219	888.69	1197.1	0.42933	37143	49125	1.3913	0.91794	0.082064	0.16413	0.60167	TRUE
ABHD3_+_19284728.23-P1P2.h7	ABHD3	402.19/416.91	315.04/659.42	409.48	455.8	0.15424	22171	22016	0.31215	0.62144	0.37856	0.75712	0.94072	TRUE
ABHD4_-_23067199.23-P1P2.h3	ABHD4	681.59/706.45	978.61/600.44	693.91	766.55	0.14344	27185	38019	0.37256	0.64519	0.35481	0.70961	0.9265	TRUE
ABHD4_-_23067625.23-P1P2.h3	ABHD4	430.07/398.71	283.54/697.23	414.1	444.64	0.10243	31336	22273	0.20465	0.57992	0.42008	0.84017	0.96367	TRUE
ABHD4_-_23067680.23-P1P2.h3	ABHD4	390.33/565.69	338.67/657.91	469.9	472.04	0.0065408	22642	25389	0.013429	0.50457	0.49543	0.99086	0.99796	TRUE
ABHD4_+_23067515.23-P1P2.h3	ABHD4	392.7/362.32	106.33/426.51	377.2	212.98	-0.8217	23332	20221	1.1549	0.12056	0.87944	0.24112	0.68461	FALSE
ABHD4_+_23067613.23-P1P2.h3	ABHD4	326.26/554.99	517.85/533.89	425.53	525.81	0.30465	11324	22910	0.66254	0.74556	0.25444	0.50888	0.84865	TRUE
ABHD5_-_43732422.23-P1P2.h3	ABHD5	4232.5/3303.7	5215.9/6279.6	3739.4	5723.1	0.61388	1661900	217620	4.2525	0.99999	1.0572e-05	2.1143e-05	0.005767	TRUE
ABHD5_-_43732464.23-P1P2.h3	ABHD5	289.48/225.31	504.07/421.97	255.39	461.2	0.85016	16289	13501	1.7712	0.96119	0.038805	0.07761	0.45933	TRUE
ABHD5_+_43732395.23-P1P2.h3	ABHD5	808.53/721.97	191/606.49	764.02	340.36	-1.1642	81717	42006	2.0671	0.019267	0.98073	0.038535	0.34607	FALSE
ABHD5_+_43732521.23-P1P2.h3	ABHD5	286.52/261.71	700.97/137.63	273.83	310.64	0.18135	64062	14512	0.30557	0.61561	0.38439	0.76878	0.94441	TRUE
ABHD5_+_43732806.23-P1P2.h3	ABHD5	783.02/1029.2	1138.1/1113.2	897.7	1125.6	0.32601	26418	49641	1.0227	0.84677	0.15323	0.30646	0.73738	TRUE
ABHD6_-_58223553.23-P1P2.h4	ABHD6	487.02/621.35	437.12/561.11	550.1	495.25	-0.15123	6610.1	29891	0.31723	0.37508	0.62492	0.75016	0.93856	FALSE
ABHD6_-_58223594.23-P1P2.h4	ABHD6	934.88/881.45	533.61/1341.5	907.77	846.09	-0.10141	112440	50218	0.27526	0.39154	0.60846	0.78308	0.94846	FALSE
ABHD6_-_58223914.23-P1P2.h4	ABHD6	1163.3/1325.1	923.47/1191.8	1241.6	1049.1	-0.2428	28091	69457	0.73029	0.23261	0.76739	0.46521	0.82784	FALSE
ABHD6_+_58223718.23-P1P2.h4	ABHD6	587.27/856.3	708.85/597.41	709.14	650.75	-0.12378	15792	38884	0.29611	0.38348	0.61652	0.76695	0.94374	FALSE
ABHD6_+_58223966.23-P1P2.h4	ABHD6	411.68/564.62	860.46/562.63	482.13	695.79	0.52832	35887	26074	1.3232	0.90699	0.093014	0.18603	0.63006	TRUE
ABHD8_-_17413788.23-P1P2.h4	ABHD8	548.12/576.4	748.23/308.54	562.08	480.49	-0.22584	33614	30565	0.4667	0.31991	0.68009	0.63983	0.90265	FALSE
ABHD8_-_17414169.23-P1P2.h4	ABHD8	725.48/627.77	360.33/552.04	674.86	446	-0.59644	24336	36939	1.1908	0.11668	0.88332	0.23335	0.67784	FALSE
ABHD8_-_17414173.23-P1P2.h4	ABHD8	387.36/276.16	1.969/490.03	327.07	31.745	-3.3247	90792	17444	2.236	0.0060797	0.99392	0.012159	0.20868	FALSE
ABHD8_-_17414201.23-P1P2.h4	ABHD8	372.53/624.56	313.07/710.85	482.36	471.76	-0.031995	38079	26087	0.065639	0.47309	0.52691	0.94618	0.98871	FALSE
ABHD8_+_17413753.23-P1P2.h4	ABHD8	132.28/155.74	133.89/326.69	143.53	209.15	0.54005	9024.9	7433.2	0.76112	0.76546	0.23454	0.46909	0.83014	TRUE
ABI1_-_27149837.23-P1P2.h2	ABI1	1225.5/869.14	1437.4/842.43	1032.1	1100.4	0.092405	84063	57357	0.28533	0.6123	0.3877	0.7754	0.94659	TRUE
ABI1_-_27149855.23-P1P2.h2	ABI1	551.68/628.31	224.47/181.49	588.75	201.84	-1.5397	54783	32068	2.1606	0.014867	0.98513	0.029734	0.31028	FALSE
ABI1_+_27149446.23-P1P2.h2	ABI1	1098.6/1057.5	992.39/1169.1	1077.9	1077.1	-0.00098769	5493.8	59995	0.0030144	0.49879	0.50121	0.99759	0.99935	FALSE
ABI1_+_27149474.23-P1P2.h2	ABI1	1860.3/1281.8	1325.2/1213	1544.2	1267.8	-0.28427	88847	87064	0.93655	0.1745	0.8255	0.34899	0.76479	FALSE
ABI1_+_27149800.23-P1P2.h2	ABI1	1639.6/1568.1	1193.2/1713.6	1603.5	1429.9	-0.16512	53803	90528	0.5767	0.28207	0.71793	0.56414	0.87281	FALSE
ABI2_-_204193058.23-P1P2.h5	ABI2	1395.8/1560.6	953.01/1890.5	1475.9	1342.3	-0.13681	154490	83080	0.46358	0.32147	0.67853	0.64295	0.90345	FALSE
ABI2_-_204193288.23-P1P2.h5	ABI2	390.92/515.39	616.3/910.49	448.86	749.09	0.7376	50166	24213	1.9295	0.97311	0.026889	0.053778	0.39738	TRUE
ABI2_+_204193030.23-P1P2.h5	ABI2	752.77/958.52	1272/756.22	849.44	980.77	0.20718	60415	46879	0.60656	0.72792	0.27208	0.54416	0.8645	TRUE
ABI2_+_204193079.23-P1P2.h5	ABI2	209.4/248.33	114.2/51.423	228.03	76.641	-1.5607	8763.7	12006	1.3817	0.066063	0.93394	0.13213	0.55767	FALSE
ABI2_+_204193458.23-P1P2.h5	ABI2	258.04/227.99	419.4/506.67	242.55	460.97	0.92359	18019	12799	1.9307	0.9728	0.027196	0.054392	0.39929	TRUE
ABI3_-_47288028.23-P1P2.h7	ABI3	733.79/659.35	1236.5/869.65	695.57	1037	0.57546	66599	38114	1.7489	0.95983	0.040165	0.080331	0.46551	TRUE
ABI3_+_47287798.23-P1P2.h7	ABI3	953.27/772.81	779.73/1249.3	858.31	986.97	0.20128	50270	47387	0.59102	0.72274	0.27726	0.55453	0.86884	TRUE
ABI3_+_47288122.23-P1P2.h7	ABI3	1543.5/1383.5	1652/2058.4	1461.3	1844.1	0.33543	83373	82228	1.3348	0.90903	0.090968	0.18194	0.62568	TRUE
ABI3_+_47288159.23-P1P2.h7	ABI3	1811/1662.8	992.39/1371.8	1735.4	1166.8	-0.57231	132050	98253	1.8139	0.034844	0.96516	0.069687	0.4417	FALSE
ABI3_+_47288524.23-P1P2.h7	ABI3	809.72/684.5	1163.7/862.09	744.48	1001.6	0.4275	41682	40893	1.2715	0.89821	0.10179	0.20358	0.64873	TRUE
ABI3BP_-_100712220.23-P1P2.h7	ABI3BP	937.85/1122.3	669.47/1117.7	1025.9	865.02	-0.24586	45885	57004	0.67395	0.25016	0.74984	0.50033	0.84475	FALSE
ABI3BP_-_100712267.23-P1P2.h7	ABI3BP	305.5/438.32	492.26/500.62	365.93	496.42	0.43895	8205.5	19596	0.93215	0.82358	0.17642	0.35284	0.76688	TRUE
ABI3BP_-_100712320.23-P1P2.h7	ABI3BP	933.7/1191.9	911.66/1551.8	1054.9	1189.4	0.17296	89889	58672	0.55525	0.71064	0.28936	0.57873	0.87878	TRUE
ABI3BP_+_100712238.23-P1P2.h7	ABI3BP	300.75/359.11	214.62/216.28	328.64	215.45	-0.60686	4994.7	17531	0.85487	0.19103	0.80897	0.38206	0.78394	FALSE
ABI3BP_+_100712307.23-P1P2.h7	ABI3BP	1249.3/1395.8	1974.9/1579	1320.5	1765.9	0.41905	99230	74036	1.6369	0.94918	0.050822	0.10164	0.50866	TRUE
ABL1_-_133589228.23-ENST00000372348.2.h1	ABL1	1410/1485.1	706.88/2146.1	1447.1	1231.7	-0.23233	360200	81401	0.75494	0.22514	0.77486	0.45028	0.81964	FALSE
ABL1_-_133589268.23-ENST00000372348.2.h1	ABL1	1241.6/1037.2	880.15/1566.9	1134.8	1174.4	0.049403	88897	63280	0.15729	0.56249	0.43751	0.87502	0.97198	TRUE
ABL1_+_133589617.23-ENST00000372348.2.h1	ABL1	762.26/556.06	549.36/912	651.05	707.83	0.12045	31054	35590	0.30097	0.61817	0.38183	0.76365	0.94275	TRUE
ABL1_+_133589629.23-ENST00000372348.2.h1	ABL1	593.2/609.04	277.63/480.96	601.07	365.42	-0.71643	23953	32764	1.3019	0.096074	0.90393	0.19215	0.63679	FALSE
ABL1_+_133589636.23-ENST00000372348.2.h1	ABL1	863.1/1121.8	555.26/1196.3	983.97	815.04	-0.27143	86164	54590	0.72299	0.23483	0.76517	0.46967	0.83035	FALSE
ABL2_-_179112151.23-P1.h1	ABL2	1617.1/2120.9	2104.9/2075.1	1851.9	2089.9	0.17432	58938	105100	0.73407	0.76855	0.23145	0.46291	0.82656	TRUE
ABL2_-_179112154.23-P1.h1	ABL2	48.642/75.461	0/0	60.588	0	-5.9446	2498.7	3042.4	1.0984	0.001385	0.99862	0.00277	0.10881	FALSE
ABL2_-_179112158.23-P1.h1	ABL2	895.14/1185.4	1325.2/1128.3	1030.1	1222.8	0.24712	32258	57244	0.80519	0.78964	0.21036	0.42072	0.80551	TRUE
ABL2_-_179198834.23-P2.h1	ABL2	186.26/329.14	456.81/261.65	247.61	345.73	0.47994	13523	13075	0.85811	0.80157	0.19843	0.39686	0.79226	TRUE
ABL2_+_179112168.23-P1.h1	ABL2	1992/1961.5	2967.3/2740.5	1976.7	2851.7	0.52853	267490	112440	2.6095	0.99547	0.0045333	0.0090666	0.18189	TRUE
ABL2_+_179112186.23-P1.h1	ABL2	4266.3/4305	4314.1/4687	4285.6	4496.7	0.069354	38839	250630	0.42167	0.66337	0.33663	0.67327	0.91377	TRUE
ABL2_+_179198340.23-P2.h1	ABL2	468.03/946.75	1071.1/657.91	665.67	839.48	0.33424	76854	36418	0.91078	0.81875	0.18125	0.3625	0.77279	TRUE
ABL2_+_179198398.23-P2.h1	ABL2	451.42/379.45	153.58/712.36	413.87	330.8	-0.32237	56920	22261	0.55681	0.28685	0.71315	0.57371	0.87684	FALSE
ABL2_+_179198565.23-P2.h1	ABL2	473.37/359.11	724.6/319.12	412.3	480.88	0.22147	34050	22173	0.46054	0.67652	0.32348	0.64695	0.905	TRUE
ABL2_+_179198740.23-P2.h1	ABL2	826.33/964.41	1490.6/964.94	892.7	1199.3	0.42552	87009	49355	1.38	0.91621	0.083791	0.16758	0.60665	TRUE
ABLIM1_-_116417795.23-ENST00000277895.5.h5	ABLIM1	1346/1448.2	982.54/1586.5	1396.2	1248.5	-0.16109	67330	78435	0.52708	0.29907	0.70093	0.59814	0.88722	FALSE
ABLIM1_-_116417810.23-ENST00000277895.5.h5	ABLIM1	1004.9/1454.1	1758.3/1349.1	1208.8	1540.2	0.34927	97569	67560	1.2749	0.89883	0.10117	0.20234	0.64776	TRUE
ABLIM1_+_116417743.23-ENST00000277895.5.h5	ABLIM1	678.03/844.53	545.42/558.09	756.71	551.72	-0.4551	19424	41589	1.0052	0.15732	0.84268	0.31463	0.74298	FALSE
ABLIM1_+_116417829.23-ENST00000277895.5.h5	ABLIM1	1290.2/1323	1277.9/1371.8	1306.5	1324	0.019197	1759.3	73223	0.064725	0.5258	0.4742	0.94839	0.98921	TRUE
ABLIM1_+_116418018.23-ENST00000277895.5.h5	ABLIM1	1281.9/1592.7	1669.7/1822.5	1428.9	1744.4	0.28769	51998	80340	1.1133	0.86721	0.13279	0.26558	0.70611	TRUE
ABLIM2_-_8160138.23-P1P2.h2	ABLIM2	705.31/666.31	891.97/674.55	685.53	775.68	0.17799	11335	37544	0.46523	0.67905	0.32095	0.6419	0.90335	TRUE
ABLIM2_+_8160016.23-P1P2.h2	ABLIM2	1773.7/1427.9	1695.3/1789.2	1591.4	1741.6	0.13006	28131	89824	0.50126	0.69191	0.30809	0.61619	0.89433	TRUE
ABLIM2_+_8160141.23-P1P2.h2	ABLIM2	1309.2/1035.6	641.9/875.7	1164.4	749.74	-0.63441	79907	64990	1.6265	0.051923	0.94808	0.10385	0.51288	FALSE
ABLIM2_+_8160204.23-P1P2.h2	ABLIM2	841.75/724.64	1157.8/518.77	781	775.01	-0.011111	72784	42973	0.028942	0.48841	0.51159	0.97683	0.99592	FALSE
ABLIM2_+_8160523.23-P1P2.h2	ABLIM2	499.47/302.38	860.46/843.94	388.63	852.16	1.1307	77881	20856	3.2097	0.99933	0.00066676	0.0013335	0.078453	TRUE
ABLIM3_-_148521229.23-P1P2.h5	ABLIM3	805.56/587.1	809.27/966.45	687.71	884.37	0.36238	24499	37668	1.0133	0.84451	0.15549	0.31098	0.74032	TRUE
ABLIM3_-_148521482.23-P1P2.h5	ABLIM3	484.05/694.67	328.83/406.85	579.88	365.76	-0.66339	25201	31568	1.2051	0.1136	0.8864	0.22719	0.67189	FALSE
ABLIM3_-_148521503.23-P1P2.h5	ABLIM3	393.88/507.89	722.63/741.09	447.27	731.81	0.70906	29033	24124	1.8319	0.96645	0.033548	0.067095	0.4353	TRUE
ABLIM3_+_148521102.23-P1P2.h5	ABLIM3	1165/914.63	399.71/1166.1	1032.3	682.73	-0.59573	137230	57369	1.4594	0.072224	0.92778	0.14445	0.57555	FALSE
ABLIM3_+_148521451.23-P1P2.h5	ABLIM3	2595.8/2798	2689.7/2546.9	2695	2617.3	-0.042169	12267	155010	0.19725	0.42181	0.57819	0.84363	0.96439	FALSE
ABO_-_136130692.23-P2.h1	ABO	2800.5/2818.3	2102.9/5042.5	2809.4	3256.4	0.21294	1671300	161830	1.1111	0.86675	0.13325	0.26651	0.70659	TRUE
ABO_-_136130921.23-P2.h1	ABO	1353.1/1186.5	1029.8/806.13	1267.1	911.13	-0.47532	54728	70936	1.3364	0.090706	0.90929	0.18141	0.62537	FALSE
ABO_-_136130955.23-P2.h1	ABO	1268.3/1053.8	567.08/1105.6	1156.1	791.81	-0.54541	93483	64509	1.4341	0.075767	0.92423	0.15153	0.58454	FALSE
ABO_-_136130959.23-P2.h1	ABO	408.12/578.54	1167.6/609.51	485.92	843.62	0.79463	112250	26286	2.2063	0.9863	0.013701	0.027402	0.29933	TRUE
ABO_-_136130966.23-P2.h1	ABO	741.5/802.78	1086.9/895.36	771.53	986.5	0.35418	22840	42433	1.0435	0.85164	0.14836	0.29672	0.73021	TRUE
ABO_-_136150219.23-P1.h1	ABO	1279.5/1461.6	1181.4/1093.5	1367.5	1136.6	-0.26664	24997	76770	0.83347	0.20229	0.79771	0.40458	0.79706	FALSE
ABO_-_136150600.23-P1.h1	ABO	1050/1165.6	632.06/1355.1	1106.3	925.5	-0.25718	95731	61635	0.72823	0.23323	0.76677	0.46646	0.8287	FALSE
ABO_-_136150606.23-P1.h1	ABO	1928.5/1905.8	1988.7/1943.5	1917.1	1966	0.036287	1225.7	108930	0.14803	0.55884	0.44116	0.88232	0.97381	TRUE
ABO_+_136150190.23-P1.h1	ABO	381.43/236.02	212.65/307.02	300.04	255.52	-0.23089	5877.6	15954	0.35248	0.3566	0.6434	0.7132	0.92761	FALSE
ABO_+_136150601.23-P1.h1	ABO	1254.6/1542.4	2154.1/2187	1391.1	2170.5	0.64143	215600	78140	2.7882	0.99735	0.0026502	0.0053005	0.14482	TRUE
ABR_-_1083256.23-P1P2.h4	ABR	383.8/598.34	255.97/630.69	479.21	401.8	-0.25359	32908	25911	0.48089	0.3143	0.6857	0.6286	0.89876	FALSE
ABR_-_1083263.23-P1P2.h4	ABR	678.03/968.69	1533.9/1045.1	810.43	1266.1	0.643	128840	44651	2.1565	0.98448	0.015524	0.031048	0.31583	TRUE
ABR_+_1082842.23-P1P2.h4	ABR	1102.8/1219.7	858.49/1149.5	1159.8	993.38	-0.22319	24745	64722	0.65397	0.25656	0.74344	0.51313	0.85058	FALSE
ABR_+_1082862.23-P1P2.h4	ABR	51.608/112.92	238.25/0	76.348	4.7821	-3.7417	19392	3865.6	1.1511	0.01699	0.98301	0.03398	0.32846	FALSE
ABR_+_1083266.23-P1P2.h4	ABR	272.87/406.74	234.31/130.07	333.15	174.58	-0.92836	13603	17780	1.1892	0.11164	0.88836	0.22329	0.66762	FALSE
ABRA_-_107782350.23-P1P2.h5	ABRA	453.2/496.12	787.61/771.34	474.18	779.43	0.71581	31810	25629	1.9068	0.97168	0.028317	0.056634	0.40677	TRUE
ABRA_+_107782019.23-P1P2.h5	ABRA	179.15/430.83	0/326.69	277.82	5.6165	-5.3971	85423	14732	2.2427	0.0014334	0.99857	0.0028669	0.11042	FALSE
ABRA_+_107782392.23-P1P2.h5	ABRA	677.43/943.53	846.68/659.42	799.49	747.21	-0.097442	18850	44027	0.24916	0.40158	0.59842	0.80315	0.95424	FALSE
ABRA_+_107782399.23-P1P2.h5	ABRA	247.96/232.81	261.88/49.91	240.26	114.36	-1.0644	11303	12674	1.1183	0.11722	0.88278	0.23445	0.67868	FALSE
ABRA_+_107782422.23-P1P2.h5	ABRA	1776.6/1723.8	1010.1/1876.9	1750	1376.9	-0.34571	159700	99114	1.1851	0.11798	0.88202	0.23596	0.68025	FALSE
ABRACL_-_139350119.23-P1P2.h7	ABRACL	1071.3/802.78	1717/1155.5	927.38	1408.5	0.60244	150180	51342	2.1235	0.98314	0.016856	0.033712	0.32753	TRUE
ABRACL_+_139349876.23-P1P2.h7	ABRACL	1419.5/1423.1	2069.4/1450.4	1421.3	1732.5	0.28548	102700	79898	1.101	0.86455	0.13545	0.27089	0.71016	TRUE
ABRACL_+_139349879.23-P1P2.h7	ABRACL	1269.4/1066.1	1575.2/899.9	1163.3	1190.6	0.033405	85411	64930	0.10704	0.54262	0.45738	0.91476	0.98199	TRUE
ABRACL_+_139349931.23-P1P2.h7	ABRACL	1447.4/1738.3	2654.2/2407.8	1586.2	2528	0.6721	322330	89519	3.1478	0.99918	0.00082238	0.0016448	0.08704	TRUE
ABRACL_+_139350209.23-P1P2.h7	ABRACL	1459.9/1710.5	953.01/1677.3	1580.2	1264.3	-0.32153	124000	89169	1.0579	0.14506	0.85494	0.29012	0.72516	FALSE
ABT1_-_26597263.23-P1P2.h5	ABT1	557.61/413.7	726.57/128.56	480.29	305.66	-0.65026	71373	25971	1.0836	0.13803	0.86197	0.27605	0.71464	FALSE
ABT1_-_26597427.23-P1P2.h5	ABT1	898.7/479.53	899.84/393.23	656.47	594.86	-0.14196	75120	35897	0.32519	0.37235	0.62765	0.74471	0.93708	FALSE
ABT1_-_26597617.23-P1P2.h5	ABT1	912.93/508.96	927.41/241.99	681.66	473.76	-0.52397	119250	37324	1.0761	0.14076	0.85924	0.28152	0.71949	FALSE
ABT1_+_26597184.23-P1P2.h5	ABT1	771.75/789.4	555.26/815.2	780.53	672.8	-0.21398	14434	42946	0.51984	0.30153	0.69847	0.60306	0.8889	FALSE
ABT1_+_26597412.23-P1P2.h5	ABT1	287.11/227.45	427.28/137.63	255.55	242.52	-0.075195	15370	13510	0.1121	0.44767	0.55233	0.89533	0.97706	FALSE
ABTB1_-_127392198.23-P1P2.h2	ABTB1	602.69/594.06	466.66/391.72	598.36	427.55	-0.48395	10574	32611	0.94585	0.17173	0.82827	0.34346	0.76166	FALSE
ABTB1_+_127391808.23-P1P2.h2	ABTB1	848.27/716.62	1025.9/824.28	779.67	919.56	0.2378	16508	42897	0.67543	0.75028	0.24972	0.49945	0.8443	TRUE
ABTB1_+_127391828.23-P1P2.h2	ABTB1	703.53/492.37	716.72/657.91	588.56	686.69	0.22212	10734	32058	0.54806	0.70803	0.29197	0.58395	0.88105	TRUE
ABTB1_+_127391831.23-P1P2.h2	ABTB1	1194.7/1160.8	677.34/1170.6	1177.6	890.46	-0.40288	63174	65757	1.1199	0.13138	0.86862	0.26275	0.70423	FALSE
ABTB1_+_127392221.23-P1P2.h2	ABTB1	1514.4/1940.6	2998.8/2016.1	1714.3	2458.8	0.52008	399530	97020	2.3902	0.99158	0.0084185	0.016837	0.24097	TRUE
ABTB2_-_34379074.23-P1P2.h3	ABTB2	995.39/1157.1	897.88/958.89	1073.2	927.88	-0.20969	12290	59726	0.59459	0.27605	0.72395	0.55211	0.86774	FALSE
ABTB2_-_34379146.23-P1P2.h3	ABTB2	663.2/678.62	728.54/465.83	670.86	582.56	-0.20328	13459	36712	0.46085	0.3223	0.6777	0.6446	0.90412	FALSE
ABTB2_-_34379310.23-P1P2.h3	ABTB2	1420.7/1361	1246.4/1408.1	1390.5	1324.8	-0.069835	6304.8	78107	0.23528	0.407	0.593	0.81399	0.95719	FALSE
ABTB2_-_34379465.23-P1P2.h3	ABTB2	699.38/886.27	972.7/794.03	787.3	878.84	0.15849	13927	43332	0.43973	0.66991	0.33009	0.66019	0.90921	TRUE
ABTB2_-_34379521.23-P1P2.h3	ABTB2	826.92/765.32	976.64/462.81	795.52	672.31	-0.24244	47524	43801	0.58872	0.27797	0.72203	0.55594	0.86944	FALSE
ACAA1_-_38178168.23-P1P2.h3	ACAA1	539.81/459.73	813.21/635.22	498.16	718.73	0.52794	23388	26973	1.343	0.91026	0.089744	0.17949	0.62264	TRUE
ACAA1_-_38178575.23-P1P2.h3	ACAA1	554.05/503.08	1181.4/545.99	527.95	803.15	0.60434	107860	28645	1.626	0.94798	0.052017	0.10403	0.51341	TRUE
ACAA1_+_38178488.23-P1P2.h3	ACAA1	1617.1/1403.3	2183.6/682.11	1506.4	1220.5	-0.30343	403200	84857	0.98149	0.16318	0.83682	0.32635	0.75045	FALSE
ACAA1_+_38178517.23-P1P2.h3	ACAA1	769.38/837.57	832.9/608	802.75	711.62	-0.17361	11553	44213	0.4334	0.33232	0.66768	0.66464	0.91106	FALSE
ACAA1_+_38178570.23-P1P2.h3	ACAA1	526.76/360.72	464.69/579.26	435.9	518.82	0.25071	8894.4	23489	0.54103	0.7051	0.2949	0.5898	0.88374	TRUE
ACAA2_-_47339449.23-P1P2.h3	ACAA2	538.03/485.95	852.59/612.54	511.33	722.66	0.49825	26550	27711	1.2695	0.89777	0.10223	0.20447	0.64967	TRUE
ACAA2_-_47339855.23-P1P2.h3	ACAA2	1641.4/1393.6	1624.4/1356.7	1512.4	1484.5	-0.026859	22466	85211	0.095629	0.46191	0.53809	0.92382	0.98409	FALSE
ACAA2_-_47339858.23-P1P2.h3	ACAA2	207.03/182.5	415.46/238.97	194.38	315.09	0.6941	11383	10176	1.1967	0.88108	0.11892	0.23785	0.68156	TRUE
ACAA2_-_47339876.23-P1P2.h3	ACAA2	680.4/583.89	1392.1/943.76	630.3	1146.2	0.86174	134080	34416	2.781	0.99729	0.0027105	0.005421	0.14617	TRUE
ACAA2_+_47339850.23-P1P2.h3	ACAA2	1249.9/1310.1	1679.6/1098	1279.6	1358	0.085696	61265	71666	0.29277	0.61515	0.38485	0.7697	0.94465	TRUE
ACACA_-_35715847.23-P1P2.h1	ACACA	109.15/71.715	344.58/7.5622	88.476	51.291	-0.77495	27396	4503.4	0.55412	0.21633	0.78367	0.43267	0.81138	FALSE
ACACA_-_35715992.23-P1P2.h1	ACACA	1767.7/2390.7	2447.5/2227.8	2055.7	2335.1	0.18372	95393	117100	0.81628	0.79283	0.20717	0.41434	0.8022	TRUE
ACACA_-_35716002.23-P1P2.h1	ACACA	306.68/520.74	679.31/582.29	399.63	628.93	0.65293	25498	21468	1.565	0.94102	0.058979	0.11796	0.53492	TRUE
ACACA_+_35715534.23-P1P2.h1	ACACA	660.23/664.17	2000.5/503.64	662.2	1003.8	0.59939	516260	36221	1.7949	0.96365	0.036347	0.072694	0.44864	TRUE
ACACA_+_35715655.23-P1P2.h1	ACACA	1088.5/781.91	691.13/494.57	922.56	584.65	-0.65718	62348	51066	1.4954	0.067388	0.93261	0.13478	0.56099	FALSE
ACACB_-_109569178.23-P1.h1	ACACB	2073.8/1696.5	1354.7/1663.7	1875.7	1501.3	-0.32108	87248	106500	1.1475	0.12559	0.87441	0.25118	0.69298	FALSE
ACACB_-_109569231.23-P1.h1	ACACB	1623/1399.5	1012.1/1346.1	1507.1	1167.2	-0.36847	64171	84901	1.1666	0.12168	0.87832	0.24336	0.6868	FALSE
ACACB_-_109569639.23-P1.h1	ACACB	651.93/663.63	324.89/709.33	657.75	480.06	-0.45351	32120	35970	0.9369	0.17419	0.82581	0.34838	0.76424	FALSE
ACACB_-_109592496.23-P2.h1	ACACB	262.79/331.82	498.16/237.45	295.29	343.94	0.21933	14036	15692	0.38835	0.64788	0.35212	0.70424	0.92488	TRUE
ACACB_-_109592519.23-P2.h1	ACACB	666.16/1019.5	1640.2/653.37	824.12	1035.2	0.32865	220660	45433	0.99038	0.839	0.161	0.32201	0.74722	TRUE
ACACB_+_109569160.23-P1.h1	ACACB	794.29/704.31	978.61/789.49	747.95	878.98	0.2326	13408	41091	0.6464	0.74096	0.25904	0.51808	0.85269	TRUE
ACACB_+_109569170.23-P1.h1	ACACB	820.99/610.65	317.01/689.67	708.05	467.59	-0.59756	47126	38822	1.2204	0.11101	0.88899	0.22203	0.66628	FALSE
ACACB_+_109592574.23-P2.h1	ACACB	745.06/742.84	610.4/1158.5	743.95	840.93	0.17657	57377	40863	0.47978	0.68427	0.31573	0.63145	0.89973	TRUE
ACACB_+_109592655.23-P2.h1	ACACB	495.32/777.09	114.2/334.25	620.41	195.39	-1.6618	86850	33857	2.3099	0.010078	0.98992	0.020156	0.26138	FALSE
ACACB_+_109592908.23-P2.h1	ACACB	1354.3/1680.5	1411.8/1851.2	1508.6	1616.6	0.099739	54478	84987	0.37066	0.64455	0.35545	0.71089	0.92682	TRUE
ACAD10_-_112123894.23-P1P2.h3	ACAD10	1207.2/793.15	3591.5/806.13	978.5	1701.6	0.79759	1928000	54276	3.1036	0.99904	0.00095577	0.0019115	0.09285	TRUE
ACAD10_-_112123907.23-P1P2.h3	ACAD10	977/682.9	2034/1152.5	816.82	1531.1	0.90562	349740	45016	3.3664	0.99962	0.00038083	0.00076165	0.05916	TRUE
ACAD10_-_112123925.23-P1P2.h3	ACAD10	638.88/616	866.37/886.29	627.33	876.27	0.4815	20948	34248	1.3452	0.91068	0.089317	0.17863	0.62124	TRUE
ACAD10_-_112124210.23-P1P2.h3	ACAD10	1165/1030.2	850.62/604.98	1095.6	717.36	-0.61022	59595	61016	1.5311	0.062866	0.93713	0.12573	0.54824	FALSE
ACAD10_+_112124115.23-P1P2.h3	ACAD10	1429.6/1296.2	1315.3/1923.8	1361.3	1590.7	0.22457	87153	76406	0.83007	0.79675	0.20325	0.4065	0.79771	TRUE
ACAD11_-_132378623.23-P1P2.h3	ACAD11	217.7/257.96	216.59/196.62	236.98	206.36	-0.19867	663.19	12495	0.2739	0.38157	0.61843	0.76314	0.94247	FALSE
ACAD11_-_132378633.23-P1P2.h3	ACAD11	398.63/380.52	181.15/1361.2	389.47	496.62	0.34985	307030	20903	0.74116	0.76989	0.23011	0.46022	0.82515	TRUE
ACAD11_-_132379444.23-P1P2.h3	ACAD11	316.18/299.7	57.102/195.1	307.83	105.57	-1.535	16040	16383	1.5802	0.049341	0.95066	0.098682	0.50281	FALSE
ACAD11_+_132378312.23-P1P2.h3	ACAD11	848.27/1061.8	1199.1/733.53	949.06	937.88	-0.01708	44169	52585	0.048759	0.48055	0.51945	0.96109	0.99236	FALSE
ACAD11_+_132379379.23-P1P2.h3	ACAD11	558.79/383.73	1000.3/297.95	463.06	545.94	0.23706	102250	25007	0.52409	0.69938	0.30062	0.60124	0.88835	TRUE
ACAD8_-_134123448.23-P1P2.h1	ACAD8	1058.9/842.92	1589/831.84	944.74	1149.7	0.28299	127750	52338	0.8959	0.81484	0.18516	0.37031	0.77744	TRUE
ACAD8_-_134123455.23-P1P2.h1	ACAD8	405.16/488.63	356.39/654.89	444.94	483.12	0.11851	17374	23994	0.24647	0.59652	0.40348	0.80696	0.9554	TRUE
ACAD8_-_134123502.23-P1P2.h1	ACAD8	931.32/903.93	785.64/754.71	917.52	770.02	-0.25255	7547.1	50777	0.6546	0.25634	0.74366	0.51269	0.85048	FALSE
ACAD8_-_134123507.23-P1P2.h1	ACAD8	421.76/877.71	895.91/653.37	608.44	765.09	0.33004	50844	33180	0.86001	0.80503	0.19497	0.38995	0.7885	TRUE
ACAD8_+_134123511.23-P1P2.h1	ACAD8	528.54/703.24	360.33/676.06	609.66	493.57	-0.30421	25337	33249	0.63668	0.26186	0.73814	0.52372	0.85519	FALSE
ACAD9_-_128598499.23-P1P2.h4	ACAD9	578.37/353.22	626.15/627.66	451.99	626.91	0.47106	17364	24388	1.1201	0.8684	0.1316	0.26319	0.7045	TRUE
ACAD9_-_128598508.23-P1P2.h4	ACAD9	1019.1/1231.5	435.15/801.59	1120.3	590.61	-0.92241	120100	62442	2.1196	0.017015	0.98298	0.03403	0.3286	FALSE
ACAD9_-_128598528.23-P1P2.h4	ACAD9	915.31/828.47	1136.1/1043.6	870.81	1088.9	0.32208	18588	48101	0.99428	0.83995	0.16005	0.3201	0.74609	TRUE
ACAD9_-_128598541.23-P1P2.h4	ACAD9	675.06/986.35	342.61/633.71	816	465.96	-0.80702	71829	44969	1.6506	0.049349	0.95065	0.098698	0.50287	FALSE
ACAD9_+_128598604.23-P1P2.h4	ACAD9	662.01/809.2	468.63/807.64	731.92	615.21	-0.25022	26267	40179	0.58221	0.28012	0.71988	0.56023	0.87111	FALSE
ACADL_-_211089695.23-P1P2.h3	ACADL	450.24/456.51	474.53/435.58	453.37	454.64	0.0040461	260.46	24465	0.0081584	0.50232	0.49768	0.99536	0.99897	TRUE
ACADL_-_211090030.23-P1P2.h3	ACADL	597.94/789.4	840.77/830.33	687.04	835.53	0.28194	12902	37630	0.76552	0.77797	0.22203	0.44405	0.81677	TRUE
ACADL_-_211090048.23-P1P2.h3	ACADL	417.61/815.63	342.61/880.24	583.63	549.17	-0.087633	77642	31780	0.19327	0.42307	0.57693	0.84613	0.9652	FALSE
ACADL_-_211090095.23-P1P2.h3	ACADL	377.87/340.91	1374.4/325.17	358.92	668.54	0.89552	281410	19207	2.2341	0.9872	0.012798	0.025596	0.29098	TRUE
ACADL_+_211089722.23-P1P2.h3	ACADL	159.57/125.77	588.74/39.323	141.67	152.26	0.10335	69141	7333	0.12373	0.526	0.474	0.94801	0.98909	TRUE
ACADM_-_76190475.23-P1P2.h2	ACADM	842.94/687.18	700.97/849.99	761.08	771.89	0.02032	7799.8	41838	0.052847	0.52103	0.47897	0.95795	0.99154	TRUE
ACADM_-_76190633.23-P1P2.h2	ACADM	1215.5/1468	639.93/1541.2	1335.8	993.11	-0.42729	172560	74925	1.2519	0.1053	0.8947	0.2106	0.65595	FALSE
ACADM_+_76190107.23-P1P2.h2	ACADM	1553/1407.5	1724.9/1441.4	1478.5	1576.8	0.092777	20480	83230	0.34062	0.63331	0.36669	0.73339	0.93338	TRUE
ACADM_+_76190432.23-P1P2.h2	ACADM	1086.7/1120.1	647.81/1362.7	1103.3	939.57	-0.23155	90326	61463	0.6605	0.25446	0.74554	0.50893	0.84866	FALSE
ACADM_+_76190695.23-P1P2.h2	ACADM	924.8/917.31	1335/797.05	921.05	1031.5	0.16329	55717	50979	0.48937	0.6877	0.3123	0.62459	0.89717	TRUE
ACADS_-_121163653.23-P1P2.h1	ACADS	337.53/329.68	397.74/164.86	333.58	256.08	-0.38015	10269	17804	0.58084	0.27618	0.72382	0.55236	0.86787	FALSE
ACADS_-_121163657.23-P1P2.h1	ACADS	674.47/701.63	470.6/750.17	687.91	594.16	-0.21104	15291	37679	0.48297	0.31442	0.68558	0.62884	0.89882	FALSE
ACADS_-_121163671.23-P1P2.h1	ACADS	784.21/1004	1027.8/1128.3	887.33	1076.9	0.27903	21110	49047	0.8559	0.80397	0.19603	0.39206	0.78997	TRUE
ACADS_+_121163685.23-P1P2.h1	ACADS	580.15/893.76	893.94/981.57	720.08	936.73	0.37901	31456	39506	1.09	0.86212	0.13788	0.27576	0.71456	TRUE
ACADS_+_121164090.23-P1P2.h1	ACADS	377.87/470.96	777.76/438.61	421.86	584.07	0.46844	32402	22706	1.0765	0.85879	0.14121	0.28242	0.72004	TRUE
ACADSB_-_124768552.23-P1P2.h1	ACADSB	1341.2/1629.6	1752.4/1474.6	1478.4	1607.5	0.12072	32279	83227	0.44758	0.67277	0.32723	0.65446	0.90751	TRUE
ACADSB_+_124768874.23-P1P2.h1	ACADSB	1229.7/1510.3	1937.5/1023.9	1362.8	1408.5	0.047557	158440	76494	0.16525	0.56563	0.43437	0.86874	0.9707	TRUE
ACADSB_+_124768891.23-P1P2.h1	ACADSB	940.81/1220.2	797.45/819.74	1071.5	808.52	-0.40577	37996	59625	1.0768	0.14079	0.85921	0.28157	0.71954	FALSE
ACADSB_+_124768941.23-P1P2.h1	ACADSB	687.52/1033.4	362.3/872.68	842.92	562.3	-0.5832	86444	46507	1.3013	0.096544	0.90346	0.19309	0.63782	FALSE
ACADSB_+_124768944.23-P1P2.h1	ACADSB	2361.5/1959.9	1086.9/2687.6	2151.3	1709.2	-0.33178	493960	122750	1.2621	0.10345	0.89655	0.2069	0.6524	FALSE
ACADVL_-_7123221.23-P1P2.h3	ACADVL	438.37/462.4	970.73/1013.3	450.23	991.8	1.1377	101930	24289	3.475	0.99974	0.00025594	0.00051189	0.048711	TRUE
ACADVL_-_7123283.23-P1P2.h3	ACADVL	1745.2/1361	1151.9/993.67	1541.2	1069.9	-0.52619	106790	86888	1.5989	0.054921	0.94508	0.10984	0.52389	FALSE
ACADVL_-_7123639.23-P1P2.h3	ACADVL	829.89/609.04	1104.6/606.49	710.94	818.5	0.20299	56471	38987	0.54475	0.70699	0.29301	0.58602	0.88209	TRUE
ACADVL_-_7123665.23-P1P2.h3	ACADVL	387.36/292.21	415.46/340.3	336.44	376.01	0.15997	2947.5	17962	0.29524	0.61376	0.38624	0.77247	0.9455	TRUE
ACADVL_-_7123677.23-P1P2.h3	ACADVL	450.24/765.85	1260.2/946.79	587.21	1092.3	0.89428	118800	31982	2.8243	0.99763	0.0023703	0.0047407	0.13838	TRUE
ACAN_-_89346701.23-P1P2.h1	ACAN	258.04/232.81	230.38/124.02	245.1	169.03	-0.53341	3623.4	12938	0.66872	0.23999	0.76001	0.47998	0.83534	FALSE
ACAN_-_89347101.23-P1P2.h1	ACAN	708.87/838.64	1057.4/606.49	771.03	800.8	0.05459	38205	42405	0.14458	0.55744	0.44256	0.88512	0.97453	TRUE
ACAN_+_89347139.23-P1P2.h1	ACAN	90.759/96.869	143.74/122.51	93.764	132.7	0.49658	601.33	4782.4	0.56301	0.68577	0.31423	0.62847	0.89868	TRUE
ACAN_+_89347148.23-P1P2.h1	ACAN	79.489/89.376	0/69.572	84.288	2.5395	-4.5907	4318.8	4282.8	1.2492	0.0076842	0.99232	0.015368	0.23078	FALSE
ACAN_+_89347151.23-P1P2.h1	ACAN	58.727/81.884	0/25.711	69.347	1.5066	-4.8107	2590.8	3499.1	1.1469	0.0058983	0.9941	0.011797	0.20556	FALSE
ACAP1_-_7239866.23-P1P2.h4	ACAP1	801.41/644.9	352.46/423.48	718.91	386.34	-0.89421	43460	39439	1.6746	0.046863	0.95314	0.093727	0.49351	FALSE
ACAP1_-_7240242.23-P1P2.h4	ACAP1	692.26/1021.1	1301.5/1228.1	840.77	1264.3	0.58795	75623	46384	1.9664	0.97537	0.024626	0.049252	0.38411	TRUE
ACAP1_+_7239854.23-P1P2.h4	ACAP1	438.97/476.85	51.195/323.66	457.52	128.77	-1.821	45516	24697	2.0919	0.016453	0.98355	0.032906	0.32395	FALSE
ACAP1_+_7239956.23-P1P2.h4	ACAP1	723.11/431.9	285.51/151.24	558.85	207.81	-1.4229	64484	30383	2.0139	0.021351	0.97865	0.042701	0.36094	FALSE
ACAP1_+_7240320.23-P1P2.h4	ACAP1	483.46/552.85	362.3/1007.3	516.99	604.12	0.22429	81814	28029	0.5204	0.6983	0.3017	0.60339	0.88902	TRUE
ACAP2_-_195163352.23-P1P2.h3	ACAP2	1475.3/941.39	2412.1/1178.2	1178.5	1685.8	0.51612	427360	65806	1.9776	0.97601	0.023988	0.047977	0.38013	TRUE
ACAP2_-_195163362.23-P1P2.h3	ACAP2	164.91/244.58	618.27/127.04	200.83	280.3	0.47893	54202	10526	0.77452	0.77503	0.22497	0.44994	0.81952	TRUE
ACAP2_-_195163395.23-P1P2.h3	ACAP2	221.86/153.6	110.27/1.5124	184.6	13.24	-3.7042	15506	9646.4	1.7447	0.010754	0.98925	0.021507	0.26936	FALSE
ACAP2_-_195163655.23-P1P2.h3	ACAP2	486.42/480.6	1173.5/296.44	483.5	589.84	0.28626	156850	26151	0.65757	0.74424	0.25576	0.51153	0.84998	TRUE
ACAP2_+_195163707.23-P1P2.h3	ACAP2	1074.3/984.74	1931.6/1096.5	1028.5	1455.4	0.50036	198940	57154	1.7853	0.9629	0.037104	0.074209	0.45191	TRUE
ACAP3_-_1243095.23-P1P2.h5	ACAP3	363.04/370.88	488.32/859.06	366.94	647.69	0.81806	55716	19652	2.0027	0.9773	0.022704	0.045409	0.37067	TRUE
ACAP3_-_1243221.23-P1P2.h5	ACAP3	151.86/150.39	208.72/213.25	151.12	210.97	0.47866	1206.6	7840.6	0.67593	0.73899	0.26101	0.52202	0.85428	TRUE
ACAP3_-_1243235.23-P1P2.h5	ACAP3	0/82.419	1.969/0	2.7726	0.35487	-1.4774	2208.3	124.71	0.2165	0.020632	0.97937	0.041264	0.35523	FALSE
ACAP3_+_1243258.23-P1P2.h5	ACAP3	631.76/623.49	435.15/623.12	627.61	520.73	-0.26887	9193.2	34264	0.57743	0.28158	0.71842	0.56315	0.87248	FALSE
ACAP3_+_1243337.23-P1P2.h5	ACAP3	787.77/943	1055.4/1275	861.9	1160	0.42812	42330	47592	1.3665	0.91411	0.085893	0.17179	0.61253	TRUE
ACAT1_-_107992364.23-P1P2.h1	ACAT1	1110.5/1367.9	854.56/1312.8	1232.5	1059.2	-0.21845	54584	68932	0.66014	0.25458	0.74542	0.50916	0.8487	FALSE
ACAT1_-_107992733.23-P1P2.h1	ACAT1	872.6/978.32	1266.1/745.63	923.95	971.62	0.072498	49603	51145	0.21078	0.58346	0.41654	0.83308	0.96216	TRUE
ACAT1_+_107992288.23-P1P2.h1	ACAT1	31.44/70.645	137.83/136.12	47.136	136.97	1.5192	2966.3	2345.8	1.8548	0.96189	0.038105	0.07621	0.45609	TRUE
ACAT1_+_107992310.23-P1P2.h1	ACAT1	834.63/758.36	1104.6/977.03	795.58	1038.9	0.38451	23703	43804	1.1624	0.87746	0.12254	0.24508	0.68832	TRUE
ACAT1_+_107992321.23-P1P2.h1	ACAT1	1117/953.17	687.19/934.69	1031.8	801.44	-0.36414	31677	57343	0.96212	0.16799	0.83201	0.33598	0.75681	FALSE
ACAT2_-_160183054.23-P1P2.h1	ACAT2	39.744/299.7	0/62.01	109.2	2.3922	-5.0217	27718	5599.9	1.4272	0.004852	0.99515	0.0097039	0.188	FALSE
ACAT2_-_160183095.23-P1P2.h1	ACAT2	320.33/516.99	567.08/254.09	406.95	379.6	-0.10012	23416	21875	0.18493	0.42494	0.57506	0.84987	0.96584	FALSE
ACAT2_-_160183174.23-P1P2.h1	ACAT2	601.5/810.81	1083/482.47	698.36	722.85	0.049649	70890	38272	0.12517	0.54972	0.45028	0.90055	0.97824	TRUE
ACAT2_+_160183436.23-P1P2.h1	ACAT2	131.69/113.46	120.11/149.73	122.24	134.11	0.13267	253.11	6294	0.14962	0.53051	0.46949	0.93899	0.9872	TRUE
ACAT2_+_160183505.23-P1P2.h1	ACAT2	279.99/232.27	0/379.62	255.02	6.0622	-5.18	70722	13481	2.1442	0.0020054	0.99799	0.0040108	0.12757	FALSE
ACBD3_-_226373992.23-P1P2.h4	ACBD3	1332.3/1168.8	1018/1175.2	1247.9	1093.8	-0.19006	16515	69825	0.58339	0.27981	0.72019	0.55963	0.87093	FALSE
ACBD3_-_226374403.23-P1P2.h4	ACBD3	711.25/628.84	551.33/1049.6	668.78	760.72	0.18558	48832	36594	0.48064	0.68454	0.31546	0.63092	0.89955	TRUE
ACBD3_-_226374411.23-P1P2.h4	ACBD3	436.59/638.48	519.82/558.09	527.98	538.62	0.028733	7070.6	28646	0.06287	0.52463	0.47537	0.95073	0.98979	TRUE
ACBD3_+_226374329.23-P1P2.h4	ACBD3	419.99/382.66	63.009/248.04	400.89	125.04	-1.6729	30040	21538	1.8796	0.027014	0.97299	0.054028	0.39811	FALSE
ACBD3_+_226374366.23-P1P2.h4	ACBD3	901.07/743.91	921.5/437.09	818.73	634.66	-0.36689	51264	45125	0.8665	0.19306	0.80694	0.38612	0.78642	FALSE
ACBD4_-_43210055.23-P2.h6	ACBD4	1107.5/922.66	1088.9/786.47	1010.9	925.4	-0.12731	23046	56137	0.36073	0.35915	0.64085	0.71829	0.92904	FALSE
ACBD4_-_43213050.23-P1.h6	ACBD4	412.27/461.33	604.49/415.92	436.11	501.42	0.20089	8169.6	23501	0.426	0.6642	0.3358	0.6716	0.91322	TRUE
ACBD4_-_43213072.23-P1.h6	ACBD4	889.21/605.3	500.13/670.01	733.65	578.87	-0.34131	27291	40277	0.77119	0.2202	0.7798	0.44039	0.81521	FALSE
ACBD4_-_43213075.23-P1.h6	ACBD4	1132.4/1084.3	968.76/369.03	1108.1	597.93	-0.88892	132130	61739	2.0532	0.020023	0.97998	0.040046	0.35135	FALSE
ACBD4_+_43210021.23-P2.h6	ACBD4	1287.2/1116.4	1006.2/1101.1	1198.8	1052.5	-0.18752	13713	66980	0.56505	0.28602	0.71398	0.57204	0.87617	FALSE
ACBD4_+_43210042.23-P2.h6	ACBD4	1309.8/1053.2	1189.3/1025.4	1174.5	1104.3	-0.088842	17317	65577	0.27416	0.39198	0.60802	0.78396	0.94869	FALSE
ACBD4_+_43210060.23-P2.h6	ACBD4	56.947/86.165	228.41/96.796	70.051	148.7	1.0751	6092.7	3535.9	1.3226	0.89442	0.10558	0.21117	0.65627	TRUE
ACBD4_+_43210408.23-P2.h6	ACBD4	239.06/484.88	738.38/281.31	340.47	455.77	0.41972	54530	18185	0.85503	0.80259	0.19741	0.39482	0.79134	TRUE
ACBD4_+_43213087.23-P1.h6	ACBD4	832.85/621.35	427.28/748.66	719.37	565.59	-0.34644	31638	39466	0.77411	0.21932	0.78068	0.43864	0.81423	FALSE
ACBD4_+_43213412.23-P1.h6	ACBD4	576.59/504.68	559.2/866.63	539.44	696.15	0.36734	26767	29291	0.91565	0.81993	0.18007	0.36014	0.77124	TRUE
ACBD5_-_27529679.23-P1P2.h4	ACBD5	424.14/490.23	830.93/552.04	455.99	677.28	0.56972	32452	24611	1.4106	0.92067	0.079329	0.15866	0.59458	TRUE
ACBD5_+_27529332.23-P1P2.h4	ACBD5	199.31/233.88	443.03/260.14	215.91	339.49	0.65054	12086	11346	1.1602	0.87434	0.12566	0.25132	0.69313	TRUE
ACBD5_+_27529682.23-P1P2.h4	ACBD5	1020.9/1202	700.97/1220.5	1107.8	924.97	-0.25992	58789	61720	0.73579	0.23093	0.76907	0.46185	0.82605	FALSE
ACBD5_+_27529701.23-P1P2.h4	ACBD5	769.38/779.23	679.31/467.34	774.29	563.45	-0.45789	21205	42590	1.0216	0.1534	0.8466	0.3068	0.73767	FALSE
ACBD5_+_27529710.23-P1P2.h4	ACBD5	1566/2301.8	732.48/1731.7	1898.6	1126.3	-0.75289	440270	107840	2.3519	0.0093385	0.99066	0.018677	0.2524	FALSE
ACBD6_-_180471532.23-P1P2.h4	ACBD6	183.89/262.24	289.45/110.41	219.6	178.78	-0.29523	6781.9	11547	0.37991	0.33845	0.66155	0.67689	0.91531	FALSE
ACBD6_-_180471707.23-P1P2.h4	ACBD6	1171.6/1209	370.18/1532.1	1190.1	753.12	-0.65947	264800	66479	1.6949	0.045043	0.95496	0.090086	0.48665	FALSE
ACBD6_+_180471319.23-P1P2.h4	ACBD6	936.66/924.8	850.62/1205.4	930.71	1012.6	0.12152	24256	51533	0.3607	0.64083	0.35917	0.71834	0.92904	TRUE
ACBD6_+_180471354.23-P1P2.h4	ACBD6	1124.1/1100.3	1459/975.52	1112.2	1193	0.10118	42960	61974	0.32486	0.62735	0.37265	0.74529	0.93725	TRUE
ACBD6_+_180471617.23-P1P2.h4	ACBD6	1432/1385.6	1419.7/1196.3	1408.6	1303.2	-0.11209	12074	79159	0.37452	0.35401	0.64599	0.70802	0.92592	FALSE
ACBD7_-_15130379.23-P1P2.h3	ACBD7	351.17/444.21	547.39/745.63	394.96	638.87	0.69242	29151	21208	1.6748	0.95286	0.04714	0.09428	0.49447	TRUE
ACBD7_-_15130397.23-P1P2.h3	ACBD7	87.793/236.55	133.89/37.811	144.12	71.173	-1.0077	7857.1	7464.8	0.84434	0.15918	0.84082	0.31836	0.74523	FALSE
ACBD7_-_15130438.23-P1P2.h3	ACBD7	154.82/120.42	157.52/36.299	136.54	75.644	-0.84362	3524.7	7058.5	0.72485	0.19222	0.80778	0.38444	0.78548	FALSE
ACBD7_+_15130520.23-P1P2.h3	ACBD7	482.27/595.66	846.68/154.27	535.98	361.45	-0.56709	90985	29096	1.0232	0.1524	0.8476	0.3048	0.73655	FALSE
ACBD7_+_15130776.23-P1P2.h3	ACBD7	832.85/816.7	931.35/781.93	824.73	853.38	0.049194	4107.1	45468	0.13432	0.5534	0.4466	0.8932	0.97662	TRUE
ACCS_-_44088090.23-P1P2.h1	ACCS	554.64/878.78	574.96/523.3	698.15	548.52	-0.34742	27581	38260	0.76495	0.22201	0.77799	0.44402	0.81677	FALSE
ACCS_+_44087946.23-P1P2.h1	ACCS	868.44/921.59	1132.2/931.66	894.62	1027	0.19894	13453	49465	0.5954	0.7242	0.2758	0.55159	0.86753	TRUE
ACCS_+_44088028.23-P1P2.h1	ACCS	918.27/855.23	1077.1/500.62	886.19	734.3	-0.2709	60529	48982	0.68628	0.24625	0.75375	0.49249	0.84098	FALSE
ACCS_+_44088091.23-P1P2.h1	ACCS	816.84/684.5	836.84/591.36	747.75	703.47	-0.087935	13475	41079	0.21845	0.41348	0.58652	0.82695	0.96077	FALSE
ACCS_+_44088215.23-P1P2.h1	ACCS	833.44/890.02	679.31/830.33	861.27	751.04	-0.19733	8165.6	47555	0.50548	0.30658	0.69342	0.61317	0.89296	FALSE
ACCSL_-_44069582.23-ENST00000378832.1.h7	ACCSL	1332.9/1075.7	708.85/896.88	1197.4	797.34	-0.58608	71575	66902	1.5468	0.060949	0.93905	0.1219	0.54204	FALSE
ACCSL_-_44069930.23-ENST00000378832.1.h7	ACCSL	0/79.208	0/0	2.7162	0	-1.8938	2068.8	122.09	0.24582	0.017749	0.98225	0.035499	0.33357	FALSE
ACCSL_+_44069616.23-ENST00000378832.1.h7	ACCSL	2000.3/1934.7	2032/2138.6	1967.2	2084.6	0.083598	7238.7	111880	0.35104	0.63722	0.36278	0.72556	0.93121	TRUE
ACCSL_+_44069971.23-ENST00000378832.1.h7	ACCSL	2591.7/3483	3552.1/3454.4	3004.5	3502.9	0.22138	207270	173490	1.1967	0.88429	0.11571	0.23142	0.67608	TRUE
ACCSL_+_44069981.23-ENST00000378832.1.h7	ACCSL	486.42/554.99	508.01/836.38	519.58	651.84	0.32661	26684	28175	0.78795	0.78443	0.21557	0.43115	0.81086	TRUE
ACD_-_67693904.23-P1P2.h5	ACD	335.16/511.64	598.58/411.38	414.1	496.23	0.26046	13408	22274	0.55032	0.70814	0.29186	0.58371	0.881	TRUE
ACD_-_67693957.23-P1P2.h5	ACD	890.39/556.06	476.5/499.1	703.64	487.67	-0.52802	37708	38572	1.0997	0.13559	0.86441	0.27119	0.71044	FALSE
ACD_-_67694143.23-P1P2.h5	ACD	899.88/535.72	866.37/795.54	694.33	830.2	0.2575	27512	38043	0.69662	0.75693	0.24307	0.48613	0.83825	TRUE
ACD_+_67693748.23-P1P2.h5	ACD	397.44/438.85	206.75/544.48	417.64	335.53	-0.31498	20577	22470	0.54776	0.29003	0.70997	0.58007	0.87937	FALSE
ACD_+_67694124.23-P1P2.h5	ACD	1819.9/1175.3	2567.6/915.02	1462.5	1532.8	0.067679	564150	82299	0.24502	0.59678	0.40322	0.80644	0.95527	TRUE
ACE_-_61554428.23-P1.h1	ACE	1165/1159.8	531.64/1290.1	1162.4	828.18	-0.48858	121080	64875	1.3121	0.094733	0.90527	0.18947	0.63352	FALSE
ACE_-_61554458.23-P1.h1	ACE	931.92/960.66	882.12/1184.2	946.18	1022.1	0.11121	17920	52420	0.33151	0.62986	0.37014	0.74027	0.93563	TRUE
ACE_-_61554461.23-P1.h1	ACE	882.09/962.8	1179.4/830.33	921.56	989.61	0.10267	23766	51008	0.30131	0.6184	0.3816	0.7632	0.94247	TRUE
ACE_-_61562238.23-P2.h1	ACE	15.423/60.476	0/0	30.565	0	-4.9802	1218.5	1497.8	0.78977	0.0029072	0.99709	0.0058144	0.15126	FALSE
ACE_-_61562443.23-P2.h1	ACE	368.38/439.39	376.08/163.34	402.32	247.86	-0.69658	14973	21617	1.0505	0.14408	0.85592	0.28816	0.72389	FALSE
ACE_-_61562661.23-P2.h1	ACE	2294.5/2253.7	2979.1/2757.2	2274	2866	0.33368	126570	130000	1.6419	0.9497	0.050302	0.1006	0.50671	TRUE
ACE_+_61554448.23-P1.h1	ACE	111.52/201.77	234.31/213.25	150.01	223.54	0.57232	3001	7780.8	0.83356	0.78832	0.21168	0.42337	0.80674	TRUE
ACE_+_61554829.23-P1.h1	ACE	837.6/1210.6	525.73/753.19	1007	629.27	-0.67742	82829	55913	1.5973	0.055086	0.94491	0.11017	0.52437	FALSE
ACE_+_61562272.23-P2.h1	ACE	1140.7/1364.7	1364.5/1376.3	1247.7	1370.4	0.13523	13025	69814	0.4644	0.67882	0.32118	0.64236	0.90337	TRUE
ACE_+_61562293.23-P2.h1	ACE	677.43/1150.7	1317.3/804.62	882.89	1029.5	0.22143	89871	48793	0.6638	0.74658	0.25342	0.50683	0.84787	TRUE
ACE2_-_15618594.23-P1P2.h1	ACE2	1220.8/1455.7	2059.6/1377.8	1333.1	1684.6	0.33738	136110	74768	1.2854	0.90068	0.099324	0.19865	0.64369	TRUE
ACE2_-_15618975.23-P1P2.h1	ACE2	2253.6/2558.2	3018.5/2474.3	2401.1	2732.9	0.1867	103760	137530	0.89487	0.81457	0.18543	0.37086	0.77787	TRUE
ACE2_-_15619013.23-P1P2.h1	ACE2	1173.9/1421.5	1285.8/1902.6	1291.8	1564.1	0.27576	103740	72370	1.0122	0.84428	0.15572	0.31143	0.74072	TRUE
ACE2_+_15619016.23-P1P2.h1	ACE2	134.06/66.363	98.451/4.5373	94.329	21.278	-2.0973	4308.3	4812.3	1.0531	0.064846	0.93515	0.12969	0.55418	FALSE
ACE2_+_15619087.23-P1P2.h1	ACE2	1573.8/1465.9	1628.4/1243.2	1518.9	1422.8	-0.094161	29097	85586	0.32825	0.37136	0.62864	0.74272	0.93629	FALSE
ACER1_-_6333545.23-P1P2.h3	ACER1	238.47/122.56	70.885/6.0498	170.96	20.794	-2.9801	12973	8909.1	1.591	0.021513	0.97849	0.043026	0.36229	FALSE
ACER1_-_6333558.23-P1P2.h3	ACER1	1114.6/660.96	1134.2/794.03	858.32	948.98	0.14469	56256	47387	0.41644	0.66144	0.33856	0.67712	0.91537	TRUE
ACER1_+_6333110.23-P1P2.h3	ACER1	704.72/774.42	305.2/251.06	738.75	276.81	-1.4129	76548	40567	2.2935	0.010789	0.98921	0.021579	0.26963	FALSE
ACER1_+_6333137.23-P1P2.h3	ACER1	689.3/810.27	376.08/372.06	747.34	374.07	-0.99655	50964	41056	1.8422	0.032612	0.96739	0.065225	0.4303	FALSE
ACER1_+_6333164.23-P1P2.h3	ACER1	308.46/282.04	663.56/381.13	294.96	502.9	0.76775	31347	15674	1.661	0.95119	0.048811	0.097622	0.50071	TRUE
ACER2_-_19409474.23-P1P2.h3	ACER2	587.86/479.53	515.88/509.69	530.94	512.78	-0.050113	2110.9	28813	0.10698	0.45692	0.54308	0.91384	0.98181	FALSE
ACER2_+_19409007.23-P1P2.h3	ACER2	592.01/693.6	155.55/674.55	640.8	323.95	-0.98188	71068	35010	1.6934	0.044899	0.9551	0.089797	0.48614	FALSE
ACER2_+_19409248.23-P1P2.h3	ACER2	904.63/700.02	1002.2/856.04	795.78	926.26	0.21879	15968	43815	0.62334	0.73345	0.26655	0.5331	0.85943	TRUE
ACER2_+_19409376.23-P1P2.h3	ACER2	1135.4/1053.8	962.85/986.11	1093.8	974.41	-0.16661	6014.2	60915	0.48382	0.31425	0.68575	0.62851	0.89872	FALSE
ACER2_+_19409383.23-P1P2.h3	ACER2	966.91/929.08	1344.8/899.9	947.81	1100.1	0.21476	43633	52514	0.66458	0.74683	0.25317	0.50633	0.84776	TRUE
ACER3_-_76571978.23-P1P2.h4	ACER3	339.31/364.46	131.92/382.65	351.66	224.69	-0.64392	14301	18805	0.9259	0.17298	0.82702	0.34595	0.76271	FALSE
ACER3_-_76572000.23-P1P2.h4	ACER3	670.32/943.53	157.52/615.56	795.28	311.42	-1.3498	119400	43787	2.3123	0.010308	0.98969	0.020616	0.26474	FALSE
ACER3_-_76572003.23-P1P2.h4	ACER3	1000.1/1098.2	261.88/895.36	1048	484.25	-1.1122	156030	58275	2.3354	0.0097541	0.99025	0.019508	0.25783	FALSE
ACER3_-_76572404.23-P1P2.h4	ACER3	734.97/953.7	858.49/346.35	837.23	545.3	-0.61765	74231	46181	1.3585	0.087116	0.91288	0.17423	0.61557	FALSE
ACER3_+_76571969.23-P1P2.h4	ACER3	545.15/881.99	785.64/695.72	693.41	739.32	0.092349	20668	37991	0.23551	0.59302	0.40698	0.81397	0.95718	TRUE
ACHE_-_100493122.23-P1.h1	ACHE	358.89/419.05	805.33/278.29	387.8	473.42	0.28713	56502	20810	0.59351	0.72258	0.27742	0.55483	0.8689	TRUE
ACHE_-_100493427.23-P1.h1	ACHE	809.72/954.24	549.36/1200.9	879.01	812.23	-0.11386	75746	48571	0.30301	0.38092	0.61908	0.76184	0.94195	FALSE
ACHE_-_100493486.23-P1.h1	ACHE	862.51/873.96	1811.5/1217.5	868.22	1485.1	0.77375	202210	47953	2.8171	0.99758	0.0024233	0.0048467	0.13978	TRUE
ACHE_-_100494233.23-P2.h1	ACHE	374.31/668.98	265.82/509.69	500.41	368.09	-0.44202	31229	27099	0.80382	0.20982	0.79018	0.41963	0.80496	FALSE
ACHE_-_100494236.23-P2.h1	ACHE	837.6/1036.1	805.33/1775.6	931.59	1195.8	0.35989	209670	51583	1.1634	0.87766	0.12234	0.24468	0.68797	TRUE
ACHE_-_100494578.23-P2.h1	ACHE	1141.3/1060.2	1561.4/1092	1100	1305.8	0.24718	55155	61272	0.83127	0.79709	0.20291	0.40582	0.79738	TRUE
ACHE_+_100493456.23-P1.h1	ACHE	1257.6/1664.4	1929.6/1196.3	1446.8	1519.4	0.070593	121830	81382	0.2545	0.60045	0.39955	0.79911	0.95314	TRUE
ACHE_+_100493473.23-P1.h1	ACHE	628.79/682.36	372.15/1116.2	655.03	644.52	-0.023309	98707	35815	0.055555	0.47771	0.52229	0.95542	0.99078	FALSE
ACHE_+_100494559.23-P2.h1	ACHE	39.151/21.943	0/108.9	29.314	3.2014	-2.851	3645.6	1434.3	0.68949	0.033052	0.96695	0.066104	0.43249	FALSE
ACHE_+_100494570.23-P2.h1	ACHE	407.53/189.46	326.86/317.61	277.87	322.2	0.21283	8293.7	14734	0.3652	0.63853	0.36147	0.72294	0.93051	TRUE
ACIN1_-_23540292.23-P2.h3	ACIN1	450.24/325.39	1181.4/92.259	382.76	330.24	-0.21234	253760	20530	0.36657	0.35453	0.64547	0.70907	0.92643	FALSE
ACIN1_-_23540722.23-P2.h3	ACIN1	1099.2/996.52	2396.3/480.96	1046.6	1073.6	0.036693	708850	58193	0.11187	0.54453	0.45547	0.91093	0.98106	TRUE
ACIN1_-_23540730.23-P2.h3	ACIN1	408.71/267.06	1616.6/204.18	330.38	574.58	0.79651	492410	17627	1.8392	0.96685	0.033152	0.066304	0.43311	TRUE
ACIN1_-_23540744.23-P2.h3	ACIN1	310.24/356.43	255.97/343.32	332.54	296.45	-0.16521	2014.1	17747	0.2709	0.3894	0.6106	0.7788	0.94738	FALSE
ACIN1_-_23540756.23-P2.h3	ACIN1	975.22/814.55	569.05/555.06	891.27	562.01	-0.66432	41833	49273	1.4833	0.068966	0.93103	0.13793	0.56564	FALSE
ACIN1_-_23563847.23-P1.h3	ACIN1	148.3/325.39	185.09/170.91	219.68	177.86	-0.30316	6541.9	11551	0.38915	0.33496	0.66504	0.66993	0.91279	FALSE
ACIN1_-_23563913.23-P1.h3	ACIN1	947.34/838.64	760.04/747.14	891.33	753.57	-0.24194	8492.6	49276	0.62062	0.2674	0.7326	0.53481	0.86018	FALSE
ACIN1_-_23564262.23-P1.h3	ACIN1	701.75/342.52	1094.8/570.19	490.28	790.09	0.6873	103500	26531	1.8407	0.96712	0.032878	0.065757	0.43151	TRUE
ACIN1_-_23564284.23-P1.h3	ACIN1	1031.6/1000.3	953.01/335.76	1015.8	565.68	-0.84342	116610	56420	1.895	0.029038	0.97096	0.058077	0.41093	FALSE
ACIN1_+_23564314.23-P1.h3	ACIN1	732.6/537.33	586.77/42.348	627.41	157.73	-1.9851	124170	34253	2.5378	0.0052302	0.99477	0.01046	0.19561	FALSE
ACKR2_-_42850976.23-P1P2.h6	ACKR2	389.14/320.04	127.99/732.02	352.9	306.13	-0.20452	68896	18874	0.34049	0.3635	0.6365	0.72699	0.93163	FALSE
ACKR2_-_42850992.23-P1P2.h6	ACKR2	1771.9/1704.6	1059.3/1402	1737.9	1218.7	-0.51165	107330	98402	1.6551	0.048947	0.95105	0.097895	0.50138	FALSE
ACKR2_-_42851020.23-P1P2.h6	ACKR2	2013.9/1613.6	1350.8/2088.7	1802.7	1679.7	-0.1019	121360	102200	0.38475	0.35021	0.64979	0.70042	0.92357	FALSE
ACKR2_-_42851479.23-P1P2.h6	ACKR2	686.33/869.14	279.6/1213	772.35	582.39	-0.40665	162220	42480	0.92163	0.17829	0.82171	0.35657	0.76918	FALSE
ACKR2_+_42850956.23-P1P2.h6	ACKR2	618.11/423.87	409.56/421.97	511.86	415.72	-0.2995	10072	27741	0.57724	0.28113	0.71887	0.56226	0.87207	FALSE
ACKR3_-_237476493.23-P2.h2	ACKR3	1257/1090.2	939.22/1104.1	1170.6	1018.3	-0.20089	16906	65351	0.59574	0.27567	0.72433	0.55135	0.86742	FALSE
ACKR3_-_237476505.23-P2.h2	ACKR3	1295/1239	1622.5/1126.8	1266.6	1352.1	0.094108	45537	70911	0.32088	0.62585	0.37415	0.74831	0.93838	TRUE
ACKR3_-_237476900.23-P2.h2	ACKR3	854.8/842.92	143.74/633.71	848.84	301.84	-1.4886	127520	46845	2.5273	0.0057035	0.9943	0.011407	0.20234	FALSE
ACKR3_-_237478578.23-P1.h2	ACKR3	1002.5/711.8	634.03/1060.2	844.74	819.89	-0.043034	44921	46611	0.11512	0.45415	0.54585	0.9083	0.98049	FALSE
ACKR3_-_237478610.23-P1.h2	ACKR3	177.37/267.59	383.96/446.17	217.86	413.9	0.92275	14820	11452	1.8319	0.9658	0.034198	0.068397	0.43864	TRUE
ACKR3_+_237476473.23-P2.h2	ACKR3	960.98/742.84	693.1/1028.5	844.9	844.29	-0.001044	26886	46620	0.0028341	0.49885	0.50115	0.99769	0.99935	FALSE
ACKR3_+_237476822.23-P2.h2	ACKR3	326.85/499.86	1378.3/532.38	404.21	856.62	1.0817	234440	21723	3.0696	0.99893	0.001075	0.0021499	0.097235	TRUE
ACKR3_+_237478500.23-P1.h2	ACKR3	774.72/658.28	791.55/697.23	714.13	742.9	0.056895	4007.2	39168	0.14535	0.55771	0.44229	0.88457	0.97446	TRUE
ACKR3_+_237478916.23-P1.h2	ACKR3	468.63/574.26	596.61/482.47	518.76	536.51	0.048456	4151.8	28129	0.10586	0.5417	0.4583	0.9166	0.98258	TRUE
ACKR3_+_237478950.23-P1.h2	ACKR3	983.52/1109.4	456.81/1117.7	1044.6	714.56	-0.54718	101570	58078	1.3695	0.08542	0.91458	0.17084	0.61132	FALSE
ACKR4_-_132316111.23-P1P2.h6	ACKR4	552.27/598.34	720.66/828.82	574.84	772.85	0.42638	15657	31284	1.1195	0.86846	0.13154	0.26309	0.70448	TRUE
ACKR4_-_132316167.23-P1P2.h6	ACKR4	347.02/394.43	254/724.46	369.97	428.98	0.21299	43274	19820	0.4192	0.66101	0.33899	0.67798	0.91564	TRUE
ACKR4_-_132316171.23-P1P2.h6	ACKR4	42.71/128.98	0/42.348	74.237	1.9603	-4.6676	5200.4	3755	1.1795	0.0070404	0.99296	0.014081	0.22257	FALSE
ACKR4_-_132316525.23-P1P2.h6	ACKR4	1114.6/1095.5	1415.7/927.12	1105	1145.7	0.052056	41545	61562	0.16378	0.56505	0.43495	0.86991	0.97086	TRUE
ACKR4_+_132316377.23-P1P2.h6	ACKR4	645.99/440.99	380.02/346.35	533.74	362.79	-0.55572	18266	28971	1.0044	0.15688	0.84312	0.31376	0.74247	FALSE
ACLY_-_40074817.23-P1P2.h3	ACLY	129.91/120.42	1.969/128.56	125.07	16.215	-2.8725	7231.4	6445.4	1.3559	0.029705	0.9703	0.059409	0.41462	FALSE
ACLY_-_40075090.23-P1P2.h3	ACLY	175.59/274.02	645.84/237.45	219.35	391.62	0.83333	47232	11533	1.6041	0.94452	0.055485	0.11097	0.52534	TRUE
ACLY_-_40075227.23-P1P2.h3	ACLY	203.47/287.4	527.7/46.886	241.82	157.38	-0.61652	47062	12759	0.74757	0.21468	0.78532	0.42936	0.80978	FALSE
ACLY_+_40074807.23-P1P2.h3	ACLY	680.99/860.05	1762.3/1073.8	765.3	1375.6	0.84517	230310	42078	2.9754	0.99854	0.0014632	0.0029264	0.11163	TRUE
ACLY_+_40075121.23-P1P2.h3	ACLY	179.74/407.28	328.83/145.19	270.57	218.51	-0.30703	15965	14333	0.43483	0.32379	0.67621	0.64758	0.90531	FALSE
ACMSD_-_135596123.23-P1P2.h6	ACMSD	1339.4/1590	1110.5/1798.3	1459.4	1413.2	-0.046378	90073	82116	0.16122	0.43596	0.56404	0.87192	0.97137	FALSE
ACMSD_-_135596200.23-P1P2.h6	ACMSD	1094.5/695.21	1319.2/812.18	872.28	1035.1	0.24667	80357	48186	0.74181	0.77089	0.22911	0.45822	0.82403	TRUE
ACMSD_-_135596354.23-P1P2.h6	ACMSD	2401.9/1819.6	2248.6/2462.2	2090.6	2353	0.17053	84368	119160	0.76026	0.77645	0.22355	0.4471	0.8182	TRUE
ACMSD_-_135596438.23-P1P2.h6	ACMSD	928.36/803.32	452.88/1052.7	863.58	690.46	-0.32235	68661	47688	0.79275	0.21393	0.78607	0.42786	0.80903	FALSE
ACMSD_+_135596183.23-P1P2.h6	ACMSD	1164.5/1163.5	710.82/859.06	1164	781.43	-0.57426	52125	64966	1.5008	0.066698	0.9333	0.1334	0.55953	FALSE
ACN9_-_96747046.23-P1P2.h4	ACN9	806.16/969.22	704.91/1317.3	883.94	963.65	0.12442	72955	48853	0.36062	0.6408	0.3592	0.71841	0.92904	TRUE
ACN9_-_96747065.23-P1P2.h4	ACN9	626.42/706.98	1069.2/1293.1	665.48	1175.8	0.82028	99726	36407	2.6747	0.99626	0.0037406	0.0074811	0.16801	TRUE
ACN9_+_96747104.23-P1P2.h4	ACN9	332.78/996.52	523.76/391.72	575.89	452.96	-0.34573	93995	31343	0.69436	0.2433	0.7567	0.48659	0.83844	FALSE
ACN9_+_96747240.23-P1P2.h4	ACN9	789.55/748.73	370.18/694.21	768.87	506.94	-0.59996	37417	42281	1.2738	0.10128	0.89872	0.20256	0.64789	FALSE
ACN9_+_96747363.23-P1P2.h4	ACN9	754.55/664.7	801.39/834.87	708.2	817.96	0.20759	5466.7	38831	0.55698	0.71118	0.28882	0.57764	0.87844	TRUE
ACO1_-_32384733.23-P1P2.h3	ACO1	1002.5/686.11	1254.3/893.85	829.36	1058.8	0.35204	56580	45732	1.0731	0.85838	0.14162	0.28325	0.72029	TRUE
ACO1_-_32385047.23-P1P2.h3	ACO1	1572/1518.3	726.57/1039	1544.9	868.87	-0.82959	167080	87107	2.2906	0.010993	0.98901	0.021987	0.2718	FALSE
ACO1_-_32385064.23-P1P2.h3	ACO1	622.27/654.53	1061.3/677.57	638.2	848.01	0.40952	42953	34862	1.1237	0.86939	0.13061	0.26123	0.70274	TRUE
ACO1_+_32384680.23-P1P2.h3	ACO1	178.55/236.02	147.68/155.78	205.29	151.67	-0.43418	1602.5	10768	0.51663	0.2856	0.7144	0.5712	0.87585	FALSE
ACO1_+_32385057.23-P1P2.h3	ACO1	800.23/1120.1	1218.8/573.21	946.77	835.86	-0.17955	89878	52454	0.48427	0.31409	0.68591	0.62817	0.89865	FALSE
ACO2_-_41865209.23-P1P2.h2	ACO2	447.27/347.87	494.23/37.811	394.45	136.8	-1.521	55332	21180	1.7704	0.035084	0.96492	0.070168	0.44303	FALSE
ACO2_-_41865534.23-P1P2.h2	ACO2	556.42/486.49	234.31/440.12	520.28	321.14	-0.69438	19753	28214	1.1856	0.11703	0.88297	0.23407	0.6783	FALSE
ACO2_+_41865203.23-P1P2.h2	ACO2	1351.9/1116.4	492.26/908.98	1228.5	668.92	-0.87603	138010	68702	2.135	0.01638	0.98362	0.03276	0.32344	FALSE
ACO2_+_41865228.23-P1P2.h2	ACO2	1191.7/1237.9	1018/1822.5	1214.6	1362.1	0.16522	123600	67895	0.56604	0.71432	0.28568	0.57136	0.87585	TRUE
ACO2_+_41865345.23-P1P2.h2	ACO2	1200/1023.3	669.47/697.23	1108.1	683.21	-0.69693	67486	61741	1.7101	0.043617	0.95638	0.087233	0.48072	FALSE
ACOT1_-_74004062.23-P1P2.h4	ACOT1	765.23/516.46	155.55/651.86	628.66	318.46	-0.97893	77578	34323	1.6744	0.046702	0.9533	0.093403	0.49277	FALSE
ACOT1_-_74004076.23-P1P2.h4	ACOT1	1121.7/1059.7	1376.3/1101.1	1090.3	1231	0.17504	20625	60710	0.57131	0.7161	0.2839	0.56779	0.87432	TRUE
ACOT1_+_74003818.23-P1P2.h4	ACOT1	780.65/1262.5	1197.2/689.67	992.76	908.66	-0.12758	85086	55096	0.35832	0.36004	0.63996	0.72009	0.92934	FALSE
ACOT1_+_74003843.23-P1P2.h4	ACOT1	847.09/1081.1	240.22/1055.7	956.96	503.61	-0.92479	169930	53039	1.9685	0.02449	0.97551	0.04898	0.38324	FALSE
ACOT1_+_74004100.23-P1P2.h4	ACOT1	1042.8/1426.8	1472.8/1504.9	1219.8	1488.8	0.28724	46523	68197	1.0299	0.84847	0.15153	0.30306	0.73504	TRUE
ACOT11_-_55008004.23-P2.h4	ACOT11	539.22/582.28	240.22/361.47	560.34	294.68	-0.92485	26073	30467	1.522	0.063385	0.93662	0.12677	0.55019	FALSE
ACOT11_-_55008376.23-P2.h4	ACOT11	421.76/485.95	389.87/394.75	452.72	392.3	-0.20618	1957.1	24429	0.38659	0.3483	0.6517	0.6966	0.92246	FALSE
ACOT11_-_55013950.23-P1.h4	ACOT11	1004.3/1140.5	1362.6/1445.9	1070.2	1403.6	0.39091	41170	59554	1.3661	0.91405	0.085949	0.1719	0.61263	TRUE
ACOT11_-_55014234.23-P1.h4	ACOT11	272.28/525.55	486.35/290.39	378.29	375.81	-0.0094563	17496	20281	0.0174	0.49105	0.50895	0.9821	0.99685	FALSE
ACOT11_+_55007947.23-P2.h4	ACOT11	376.68/594.59	411.53/151.24	473.26	249.49	-0.9209	35233	25577	1.3992	0.079464	0.92054	0.15893	0.59511	FALSE
ACOT11_+_55007963.23-P2.h4	ACOT11	359.48/496.12	173.27/372.06	422.31	253.91	-0.7317	18411	22731	1.1169	0.1298	0.8702	0.2596	0.70139	FALSE
ACOT11_+_55008406.23-P2.h4	ACOT11	908.78/1579.3	1069.2/984.6	1198	1026	-0.22341	92810	66937	0.66487	0.25307	0.74693	0.50613	0.84764	FALSE
ACOT11_+_55013888.23-P1.h4	ACOT11	872/1023.8	454.84/1113.2	944.86	711.57	-0.40861	87845	52345	1.0197	0.15392	0.84608	0.30784	0.73826	FALSE
ACOT11_+_55013964.23-P1.h4	ACOT11	663.79/623.49	63.009/506.67	643.33	178.73	-1.8419	96865	35153	2.478	0.0063084	0.99369	0.012617	0.21183	FALSE
ACOT11_+_55013970.23-P1.h4	ACOT11	788.95/579.61	486.35/809.15	676.23	627.32	-0.10814	25404	37017	0.25419	0.39954	0.60046	0.79909	0.95314	FALSE
ACOT12_-_80689574.23-P1P2.h4	ACOT12	569.47/632.59	490.29/662.45	600.2	569.9	-0.074601	5826.4	32715	0.16751	0.43323	0.56677	0.86646	0.9699	FALSE
ACOT12_-_80689897.23-P1P2.h4	ACOT12	1020.9/887.88	1151.9/757.73	952.07	934.25	-0.027227	29017	52758	0.077572	0.46908	0.53092	0.93815	0.98704	FALSE
ACOT12_+_80689628.23-P1P2.h4	ACOT12	692.26/781.37	649.78/975.52	735.47	796.16	0.11425	21046	40381	0.30203	0.61864	0.38136	0.76272	0.94232	TRUE
ACOT12_+_80689672.23-P1P2.h4	ACOT12	551.08/603.69	612.37/375.08	576.79	479.26	-0.26672	12306	31394	0.55042	0.29061	0.70939	0.58123	0.87986	FALSE
ACOT12_+_80689929.23-P1P2.h4	ACOT12	202.28/187.32	122.08/98.308	194.65	109.55	-0.82359	2573.1	10191	0.84301	0.17747	0.82253	0.35495	0.76808	FALSE
ACOT13_-_24667329.23-P1P2.h1	ACOT13	1466.4/1349.7	2075.4/1514	1406.9	1772.6	0.33315	105270	79058	1.3007	0.90331	0.096688	0.19338	0.63806	TRUE
ACOT13_-_24667371.23-P1P2.h1	ACOT13	510.15/716.62	943.16/598.93	604.64	751.59	0.31341	35577	32965	0.80938	0.79076	0.20924	0.41848	0.80435	TRUE
ACOT13_-_24667386.23-P1P2.h1	ACOT13	431.85/391.76	799.42/307.02	411.31	495.43	0.26785	48633	22118	0.56561	0.71336	0.28664	0.57329	0.8767	TRUE
ACOT13_-_24667473.23-P1P2.h1	ACOT13	1848.4/2206	1472.8/1943.5	2019.3	1691.9	-0.25512	92669	114950	0.96581	0.16707	0.83293	0.33414	0.75549	FALSE
ACOT13_+_24667341.23-P1P2.h1	ACOT13	669.72/916.24	352.46/1205.4	783.34	651.83	-0.26478	138250	43106	0.63344	0.26316	0.73684	0.52632	0.8563	FALSE
ACOT2_-_74036051.23-P1P2.h3	ACOT2	839.38/931.76	724.6/1033	884.36	865.17	-0.031626	17363	48877	0.086835	0.46538	0.53462	0.93077	0.98525	FALSE
ACOT2_-_74036501.23-P1P2.h3	ACOT2	1069.5/880.92	1220.8/1296.2	970.66	1257.9	0.37366	33807	53826	1.2382	0.89217	0.10783	0.21566	0.66041	TRUE
ACOT2_+_74035740.23-P1P2.h3	ACOT2	594.39/495.05	665.53/423.48	542.45	530.89	-0.031017	11494	29460	0.067345	0.47274	0.52726	0.94548	0.98864	FALSE
ACOT2_+_74035970.23-P1P2.h3	ACOT2	337.53/215.15	212.65/269.21	269.48	239.27	-0.17087	3476.9	14274	0.25287	0.39287	0.60713	0.78574	0.9493	FALSE
ACOT2_+_74036024.23-P1P2.h3	ACOT2	1321.1/1306.4	1518.1/1249.3	1313.7	1377.2	0.067998	13732	73642	0.23381	0.59243	0.40757	0.81513	0.95754	TRUE
ACOT4_-_74059268.23-P1P2.h3	ACOT4	904.04/680.76	401.68/670.01	784.49	518.78	-0.5957	43161	43172	1.2788	0.10041	0.89959	0.20081	0.64622	FALSE
ACOT4_+_74058635.23-P1P2.h3	ACOT4	1044/825.79	1008.1/756.22	928.52	873.14	-0.088623	19531	51407	0.24426	0.4035	0.5965	0.80701	0.9554	FALSE
ACOT4_+_74058647.23-P1P2.h3	ACOT4	316.18/161.09	1120.4/0	225.69	10.485	-4.3029	411600	11879	1.9746	0.0050659	0.99493	0.010132	0.1923	FALSE
ACOT4_+_74058910.23-P1P2.h3	ACOT4	3295.2/3021.1	5657/2699.7	3155.2	3908	0.3086	1849800	182510	1.7621	0.96097	0.039029	0.078058	0.46016	TRUE
ACOT4_+_74058918.23-P1P2.h3	ACOT4	335.75/418.52	143.74/418.95	374.86	245.41	-0.60912	17720	20091	0.91326	0.17719	0.82281	0.35438	0.76785	FALSE
ACOT6_-_74077984.23-P1P2.h2	ACOT6	1324.6/1346	1496.5/1140.4	1335.3	1306.3	-0.031566	21354	74894	0.10567	0.45792	0.54208	0.91584	0.98224	FALSE
ACOT6_-_74078059.23-P1P2.h2	ACOT6	445.49/264.38	655.69/490.03	343.19	566.84	0.72226	26565	18336	1.6516	0.95041	0.049587	0.099174	0.50389	TRUE
ACOT6_+_74077704.23-P1P2.h2	ACOT6	1871.5/1828.2	2768.4/2453.2	1849.7	2606	0.49431	211500	104970	2.3343	0.99021	0.0097888	0.019578	0.25811	TRUE
ACOT6_+_74077926.23-P1P2.h2	ACOT6	1682.9/1500.7	1648.1/2342.8	1589.2	1965	0.30605	141210	89693	1.2547	0.89521	0.10479	0.20957	0.65517	TRUE
ACOT6_+_74078053.23-P1P2.h2	ACOT6	1683.5/1346.5	2100.9/1370.3	1505.6	1696.7	0.17229	125100	84813	0.65621	0.74416	0.25584	0.51169	0.85001	TRUE
ACOT7_-_6453334.23-P1P2.h3	ACOT7	799.04/600.48	502.1/399.28	692.68	447.75	-0.62836	29458	37950	1.2573	0.10415	0.89585	0.20831	0.65381	FALSE
ACOT7_-_6453369.23-P1P2.h3	ACOT7	737.94/506.82	661.59/520.28	611.56	586.7	-0.059781	12639	33356	0.13614	0.44563	0.55437	0.89126	0.97629	FALSE
ACOT7_-_6453388.23-P1P2.h3	ACOT7	1538.8/1128.2	1435.4/1377.8	1317.6	1406.3	0.093986	30537	73867	0.32658	0.62801	0.37199	0.74398	0.93672	TRUE
ACOT7_-_6453406.23-P1P2.h3	ACOT7	610.4/504.68	643.87/591.36	555.03	617.06	0.15258	3532.7	30168	0.35712	0.63925	0.36075	0.72151	0.93005	TRUE
ACOT7_+_6453356.23-P1P2.h3	ACOT7	207.03/438.85	480.44/440.12	301.43	459.84	0.60767	16013	16030	1.2512	0.89365	0.10635	0.2127	0.65777	TRUE
ACOT8_-_44485597.23-P1P2.h3	ACOT8	274.06/307.2	425.31/670.01	290.16	533.82	0.87727	33057	15409	1.9629	0.97493	0.025072	0.050143	0.38645	TRUE
ACOT8_-_44485992.23-P1P2.h3	ACOT8	655.49/733.21	726.57/415.92	693.26	549.73	-0.33413	22461	37983	0.73647	0.23058	0.76942	0.46116	0.82572	FALSE
ACOT8_-_44486001.23-P1P2.h3	ACOT8	998.95/668.98	1146/310.05	817.49	596.1	-0.45499	147520	45054	1.043	0.14842	0.85158	0.29685	0.7303	FALSE
ACOT8_+_44485553.23-P1P2.h3	ACOT8	657.26/456.51	799.42/84.697	547.77	260.28	-1.0706	116060	29760	1.6665	0.047091	0.95291	0.094182	0.4943	FALSE
ACOT8_+_44486016.23-P1P2.h3	ACOT8	325.07/649.18	541.48/89.234	459.39	219.86	-1.0597	70712	24801	1.521	0.062476	0.93752	0.12495	0.54684	FALSE
ACOT9_-_23761316.23-P1P2.h4	ACOT9	635.32/777.09	482.41/517.25	702.64	499.53	-0.49138	17898	38515	1.0349	0.1502	0.8498	0.30041	0.73273	FALSE
ACOT9_-_23761394.23-P1P2.h4	ACOT9	1007.3/917.85	387.9/747.14	961.51	538.35	-0.83558	77626	53300	1.8329	0.033393	0.96661	0.066787	0.43447	FALSE
ACOT9_+_23761133.23-P1P2.h4	ACOT9	1466.4/1361	1287.7/759.24	1412.7	988.8	-0.51428	100950	79398	1.5044	0.066238	0.93376	0.13248	0.55801	FALSE
ACOT9_+_23761350.23-P1P2.h4	ACOT9	361.26/573.19	255.97/558.09	455.05	377.97	-0.26711	24575	24559	0.49185	0.31014	0.68986	0.62028	0.89574	FALSE
ACOT9_+_23761360.23-P1P2.h4	ACOT9	548.71/683.97	490.29/403.82	612.62	444.96	-0.46043	13970	33416	0.91717	0.1792	0.8208	0.3584	0.77019	FALSE
ACOX1_-_73975169.23-P1P2.h1	ACOX1	1203.6/1947	1559.5/1821	1530.8	1685.2	0.13848	108850	86285	0.52539	0.70034	0.29966	0.59931	0.88776	TRUE
ACOX1_-_73975193.23-P1P2.h1	ACOX1	852.43/898.04	791.55/825.79	874.94	808.49	-0.11382	2020.3	48338	0.30224	0.38121	0.61879	0.76243	0.94217	FALSE
ACOX1_-_73975196.23-P1P2.h1	ACOX1	999.54/1211.1	872.28/1739.3	1100.3	1231.7	0.16271	148430	61287	0.53108	0.70232	0.29768	0.59537	0.88617	TRUE
ACOX1_-_73975245.23-P1P2.h1	ACOX1	607.44/619.75	604.49/650.35	613.56	627	0.03121	439.58	33469	0.073463	0.52909	0.47091	0.94181	0.9878	TRUE
ACOX1_+_73975227.23-P1P2.h1	ACOX1	646.59/599.41	417.43/682.11	622.55	533.61	-0.22203	13968	33978	0.48252	0.31447	0.68553	0.62894	0.89886	FALSE
ACOX2_-_58512038.23-P2.h4	ACOX2	769.38/1172.1	635.99/1276.5	949.61	901.03	-0.075679	97443	52617	0.21179	0.41613	0.58387	0.83225	0.9619	FALSE
ACOX2_-_58512043.23-P2.h4	ACOX2	998.35/1229.3	515.88/1368.8	1107.8	840.32	-0.39832	145260	61724	1.0768	0.14079	0.85921	0.28158	0.71954	FALSE
ACOX2_-_58512435.23-P2.h4	ACOX2	638.88/699.49	726.57/446.17	668.5	569.37	-0.23119	16159	36578	0.51832	0.30195	0.69805	0.6039	0.8892	FALSE
ACOX2_+_58512428.23-P2.h4	ACOX2	811.5/1111.6	998.3/822.77	949.76	906.29	-0.067518	21102	52626	0.18949	0.42484	0.57516	0.84968	0.9658	FALSE
ACOX2_+_58512441.23-P2.h4	ACOX2	313.8/593.52	549.36/559.6	431.57	554.46	0.36074	16742	23247	0.80596	0.78938	0.21062	0.42124	0.80577	TRUE
ACOX2_+_58522520.23-P1.h4	ACOX2	675.65/787.8	517.85/815.2	729.57	649.74	-0.16695	18400	40045	0.39895	0.34488	0.65512	0.68975	0.9197	FALSE
ACOX2_+_58522852.23-P1.h4	ACOX2	2054.2/2030.5	1354.7/1259.9	2042.3	1306.4	-0.64421	184000	116310	2.1579	0.015469	0.98453	0.030938	0.31551	FALSE
ACOX2_+_58522860.23-P1.h4	ACOX2	1004.9/727.85	578.89/783.44	855.22	673.45	-0.34428	31491	47210	0.83661	0.20137	0.79863	0.40275	0.79573	FALSE
ACOX2_+_58522888.23-P1.h4	ACOX2	353.55/505.75	399.71/359.96	422.86	379.32	-0.15638	4975.6	22761	0.2886	0.38488	0.61512	0.76977	0.94465	FALSE
ACOX2_+_58522893.23-P1.h4	ACOX2	742.69/525.02	330.8/824.28	624.44	522.19	-0.25755	51143	34084	0.55386	0.28958	0.71042	0.57916	0.87901	FALSE
ACOX3_-_8430094.23-P1.h4	ACOX3	360.07/461.87	163.43/305.51	407.81	223.45	-0.865	16055	21923	1.2451	0.10391	0.89609	0.20783	0.65317	FALSE
ACOX3_-_8430121.23-P1.h4	ACOX3	798.45/594.59	106.33/887.8	689.02	307.3	-1.1623	146860	37742	1.9649	0.024525	0.97547	0.049051	0.38359	FALSE
ACOX3_-_8430129.23-P1.h4	ACOX3	720.74/765.32	647.81/1273.5	742.69	908.28	0.29002	82600	40792	0.81988	0.79383	0.20617	0.41233	0.80096	TRUE
ACOX3_-_8442419.23-P2.h4	ACOX3	520.83/518.6	740.35/831.84	519.71	784.77	0.59361	25321	28182	1.5789	0.94276	0.057239	0.11448	0.52867	TRUE
ACOX3_-_8442435.23-P2.h4	ACOX3	760.48/979.93	685.22/443.14	863.26	551.05	-0.64667	50016	47670	1.43	0.076326	0.92367	0.15265	0.58617	FALSE
ACOX3_+_8430113.23-P1.h4	ACOX3	1761.8/2186.2	1780/2211.2	1962.6	1983.9	0.015588	61346	111610	0.063851	0.52546	0.47454	0.94909	0.98921	TRUE
ACOX3_+_8430140.23-P1.h4	ACOX3	977.59/1015.8	391.84/797.05	996.51	558.86	-0.83327	84784	55311	1.8609	0.031369	0.96863	0.062738	0.42412	FALSE
ACOX3_+_8442373.23-P2.h4	ACOX3	850.05/1000.8	1374.4/813.69	922.35	1057.5	0.19708	66310	51054	0.59817	0.72513	0.27487	0.54974	0.86672	TRUE
ACOX3_+_8442383.23-P2.h4	ACOX3	262.19/743.37	712.79/290.39	441.5	454.97	0.043255	72215	23802	0.087296	0.5338	0.4662	0.9324	0.98577	TRUE
ACOX3_+_8442467.23-P2.h4	ACOX3	661.42/711.8	1010.1/376.6	686.15	616.78	-0.15352	69402	37579	0.35782	0.36011	0.63989	0.72022	0.92941	FALSE
ACOXL_-_111490612.23-P1P2.h4	ACOXL	433.63/512.17	368.21/582.29	471.27	463.04	-0.025359	8732.7	25466	0.051565	0.47862	0.52138	0.95724	0.99134	FALSE
ACOXL_+_111490271.23-P1P2.h4	ACOXL	837/1242.2	639.93/955.86	1019.7	782.11	-0.38222	64348	56643	0.99813	0.1591	0.8409	0.3182	0.74523	FALSE
ACOXL_+_111490547.23-P1P2.h4	ACOXL	678.62/879.85	511.95/851.5	772.71	660.25	-0.2266	29485	42500	0.54552	0.29263	0.70737	0.58527	0.88163	FALSE
ACOXL_+_111490560.23-P1P2.h4	ACOXL	615.74/763.71	637.96/880.24	685.75	749.37	0.12783	15113	37556	0.32832	0.62859	0.37141	0.74282	0.93629	TRUE
ACOXL_+_111490595.23-P1P2.h4	ACOXL	1063.6/1086.4	116.17/899.9	1075	323.39	-1.7298	263970	59827	3.0727	0.0010552	0.99894	0.0021103	0.096675	FALSE
ACP1_-_264967.23-P1P2.h1	ACP1	465.07/540	64.978/983.08	501.14	252.85	-0.98411	174570	27140	1.5071	0.064788	0.93521	0.12958	0.55409	FALSE
ACP1_-_264970.23-P1P2.h1	ACP1	331.01/87.771	490.29/113.43	170.47	235.86	0.46604	40430	8882.7	0.69375	0.74717	0.25283	0.50566	0.84744	TRUE
ACP1_-_265107.23-P1P2.h1	ACP1	209.99/312.01	0/86.209	255.97	2.8378	-6.0652	39542	13533	2.176	0.00090075	0.9991	0.0018015	0.090224	FALSE
ACP1_+_264980.23-P1P2.h1	ACP1	349.39/339.84	0/648.84	344.59	7.9557	-5.2701	176290	18413	2.4808	0.0010083	0.99899	0.0020166	0.094946	FALSE
ACP1_+_265303.23-P1P2.h1	ACP1	258.04/326.46	645.84/446.17	290.24	536.8	0.88484	29682	15414	1.9859	0.97625	0.023753	0.047506	0.37829	TRUE
ACP2_-_47269915.23-P1P2.h1	ACP2	696.42/613.86	734.45/967.96	653.84	843.16	0.36638	23190	35748	1.0013	0.84162	0.15838	0.31675	0.74433	TRUE
ACP2_-_47269958.23-P1P2.h1	ACP2	1879.3/2138.6	2207.3/2244.5	2004.7	2225.8	0.15083	27162	114090	0.65442	0.74358	0.25642	0.51284	0.85055	TRUE
ACP2_-_47270385.23-P1P2.h1	ACP2	391.51/368.74	269.76/447.68	379.96	347.52	-0.12841	5564.2	20374	0.22728	0.4078	0.5922	0.8156	0.95764	FALSE
ACP2_+_47270320.23-P1P2.h1	ACP2	1529.9/1770.9	1496.5/1326.4	1646	1408.9	-0.22427	33628	93017	0.77748	0.21844	0.78156	0.43688	0.81343	FALSE
ACP2_+_47270332.23-P1P2.h1	ACP2	768.19/714.47	830.93/716.9	740.85	771.81	0.05899	3004.8	40687	0.1535	0.56094	0.43906	0.87811	0.97265	TRUE
ACP5_-_11688086.23-P1.h1	ACP5	733.19/921.59	661.59/780.42	822.01	718.55	-0.19382	12084	45312	0.48603	0.31343	0.68657	0.62687	0.89817	FALSE
ACP5_-_11688414.23-P1.h1	ACP5	769.38/884.66	966.79/1217.5	825.01	1084.9	0.3947	36366	45484	1.2188	0.88853	0.11147	0.22295	0.66714	TRUE
ACP5_-_11688437.23-P1.h1	ACP5	1305.6/1758.6	1207/1786.2	1515.3	1468.3	-0.045404	91219	85378	0.16077	0.43614	0.56386	0.87227	0.97148	FALSE
ACP5_-_11688455.23-P1.h1	ACP5	928.95/1014.2	1010.1/385.67	970.63	624.17	-0.63616	95401	53824	1.4934	0.067657	0.93234	0.13531	0.56182	FALSE
ACP5_-_11689356.23-P2.h1	ACP5	1096.2/1399	1348.8/1296.2	1238.4	1322.2	0.094411	17645	69274	0.31847	0.62493	0.37507	0.75013	0.93856	TRUE
ACP5_-_11689724.23-P2.h1	ACP5	116.27/154.13	74.823/45.373	133.87	58.269	-1.1862	2379.5	6915.5	0.9091	0.13519	0.86481	0.27038	0.70984	FALSE
ACP5_-_11689727.23-P2.h1	ACP5	752.18/472.57	486.35/791	596.2	620.25	0.056946	29134	32489	0.1334	0.55285	0.44715	0.8943	0.97687	TRUE
ACP5_-_11689744.23-P2.h1	ACP5	502.44/294.89	287.48/633.71	384.92	426.83	0.14872	29225	20650	0.29163	0.61328	0.38672	0.77343	0.94578	TRUE
ACP5_-_11689771.23-P2.h1	ACP5	626.42/774.95	492.26/464.32	696.74	478.08	-0.54241	20497	38180	1.119	0.13141	0.86859	0.26281	0.70427	FALSE
ACP5_+_11688472.23-P1.h1	ACP5	769.38/1008.8	882.12/931.66	881.01	906.55	0.041194	10095	48685	0.11578	0.54607	0.45393	0.90785	0.98036	TRUE
ACP6_-_147142348.23-P1P2.h1	ACP6	504.81/533.05	868.34/913.51	518.74	890.64	0.77868	47448	28127	2.2175	0.98669	0.013308	0.026615	0.29519	TRUE
ACP6_-_147142356.23-P1P2.h1	ACP6	636.5/746.59	1774.1/1216	689.35	1468.8	1.0902	279240	37761	4.011	0.99997	3.0237e-05	6.0474e-05	0.012618	TRUE
ACP6_-_147142393.23-P1P2.h1	ACP6	796.67/1185.4	1100.7/1256.8	971.8	1176.2	0.2751	41332	53891	0.88034	0.81066	0.18934	0.37868	0.78215	TRUE
ACP6_+_147141956.23-P1P2.h1	ACP6	210.59/345.73	399.71/369.03	269.83	384.07	0.50773	7077.9	14293	0.95555	0.82829	0.17171	0.34342	0.76165	TRUE
ACP6_+_147142159.23-P1P2.h1	ACP6	651.93/595.66	807.3/913.51	623.16	858.77	0.46203	21218	34012	1.2775	0.89926	0.10074	0.20149	0.64672	TRUE
ACPL2_-_140950647.23-P1P2.h7	ACPL2	1436.1/1668.2	2047.8/1116.2	1547.8	1511.9	-0.03389	155780	87277	0.12172	0.45156	0.54844	0.90312	0.97918	FALSE
ACPL2_+_140950942.23-P1P2.h7	ACPL2	670.91/833.82	864.4/924.1	747.94	893.75	0.25663	11771	41090	0.71931	0.764	0.236	0.472	0.83138	TRUE
ACPL2_+_140950963.23-P1P2.h7	ACPL2	351.77/345.2	557.23/260.14	348.47	380.74	0.12744	16200	18628	0.23648	0.59129	0.40871	0.81742	0.958	TRUE
ACPL2_+_140951037.23-P1P2.h7	ACPL2	208.21/390.15	758.07/297.95	285.02	475.27	0.73565	61023	15127	1.5468	0.93841	0.061585	0.12317	0.54387	TRUE
ACPL2_+_140951203.23-P1P2.h7	ACPL2	2018.1/1942.2	2479/1899.6	1979.8	2170.1	0.13234	71684	112620	0.56705	0.71466	0.28534	0.57068	0.87552	TRUE
ACPP_+_132036268.23-P1P2.h1	ACPP	955.05/1180.6	1520.1/1448.9	1061.9	1484.1	0.48258	67773	59073	1.7371	0.95882	0.041181	0.082363	0.47001	TRUE
ACPP_+_132036293.23-P1P2.h1	ACPP	761.67/843.99	807.3/877.21	801.77	841.53	0.069738	2464	44157	0.1892	0.575	0.425	0.84999	0.96586	TRUE
ACPP_+_132036338.23-P1P2.h1	ACPP	992.42/1153.9	1183.4/898.39	1070.1	1031.1	-0.053533	18286	59548	0.15989	0.43648	0.56352	0.87296	0.97161	FALSE
ACPP_+_132036504.23-P1P2.h1	ACPP	826.92/1092.3	1439.4/774.37	950.4	1055.7	0.15151	93995	52662	0.45906	0.6769	0.3231	0.6462	0.90478	TRUE
ACPP_+_132036703.23-P1P2.h1	ACPP	1126.5/1087.5	689.16/1544.2	1106.8	1031.6	-0.10143	124630	61665	0.30288	0.38099	0.61901	0.76197	0.942	FALSE
ACPT_-_51293910.23-ENST00000270593.1.h1	ACPT	841.75/588.71	791.55/384.16	703.95	551.44	-0.3517	44823	38590	0.77635	0.21864	0.78136	0.43728	0.81347	FALSE
ACPT_-_51294122.23-ENST00000270593.1.h1	ACPT	159.57/82.419	143.74/0	114.69	3.6926	-4.6237	12874	5891.8	1.446	0.0069868	0.99301	0.013974	0.22175	FALSE
ACPT_+_51293697.23-ENST00000270593.1.h1	ACPT	954.46/1215.9	2110.8/942.25	1077.3	1410.3	0.38826	311060	59962	1.3599	0.91306	0.086937	0.17387	0.61504	TRUE
ACPT_+_51293761.23-ENST00000270593.1.h1	ACPT	505.41/505.75	1138.1/719.92	505.58	905.18	0.839	91129	27389	2.4146	0.99211	0.0078862	0.015772	0.23385	TRUE
ACPT_+_51294074.23-ENST00000270593.1.h1	ACPT	441.34/428.15	630.09/990.65	434.69	790.06	0.86047	70505	23422	2.322	0.98986	0.010139	0.020277	0.26233	TRUE
ACR_-_51176666.23-P1P2.h3	ACR	698.79/522.88	523.76/733.53	604.47	619.84	0.036161	12675	32956	0.084653	0.53353	0.46647	0.93294	0.98585	TRUE
ACR_-_51176714.23-P1P2.h3	ACR	1062.4/770.13	620.24/473.39	904.55	541.87	-0.73819	64651	50033	1.6214	0.052438	0.94756	0.10488	0.51473	FALSE
ACR_-_51176829.23-P1P2.h3	ACR	1685.9/1708.9	2658.2/2329.2	1697.3	2488.2	0.55159	231680	96023	2.5523	0.99465	0.00535	0.0107	0.19786	TRUE
ACR_+_51177061.23-P1P2.h3	ACR	400.41/420.66	571.02/482.47	410.41	524.88	0.35416	5903.8	22068	0.77057	0.77889	0.22111	0.44223	0.81586	TRUE
ACR_+_51177099.23-P1P2.h3	ACR	949.71/879.85	1451.2/1147.9	914.11	1290.7	0.49723	66075	50581	1.6744	0.95297	0.04703	0.094061	0.4941	TRUE
ACRBP_-_6756126.23-P1P2.h5	ACRBP	1112.2/1191.9	1951.3/780.42	1151.4	1234	0.099959	250770	64238	0.32619	0.62786	0.37214	0.74428	0.93688	TRUE
ACRBP_-_6756147.23-P1P2.h5	ACRBP	1436.1/1831.4	2039.9/2625.6	1621.8	2314.3	0.51273	248880	91600	2.2882	0.98894	0.011064	0.022128	0.2725	TRUE
ACRBP_+_6756555.23-P1P2.h5	ACRBP	1319.9/1443.4	637.96/1231.1	1380.3	886.24	-0.63858	131430	77510	1.7744	0.037995	0.962	0.075991	0.45567	FALSE
ACRBP_+_6756569.23-P1P2.h5	ACRBP	497.69/716.08	494.23/600.44	596.98	544.75	-0.13187	11074	32533	0.2896	0.38577	0.61423	0.77155	0.94506	FALSE
ACRBP_+_6756572.23-P1P2.h5	ACRBP	755.14/875.57	734.45/1458	813.13	1034.8	0.34743	117940	44805	1.0473	0.85251	0.14749	0.29499	0.72856	TRUE
ACRC_-_70797923.23-P1P2.h7	ACRC	1080.8/1418.2	1506.3/1203.9	1238.1	1346.6	0.12116	38098	69256	0.4125	0.66001	0.33999	0.67997	0.91631	TRUE
ACRC_-_70798359.23-P1P2.h7	ACRC	854.8/792.61	1626.4/1046.6	823.12	1304.7	0.66389	146890	45376	2.2607	0.98811	0.011888	0.023776	0.2812	TRUE
ACRC_-_70798376.23-P1P2.h7	ACRC	852.43/924.27	1488.6/1125.3	887.62	1294.2	0.54357	82151	49064	1.8357	0.9668	0.033203	0.066406	0.43342	TRUE
ACRC_-_70798717.23-P1P2.h7	ACRC	988.27/1192.9	1632.3/1648.6	1085.8	1640.4	0.59487	109070	60452	2.2558	0.98796	0.012042	0.024084	0.28309	TRUE
ACRC_-_70798784.23-P1P2.h7	ACRC	1345.4/824.72	1360.6/1229.6	1053.4	1293.4	0.29597	63442	58583	0.99193	0.83938	0.16062	0.32123	0.74681	TRUE
ACRV1_-_125550324.23-P1P2.h7	ACRV1	1623.6/1617.9	2512.5/1928.4	1620.7	2201.1	0.44137	178100	91539	1.9183	0.97247	0.027534	0.055068	0.4017	TRUE
ACRV1_-_125550695.23-P1P2.h7	ACRV1	1347.7/1164.6	1242.5/624.64	1252.8	880.96	-0.50754	106520	70110	1.4044	0.080103	0.9199	0.16021	0.59671	FALSE
ACRV1_+_125550253.23-P1P2.h7	ACRV1	1891.7/2275.1	2908.2/2495.5	2074.6	2694	0.37678	181480	118210	1.8016	0.9642	0.035802	0.071604	0.44619	TRUE
ACRV1_+_125550420.23-P1P2.h7	ACRV1	1022.1/1295.2	1911.9/1184.2	1150.5	1504.7	0.38688	153130	64190	1.3979	0.91893	0.081069	0.16214	0.59902	TRUE
ACRV1_+_125550697.23-P1P2.h7	ACRV1	1452.2/1500.7	1730.8/1489.8	1476.2	1605.7	0.12127	16065	83098	0.44937	0.67342	0.32658	0.65317	0.9072	TRUE
ACSBG1_-_78526810.23-P1P2.h2	ACSBG1	1229.1/1037.7	1461/777.39	1129.4	1065.7	-0.083594	85200	62967	0.2536	0.3999	0.6001	0.7998	0.9533	FALSE
ACSBG1_+_78526472.23-P1P2.h2	ACSBG1	710.06/577.47	509.98/846.97	640.34	657.22	0.037477	22463	34984	0.09024	0.53581	0.46419	0.92838	0.9847	TRUE
ACSBG1_+_78526497.23-P1P2.h2	ACSBG1	468.63/376.24	472.57/530.87	419.9	500.87	0.25383	4100.5	22597	0.53864	0.70416	0.29584	0.59168	0.88464	TRUE
ACSBG1_+_78526814.23-P1P2.h2	ACSBG1	1121.7/1361.5	775.8/1314.3	1235.8	1009.8	-0.29118	71714	69125	0.85979	0.19495	0.80505	0.3899	0.78847	FALSE
ACSBG1_+_78526846.23-P1P2.h2	ACSBG1	469.81/659.89	279.6/474.91	556.8	364.4	-0.61027	24676	30268	1.1059	0.13379	0.86621	0.26758	0.70747	FALSE
ACSBG2_-_6135670.23-P1P2.h4	ACSBG2	376.68/434.04	196.9/601.95	404.34	344.29	-0.23133	29047	21730	0.40738	0.33985	0.66015	0.67971	0.91619	FALSE
ACSBG2_-_6135684.23-P1P2.h4	ACSBG2	707.69/767.99	376.08/1034.5	737.22	623.76	-0.24075	75729	40480	0.56394	0.28631	0.71369	0.57262	0.87653	FALSE
ACSBG2_-_6135704.23-P1P2.h4	ACSBG2	1016.2/983.14	789.58/874.19	999.51	830.81	-0.26641	10783	55484	0.7162	0.23693	0.76307	0.47385	0.83239	FALSE
ACSBG2_-_6135770.23-P1P2.h4	ACSBG2	557.61/913.56	909.69/816.72	713.73	861.95	0.27187	28289	39145	0.74914	0.77308	0.22692	0.45385	0.82192	TRUE
ACSBG2_+_6135737.23-P1P2.h4	ACSBG2	452.61/603.69	519.82/465.83	522.72	492.09	-0.086959	4720.6	28351	0.18194	0.42727	0.57273	0.85454	0.9669	FALSE
ACSF2_-_48503625.23-P1P2.h4	ACSF2	1772.5/1221.3	763.98/881.75	1471.3	820.76	-0.84129	209340	82812	2.2606	0.011891	0.98811	0.023781	0.2812	FALSE
ACSF2_-_48503638.23-P1P2.h4	ACSF2	1039.9/993.31	1287.7/1089	1016.3	1184.2	0.22033	16820	56451	0.7065	0.76006	0.23994	0.47988	0.83534	TRUE
ACSF2_-_48503858.23-P1P2.h4	ACSF2	968.1/1034	159.49/379.62	1000.5	246.07	-2.0192	212950	55541	3.2012	0.00067337	0.99933	0.0013467	0.078692	FALSE
ACSF2_+_48503620.23-P1P2.h4	ACSF2	1877.5/2158.4	1841/1996.4	2013	1917.2	-0.070379	20478	114580	0.28329	0.38848	0.61152	0.77696	0.947	FALSE
ACSF2_+_48503830.23-P1P2.h4	ACSF2	1123.5/1080.5	695.07/1048.1	1101.8	853.53	-0.36799	39170	61377	1.0022	0.15812	0.84188	0.31624	0.74407	FALSE
ACSF3_-_89160263.23-P1P2.h3	ACSF3	420.58/287.4	1720.9/382.65	347.67	811.51	1.2205	503080	18584	3.4026	0.99966	0.00033557	0.00067114	0.055742	TRUE
ACSF3_-_89160302.23-P1P2.h3	ACSF3	1110.5/934.44	539.51/1338.5	1018.7	849.8	-0.26119	117260	56585	0.70986	0.23889	0.76111	0.47778	0.83419	FALSE
ACSF3_+_89160267.23-P1P2.h3	ACSF3	1138.3/1080.5	1195.2/927.12	1109.1	1052.7	-0.075237	13342	61795	0.22691	0.41024	0.58976	0.82049	0.95875	FALSE
ACSF3_+_89160393.23-P1P2.h3	ACSF3	1062.4/710.19	1189.3/612.54	868.64	853.52	-0.025298	77603	47977	0.069012	0.47247	0.52753	0.94494	0.98857	FALSE
ACSF3_+_89160580.23-P1P2.h3	ACSF3	869.04/556.59	409.56/656.4	695.49	518.49	-0.42299	37874	38109	0.90667	0.18214	0.81786	0.36428	0.7741	FALSE
ACSL1_-_185746686.23-P1P2.h1	ACSL1	283.55/296.49	175.24/316.1	289.95	235.36	-0.29976	4048.6	15398	0.43989	0.32343	0.67657	0.64685	0.905	FALSE
ACSL1_+_185746700.23-P1P2.h1	ACSL1	227.79/70.645	167.37/0	126.87	3.9923	-4.6789	21936	6541.4	1.5193	0.0063507	0.99365	0.012701	0.21243	FALSE
ACSL1_+_185747071.23-P1P2.h1	ACSL1	423.54/322.72	230.38/544.48	369.71	354.18	-0.061756	18658	19805	0.11038	0.4537	0.5463	0.9074	0.98036	FALSE
ACSL1_+_185747074.23-P1P2.h1	ACSL1	517.86/391.76	584.8/75.622	450.42	210.35	-1.0948	60600	24300	1.54	0.059962	0.94004	0.11992	0.5386	FALSE
ACSL1_+_185747085.23-P1P2.h1	ACSL1	1033.9/1218.1	1342.9/1161.6	1122.2	1248.9	0.15417	16476	62556	0.5065	0.69375	0.30625	0.61251	0.89279	TRUE
ACSL3_-_223725802.23-P1P2.h1	ACSL3	1269.4/1082.1	880.15/2147.7	1172.1	1374.9	0.23008	319300	65434	0.79288	0.78608	0.21392	0.42785	0.80903	TRUE
ACSL3_-_223725834.23-P1P2.h1	ACSL3	715.99/1077.3	147.68/739.58	878.27	330.52	-1.4072	171570	48529	2.4865	0.0064171	0.99358	0.012834	0.21385	FALSE
ACSL3_-_223726162.23-P1P2.h1	ACSL3	674.47/720.36	533.61/633.71	697.04	581.51	-0.26102	6354.8	38197	0.59112	0.27709	0.72291	0.55418	0.86876	FALSE
ACSL3_+_223725692.23-P1P2.h1	ACSL3	818.02/1200.4	907.72/1005.8	990.95	955.49	-0.052516	27024	54991	0.15121	0.4399	0.5601	0.8798	0.97302	FALSE
ACSL3_+_223726215.23-P1P2.h1	ACSL3	737.35/1099.3	1370.4/1518.5	900.31	1442.6	0.67955	120090	49790	2.4302	0.99245	0.007546	0.015092	0.22938	TRUE
ACSL4_-_108976096.23-P1P2.h1	ACSL4	401/652.39	431.22/1170.6	511.48	710.5	0.47336	131680	27720	1.1954	0.8839	0.1161	0.2322	0.67697	TRUE
ACSL4_-_108976106.23-P1P2.h1	ACSL4	532.1/812.41	553.3/762.27	657.49	649.43	-0.017755	20623	35954	0.042477	0.48292	0.51708	0.96585	0.99339	FALSE
ACSL4_-_108976456.23-P1P2.h1	ACSL4	534.47/576.93	527.7/423.48	555.3	472.73	-0.2318	4264.4	30183	0.47526	0.31683	0.68317	0.63365	0.90061	FALSE
ACSL4_-_108976463.23-P1P2.h1	ACSL4	813.87/821.51	838.8/866.63	817.68	852.6	0.060261	547.74	45065	0.1645	0.5653	0.4347	0.86939	0.9708	TRUE
ACSL4_+_108976382.23-P1P2.h1	ACSL4	185.67/181.43	563.14/222.33	183.54	353.85	0.9433	35426	9588.8	1.7393	0.95772	0.042282	0.084564	0.47555	TRUE
ACSL5_-_114133923.23-P2.h2	ACSL5	1440.9/1126.6	1419.7/1347.6	1274.1	1383.2	0.11843	20709	71342	0.40841	0.65851	0.34149	0.68298	0.91735	TRUE
ACSL5_-_114133956.23-P2.h2	ACSL5	1567.8/1286.1	905.75/1816.4	1420	1282.7	-0.14659	155540	79821	0.48595	0.3135	0.6865	0.627	0.89821	FALSE
ACSL5_-_114133986.23-P2.h2	ACSL5	945.56/914.1	448.94/583.8	929.7	511.95	-0.8595	61649	51475	1.8413	0.032771	0.96723	0.065541	0.43116	FALSE
ACSL5_-_114134322.23-P2.h2	ACSL5	425.92/442.06	216.59/278.29	433.92	245.51	-0.81908	12552	23378	1.2322	0.10691	0.89309	0.21381	0.65863	FALSE
ACSL5_-_114134410.23-P2.h2	ACSL5	1039.3/1028.6	895.91/1290.1	1033.9	1075.1	0.056248	27193	57465	0.17165	0.56814	0.43186	0.86372	0.96915	TRUE
ACSL5_-_114136013.23-P1.h2	ACSL5	314.4/287.4	55.133/167.88	300.59	96.222	-1.6332	15935	15984	1.6165	0.044669	0.95533	0.089338	0.48525	FALSE
ACSL5_-_114136040.23-P1.h2	ACSL5	972.25/1035.1	1967.1/1486.7	1003.2	1710.1	0.76894	217570	55694	2.9956	0.99863	0.0013695	0.002739	0.10842	TRUE
ACSL5_-_114136407.23-P1.h2	ACSL5	1229.7/1190.3	108.3/1462.5	1209.8	398.08	-1.6012	488990	67619	3.1217	0.00089755	0.9991	0.0017951	0.090205	FALSE
ACSL5_+_114136352.23-P1.h2	ACSL5	1722.1/2099	1425.6/2019.1	1901.2	1696.6	-0.1642	94757	108000	0.62268	0.26675	0.73325	0.53349	0.85958	FALSE
ACSL5_+_114136372.23-P1.h2	ACSL5	129.91/131.12	0/146.71	130.51	3.7315	-4.7968	13138	6736	1.5447	0.0056247	0.99438	0.011249	0.20139	FALSE
ACSL6_-_131310249.23-P2.h2	ACSL6	883.27/910.35	815.18/1158.5	896.71	971.81	0.1159	22565	49584	0.33724	0.63202	0.36798	0.73596	0.93397	TRUE
ACSL6_-_131310298.23-P2.h2	ACSL6	727.26/637.94	122.08/1104.1	681.14	367.2	-0.88959	192760	37295	1.6256	0.051814	0.94819	0.10363	0.51266	FALSE
ACSL6_-_131310302.23-P2.h2	ACSL6	484.64/447.95	381.99/530.87	465.94	450.32	-0.04908	3965.3	25168	0.098447	0.45989	0.54011	0.91979	0.98338	FALSE
ACSL6_-_131310682.23-P2.h2	ACSL6	1917.8/1471.2	1094.8/999.72	1679.7	1046.2	-0.68261	177130	94994	2.0557	0.019908	0.98009	0.039815	0.35052	FALSE
ACSL6_-_131347379.23-P1.h2	ACSL6	1382.2/1379.7	882.12/1258.3	1380.9	1053.6	-0.39003	56271	77549	1.1755	0.11989	0.88011	0.23978	0.68348	FALSE
ACSL6_-_131347437.23-P1.h2	ACSL6	226.6/118.81	0/173.93	164.09	4.0717	-5.0246	23785	8538.4	1.7317	0.0039263	0.99607	0.0078526	0.17107	FALSE
ACSL6_+_131310427.23-P2.h2	ACSL6	1003.1/799.57	545.42/789.49	895.57	656.21	-0.44807	35488	49519	1.0757	0.14101	0.85899	0.28203	0.71976	FALSE
ACSL6_+_131346969.23-P1.h2	ACSL6	587.27/565.16	746.26/287.36	576.11	463.1	-0.31441	37555	31356	0.6382	0.26125	0.73875	0.5225	0.8546	FALSE
ACSL6_+_131347320.23-P1.h2	ACSL6	626.42/556.59	779.73/1093.5	590.48	923.38	0.64417	57797	32166	1.8562	0.96827	0.031728	0.063457	0.42655	TRUE
ACSL6_+_131347346.23-P1.h2	ACSL6	2217.4/2740.7	760.04/2486.4	2465.2	1374.7	-0.8421	845440	141340	2.9005	0.0018626	0.99814	0.0037252	0.1242	FALSE
ACSM1_-_20687024.23-P1P2.h3	ACSM1	648.96/713.94	592.68/604.98	680.67	598.79	-0.18462	3008.4	37269	0.42414	0.33559	0.66441	0.67118	0.91315	FALSE
ACSM1_-_20687076.23-P1P2.h3	ACSM1	1336.5/1417.7	1392.1/1379.3	1376.5	1385.7	0.0096159	1151.9	77291	0.033135	0.51322	0.48678	0.97357	0.99522	TRUE
ACSM1_-_20687521.23-P1P2.h3	ACSM1	719.55/609.04	714.76/794.03	662	753.35	0.18624	5801.7	36210	0.48009	0.68434	0.31566	0.63132	0.89972	TRUE
ACSM1_+_20686984.23-P1P2.h3	ACSM1	1149/1355.6	1797.7/759.24	1248.1	1168.3	-0.095196	191550	69834	0.30182	0.38139	0.61861	0.76279	0.94235	FALSE
ACSM1_+_20687058.23-P1P2.h3	ACSM1	2005/1351.3	1512.2/1340	1646	1423.5	-0.20941	97945	93020	0.72964	0.23281	0.76719	0.46561	0.82817	FALSE
ACSM2A_-_20462920.23-P1P2.h3	ACSM2A	744.46/703.77	1805.6/331.22	723.83	773.38	0.095393	431320	39719	0.24861	0.59811	0.40189	0.80378	0.95436	TRUE
ACSM2A_-_20462957.23-P1P2.h3	ACSM2A	2443.4/1804.1	2108.8/1318.8	2099.6	1667.7	-0.33205	231150	119690	1.2483	0.10596	0.89404	0.21192	0.65696	FALSE
ACSM2A_-_20463169.23-P1P2.h3	ACSM2A	1521.6/1443.4	2148.2/1200.9	1482	1606.2	0.11603	164590	83433	0.42997	0.66639	0.33361	0.66722	0.91199	TRUE
ACSM2A_-_20463214.23-P1P2.h3	ACSM2A	698.2/525.55	297.32/334.25	605.76	315.25	-0.94007	35378	33029	1.5985	0.054558	0.94544	0.10912	0.52296	FALSE
ACSM2A_-_20463283.23-P1P2.h3	ACSM2A	849.46/645.97	1045.6/535.4	740.76	748.2	0.01439	51695	40682	0.036866	0.51465	0.48535	0.97071	0.9945	TRUE
ACSM2B_+_20587244.23-P1P2.h3	ACSM2B	647.18/513.24	224.47/730.51	576.34	404.96	-0.50808	51976	31369	0.96763	0.16614	0.83386	0.33228	0.75474	FALSE
ACSM2B_+_20587247.23-P1P2.h3	ACSM2B	912.93/594.06	435.15/626.15	736.44	521.99	-0.49574	40229	40436	1.0664	0.143	0.857	0.28601	0.7223	FALSE
ACSM3_-_20775380.23-P1P2.h4	ACSM3	923.02/972.97	1065.2/1585	947.67	1299.4	0.45499	93823	52505	1.535	0.93761	0.062389	0.12478	0.5467	TRUE
ACSM3_-_20775771.23-P1P2.h4	ACSM3	619.3/711.26	586.77/892.34	663.69	723.6	0.1245	18929	36306	0.31442	0.62331	0.37669	0.75338	0.93959	TRUE
ACSM3_+_20775307.23-P1P2.h4	ACSM3	1401.7/1369.5	1941.5/1191.8	1385.5	1521.1	0.1346	105550	77817	0.48605	0.68654	0.31346	0.62693	0.8982	TRUE
ACSM3_+_20775331.23-P1P2.h4	ACSM3	1103.4/930.16	1161.7/1176.7	1013.1	1169.2	0.20659	12812	56263	0.65818	0.74478	0.25522	0.51043	0.84952	TRUE
ACSM3_+_20775412.23-P1P2.h4	ACSM3	630.57/671.66	305.2/722.95	650.79	469.73	-0.46949	36802	35575	0.95993	0.16831	0.83169	0.33663	0.75729	FALSE
ACSM4_+_7456947.23-ENST00000399422.4.h3	ACSM4	595.57/512.17	578.89/450.71	552.3	510.8	-0.1125	4420.3	30015	0.23958	0.4049	0.5951	0.8098	0.95603	FALSE
ACSM4_+_7457146.23-ENST00000399422.4.h3	ACSM4	80.675/61.011	0/81.672	70.159	2.7596	-4.2424	3802.1	3541.5	1.1326	0.010771	0.98923	0.021542	0.26942	FALSE
ACSM4_+_7457164.23-ENST00000399422.4.h3	ACSM4	482.86/1013.1	1295.6/556.58	699.43	849.19	0.27955	154340	38333	0.76491	0.7778	0.2222	0.4444	0.81688	TRUE
ACSM4_+_7457340.23-ENST00000399422.4.h3	ACSM4	380.83/438.32	807.3/506.67	408.57	639.56	0.64523	36669	21965	1.5586	0.94028	0.059722	0.11944	0.53788	TRUE
ACSM4_+_7457345.23-ENST00000399422.4.h3	ACSM4	355.92/577.47	844.71/385.67	453.36	570.78	0.33163	52037	24464	0.75073	0.77317	0.22683	0.45367	0.82175	TRUE
ACSM5_-_20420881.23-P1P2.h4	ACSM5	1142.5/991.17	1520.1/1190.3	1064.1	1345.1	0.33775	49945	59204	1.1547	0.8759	0.1241	0.2482	0.69084	TRUE
ACSM5_-_20421144.23-P1P2.h4	ACSM5	1223.8/1652.1	571.02/1123.7	1421.9	801.05	-0.82707	205340	79934	2.196	0.014047	0.98595	0.028094	0.30272	FALSE
ACSM5_-_20421170.23-P1P2.h4	ACSM5	1206/1210.6	628.12/1197.9	1208.3	867.41	-0.4777	84983	67530	1.3117	0.094806	0.90519	0.18961	0.63363	FALSE
ACSM5_-_20421270.23-P1P2.h4	ACSM5	969.88/964.41	1102.7/996.7	967.14	1048.3	0.11619	4149.6	53624	0.35064	0.63707	0.36293	0.72587	0.93139	TRUE
ACSM5_-_20421315.23-P1P2.h4	ACSM5	411.09/428.15	189.03/226.87	419.53	207.08	-1.015	15705	22576	1.4139	0.076273	0.92373	0.15255	0.58597	FALSE
ACSS1_-_25038359.23-P1P2.h2	ACSS1	745.65/1163	813.21/568.68	931.22	680.04	-0.45293	63072	51562	1.1062	0.13431	0.86569	0.26862	0.70846	FALSE
ACSS1_-_25038372.23-P1P2.h2	ACSS1	411.09/359.65	289.45/438.61	384.51	356.31	-0.10959	4328.7	20627	0.19635	0.42001	0.57999	0.84003	0.96359	FALSE
ACSS1_+_25038329.23-P1P2.h2	ACSS1	794.89/892.69	1380.3/727.48	842.37	1002.1	0.25018	88539	46475	0.74078	0.77058	0.22942	0.45885	0.8245	TRUE
ACSS1_+_25038734.23-P1P2.h2	ACSS1	894.54/632.06	691.13/716.9	751.93	703.89	-0.095117	12816	41317	0.23634	0.40652	0.59348	0.81304	0.95688	FALSE
ACSS1_+_25038767.23-P1P2.h2	ACSS1	201.09/246.72	252.04/376.6	222.74	308.09	0.46616	5725.6	11718	0.78839	0.78042	0.21958	0.43917	0.81466	TRUE
ACSS2_-_33464420.23-P1P2.h1	ACSS2	664.38/757.29	462.72/1140.4	709.32	726.42	0.034333	82681	38894	0.086741	0.53449	0.46551	0.93103	0.98528	TRUE
ACSS2_-_33464423.23-P1P2.h1	ACSS2	266.94/250.47	84.668/136.12	258.57	107.36	-1.2603	8246.9	13676	1.2931	0.085636	0.91436	0.17127	0.61194	FALSE
ACSS2_-_33464453.23-P1P2.h1	ACSS2	596.76/809.74	346.55/499.1	695.14	415.89	-0.73971	38508	38089	1.4308	0.076069	0.92393	0.15214	0.58547	FALSE
ACSS2_-_33464808.23-P1P2.h1	ACSS2	1191.7/1031.8	439.09/1417.2	1108.9	788.85	-0.49079	184500	61786	1.2876	0.098938	0.90106	0.19788	0.64294	FALSE
ACSS2_+_33464457.23-P1P2.h1	ACSS2	437.19/410.49	878.18/635.22	423.63	746.89	0.81663	47919	22804	2.1407	0.98381	0.016192	0.032383	0.32206	TRUE
ACSS3_-_81471886.23-P1P2.h4	ACSS3	439.56/176.61	342.61/493.05	278.63	411.01	0.55912	20114	14776	1.089	0.86039	0.13961	0.27922	0.71791	TRUE
ACSS3_-_81471913.23-P1P2.h4	ACSS3	1236.2/1038.3	651.75/824.28	1132.9	732.95	-0.62757	65549	63173	1.5914	0.055761	0.94424	0.11152	0.52534	FALSE
ACSS3_-_81472068.23-P1P2.h4	ACSS3	1032.8/1136.2	1124.3/521.79	1083.2	765.94	-0.4995	87523	60305	1.2921	0.098156	0.90184	0.19631	0.641	FALSE
ACSS3_-_81472074.23-P1P2.h4	ACSS3	899.29/1141.6	2051.7/1318.8	1013.2	1645	0.69858	251750	56271	2.6632	0.99613	0.0038698	0.0077397	0.17032	TRUE
ACSS3_+_81471956.23-P1P2.h4	ACSS3	314.99/545.36	267.79/385.67	414.47	321.37	-0.36602	14970	22294	0.62351	0.26445	0.73555	0.5289	0.85757	FALSE
ACTA1_-_229568328.23-P2.h1	ACTA1	731.41/455.98	527.7/381.13	577.51	448.47	-0.36411	22996	31435	0.72779	0.23294	0.76706	0.46588	0.82828	FALSE
ACTA1_-_229568723.23-P2.h1	ACTA1	606.25/496.65	206.75/781.93	548.72	402.1	-0.44758	61998	29813	0.8492	0.19729	0.80271	0.39458	0.79106	FALSE
ACTA1_-_229568745.23-P2.h1	ACTA1	1082/755.68	1216.9/886.29	904.24	1038.5	0.19952	42180	50015	0.60035	0.72586	0.27414	0.54829	0.86621	TRUE
ACTA1_-_229568779.23-P2.h1	ACTA1	664.38/961.2	793.52/881.75	799.13	836.47	0.06581	16264	44006	0.17802	0.57062	0.42938	0.85877	0.96787	TRUE
ACTA1_-_229569627.23-P1.h1	ACTA1	793.7/928.01	527.7/574.73	858.23	550.71	-0.63914	35794	47382	1.4128	0.078825	0.92118	0.15765	0.59302	FALSE
ACTA1_-_229569754.23-P1.h1	ACTA1	546.93/408.35	543.45/470.37	472.59	505.59	0.097192	4392.6	25540	0.20652	0.58116	0.41884	0.83769	0.96305	TRUE
ACTA1_-_229569824.23-P1.h1	ACTA1	1271.8/1507.1	1071.1/1642.5	1384.5	1326.4	-0.061751	64421	77755	0.20818	0.41754	0.58246	0.83509	0.96265	FALSE
ACTA1_-_229569839.23-P1.h1	ACTA1	889.8/797.43	291.42/748.66	842.35	467.1	-0.84932	75136	46474	1.7407	0.040826	0.95917	0.081652	0.46859	FALSE
ACTA1_+_229568301.23-P2.h1	ACTA1	1656.2/1419.9	1396/1907.2	1533.5	1631.7	0.089522	57381	86440	0.33412	0.63086	0.36914	0.73829	0.93496	TRUE
ACTA1_+_229569744.23-P1.h1	ACTA1	910.56/939.79	513.92/1451.9	925.06	863.83	-0.098692	152720	51209	0.27058	0.39334	0.60666	0.78668	0.94961	FALSE
ACTA2_-_90712449.23-P1.h2	ACTA2	1244.5/1017.9	1632.3/1305.2	1125.5	1459.6	0.37471	64813	62746	1.3338	0.90886	0.091136	0.18227	0.62602	TRUE
ACTA2_-_90712506.23-P1.h2	ACTA2	1605.2/1599.1	1346.8/1550.2	1602.2	1445	-0.1489	14791	90453	0.52272	0.30058	0.69942	0.60117	0.88835	FALSE
ACTA2_-_90751052.23-P2.h2	ACTA2	424.73/392.83	265.82/96.796	408.47	160.42	-1.3429	24212	21960	1.6739	0.044285	0.95572	0.08857	0.48369	FALSE
ACTA2_-_90751066.23-P2.h2	ACTA2	931.92/1130.9	943.16/732.02	1026.6	830.91	-0.30474	26703	57041	0.81925	0.20631	0.79369	0.41263	0.80119	FALSE
ACTA2_+_90712275.23-P1.h2	ACTA2	883.27/642.22	576.92/859.06	753.17	704	-0.09726	23817	41388	0.24168	0.40445	0.59555	0.8089	0.95576	FALSE
ACTA2_+_90712443.23-P1.h2	ACTA2	1867.4/933.37	2290/1205.4	1320.2	1661.4	0.33143	393190	74020	1.2542	0.89511	0.10489	0.20977	0.65526	TRUE
ACTA2_+_90712479.23-P1.h2	ACTA2	920.05/1020.6	496.19/718.41	969.02	597.05	-0.69775	54903	53732	1.6047	0.054266	0.94573	0.10853	0.52187	FALSE
ACTA2_+_90750678.23-P2.h2	ACTA2	1104.5/753.54	1059.3/639.76	912.32	823.24	-0.14805	52664	50478	0.39646	0.34587	0.65413	0.69173	0.92042	FALSE
ACTA2_+_90750694.23-P2.h2	ACTA2	2480.2/2342.5	2843.3/2578.7	2410.4	2707.8	0.16779	44809	138090	0.80033	0.78824	0.21176	0.42352	0.80684	TRUE
ACTA2_+_90751072.23-P2.h2	ACTA2	115.67/358.58	448.94/326.69	203.68	382.97	0.90763	21361	10681	1.7348	0.95758	0.042421	0.084842	0.47602	TRUE
ACTB_-_5568781.23-P1P2.h2	ACTB	489.39/445.28	289.45/263.16	466.81	275.99	-0.75608	12824	25217	1.2017	0.11329	0.88671	0.22658	0.67119	FALSE
ACTB_-_5570006.23-P1P2.h2	ACTB	370.75/240.3	100.42/0	298.48	3.0705	-6.2011	55136	15868	2.3452	0.00060966	0.99939	0.0012193	0.074805	FALSE
ACTB_-_5570191.23-P1P2.h2	ACTB	755.74/654.53	504.07/736.56	703.32	609.33	-0.20664	13201	38554	0.47869	0.31596	0.68404	0.63193	0.89982	FALSE
ACTB_+_5569721.23-P1P2.h2	ACTB	562.95/657.21	504.07/609.51	608.25	554.29	-0.1338	4290.8	33170	0.2963	0.38324	0.61676	0.76648	0.94364	FALSE
ACTB_+_5570130.23-P1P2.h2	ACTB	896.92/886.81	992.39/630.69	891.85	791.13	-0.17267	24155	49306	0.45357	0.32505	0.67495	0.6501	0.90649	FALSE
ACTBL2_-_56778219.23-P1P2.h4	ACTBL2	638.28/660.96	409.56/623.12	649.52	505.18	-0.36194	13746	35503	0.76604	0.22161	0.77839	0.44321	0.81634	FALSE
ACTBL2_-_56778661.23-P1P2.h4	ACTBL2	1327/1745.8	712.79/1303.7	1522	963.99	-0.65837	185370	85772	1.9055	0.028359	0.97164	0.056718	0.40694	FALSE
ACTBL2_+_56778209.23-P1P2.h4	ACTBL2	1407.7/1458.9	1791.8/975.52	1433.1	1322.1	-0.11618	113680	80583	0.39086	0.34795	0.65205	0.6959	0.92209	FALSE
ACTBL2_+_56778273.23-P1P2.h4	ACTBL2	1027.4/1562.2	1073.1/1510.9	1266.9	1273.3	0.0073057	80339	70927	0.02417	0.50964	0.49036	0.98072	0.99669	TRUE
ACTBL2_+_56778359.23-P1P2.h4	ACTBL2	993.61/1313.9	1077.1/1237.2	1142.6	1154.3	0.014763	21438	63730	0.046594	0.51858	0.48142	0.96284	0.99263	TRUE
ACTC1_-_35087222.23-P1P2.h4	ACTC1	734.38/1016.9	758.07/409.87	864.15	557.42	-0.6316	63563	47721	1.4041	0.080105	0.91989	0.16021	0.59671	FALSE
ACTC1_-_35087295.23-P1P2.h4	ACTC1	882.09/930.16	821.08/732.02	905.8	775.27	-0.22422	7318.1	50105	0.58313	0.27988	0.72012	0.55977	0.87099	FALSE
ACTC1_-_35087685.23-P1P2.h4	ACTC1	1109.3/838.64	549.36/617.07	964.51	582.23	-0.72723	65003	53473	1.6532	0.049134	0.95087	0.098267	0.50191	FALSE
ACTC1_-_35087711.23-P1P2.h4	ACTC1	549.3/814.55	988.45/868.14	668.91	926.34	0.46914	34800	36602	1.3456	0.91076	0.089237	0.17847	0.62106	TRUE
ACTC1_+_35087479.23-P1P2.h4	ACTC1	385.58/602.62	336.7/558.09	482.04	433.49	-0.15281	16995	26069	0.30069	0.38095	0.61905	0.7619	0.94196	FALSE
ACTG1_-_79479746.23-P1P2.h2	ACTG1	835.22/507.89	454.84/657.91	651.31	547.04	-0.25129	29541	35605	0.55263	0.29006	0.70994	0.58012	0.87937	FALSE
ACTG1_-_79479777.23-P1P2.h2	ACTG1	655.49/604.76	1675.6/617.07	629.61	1016.9	0.69072	286370	34377	2.0886	0.98162	0.018376	0.036752	0.33902	TRUE
ACTG1_-_79479780.23-P1P2.h2	ACTG1	668.54/627.24	980.57/281.31	647.56	525.23	-0.30153	86088	35392	0.65022	0.25756	0.74244	0.51512	0.8515	FALSE
ACTG1_-_79479785.23-P1P2.h2	ACTG1	702.35/517.53	671.44/742.61	602.9	706.13	0.22767	9727.3	32867	0.56941	0.71533	0.28467	0.56933	0.87492	TRUE
ACTG1_-_79479816.23-P1P2.h2	ACTG1	1599.9/1583.1	1476.8/1619.8	1591.4	1546.6	-0.041175	4080.3	89826	0.1495	0.44058	0.55942	0.88116	0.97356	FALSE
ACTG2_-_74120192.23-P1.h4	ACTG2	1521/1566	2329.4/1302.2	1543.3	1741.6	0.17433	203040	87013	0.67241	0.74934	0.25066	0.50132	0.84532	TRUE
ACTG2_-_74120376.23-P1.h4	ACTG2	622.27/800.64	1260.2/827.3	705.84	1021.1	0.53201	74432	38697	1.6024	0.94546	0.054545	0.10909	0.52296	TRUE
ACTG2_-_74128450.23-P2.h4	ACTG2	462.7/554.45	1.969/384.16	506.5	28.096	-4.1245	130330	27440	2.888	0.00082384	0.99918	0.0016477	0.087093	FALSE
ACTG2_-_74128624.23-P2.h4	ACTG2	1131.2/951.03	901.81/1329.4	1037.2	1094.9	0.078058	37953	57654	0.24039	0.59498	0.40502	0.81003	0.95608	TRUE
ACTG2_-_74128769.23-P2.h4	ACTG2	850.65/590.31	431.22/553.55	708.62	488.57	-0.53554	31566	38855	1.1164	0.13199	0.86801	0.26398	0.70509	FALSE
ACTG2_+_74120163.23-P1.h4	ACTG2	686.33/780.84	47.257/654.89	732.06	176.02	-2.05	156610	40187	2.7737	0.0026409	0.99736	0.0052818	0.14471	FALSE
ACTG2_+_74120172.23-P1.h4	ACTG2	858.36/1149.6	622.21/1028.5	993.36	799.95	-0.31205	52997	55130	0.82371	0.20504	0.79496	0.41009	0.79978	FALSE
ACTG2_+_74120202.23-P1.h4	ACTG2	377.87/619.21	129.96/727.48	483.72	307.51	-0.65181	78940	26163	1.0894	0.1368	0.8632	0.27359	0.71262	FALSE
ACTG2_+_74128454.23-P2.h4	ACTG2	879.12/994.91	393.8/621.61	935.23	494.77	-0.91719	74685	51792	1.9354	0.02645	0.97355	0.052901	0.39513	FALSE
ACTG2_+_74128598.23-P2.h4	ACTG2	574.81/1046.3	817.15/694.21	775.52	753.17	-0.04212	41045	42660	0.10818	0.45688	0.54312	0.91376	0.9818	FALSE
ACTL10_-_32254768.23-P1P2.h7	ACTL10	976.41/1122.8	1075.1/1749.9	1047.1	1371.6	0.38919	124780	58220	1.345	0.91069	0.089305	0.17861	0.6212	TRUE
ACTL10_-_32254788.23-P1P2.h7	ACTL10	1223.2/1218.1	872.28/1036	1220.6	950.63	-0.36033	28282	68245	1.0335	0.15067	0.84933	0.30135	0.73346	FALSE
ACTL10_-_32254809.23-P1P2.h7	ACTL10	1523.3/1608.8	2333.3/1311.3	1565.5	1749.2	0.15998	199260	88308	0.6182	0.73178	0.26822	0.53645	0.86062	TRUE
ACTL10_-_32254824.23-P1P2.h7	ACTL10	582.52/676.48	777.76/760.76	627.74	769.21	0.29279	8057.4	34271	0.76418	0.77754	0.22246	0.44491	0.81706	TRUE
ACTL10_+_32254796.23-P1P2.h7	ACTL10	421.76/592.45	1018/308.54	499.88	560.45	0.16471	101030	27069	0.36818	0.64321	0.35679	0.71359	0.92766	TRUE
ACTL6A_-_179280784.23-P1P2.h3	ACTL6A	812.09/515.39	647.81/742.61	646.95	693.59	0.10028	16623	35358	0.24805	0.59783	0.40217	0.80433	0.95447	TRUE
ACTL6A_-_179280860.23-P1P2.h3	ACTL6A	64.066/74.391	141.77/49.91	69.036	84.132	0.2816	1713.5	3482.8	0.25579	0.54599	0.45401	0.90802	0.98036	TRUE
ACTL6A_+_179280744.23-P1P2.h3	ACTL6A	355.33/286.33	1037.7/158.81	318.97	405.99	0.34707	168430	16997	0.6675	0.74594	0.25406	0.50811	0.84828	TRUE
ACTL6A_+_179280755.23-P1P2.h3	ACTL6A	839.38/363.93	1492.5/238.97	552.7	597.26	0.11165	356590	30037	0.25706	0.60115	0.39885	0.7977	0.95281	TRUE
ACTL6A_+_179280849.23-P1P2.h3	ACTL6A	472.19/155.74	1025.9/210.23	271.19	464.43	0.77393	174850	14368	1.6121	0.94589	0.054109	0.10822	0.52133	TRUE
ACTL6B_-_100254007.23-P1P2.h2	ACTL6B	896.92/709.12	1004.2/698.75	797.51	837.67	0.070783	22342	43914	0.19162	0.57595	0.42405	0.8481	0.96549	TRUE
ACTL6B_-_100254010.23-P1P2.h2	ACTL6B	597.35/399.78	116.17/527.84	488.69	247.66	-0.97768	50332	26441	1.4823	0.0679	0.9321	0.1358	0.56239	FALSE
ACTL6B_+_100253966.23-P1P2.h2	ACTL6B	961.58/1107.8	470.6/1155.5	1032.1	737.42	-0.48449	101660	57360	1.2305	0.10925	0.89075	0.2185	0.66284	FALSE
ACTL6B_+_100253969.23-P1P2.h2	ACTL6B	1528.1/1584.2	832.9/1436.8	1555.9	1094	-0.50778	122690	87747	1.5594	0.059456	0.94054	0.11891	0.53667	FALSE
ACTL6B_+_100254000.23-P1P2.h2	ACTL6B	1213.7/1564.9	2081.3/1984.3	1378.1	2032.2	0.55999	162030	77387	2.3512	0.99064	0.0093568	0.018714	0.25257	TRUE
ACTL7A_-_111624563.23-P1P2.h4	ACTL7A	2260.7/2144	1155.8/2684.6	2201.5	1761.5	-0.32154	429600	125710	1.2411	0.10729	0.89271	0.21458	0.65938	FALSE
ACTL7A_-_111624608.23-P1P2.h4	ACTL7A	497.69/565.16	409.56/435.58	530.35	422.37	-0.32776	4839.6	28780	0.63653	0.26156	0.73844	0.52312	0.85498	FALSE
ACTL7A_-_111624654.23-P1P2.h4	ACTL7A	341.68/291.14	0/304	315.4	5.4145	-5.6243	74296	16800	2.3916	0.000915	0.99909	0.00183	0.090424	FALSE
ACTL7A_-_111624958.23-P1P2.h4	ACTL7A	535.07/631.52	606.46/719.92	581.3	660.76	0.18455	5840.2	31648	0.44667	0.67227	0.32773	0.65547	0.90766	TRUE
ACTL7A_+_111624526.23-P1P2.h4	ACTL7A	86.014/164.3	27.566/31.761	118.88	29.59	-1.9705	4499.8	6115.4	1.1419	0.066822	0.93318	0.13364	0.55995	FALSE
ACTL7B_-_111618185.23-P1P2.h4	ACTL7B	640.66/387.48	240.22/405.33	498.24	312.04	-0.67336	28200	26977	1.1336	0.12742	0.87258	0.25484	0.69693	FALSE
ACTL7B_-_111618259.23-P1P2.h4	ACTL7B	822.77/1058.1	947.1/647.32	933.03	783	-0.25262	31306	51666	0.66006	0.25459	0.74541	0.50918	0.8487	FALSE
ACTL7B_+_111617819.23-P1P2.h4	ACTL7B	903.44/941.39	303.23/819.74	922.22	498.58	-0.88596	93566	51046	1.8751	0.03037	0.96963	0.060739	0.4188	FALSE
ACTL7B_+_111617857.23-P1P2.h4	ACTL7B	1112.8/929.08	561.17/1075.3	1016.8	776.83	-0.38796	64655	56479	1.0098	0.15628	0.84372	0.31255	0.74166	FALSE
ACTL7B_+_111618198.23-P1P2.h4	ACTL7B	986.49/1227.2	1053.4/945.27	1100.3	997.89	-0.14078	15493	61288	0.41359	0.33959	0.66041	0.67917	0.91603	FALSE
ACTL8_-_18081836.23-P1P2.h4	ACTL8	1125.9/1095.5	823.05/409.87	1110.6	580.82	-0.934	114900	61884	2.1297	0.016596	0.9834	0.033191	0.32526	FALSE
ACTL8_-_18081842.23-P1P2.h4	ACTL8	698.2/755.68	299.29/673.03	726.37	448.82	-0.69334	44843	39863	1.3901	0.08212	0.91788	0.16424	0.6019	FALSE
ACTL8_-_18081895.23-P1P2.h4	ACTL8	1306.2/1043.6	551.33/960.4	1167.6	727.67	-0.6814	100460	65174	1.7231	0.042433	0.95757	0.084866	0.47606	FALSE
ACTL8_+_18081845.23-P1P2.h4	ACTL8	704.72/878.24	1315.3/874.19	786.71	1072.3	0.44632	68916	43298	1.3725	0.91504	0.084963	0.16993	0.61003	TRUE
ACTL8_+_18081855.23-P1P2.h4	ACTL8	359.48/545.36	431.22/337.27	442.77	381.36	-0.21487	8851.6	23873	0.39743	0.34416	0.65584	0.68832	0.91923	FALSE
ACTL9_-_8808643.23-P1P2.h7	ACTL9	1962.9/1266.3	1016/1495.8	1576.6	1232.8	-0.3546	164390	88956	1.1526	0.12454	0.87546	0.24907	0.69141	FALSE
ACTL9_-_8809073.23-P1P2.h7	ACTL9	1458.7/1486.2	1108.6/827.3	1472.4	957.66	-0.62004	99584	82875	1.788	0.036891	0.96311	0.073781	0.4509	FALSE
ACTL9_+_8808720.23-P1P2.h7	ACTL9	303.12/335.03	330.8/329.71	318.68	330.25	0.051319	211.55	16981	0.088835	0.53201	0.46799	0.93598	0.98665	TRUE
ACTL9_+_8808755.23-P1P2.h7	ACTL9	570.66/652.93	541.48/993.67	610.41	733.53	0.26468	43860	33291	0.67477	0.74999	0.25001	0.50003	0.84468	TRUE
ACTL9_+_8808881.23-P1P2.h7	ACTL9	1012.6/993.31	2841.3/783.44	1002.9	1492	0.57259	969590	55679	2.0728	0.9809	0.019097	0.038195	0.3448	TRUE
ACTN1_-_69445619.23-P1P2.h4	ACTN1	594.39/903.93	860.46/1073.8	733	961.25	0.39063	39866	40240	1.1378	0.87239	0.12761	0.25523	0.69731	TRUE
ACTN1_-_69445944.23-P1P2.h4	ACTN1	924.8/1113.2	458.78/1206.9	1014.6	744.13	-0.44681	115080	56353	1.1395	0.12724	0.87276	0.25449	0.6966	FALSE
ACTN1_-_69445956.23-P1P2.h4	ACTN1	1163.9/1017.4	1023.9/1678.8	1088.2	1311.1	0.26863	98660	60589	0.90562	0.81743	0.18257	0.36514	0.77436	TRUE
ACTN1_-_69446029.23-P1P2.h4	ACTN1	770.57/865.4	1218.8/1229.6	816.61	1224.2	0.58355	57130	45004	1.9214	0.97266	0.027344	0.054688	0.40031	TRUE
ACTN1_+_69445571.23-P1P2.h4	ACTN1	358.89/517.53	72.854/626.15	430.97	213.65	-1.009	68738	23214	1.4264	0.074718	0.92528	0.14944	0.58236	FALSE
ACTN2_-_236849849.23-P1P2.h4	ACTN2	713.03/794.75	555.26/984.6	752.78	739.4	-0.025833	32255	41366	0.065772	0.47372	0.52628	0.94745	0.98897	FALSE
ACTN2_-_236850209.23-P1P2.h4	ACTN2	972.25/883.59	933.32/1346.1	926.86	1120.9	0.2739	44935	51312	0.85638	0.8041	0.1959	0.39179	0.78974	TRUE
ACTN2_+_236849796.23-P1P2.h4	ACTN2	421.76/350.55	212.65/246.53	384.51	228.97	-0.74535	9373.3	20627	1.083	0.13619	0.86381	0.27239	0.7116	FALSE
ACTN2_+_236849840.23-P1P2.h4	ACTN2	360.67/556.06	210.69/307.02	447.83	254.34	-0.81378	21772	24155	1.245	0.1048	0.8952	0.20959	0.65517	FALSE
ACTN2_+_236849897.23-P1P2.h4	ACTN2	1736.3/1412.9	1518.1/2255	1566.3	1850.3	0.24025	141450	88355	0.95538	0.83031	0.16969	0.33939	0.75937	TRUE
ACTN3_-_66313676.23-P1P2.h4	ACTN3	758.11/1046.8	1112.5/915.02	890.85	1008.9	0.1794	24656	49248	0.53215	0.70268	0.29732	0.59464	0.88593	TRUE
ACTN3_-_66314441.23-P1P2.h4	ACTN3	841.75/1231.5	620.24/1385.4	1018.1	926.98	-0.13517	126370	56555	0.38328	0.35075	0.64925	0.7015	0.92388	FALSE
ACTN3_+_66313715.23-P1P2.h4	ACTN3	619.89/558.74	372.15/476.42	588.52	421.07	-0.48207	11622	32056	0.93528	0.1744	0.8256	0.34881	0.76461	FALSE
ACTN3_+_66313730.23-P1P2.h4	ACTN3	815.65/681.83	801.39/878.73	745.74	839.17	0.17007	6775.9	40965	0.4616	0.67778	0.32222	0.64445	0.90406	TRUE
ACTN3_+_66313881.23-P1P2.h4	ACTN3	753.36/1143.2	1439.4/1128.3	928.02	1274.4	0.45713	80071	51378	1.528	0.93674	0.063261	0.12652	0.54977	TRUE
ACTN4_-_39138303.23-P1P2.h4	ACTN4	655.49/985.81	736.42/417.43	803.86	554.44	-0.5351	56242	44276	1.1853	0.11789	0.88211	0.23577	0.68012	FALSE
ACTN4_-_39138358.23-P1P2.h4	ACTN4	978.19/1319.2	960.88/1163.1	1136	1057.2	-0.10366	28826	63349	0.31321	0.37706	0.62294	0.75412	0.93979	FALSE
ACTN4_-_39138687.23-P1P2.h4	ACTN4	1237.4/1691.2	1533.9/1349.1	1446.6	1438.5	-0.0080953	40325	81373	0.028396	0.48867	0.51133	0.97735	0.99598	FALSE
ACTN4_-_39138723.23-P1P2.h4	ACTN4	867.26/1025.4	452.88/813.69	943.03	607.05	-0.63465	60004	52239	1.47	0.070764	0.92924	0.14153	0.57147	FALSE
ACTN4_-_39138727.23-P1P2.h4	ACTN4	1121.1/1422.5	722.63/1272	1262.9	958.73	-0.39715	92117	70693	1.1439	0.12633	0.87367	0.25266	0.69473	FALSE
ACTR10_+_58666878.23-P1P2.h4	ACTR10	94.912/139.68	222.5/87.721	115.14	139.72	0.27689	3955.2	5916.2	0.31949	0.59833	0.40167	0.80334	0.95427	TRUE
ACTR10_+_58666892.23-P1P2.h4	ACTR10	876.75/686.11	1423.6/437.09	775.59	788.85	0.02441	182890	42665	0.064155	0.52554	0.47446	0.94893	0.98921	TRUE
ACTR10_+_58666925.23-P1P2.h4	ACTR10	962.17/442.06	1025.9/179.98	652.19	429.73	-0.60071	187830	35654	1.1781	0.11913	0.88087	0.23826	0.68187	FALSE
ACTR10_+_58666938.23-P1P2.h4	ACTR10	304.9/151.46	185.09/181.49	214.9	183.28	-0.22846	4668.7	11291	0.29758	0.36941	0.63059	0.73883	0.93511	FALSE
ACTR10_+_58667079.23-P1P2.h4	ACTR10	144.74/64.758	5.9071/258.63	96.823	39.323	-1.2786	16264	4944.1	0.81775	0.13376	0.86624	0.26753	0.70739	FALSE
ACTR1A_-_104261998.23-P1P2.h3	ACTR1A	673.28/459.73	348.52/632.2	556.35	469.4	-0.2447	23350	30243	0.49999	0.30806	0.69194	0.61613	0.8943	FALSE
ACTR1A_-_104262054.23-P1P2.h3	ACTR1A	1080.2/1097.1	1321.2/1320.4	1088.6	1320.8	0.27864	18049	60617	0.9429	0.82713	0.17287	0.34574	0.76258	TRUE
ACTR1A_-_104262086.23-P1P2.h3	ACTR1A	567.69/271.88	338.67/471.88	392.87	399.77	0.025047	17963	21092	0.047495	0.51729	0.48271	0.96541	0.99336	TRUE
ACTR1A_+_104262452.23-P1P2.h3	ACTR1A	652.52/689.86	1600.8/993.67	670.93	1261.2	0.90959	197840	36716	3.0807	0.99897	0.001033	0.0020659	0.095741	TRUE
ACTR1A_+_104262461.23-P1P2.h3	ACTR1A	734.97/756.75	275.66/582.29	745.78	400.65	-0.89475	51440	40967	1.7052	0.043972	0.95603	0.087944	0.48229	FALSE
ACTR1B_-_98279951.23-P1P2.h4	ACTR1B	319.73/528.23	265.82/260.14	410.97	262.96	-0.6422	16181	22099	0.99562	0.15732	0.84268	0.31463	0.74298	FALSE
ACTR1B_-_98280407.23-P1P2.h4	ACTR1B	1309.8/992.77	1854.8/1334	1140.3	1573	0.46372	128920	63599	1.7157	0.95689	0.043113	0.086225	0.47866	TRUE
ACTR1B_-_98280450.23-P1P2.h4	ACTR1B	450.24/633.66	752.17/656.4	534.13	702.65	0.39496	16067	28993	0.9897	0.8387	0.1613	0.3226	0.74745	TRUE
ACTR1B_+_98280441.23-P1P2.h4	ACTR1B	253.3/396.04	202.81/819.74	316.73	407.76	0.36348	83015	16873	0.70083	0.7565	0.2435	0.487	0.83848	TRUE
ACTR1B_+_98280464.23-P1P2.h4	ACTR1B	624.64/602.09	578.89/290.39	613.26	410.01	-0.57967	25283	33452	1.1113	0.13288	0.86712	0.26577	0.70618	FALSE
ACTR2_-_65454953.23-P1P2.h1	ACTR2	846.5/923.2	1756.4/193.59	884.02	583.18	-0.59929	470600	48857	1.361	0.086724	0.91328	0.17345	0.61463	FALSE
ACTR2_-_65454971.23-P1P2.h1	ACTR2	634.72/651.86	1549.6/381.13	643.23	768.54	0.25641	275850	35147	0.66838	0.74798	0.25202	0.50404	0.84675	TRUE
ACTR2_-_65455345.23-P1P2.h1	ACTR2	1302.7/948.89	1352.7/940.74	1111.8	1128.1	0.020957	49651	61952	0.065419	0.52608	0.47392	0.94784	0.98909	TRUE
ACTR2_+_65455294.23-P1P2.h1	ACTR2	110.93/99.545	220.53/359.96	105.08	281.75	1.4143	15549	5381.6	2.4083	0.99133	0.0086735	0.017347	0.24374	TRUE
ACTR2_+_65455348.23-P1P2.h1	ACTR2	1252.8/1131.9	1124.3/366.01	1190.8	641.51	-0.89141	176910	66521	2.1299	0.016587	0.98341	0.033175	0.32517	FALSE
ACTR3_-_114647984.23-P1P2.h2	ACTR3	1006.7/1139.4	1047.5/986.11	1071	1016.4	-0.075462	4622.9	59598	0.22378	0.41146	0.58854	0.82292	0.95939	FALSE
ACTR3_-_114647989.23-P1P2.h2	ACTR3	1478.3/1102.5	1910/1282.5	1276.6	1565.1	0.29374	121510	71490	1.079	0.85971	0.14029	0.28058	0.71881	TRUE
ACTR3_-_114648039.23-P1P2.h2	ACTR3	837/925.87	941.19/623.12	880.32	765.82	-0.20077	21616	48646	0.51912	0.30182	0.69818	0.60363	0.88903	FALSE
ACTR3_+_114647775.23-P1P2.h2	ACTR3	1319.9/1415.6	1921.8/1085.9	1366.9	1444.6	0.079742	125390	76732	0.28063	0.6105	0.3895	0.779	0.94742	TRUE
ACTR3_+_114648069.23-P1P2.h2	ACTR3	627.01/438.85	322.92/307.02	524.56	314.87	-0.73453	22188	28455	1.2431	0.10608	0.89392	0.21216	0.65712	FALSE
ACTR3B_+_152457249.23-P1P2.h2	ACTR3B	597.35/613.32	393.8/759.24	605.29	546.81	-0.14632	22902	33002	0.32189	0.3735	0.6265	0.74699	0.93785	FALSE
ACTR3B_+_152457287.23-P1P2.h2	ACTR3B	721.33/827.4	704.91/741.09	772.55	722.78	-0.095945	2975.4	42491	0.24145	0.40455	0.59545	0.8091	0.9558	FALSE
ACTR3B_+_152457301.23-P1P2.h2	ACTR3B	1203.6/1163.5	671.44/2162.8	1183.4	1205.1	0.026195	404160	66089	0.084414	0.53364	0.46636	0.93273	0.98583	TRUE
ACTR3B_+_152457333.23-P1P2.h2	ACTR3B	370.16/386.94	72.854/502.13	378.46	191.31	-0.98046	38974	20291	1.3138	0.090876	0.90912	0.18175	0.62549	FALSE
ACTR3B_+_152457345.23-P1P2.h2	ACTR3B	258.04/131.66	0/45.373	184.32	2.0324	-5.9334	23455	9631.3	1.8575	0.0014888	0.99851	0.0029776	0.11211	FALSE
ACTR3C_-_150020122.23-P1P2.h7	ACTR3C	532.69/737.49	608.43/670.01	626.78	638.48	0.026629	7655.5	34217	0.063224	0.52504	0.47496	0.94992	0.98949	TRUE
ACTR3C_-_150020411.23-P1P2.h7	ACTR3C	3265.6/3158.7	3754.9/4364.9	3211.7	4048.4	0.33395	304710	185890	1.9408	0.97386	0.026144	0.052287	0.39318	TRUE
ACTR3C_+_150020242.23-P1P2.h7	ACTR3C	1163.3/1255	1268.1/886.29	1208.3	1060.1	-0.18854	31671	67529	0.57008	0.28431	0.71569	0.56862	0.87465	FALSE
ACTR3C_+_150020273.23-P1P2.h7	ACTR3C	531.51/857.9	1189.3/552.04	675.27	810.28	0.2626	98222	36962	0.70224	0.75868	0.24132	0.48264	0.83671	TRUE
ACTR3C_+_150020641.23-P1P2.h7	ACTR3C	937.25/544.29	2406.1/1087.4	714.24	1617.6	1.1782	690970	39174	4.5641	1	2.5088e-06	5.0176e-06	0.0020687	TRUE
ACTR5_-_37377124.23-P1P2.h3	ACTR5	645.4/550.71	1086.9/22.687	596.18	157.28	-1.9157	288210	32488	2.435	0.0069785	0.99302	0.013957	0.2217	FALSE
ACTR5_-_37377127.23-P1P2.h3	ACTR5	836.41/666.84	561.17/322.15	746.83	425.19	-0.81122	47804	41027	1.588	0.056041	0.94396	0.11208	0.52534	FALSE
ACTR5_+_37377138.23-P1P2.h3	ACTR5	2081.5/2428.1	2030.1/2194.5	2248.2	2110.7	-0.090985	31340	128470	0.38352	0.35067	0.64933	0.70133	0.92381	FALSE
ACTR5_+_37377152.23-P1P2.h3	ACTR5	892.76/1008.8	762.01/854.53	949.02	806.95	-0.23371	10469	52583	0.61959	0.26775	0.73225	0.5355	0.86027	FALSE
ACTR5_+_37377158.23-P1P2.h3	ACTR5	608.03/593.52	612.37/424.99	600.73	510.15	-0.23537	8183.2	32745	0.50057	0.30803	0.69197	0.61605	0.89424	FALSE
ACTR6_-_100594606.23-P1P2.h3	ACTR6	650.74/720.9	572.99/529.35	684.92	550.74	-0.31406	7205.9	37510	0.69283	0.24406	0.75594	0.48811	0.83884	FALSE
ACTR6_-_100594621.23-P1P2.h3	ACTR6	930.14/747.12	1012.1/473.39	833.62	692.19	-0.26788	58298	45975	0.65963	0.25471	0.74529	0.50942	0.84884	FALSE
ACTR6_+_100593852.23-P1P2.h3	ACTR6	97.878/37.463	797.45/260.14	60.566	455.48	2.8904	142870	3041.3	7.161	1	4.6335e-13	9.267e-13	2.7291e-09	TRUE
ACTR6_+_100594789.23-P1P2.h3	ACTR6	1026.2/959.06	1207/918.05	992.08	1052.7	0.085436	16340	55056	0.25821	0.60187	0.39813	0.79626	0.95252	TRUE
ACTR6_+_100594811.23-P1P2.h3	ACTR6	323.89/129.52	120.11/385.67	204.82	215.25	0.071264	19465	10743	0.10055	0.5287	0.4713	0.94259	0.98793	TRUE
ACTR8_-_53915974.23-P1P2.h2	ACTR8	204.65/187.85	29.535/214.77	196.07	79.697	-1.2881	9154	10268	1.1485	0.10158	0.89842	0.20317	0.64843	FALSE
ACTR8_-_53916193.23-P1P2.h2	ACTR8	584.89/427.08	1380.3/650.35	499.8	947.46	0.92136	186430	27064	2.7211	0.99674	0.0032567	0.0065134	0.15898	TRUE
ACTR8_+_53916118.23-P1P2.h2	ACTR8	915.9/710.19	106.33/391.72	806.52	204.11	-1.9771	147600	44428	2.858	0.0020666	0.99793	0.0041333	0.12926	FALSE
ACTR8_+_53916142.23-P1P2.h2	ACTR8	887.43/770.67	1394.1/75.622	826.99	324.81	-1.3456	387630	45597	2.3517	0.0092896	0.99071	0.018579	0.25171	FALSE
ACTR8_+_53916157.23-P1P2.h2	ACTR8	437.78/201.23	700.97/272.24	296.82	436.85	0.55603	51730	15776	1.1149	0.86635	0.13365	0.2673	0.70712	TRUE
ACTRT1_-_127185969.23-P1P2.h4	ACTRT1	860.14/792.61	257.94/530.87	825.69	370.05	-1.1557	79801	45522	2.1355	0.016305	0.98369	0.032611	0.32288	FALSE
ACTRT1_-_127186343.23-P1P2.h4	ACTRT1	1178.7/1411.8	1352.7/1324.9	1290	1338.7	0.05346	9831.2	72266	0.18129	0.57193	0.42807	0.85614	0.96716	TRUE
ACTRT1_+_127185986.23-P1P2.h4	ACTRT1	468.63/594.59	547.39/379.62	527.87	455.85	-0.21117	8947.2	28640	0.42552	0.33462	0.66538	0.66925	0.91267	FALSE
ACTRT1_+_127186306.23-P1P2.h4	ACTRT1	1683.5/1441.8	618.27/1382.4	1558	924.5	-0.75229	221270	87870	2.137	0.016299	0.9837	0.032597	0.32288	FALSE
ACTRT1_+_127186328.23-P1P2.h4	ACTRT1	993.02/985.81	620.24/1323.4	989.41	906	-0.12692	84039	54903	0.35598	0.36092	0.63908	0.72184	0.93014	FALSE
ACTRT2_-_2938118.23-P1P2.h4	ACTRT2	657.26/878.24	805.33/240.48	759.76	440.09	-0.78637	87299	41763	1.5643	0.058784	0.94122	0.11757	0.53432	FALSE
ACTRT2_-_2938494.23-P1P2.h4	ACTRT2	641.84/829	129.96/857.55	729.45	333.88	-1.1251	133080	40038	1.9769	0.023897	0.9761	0.047794	0.37931	FALSE
ACTRT2_-_2938499.23-P1P2.h4	ACTRT2	361.26/486.49	417.43/674.55	419.22	530.64	0.3393	18838	22559	0.74183	0.7703	0.2297	0.4594	0.82477	TRUE
ACTRT2_+_2938135.23-P1P2.h4	ACTRT2	790.73/770.13	862.43/334.25	780.37	536.92	-0.53862	59982	42937	1.1749	0.11995	0.88005	0.23989	0.68357	FALSE
ACTRT2_+_2938467.23-P1P2.h4	ACTRT2	758.11/800.64	547.39/1421.7	779.08	882.18	0.17907	145470	42864	0.49795	0.69072	0.30928	0.61857	0.89524	TRUE
ACTRT3_-_169487289.23-P1P2.h4	ACTRT3	968.1/1209	645.84/1061.7	1081.9	828.08	-0.38527	57680	60225	1.0341	0.15053	0.84947	0.30107	0.73325	FALSE
ACTRT3_+_169487270.23-P1P2.h4	ACTRT3	548.71/587.1	807.3/437.09	567.58	594.03	0.065599	24347	30875	0.15053	0.55955	0.44045	0.88089	0.97346	TRUE
ACTRT3_+_169487327.23-P1P2.h4	ACTRT3	920.05/1351.9	673.41/1474.6	1115.3	996.51	-0.16227	142790	62152	0.47632	0.31692	0.68308	0.63384	0.90071	FALSE
ACTRT3_+_169487330.23-P1P2.h4	ACTRT3	866.66/869.68	958.91/1435.3	868.17	1173.2	0.43394	74624	47950	1.3929	0.91817	0.081833	0.16367	0.60118	TRUE
ACTRT3_+_169487342.23-P1P2.h4	ACTRT3	514.3/586.03	590.71/290.39	549	414.17	-0.40571	20352	29829	0.78064	0.21693	0.78307	0.43386	0.81197	FALSE
ACVR1_-_158732511.23-P1P2.h1	ACVR1	530.91/611.18	297.32/685.13	569.64	451.35	-0.33514	29037	30991	0.67194	0.25036	0.74964	0.50071	0.84492	FALSE
ACVR1_+_158732079.23-P1P2.h1	ACVR1	373.72/268.13	722.63/358.45	316.55	508.95	0.68337	41189	16864	1.4816	0.93026	0.069739	0.13948	0.56826	TRUE
ACVR1_+_158732198.23-P1P2.h1	ACVR1	831.07/984.74	1051.5/600.44	904.65	794.57	-0.18697	40565	50039	0.49211	0.3113	0.6887	0.62261	0.8965	FALSE
ACVR1_+_158732232.23-P1P2.h1	ACVR1	1330/1621.1	1197.2/1784.7	1468.3	1461.7	-0.0065164	72175	82638	0.023035	0.49081	0.50919	0.98162	0.99683	FALSE
ACVR1_+_158732258.23-P1P2.h1	ACVR1	882.09/901.79	1252.3/830.33	891.88	1019.7	0.19304	37403	49308	0.57569	0.71758	0.28242	0.56484	0.87313	TRUE
ACVR1B_-_52345530.23-P1P2.h1	ACVR1B	440.75/714.47	1035.7/1193.3	561.16	1111.7	0.98503	116930	30514	3.1518	0.99919	0.00081196	0.0016239	0.086341	TRUE
ACVR1B_-_52345917.23-P1P2.h1	ACVR1B	756.33/467.75	448.94/229.89	594.79	321.26	-0.88657	48637	32410	1.5194	0.063887	0.93611	0.12777	0.5517	FALSE
ACVR1B_+_52345561.23-P1P2.h1	ACVR1B	523.79/942.46	645.84/608	702.61	626.63	-0.16486	33575	38514	0.38715	0.34921	0.65079	0.69842	0.92316	FALSE
ACVR1B_+_52345897.23-P1P2.h1	ACVR1B	502.44/650.25	844.71/983.08	571.59	911.28	0.67197	45543	31101	1.9262	0.97294	0.027058	0.054117	0.39841	TRUE
ACVR1B_+_52345907.23-P1P2.h1	ACVR1B	460.92/333.42	1071.1/125.53	392.02	366.76	-0.095855	183980	21045	0.17416	0.4289	0.5711	0.85781	0.96751	FALSE
ACVR1C_-_158485307.23-P1P2.h1	ACVR1C	1347.2/1143.7	773.83/1432.3	1241.3	1052.8	-0.2374	87205	69440	0.71527	0.23722	0.76278	0.47444	0.83261	FALSE
ACVR1C_+_158484889.23-P1P2.h1	ACVR1C	1039.3/1881.7	1600.8/1371.8	1398.4	1481.9	0.083546	128770	78568	0.29766	0.61702	0.38298	0.76596	0.94341	TRUE
ACVR1C_+_158484901.23-P1P2.h1	ACVR1C	530.91/630.99	393.8/1082.9	578.79	653.05	0.17386	91754	31507	0.41834	0.66196	0.33804	0.67607	0.91489	TRUE
ACVR1C_+_158484938.23-P1P2.h1	ACVR1C	880.31/970.83	1149.9/918.05	924.46	1027.5	0.15224	14279	51174	0.45531	0.67555	0.32445	0.6489	0.9058	TRUE
ACVR1C_+_158485339.23-P1P2.h1	ACVR1C	1544.7/1654.8	998.3/1019.4	1598.8	1008.8	-0.66384	120050	90256	1.9639	0.02477	0.97523	0.049539	0.38476	FALSE
ACVR2A_-_148602102.23-P1P2.h1	ACVR2A	940.22/1088.6	364.27/1175.2	1011.7	654.29	-0.62797	141420	56184	1.5078	0.065798	0.9342	0.1316	0.55703	FALSE
ACVR2A_-_148602669.23-P1P2.h1	ACVR2A	1082.6/1262.5	1175.5/1219	1169.1	1197.1	0.034089	5919.2	65262	0.10951	0.5436	0.4564	0.9128	0.98157	TRUE
ACVR2A_+_148602294.23-P1P2.h1	ACVR2A	685.15/680.22	63.009/719.92	682.68	213.07	-1.6753	132510	37382	2.4289	0.0073671	0.99263	0.014734	0.22671	FALSE
ACVR2A_+_148602343.23-P1P2.h1	ACVR2A	409.31/717.15	927.41/635.22	541.79	767.54	0.50172	46879	29423	1.3161	0.90585	0.094152	0.1883	0.63237	TRUE
ACVR2A_+_148602346.23-P1P2.h1	ACVR2A	555.23/477.92	120.11/485.49	515.13	241.51	-1.0897	42808	27925	1.6374	0.049797	0.9502	0.099594	0.50459	FALSE
ACVR2B_-_38495819.23-P1P2.h1	ACVR2B	342.28/669.52	639.93/704.8	478.71	671.58	0.48754	28439	25883	1.1988	0.88453	0.11547	0.23093	0.67556	TRUE
ACVR2B_+_38495339.23-P1P2.h1	ACVR2B	908.78/878.78	968.76/863.6	893.65	914.67	0.033501	2161.4	49409	0.094555	0.53765	0.46235	0.92469	0.98432	TRUE
ACVR2B_+_38495450.23-P1P2.h1	ACVR2B	224.23/175.01	126.02/21.174	198.1	51.698	-1.9176	9199.1	10378	1.4371	0.050748	0.94925	0.1015	0.50855	FALSE
ACVR2B_+_38495606.23-P1P2.h1	ACVR2B	680.4/531.98	401.68/352.4	601.63	376.23	-0.67581	21914	32796	1.2446	0.10624	0.89376	0.21247	0.65753	FALSE
ACVR2B_+_38495842.23-P1P2.h1	ACVR2B	975.22/942.46	903.78/819.74	958.7	860.74	-0.15534	4502.3	53139	0.42498	0.33542	0.66458	0.67083	0.91297	FALSE
ACVRL1_-_52300776.23-P1P2.h1	ACVRL1	274.65/468.82	311.11/406.85	358.84	355.77	-0.012356	7952.3	19202	0.022145	0.48871	0.51129	0.97742	0.99599	FALSE
ACVRL1_-_52301119.23-P1P2.h1	ACVRL1	528.54/493.44	848.65/762.27	510.69	804.3	0.65426	30753	27676	1.7649	0.96117	0.038831	0.077662	0.45957	TRUE
ACVRL1_+_52300726.23-P1P2.h1	ACVRL1	1996.7/2597.8	2230.9/3508.9	2277.5	2797.8	0.29674	446390	130210	1.442	0.92535	0.074654	0.14931	0.58219	TRUE
ACVRL1_+_52300742.23-P1P2.h1	ACVRL1	667.35/690.93	482.41/636.74	679.04	554.23	-0.29253	8873.5	37176	0.6473	0.25856	0.74144	0.51712	0.85221	FALSE
ACVRL1_+_52300819.23-P1P2.h1	ACVRL1	1084.4/965.48	555.26/902.93	1023.2	708.07	-0.53049	52562	56846	1.3217	0.093126	0.90687	0.18625	0.63027	FALSE
ACY1_-_52017547.23-P1P2.h1	ACY1	0/20.872	49.226/0	1.3482	2.1209	0.41044	877.63	59.104	0.10052	0.19248	0.80752	0.38496	0.78585	TRUE
ACY1_-_52017921.23-P1P2.h1	ACY1	15.423/39.069	0/1.5124	24.558	0.30155	-4.2955	487.47	1194	0.70197	0.0035631	0.99644	0.0071263	0.16446	FALSE
ACY1_-_52017938.23-P1P2.h1	ACY1	1574.4/1739.9	1598.8/1976.8	1655.1	1777.8	0.10315	34130	93548	0.40129	0.6559	0.3441	0.68821	0.91915	TRUE
ACY1_+_52017535.23-P1P2.h1	ACY1	2425/2652.9	1317.3/2855.5	2536.4	1939.5	-0.38696	483250	145570	1.5646	0.058842	0.94116	0.11768	0.53452	FALSE
ACY1_+_52017980.23-P1P2.h1	ACY1	829.29/957.98	632.06/1051.1	891.32	815.1	-0.12881	33246	49275	0.34336	0.36565	0.63435	0.73129	0.93287	FALSE
ACY3_-_67414577.23-P2.h1	ACY3	486.42/712.87	1069.2/859.06	588.86	958.38	0.70173	61438	32075	2.0633	0.98045	0.019554	0.039107	0.34821	TRUE
ACY3_-_67414607.23-P2.h1	ACY3	996.57/1285.5	933.32/1624.4	1131.9	1231.3	0.12135	100990	63111	0.39573	0.65385	0.34615	0.6923	0.92065	TRUE
ACY3_-_67414970.23-P2.h1	ACY3	366.6/428.15	474.53/275.26	396.18	361.42	-0.13213	7497.8	21276	0.2383	0.40385	0.59615	0.80771	0.9554	FALSE
ACY3_-_67417956.23-P1.h1	ACY3	1349.5/1457.3	933.32/1380.9	1402.4	1135.2	-0.30464	56001	78797	0.95167	0.17063	0.82937	0.34127	0.76015	FALSE
ACY3_-_67418149.23-P1.h1	ACY3	313.8/525.55	330.8/529.35	406.11	418.46	0.043132	14293	21828	0.083625	0.53192	0.46808	0.93616	0.98667	TRUE
ACY3_+_67414985.23-P2.h1	ACY3	733.79/885.73	378.05/797.05	806.19	548.94	-0.55363	51055	44409	1.2207	0.11104	0.88896	0.22208	0.66631	FALSE
ACY3_+_67415013.23-P2.h1	ACY3	1214.3/1220.8	917.57/1674.3	1217.5	1239.5	0.025751	98555	68064	0.084114	0.53352	0.46648	0.93297	0.98585	TRUE
ACY3_+_67417722.23-P1.h1	ACY3	470.41/621.89	328.83/523.3	540.87	414.82	-0.38198	15141	29371	0.73548	0.23041	0.76959	0.46082	0.82545	FALSE
ACY3_+_67417960.23-P1.h1	ACY3	1852.6/1718.5	1766.2/1687.9	1784.3	1726.6	-0.047366	5160.1	101120	0.18133	0.42806	0.57194	0.85611	0.96716	FALSE
ACY3_+_67418110.23-P1.h1	ACY3	714.21/742.3	949.07/883.26	728.12	915.58	0.33009	12667	39963	0.9377	0.82578	0.17422	0.34845	0.76428	TRUE
ACYP1_-_75530695.23-P1.h2	ACYP1	233.72/370.35	224.47/186.03	294.21	204.35	-0.52367	6575.1	15632	0.71873	0.22898	0.77102	0.45795	0.82379	FALSE
ACYP1_-_75530711.23-P1.h2	ACYP1	747.43/805.99	1027.8/614.05	776.16	794.45	0.033554	30005	42697	0.088499	0.53522	0.46478	0.92956	0.98501	TRUE
ACYP1_-_75530721.23-P1.h2	ACYP1	272.28/163.23	445/154.27	210.82	262.02	0.31235	19050	11069	0.48667	0.67953	0.32047	0.64094	0.90302	TRUE
ACYP1_-_75535758.23-P2.h2	ACYP1	261.01/169.12	206.75/279.8	210.1	240.52	0.1942	2587.5	11030	0.28962	0.60497	0.39503	0.79006	0.95076	TRUE
ACYP1_-_75536000.23-P2.h2	ACYP1	428.88/516.46	1281.8/800.08	470.64	1012.7	1.1039	153490	25431	3.3992	0.99966	0.00033845	0.0006769	0.05586	TRUE
ACYP1_-_75536179.23-P2.h2	ACYP1	1434.4/1113.7	1342.9/1338.5	1263.9	1340.7	0.085011	18660	70753	0.28863	0.61357	0.38643	0.77286	0.9456	TRUE
ACYP1_-_75536183.23-P2.h2	ACYP1	797.85/841.85	659.62/1429.3	819.56	970.97	0.24431	118000	45172	0.71241	0.76188	0.23812	0.47624	0.83344	TRUE
ACYP1_-_75536194.23-P2.h2	ACYP1	705.31/725.18	872.28/762.27	715.18	815.42	0.189	5561.7	39227	0.50613	0.69357	0.30643	0.61286	0.89287	TRUE
ACYP1_+_75530659.23-P1.h2	ACYP1	1199.4/885.2	2144.3/198.13	1030.4	651.88	-0.65974	763200	57262	1.5819	0.05683	0.94317	0.11366	0.52677	FALSE
ACYP1_+_75530680.23-P1.h2	ACYP1	1779/2164.3	1892.2/1993.4	1962.2	1942.2	-0.014819	26759	111590	0.060059	0.47605	0.52395	0.95211	0.99011	FALSE
ACYP2_-_54342821.23-P1P2.h1	ACYP2	172.03/164.3	0/331.22	168.12	5.6561	-4.6672	42912	8755.9	1.7362	0.0052583	0.99474	0.010517	0.19612	FALSE
ACYP2_-_54343153.23-P1P2.h1	ACYP2	1026.8/1051.6	2116.7/872.68	1039.2	1359.1	0.38693	335410	57765	1.3313	0.90845	0.091549	0.1831	0.6272	TRUE
ACYP2_-_54343157.23-P1P2.h1	ACYP2	695.82/853.62	431.22/728.99	770.7	560.68	-0.45829	32091	42386	1.0201	0.15376	0.84624	0.30752	0.7381	FALSE
ACYP2_-_54343180.23-P1P2.h1	ACYP2	1415.4/1176.9	1047.5/1107.1	1290.6	1076.9	-0.26097	26112	72303	0.79485	0.21335	0.78665	0.4267	0.80849	FALSE
ACYP2_+_54342830.23-P1P2.h1	ACYP2	1179.9/1219.2	1281.8/1188.8	1199.4	1234.4	0.041552	2128.1	67013	0.13549	0.55389	0.44611	0.89222	0.97651	TRUE
ADA_-_43279996.23-P1P2.h2	ADA	277.62/478.46	492.26/293.41	364.46	380.05	0.060263	13620	19514	0.1116	0.54235	0.45765	0.9153	0.98213	TRUE
ADA_+_43280282.23-P1P2.h2	ADA	437.78/432.97	395.77/547.5	435.37	465.5	0.096329	4293.9	23459	0.19672	0.57703	0.42297	0.84594	0.96509	TRUE
ADA_+_43280285.23-P1P2.h2	ADA	1066.6/834.36	452.88/650.35	943.35	542.7	-0.79649	70197	52258	1.7526	0.039818	0.96018	0.079636	0.46402	FALSE
ADA_+_43280303.23-P1P2.h2	ADA	456.76/426.01	358.36/399.28	441.12	378.27	-0.22121	1744.9	23780	0.40755	0.34041	0.65959	0.68081	0.9167	FALSE
ADA_+_43280315.23-P1P2.h2	ADA	970.47/899.65	1565.4/340.3	934.39	729.89	-0.35592	269680	51744	0.89901	0.18431	0.81569	0.36861	0.77651	FALSE
ADAD1_-_123300726.23-P1P2.h3	ADAD1	747.43/515.39	714.76/608	620.66	659.22	0.086826	11234	33871	0.20953	0.58283	0.41717	0.83434	0.96257	TRUE
ADAD1_-_123300732.23-P1P2.h3	ADAD1	942/921.59	1935.6/346.35	931.74	818.8	-0.1862	470970	51592	0.49722	0.3095	0.6905	0.61901	0.89528	FALSE
ADAD1_-_123300755.23-P1P2.h3	ADAD1	271.69/328.07	665.53/181.49	298.55	347.57	0.21865	46761	15871	0.3891	0.64827	0.35173	0.70347	0.92454	TRUE
ADAD1_-_123300758.23-P1P2.h3	ADAD1	140.59/211.4	29.535/187.54	172.4	74.471	-1.2001	7630.9	8986.7	1.033	0.12047	0.87953	0.24094	0.6843	FALSE
ADAD1_+_123300801.23-P1P2.h3	ADAD1	355.33/277.76	541.48/136.12	314.16	271.51	-0.20976	30245	16732	0.3297	0.36601	0.63399	0.73202	0.9331	FALSE
ADAD2_-_84224806.23-P1P2.h5	ADAD2	563.54/1054.3	919.53/809.15	770.82	862.58	0.16207	43799	42393	0.44569	0.67206	0.32794	0.65588	0.90781	TRUE
ADAD2_-_84224870.23-P1P2.h5	ADAD2	391.51/279.9	348.52/299.46	331.04	323.06	-0.035085	2533.5	17664	0.060023	0.47271	0.52729	0.94542	0.98864	FALSE
ADAD2_-_84224880.23-P1P2.h5	ADAD2	2183.6/2755.1	1598.8/2140.1	2452.8	1849.8	-0.40686	225290	140600	1.6081	0.05391	0.94609	0.10782	0.52048	FALSE
ADAD2_+_84224814.23-P1P2.h5	ADAD2	399.22/373.56	547.39/509.69	386.18	528.2	0.45082	7127.2	20720	0.98667	0.83751	0.16249	0.32499	0.74909	TRUE
ADAD2_+_84225182.23-P1P2.h5	ADAD2	710.65/978.86	571.02/673.03	834.04	619.93	-0.42742	30533	45999	0.99831	0.15902	0.84098	0.31804	0.7452	FALSE
ADAL_-_43623106.23-P1P2.h7	ADAL	519.05/495.58	490.29/524.82	507.18	507.26	0.00021927	290.56	27479	0.00046597	0.49963	0.50037	0.99926	0.99976	TRUE
ADAL_-_43623112.23-P1P2.h7	ADAL	287.7/520.2	531.64/600.44	386.87	564.99	0.54522	18963	20758	1.2363	0.89144	0.10856	0.21713	0.66198	TRUE
ADAL_-_43623116.23-P1P2.h7	ADAL	1166.2/898.04	1195.2/1827	1023.4	1477.7	0.52959	157330	56857	1.9054	0.97163	0.028366	0.056732	0.40694	TRUE
ADAL_-_43623128.23-P1P2.h7	ADAL	686.92/654.53	921.5/482.47	670.53	666.79	-0.0080755	33044	36694	0.019568	0.49208	0.50792	0.98415	0.99722	FALSE
ADAL_-_43623140.23-P1P2.h7	ADAL	704.13/333.96	480.44/526.33	484.93	502.86	0.052287	23674	26231	0.11073	0.54346	0.45654	0.91308	0.98165	TRUE
ADAM10_-_59041337.23-P1P2.h3	ADAM10	1105.1/840.78	2276.2/1073.8	963.94	1563.4	0.69712	429270	53439	2.5932	0.99525	0.0047538	0.0095077	0.18592	TRUE
ADAM10_-_59041501.23-P1P2.h3	ADAM10	1551.8/1442.3	1904/1399	1496.1	1632.1	0.12548	52643	84256	0.46867	0.68035	0.31965	0.63931	0.90253	TRUE
ADAM10_-_59041703.23-P1P2.h3	ADAM10	874.97/565.16	1027.8/676.06	703.21	833.59	0.24508	42972	38547	0.66411	0.74665	0.25335	0.50671	0.84787	TRUE
ADAM10_+_59041561.23-P1P2.h3	ADAM10	1365.5/1285	1642.2/1203.9	1324.7	1406.1	0.085983	36399	74278	0.29871	0.61742	0.38258	0.76517	0.94324	TRUE
ADAM10_+_59041886.23-P1P2.h3	ADAM10	1098.6/647.04	634.03/166.37	843.12	324.8	-1.3734	161980	46518	2.4032	0.0080809	0.99192	0.016162	0.23633	FALSE
ADAM11_-_42836572.23-P1P2.h3	ADAM11	1271.2/1229.3	970.73/1455	1250.1	1188.4	-0.072918	40055	69952	0.23314	0.40782	0.59218	0.81565	0.95766	FALSE
ADAM11_+_42836733.23-P1P2.h3	ADAM11	864.29/1208.5	992.39/927.12	1022	959.2	-0.091379	22492	56777	0.2635	0.39608	0.60392	0.79216	0.95143	FALSE
ADAM11_+_42836787.23-P1P2.h3	ADAM11	314.99/254.21	773.83/136.12	282.97	324.59	0.19729	84005	15015	0.33962	0.62905	0.37095	0.7419	0.93609	TRUE
ADAM11_+_42836832.23-P1P2.h3	ADAM11	886.83/1044.7	515.88/842.43	962.53	659.24	-0.54533	50198	53359	1.313	0.094584	0.90542	0.18917	0.63339	FALSE
ADAM11_+_42836963.23-P1P2.h3	ADAM11	690.48/747.12	832.9/704.8	718.24	766.17	0.093072	4109.8	39401	0.24146	0.59534	0.40466	0.80932	0.95593	TRUE
ADAM12_-_128076590.23-P1P2.h2	ADAM12	403.38/428.15	635.99/281.31	415.58	422.99	0.025445	22111	22356	0.049576	0.51846	0.48154	0.96308	0.99271	TRUE
ADAM12_-_128076617.23-P1P2.h2	ADAM12	448.46/343.05	647.81/314.59	392.23	451.44	0.20234	23208	21056	0.40802	0.65719	0.34281	0.68561	0.91826	TRUE
ADAM12_-_128077031.23-P1P2.h2	ADAM12	1599.3/1341.7	1364.5/1668.2	1464.8	1508.8	0.042587	27190	82435	0.15295	0.56078	0.43922	0.87844	0.9727	TRUE
ADAM12_+_128076604.23-P1P2.h2	ADAM12	1785.5/1387.2	1659.9/1302.2	1573.8	1470.2	-0.098179	51674	88796	0.34768	0.36404	0.63596	0.72808	0.9319	FALSE
ADAM12_+_128076607.23-P1P2.h2	ADAM12	1365/1049.5	876.22/1278	1196.9	1058.2	-0.17749	49509	66870	0.53623	0.2959	0.7041	0.59179	0.88471	FALSE
ADAM15_-_155024217.23-P1P2.h2	ADAM15	1184.6/955.31	1429.5/1085.9	1063.8	1245.9	0.2278	40400	59185	0.74865	0.77296	0.22704	0.45407	0.82213	TRUE
ADAM15_+_155023192.23-P1P2.h2	ADAM15	1006.1/1167.8	1175.5/801.59	1083.9	970.71	-0.15898	31078	60344	0.46082	0.32246	0.67754	0.64492	0.90416	FALSE
ADAM15_+_155023202.23-P1P2.h2	ADAM15	1189.4/1195.6	529.67/1126.8	1192.5	772.54	-0.62562	107060	66615	1.627	0.051862	0.94814	0.10372	0.51272	FALSE
ADAM15_+_155023394.23-P1P2.h2	ADAM15	1544.1/1334.2	834.87/1093.5	1435.3	955.47	-0.5866	94939	80715	1.689	0.045607	0.95439	0.091215	0.48852	FALSE
ADAM15_+_155024155.23-P1P2.h2	ADAM15	1101/916.24	1236.5/1262.9	1004.4	1249.6	0.31495	25286	55763	1.0387	0.85052	0.14948	0.29896	0.73197	TRUE
ADAM17_-_9695930.23-P1P2.h2	ADAM17	1353.7/918.38	1002.2/763.78	1115	874.92	-0.34945	63033	62137	0.96307	0.16775	0.83225	0.33551	0.75665	FALSE
ADAM17_-_9695934.23-P1P2.h2	ADAM17	944.97/802.78	762.01/1641	870.98	1118.2	0.36017	171360	48111	1.1273	0.87019	0.12981	0.25962	0.70139	TRUE
ADAM17_+_9695837.23-P1P2.h2	ADAM17	1148.4/1327.8	1876.5/1066.3	1234.9	1414.5	0.1958	134370	69069	0.68356	0.75287	0.24713	0.49425	0.84169	TRUE
ADAM17_+_9695867.23-P1P2.h2	ADAM17	1674.6/1553.1	1602.8/860.58	1612.7	1174.4	-0.45717	145840	91070	1.4523	0.073213	0.92679	0.14643	0.57812	FALSE
ADAM17_+_9695885.23-P1P2.h2	ADAM17	444.9/388.55	179.18/694.21	415.77	352.71	-0.23667	47425	22366	0.42163	0.33484	0.66516	0.66968	0.91279	FALSE
ADAM18_-_39442133.23-P1P2.h3	ADAM18	257.45/223.17	608.43/117.97	239.7	267.95	0.16009	48435	12643	0.25122	0.59245	0.40755	0.8151	0.95752	TRUE
ADAM18_-_39442196.23-P1P2.h3	ADAM18	779.46/760.5	1086.9/1473.1	769.92	1265.4	0.71603	113550	42342	2.4077	0.99197	0.0080274	0.016055	0.23568	TRUE
ADAM18_+_39442161.23-P1P2.h3	ADAM18	145.33/134.33	192.96/99.821	139.72	138.79	-0.0095873	1500.3	7229	0.010963	0.46899	0.53101	0.93799	0.987	FALSE
ADAM18_+_39442286.23-P1P2.h3	ADAM18	504.22/243.51	793.52/0	350.41	8.8085	-5.163	261240	18735	2.4957	0.0010582	0.99894	0.0021165	0.096741	FALSE
ADAM18_+_39442506.23-P1P2.h3	ADAM18	2717.4/2070.6	3032.3/2454.7	2372.1	2728.2	0.20173	166860	135820	0.9664	0.83308	0.16692	0.33384	0.75537	TRUE
ADAM19_-_157002294.23-P1P2.h2	ADAM19	1681.1/1433.2	1140.1/1306.7	1552.2	1220.6	-0.34655	52263	87535	1.121	0.13114	0.86886	0.26227	0.70366	FALSE
ADAM19_-_157002314.23-P1P2.h2	ADAM19	565.32/640.62	598.58/728.99	601.79	660.58	0.13425	5023.6	32805	0.32457	0.62708	0.37292	0.74584	0.93744	TRUE
ADAM19_-_157002317.23-P1P2.h2	ADAM19	2015.1/1957.7	1400/1762	1986.2	1570.6	-0.33851	77588	113000	1.2364	0.10816	0.89184	0.21632	0.66095	FALSE
ADAM19_-_157002452.23-P1P2.h2	ADAM19	96.098/88.841	104.36/98.308	92.399	101.29	0.13117	41.101	4710.3	0.12953	0.50766	0.49234	0.98468	0.99736	TRUE
ADAM19_+_157002746.23-P1P2.h2	ADAM19	1055.9/800.1	966.79/863.6	919.15	913.74	-0.008498	12770	50870	0.02396	0.49043	0.50957	0.98086	0.99673	FALSE
ADAM2_-_39695260.23-P1P2.h3	ADAM2	426.51/313.08	968.76/503.64	365.42	698.51	0.93283	85993	19567	2.3812	0.99133	0.0086681	0.017336	0.2437	TRUE
ADAM2_-_39695623.23-P1P2.h3	ADAM2	1400/1224	1041.6/700.26	1309	854.05	-0.61549	90968	73369	1.6796	0.046514	0.95349	0.093028	0.49236	FALSE
ADAM2_-_39695635.23-P1P2.h3	ADAM2	554.05/533.05	586.77/381.13	543.45	472.91	-0.20019	8366.6	29516	0.41058	0.34017	0.65983	0.68035	0.91644	FALSE
ADAM2_-_39695737.23-P1P2.h3	ADAM2	2039.4/1900.4	2819.6/1684.9	1968.7	2179.6	0.14675	246500	111970	0.63028	0.73574	0.26426	0.52851	0.85742	TRUE
ADAM2_+_39695270.23-P1P2.h3	ADAM2	1234.4/863.26	2177.7/400.8	1032.3	934.29	-0.14377	615100	57370	0.4092	0.34119	0.65881	0.68239	0.91709	FALSE
ADAM20_-_71001316.23-P1P2.h3	ADAM20	652.52/607.44	492.26/713.87	629.57	592.8	-0.086696	8807.7	34375	0.19836	0.42118	0.57882	0.84237	0.96422	FALSE
ADAM20_-_71001647.23-P1P2.h3	ADAM20	704.72/776.02	704.91/895.36	739.51	794.45	0.10325	8102.2	40611	0.27262	0.60738	0.39262	0.78524	0.94906	TRUE
ADAM20_-_71001696.23-P1P2.h3	ADAM20	266.94/174.47	665.53/0	215.81	8.0586	-4.581	152980	11340	1.9509	0.0042729	0.99573	0.0085457	0.17746	FALSE
ADAM20_-_71001740.23-P1P2.h3	ADAM20	86.014/161.63	194.93/93.771	117.91	135.21	0.1959	2880.6	6063.6	0.2221	0.55924	0.44076	0.88152	0.97361	TRUE
ADAM20_+_71001702.23-P1P2.h3	ADAM20	422.36/472.57	706.88/497.59	446.76	593.08	0.40793	15841	24095	0.9426	0.82671	0.17329	0.34658	0.76315	TRUE
ADAM21_-_70918928.23-P1P2.h3	ADAM21	967.51/924.8	760.04/583.8	945.91	666.12	-0.50529	30859	52405	1.2222	0.11079	0.88921	0.22159	0.66587	FALSE
ADAM21_-_70919038.23-P1P2.h3	ADAM21	787.77/761.04	332.77/1291.6	774.29	655.62	-0.23967	162540	42590	0.57501	0.28258	0.71742	0.56516	0.87334	FALSE
ADAM21_+_70918885.23-P1P2.h3	ADAM21	1354.9/995.98	2329.4/878.73	1161.6	1430.7	0.30031	446910	64832	1.0567	0.85467	0.14533	0.29066	0.72571	TRUE
ADAM21_+_70919022.23-P1P2.h3	ADAM21	842.94/1221.8	929.38/1763.5	1014.9	1280.2	0.33483	176040	56366	1.1177	0.86816	0.13184	0.26368	0.70492	TRUE
ADAM21_+_70919032.23-P1P2.h3	ADAM21	609.81/697.88	598.58/949.81	652.36	754.02	0.20863	26895	35664	0.5383	0.70473	0.29527	0.59053	0.88413	TRUE
ADAM22_-_87563632.23-P1P2.h2	ADAM22	933.1/758.36	726.57/960.4	841.21	835.34	-0.010079	14257	46409	0.027218	0.48912	0.51088	0.97824	0.99622	FALSE
ADAM22_-_87563945.23-P1P2.h2	ADAM22	383.8/346.27	608.43/145.19	364.55	297.25	-0.29356	38368	19519	0.48173	0.31188	0.68812	0.62375	0.89689	FALSE
ADAM22_-_87564057.23-P1P2.h2	ADAM22	1141.9/701.63	1010.1/803.1	895.1	900.68	0.008957	39880	49492	0.025086	0.50999	0.49001	0.98001	0.99663	TRUE
ADAM22_+_87563621.23-P1P2.h2	ADAM22	673.28/696.81	870.31/639.76	684.95	746.18	0.12337	10619	37511	0.31619	0.62399	0.37601	0.75201	0.93918	TRUE
ADAM22_+_87563949.23-P1P2.h2	ADAM22	1374.4/1192.4	754.14/1489.8	1280.2	1059.9	-0.27213	106310	71697	0.82252	0.20539	0.79461	0.41078	0.79997	FALSE
ADAM23_-_207308263.23-P1P2.h3	ADAM23	409.31/231.2	496.19/313.07	307.63	394.14	0.3565	13519	16371	0.67615	0.74849	0.25151	0.50302	0.84612	TRUE
ADAM23_-_207308295.23-P1P2.h3	ADAM23	317.36/307.73	454.84/695.72	312.51	562.54	0.846	33504	16641	1.9382	0.9735	0.026503	0.053006	0.39542	TRUE
ADAM23_+_207308275.23-P1P2.h3	ADAM23	513.71/609.58	364.27/857.55	559.6	558.92	-0.0017417	43869	30425	0.0038777	0.49812	0.50188	0.99624	0.99912	FALSE
ADAM23_+_207308623.23-P1P2.h3	ADAM23	767.6/583.35	511.95/444.66	669.17	477.12	-0.48716	19559	36616	1.0036	0.15758	0.84242	0.31516	0.74322	FALSE
ADAM23_+_207308716.23-P1P2.h3	ADAM23	691.08/875.03	840.77/1131.3	777.63	975.28	0.32635	33691	42781	0.95557	0.83034	0.16966	0.33932	0.75932	TRUE
ADAM28_+_24151604.23-P1P2.h2	ADAM28	721.33/786.73	572.99/806.13	753.32	679.63	-0.14829	11210	41396	0.36215	0.35855	0.64145	0.7171	0.92868	FALSE
ADAM28_+_24151615.23-P1P2.h2	ADAM28	326.26/327	303.23/482.47	326.63	382.49	0.22713	6868.7	17420	0.42326	0.66169	0.33831	0.67662	0.91521	TRUE
ADAM28_+_24151646.23-P1P2.h2	ADAM28	900.48/594.59	248.1/595.9	731.72	384.51	-0.9265	75016	40168	1.7324	0.041473	0.95853	0.082945	0.47125	FALSE
ADAM28_+_24151656.23-P1P2.h2	ADAM28	1216.7/916.24	710.82/1208.4	1055.8	926.81	-0.18782	60872	58724	0.53233	0.29724	0.70276	0.59449	0.88587	FALSE
ADAM28_+_24151691.23-P1P2.h2	ADAM28	940.81/813.48	915.6/689.67	874.84	794.65	-0.13853	13110	48332	0.36476	0.35762	0.64238	0.71525	0.92814	FALSE
ADAM29_-_175839539.23-P1P2.h3	ADAM29	438.37/436.18	220.53/423.48	437.27	305.6	-0.51546	11559	23566	0.85772	0.19375	0.80625	0.38751	0.78718	FALSE
ADAM29_-_175839601.23-P1P2.h3	ADAM29	1908.3/1835.7	2540/2261.1	1871.7	2396.5	0.35645	107420	106260	1.6101	0.94632	0.053684	0.10737	0.51956	TRUE
ADAM29_+_175839595.23-P1P2.h3	ADAM29	685.74/599.41	356.39/871.16	641.12	557.21	-0.20203	46922	35028	0.44833	0.32675	0.67325	0.6535	0.90726	FALSE
ADAM29_+_175839605.23-P1P2.h3	ADAM29	1157.3/875.57	1238.5/418.95	1006.6	720.34	-0.48222	143660	55894	1.211	0.11294	0.88706	0.22589	0.67071	FALSE
ADAM29_+_175839643.23-P1P2.h3	ADAM29	1353.7/1111	1419.7/1988.9	1226.4	1680.3	0.45402	139470	68578	1.7335	0.95849	0.041505	0.08301	0.47146	TRUE
ADAM30_-_120439075.23-P1P2.h3	ADAM30	227.2/365.53	0/205.69	288.18	4.4364	-5.7332	58385	15301	2.2939	0.00099878	0.999	0.0019976	0.094661	FALSE
ADAM30_-_120439090.23-P1P2.h3	ADAM30	489.98/435.64	1134.2/438.61	462.01	705.31	0.60925	119880	24948	1.5404	0.93816	0.061844	0.12369	0.54478	TRUE
ADAM30_+_120439037.23-P1P2.h3	ADAM30	952.08/789.4	1742.6/893.85	866.94	1248	0.52517	195150	47880	1.7417	0.95922	0.04078	0.081561	0.46856	TRUE
ADAM30_+_120439094.23-P1P2.h3	ADAM30	715.99/1022.2	1006.2/810.67	855.51	903.14	0.078087	22641	47226	0.2192	0.58674	0.41326	0.82652	0.9606	TRUE
ADAM30_+_120439103.23-P1P2.h3	ADAM30	552.86/588.71	720.66/934.69	570.5	820.73	0.5239	30144	31040	1.4203	0.92219	0.07781	0.15562	0.59006	TRUE
ADAM32_-_38965264.23-P1P2.h3	ADAM32	1868/1311.2	2230.9/1563.9	1565	1867.8	0.25503	158920	88282	1.0191	0.84593	0.15407	0.30814	0.73844	TRUE
ADAM32_-_38965521.23-P1P2.h3	ADAM32	998.35/583.35	860.46/375.08	763.15	568.12	-0.42513	80760	41956	0.95217	0.17042	0.82958	0.34085	0.75978	FALSE
ADAM32_+_38965125.23-P1P2.h3	ADAM32	139.4/98.474	0/158.81	117.17	3.8863	-4.5959	13043	6023.8	1.4595	0.0071029	0.9929	0.014206	0.22344	FALSE
ADAM32_+_38965287.23-P1P2.h3	ADAM32	740.91/516.99	1342.9/464.32	618.91	789.65	0.35099	168160	33771	0.92911	0.82352	0.17648	0.35296	0.767	TRUE
ADAM32_+_38965299.23-P1P2.h3	ADAM32	1663.9/1251.8	1870.6/1427.7	1443.2	1634.2	0.17919	73609	81176	0.67038	0.74869	0.25131	0.50262	0.84606	TRUE
ADAM33_-_3662191.23-P1P2.h1	ADAM33	1484.2/1628	1579.2/1415.6	1554.4	1495.2	-0.05606	9061	87664	0.20022	0.42065	0.57935	0.84131	0.96403	FALSE
ADAM33_-_3662194.23-P1P2.h1	ADAM33	816.24/1266.8	527.7/651.86	1016.9	586.5	-0.79287	106930	56482	1.8108	0.035075	0.96493	0.070149	0.44297	FALSE
ADAM33_-_3662638.23-P1P2.h1	ADAM33	357.7/500.94	891.97/287.36	423.3	506.3	0.25773	75803	22786	0.5498	0.70804	0.29196	0.58393	0.88105	TRUE
ADAM33_+_3662271.23-P1P2.h1	ADAM33	904.04/812.41	1323.2/913.51	857	1099.4	0.35902	52339	47312	1.1146	0.86747	0.13253	0.26505	0.70575	TRUE
ADAM33_+_3662642.23-P1P2.h1	ADAM33	771.75/1274.8	578.89/1154	991.89	817.34	-0.27893	108140	55046	0.74397	0.22844	0.77156	0.45687	0.8234	FALSE
ADAM7_-_24298558.23-P1P2.h3	ADAM7	99.064/188.39	305.2/131.58	136.62	200.41	0.54946	8536	7062.4	0.75906	0.76381	0.23619	0.47239	0.83161	TRUE
ADAM7_-_24298561.23-P1P2.h3	ADAM7	354.73/412.63	86.637/499.1	382.59	207.99	-0.87615	35871	20520	1.2189	0.10807	0.89193	0.21614	0.66085	FALSE
ADAM7_+_24298515.23-P1P2.h3	ADAM7	918.27/696.81	1167.6/579.26	799.92	822.42	0.039979	68471	44051	0.10723	0.54266	0.45734	0.91467	0.98199	TRUE
ADAM7_+_24298519.23-P1P2.h3	ADAM7	850.05/726.25	559.2/712.36	785.72	631.15	-0.31557	14283	43242	0.74329	0.22859	0.77141	0.45718	0.82345	FALSE
ADAM7_+_24298600.23-P1P2.h3	ADAM7	1371.5/902.86	1049.5/663.96	1112.8	834.76	-0.41429	89054	62009	1.1164	0.13211	0.86789	0.26423	0.70521	FALSE
ADAM8_-_135089929.23-P1P2.h3	ADAM8	1464/882.52	1583.1/777.39	1136.7	1109.4	-0.035051	168430	63389	0.10846	0.45681	0.54319	0.91363	0.9818	FALSE
ADAM8_-_135089932.23-P1P2.h3	ADAM8	205.25/283.65	515.88/186.03	241.29	309.8	0.35929	23727	12730	0.60729	0.72368	0.27632	0.55263	0.86792	TRUE
ADAM8_-_135090331.23-P1P2.h3	ADAM8	931.92/578	1390.1/756.22	733.93	1025.3	0.48178	124500	40293	1.4516	0.92668	0.07332	0.14664	0.57826	TRUE
ADAM8_-_135090373.23-P1P2.h3	ADAM8	419.39/383.19	748.23/384.16	400.88	536.14	0.41851	31914	21538	0.92162	0.82107	0.17893	0.35785	0.77012	TRUE
ADAM8_+_135090313.23-P1P2.h3	ADAM8	651.93/650.79	890/670.01	651.36	772.21	0.2452	13639	35607	0.64046	0.73899	0.26101	0.52202	0.85428	TRUE
ADAM9_-_38854499.23-P1P2.h3	ADAM9	764.63/800.1	385.93/890.83	782.17	586.35	-0.4151	51073	43039	0.94389	0.17255	0.82745	0.34509	0.7625	FALSE
ADAM9_-_38854525.23-P1P2.h3	ADAM9	940.22/656.67	513.92/456.76	785.76	484.49	-0.69647	47449	43244	1.4487	0.073633	0.92637	0.14727	0.57922	FALSE
ADAM9_-_38854669.23-P1P2.h3	ADAM9	1561.3/1127.1	1161.7/1315.8	1326.6	1236.4	-0.10149	39240	74388	0.33065	0.37045	0.62955	0.74091	0.93575	FALSE
ADAM9_+_38854489.23-P1P2.h3	ADAM9	266.94/172.87	328.83/57.473	214.82	137.51	-0.63978	15587	11286	0.72765	0.2165	0.7835	0.433	0.81156	FALSE
ADAM9_+_38854902.23-P1P2.h3	ADAM9	701.16/577.47	466.66/406.85	636.32	435.73	-0.54528	16999	34756	1.0759	0.1407	0.8593	0.2814	0.71934	FALSE
ADAMDEC1_-_24242003.23-P1P2.h3	ADAMDEC1	2048.3/1323.5	1734.7/961.91	1646.5	1291.8	-0.34983	229680	93047	1.163	0.12242	0.87758	0.24484	0.68815	FALSE
ADAMDEC1_-_24242085.23-P1P2.h3	ADAMDEC1	811.5/962.27	1083/595.9	883.67	803.33	-0.13735	44644	48838	0.36353	0.35808	0.64192	0.71617	0.92837	FALSE
ADAMDEC1_+_24242051.23-P1P2.h3	ADAMDEC1	584.89/591.92	917.57/499.1	588.4	676.73	0.20148	34389	32049	0.49345	0.68899	0.31101	0.62201	0.89628	TRUE
ADAMDEC1_+_24242054.23-P1P2.h3	ADAMDEC1	583.71/417.45	441.06/382.65	493.63	410.82	-0.26434	7846.1	26718	0.50661	0.30533	0.69467	0.61067	0.89189	FALSE
ADAMDEC1_+_24242074.23-P1P2.h3	ADAMDEC1	818.02/926.94	949.07/936.2	870.78	942.61	0.11423	3648.7	48100	0.32752	0.62835	0.37165	0.7433	0.93645	TRUE
ADAMTS1_-_28216131.23-P2.h3	ADAMTS1	684.55/632.06	968.76/748.66	657.78	851.63	0.37212	22056	35971	1.0221	0.84659	0.15341	0.30683	0.73767	TRUE
ADAMTS1_-_28216582.23-P2.h3	ADAMTS1	192.79/145.04	405.62/154.27	167.22	250.16	0.57828	15547	8707.2	0.88888	0.80587	0.19413	0.38827	0.78767	TRUE
ADAMTS1_-_28217257.23-P1.h3	ADAMTS1	1279.5/1495.8	1888.3/1542.7	1383.5	1706.8	0.30278	63822	77697	1.1598	0.87694	0.12306	0.24611	0.68884	TRUE
ADAMTS1_+_28216554.23-P2.h3	ADAMTS1	287.7/320.58	254/304	303.69	277.88	-0.12772	808.88	16155	0.2031	0.41459	0.58541	0.82918	0.96142	FALSE
ADAMTS1_+_28216570.23-P2.h3	ADAMTS1	392.1/475.78	415.46/509.69	431.92	460.17	0.091201	2928	23267	0.18521	0.57248	0.42752	0.85504	0.96705	TRUE
ADAMTS1_+_28216594.23-P2.h3	ADAMTS1	1051.1/888.41	1813.5/831.84	966.36	1228.2	0.34562	210820	53579	1.1313	0.87104	0.12896	0.25793	0.70002	TRUE
ADAMTS1_+_28217278.23-P1.h3	ADAMTS1	331.01/444.74	362.3/214.77	383.68	278.95	-0.45851	9236	20581	0.73006	0.2298	0.7702	0.45959	0.82481	FALSE
ADAMTS1_+_28217659.23-P1.h3	ADAMTS1	1356.6/1396.3	2549.9/1279.5	1376.3	1806.3	0.39195	372120	77282	1.5466	0.93902	0.060978	0.12196	0.54211	TRUE
ADAMTS1_+_28217664.23-P1.h3	ADAMTS1	474.56/619.75	1358.6/1229.6	542.32	1292.5	1.2514	201550	29453	4.3713	0.99999	6.1804e-06	1.2361e-05	0.0038375	TRUE
ADAMTS1_+_28217696.23-P1.h3	ADAMTS1	1977.1/1610.9	1439.4/1400.5	1784.7	1419.8	-0.32974	69558	101150	1.1472	0.12565	0.87435	0.2513	0.69312	FALSE
ADAMTS10_-_8675371.23-P1P2.h3	ADAMTS10	614.55/596.2	545.42/760.76	605.31	644.15	0.089594	8574	33003	0.21383	0.58448	0.41552	0.83104	0.96161	TRUE
ADAMTS10_-_8675595.23-P1P2.h3	ADAMTS10	619.89/522.88	342.61/606.49	569.32	455.84	-0.32008	16544	30973	0.6448	0.25908	0.74092	0.51815	0.85275	FALSE
ADAMTS10_+_8675521.23-P1P2.h3	ADAMTS10	645.99/649.18	1021.9/1152.5	647.59	1085.2	0.74397	68389	35394	2.3263	0.99	0.010004	0.020008	0.26071	TRUE
ADAMTS10_+_8675559.23-P1P2.h3	ADAMTS10	433.63/541.61	299.29/698.75	484.62	457.32	-0.083491	29259	26214	0.16865	0.43225	0.56775	0.8645	0.96948	FALSE
ADAMTS10_+_8675562.23-P1P2.h3	ADAMTS10	1277.8/1014.7	1226.7/1356.7	1138.7	1290	0.17993	21462	63504	0.60072	0.72599	0.27401	0.54803	0.86614	TRUE
ADAMTS12_-_33891689.23-P1P2.h2	ADAMTS12	1180.5/1318.2	968.76/1123.7	1247.4	1043.4	-0.25746	20973	69797	0.77232	0.21996	0.78004	0.43992	0.81498	FALSE
ADAMTS12_-_33892035.23-P1P2.h2	ADAMTS12	991.83/703.24	448.94/366.01	835.16	405.36	-1.041	82357	46063	2.0026	0.022562	0.97744	0.045125	0.36995	FALSE
ADAMTS12_-_33892078.23-P1P2.h2	ADAMTS12	1437.9/1285.5	1021.9/745.63	1359.6	872.92	-0.63866	94218	76308	1.7618	0.039054	0.96095	0.078107	0.46028	FALSE
ADAMTS12_+_33891838.23-P1P2.h2	ADAMTS12	2021/1732.4	2500.7/1288.6	1871.2	1795.1	-0.059839	262580	106230	0.23338	0.40773	0.59227	0.81547	0.95762	FALSE
ADAMTS12_+_33892096.23-P1P2.h2	ADAMTS12	872.6/735.88	348.52/541.45	801.33	434.41	-0.88184	53937	44132	1.7466	0.040286	0.95971	0.080571	0.46609	FALSE
ADAMTS13_-_136287551.23-P1P2.h3	ADAMTS13	444.9/334.49	594.65/217.79	385.77	359.89	-0.099922	26650	20697	0.1799	0.42651	0.57349	0.85303	0.96651	FALSE
ADAMTS13_-_136287562.23-P1P2.h3	ADAMTS13	213.55/108.11	332.77/458.27	151.95	390.51	1.356	24431	7885	2.6866	0.99623	0.0037739	0.0075479	0.16861	TRUE
ADAMTS13_+_136287462.23-P1P2.h3	ADAMTS13	1027.4/788.33	616.3/775.88	899.97	691.51	-0.37966	28951	49771	0.93443	0.17502	0.82498	0.35004	0.7653	FALSE
ADAMTS13_+_136287556.23-P1P2.h3	ADAMTS13	1186.4/843.45	1663.8/1140.4	1000.3	1377.5	0.46113	116840	55531	1.6003	0.94524	0.054762	0.10952	0.52346	TRUE
ADAMTS13_+_136287621.23-P1P2.h3	ADAMTS13	891.58/931.23	1476.8/1140.4	911.19	1297.7	0.50969	72383	50413	1.7215	0.95742	0.042579	0.085157	0.47634	TRUE
ADAMTS14_-_72432269.23-P1P2.h3	ADAMTS14	742.69/725.18	758.07/875.7	733.88	814.77	0.15065	4657.1	40290	0.40298	0.65648	0.34352	0.68705	0.91884	TRUE
ADAMTS14_-_72432290.23-P1P2.h3	ADAMTS14	639.47/665.24	728.54/772.86	652.23	750.37	0.20194	3666.9	35657	0.51975	0.6983	0.3017	0.6034	0.88902	TRUE
ADAMTS14_-_72432297.23-P1P2.h3	ADAMTS14	2971.3/1938.4	1925.7/2176.4	2400	2047.2	-0.22924	244410	137470	0.95137	0.17071	0.82929	0.34142	0.76031	FALSE
ADAMTS14_+_72432279.23-P1P2.h3	ADAMTS14	602.1/404.6	502.1/570.19	493.57	535.06	0.11623	7677.6	26715	0.25386	0.59969	0.40031	0.80061	0.95339	TRUE
ADAMTS14_+_72432594.23-P1P2.h3	ADAMTS14	809.72/819.37	1027.8/833.35	814.53	925.5	0.18405	10833	44885	0.52378	0.69977	0.30023	0.60047	0.88804	TRUE
ADAMTS15_-_130318977.23-P1P2.h3	ADAMTS15	1321.1/1055.4	2148.2/645.81	1180.8	1177.9	-0.0035495	419610	65938	0.011309	0.49549	0.50451	0.99097	0.99797	FALSE
ADAMTS15_+_130318578.23-P1P2.h3	ADAMTS15	1012.6/1233.1	1569.3/1240.2	1117.4	1395.1	0.31994	52958	62276	1.1127	0.86708	0.13292	0.26584	0.70618	TRUE
ADAMTS15_+_130318949.23-P1P2.h3	ADAMTS15	1029.8/1265.7	1155.8/1022.4	1141.7	1087.1	-0.07065	13415	63678	0.21641	0.41433	0.58567	0.82866	0.96132	FALSE
ADAMTS15_+_130318978.23-P1P2.h3	ADAMTS15	577.78/683.97	157.52/272.24	628.63	207.09	-1.5973	66890	34322	2.2754	0.011099	0.9889	0.022197	0.27268	FALSE
ADAMTS15_+_130318981.23-P1P2.h3	ADAMTS15	504.22/597.8	393.8/673.03	549.02	514.83	-0.092598	14707	29830	0.19798	0.4211	0.5789	0.84221	0.96422	FALSE
ADAMTS16_-_5146381.23-P1.h3	ADAMTS16	33.219/12.309	0/0	20.234	0	-4.4083	380.44	977.01	0.64733	0.0042236	0.99578	0.0084473	0.1765	FALSE
ADAMTS16_-_5146595.23-P1.h3	ADAMTS16	603.28/712.33	728.54/322.15	655.55	484.47	-0.43553	36404	35845	0.90363	0.18288	0.81712	0.36576	0.77457	FALSE
ADAMTS16_+_5140486.23-P2.h3	ADAMTS16	131.69/172.33	202.81/249.55	150.65	224.97	0.57542	2506.5	7815.1	0.84074	0.7905	0.2095	0.41901	0.80471	TRUE
ADAMTS16_+_5140497.23-P2.h3	ADAMTS16	656.67/701.1	2160/369.03	678.52	892.86	0.39553	699110	37147	1.1121	0.86692	0.13308	0.26615	0.70649	TRUE
ADAMTS16_+_5140517.23-P2.h3	ADAMTS16	488.2/517.53	354.42/379.62	502.65	366.81	-0.45347	6441.2	27224	0.8233	0.20425	0.79575	0.40849	0.79904	FALSE
ADAMTS16_+_5140760.23-P2.h3	ADAMTS16	2464.1/1851.7	2896.4/1553.3	2136.1	2121.1	-0.010186	369940	121850	0.043074	0.48282	0.51718	0.96564	0.99339	FALSE
ADAMTS16_+_5140912.23-P2.h3	ADAMTS16	898.1/599.94	984.51/378.11	734.04	610.14	-0.26633	80446	40299	0.61721	0.26845	0.73155	0.53691	0.86087	FALSE
ADAMTS16_+_5146334.23-P1.h3	ADAMTS16	1141.9/1008.8	1055.4/912	1073.3	981.08	-0.12949	9195.2	59732	0.37735	0.35295	0.64705	0.70591	0.92532	FALSE
ADAMTS16_+_5146341.23-P1.h3	ADAMTS16	1140.7/1226.6	1492.5/564.14	1182.9	917.61	-0.36603	158410	66061	1.0322	0.15099	0.84901	0.30199	0.73403	FALSE
ADAMTS16_+_5146377.23-P1.h3	ADAMTS16	726.08/634.73	819.11/412.9	678.87	581.56	-0.22284	30802	37166	0.50474	0.30672	0.69328	0.61344	0.89315	FALSE
ADAMTS17_-_100882079.23-P1P2.h3	ADAMTS17	1052.3/1156.5	1447.2/875.7	1103.2	1125.8	0.029177	57793	61457	0.090999	0.53625	0.46375	0.9275	0.98468	TRUE
ADAMTS17_-_100882118.23-P1P2.h3	ADAMTS17	527.35/576.93	326.86/261.65	551.59	292.44	-0.91312	23907	29974	1.4968	0.066549	0.93345	0.1331	0.55903	FALSE
ADAMTS17_-_100882163.23-P1P2.h3	ADAMTS17	694.64/397.64	287.48/269.21	525.57	278.2	-0.91534	39850	28511	1.465	0.070596	0.9294	0.14119	0.57077	FALSE
ADAMTS17_-_100882166.23-P1P2.h3	ADAMTS17	1262.3/1232	878.18/724.46	1247.1	797.63	-0.64411	71315	69777	1.7015	0.044427	0.95557	0.088854	0.48438	FALSE
ADAMTS17_+_100882122.23-P1P2.h3	ADAMTS17	718.96/872.35	1675.6/741.09	791.95	1114.4	0.49222	211480	43597	1.5442	0.93872	0.061278	0.12256	0.54302	TRUE
ADAMTS18_-_77468494.23-P1P2.h3	ADAMTS18	69.404/147.18	177.21/58.985	101.07	102.25	0.016582	3547.1	5169.2	0.016412	0.4637	0.5363	0.92741	0.98468	TRUE
ADAMTS18_-_77468873.23-P1P2.h3	ADAMTS18	654.3/667.38	620.24/753.19	660.81	683.49	0.048629	3201.7	36143	0.11934	0.54738	0.45262	0.90524	0.97981	TRUE
ADAMTS18_+_77468466.23-P1P2.h3	ADAMTS18	951.49/793.15	502.1/614.05	868.72	555.26	-0.64479	39754	47982	1.431	0.076181	0.92382	0.15236	0.58574	FALSE
ADAMTS18_+_77468714.23-P1P2.h3	ADAMTS18	700.57/559.81	1370.4/518.77	626.25	843.18	0.42853	162060	34186	1.1733	0.87962	0.12038	0.24076	0.68423	TRUE
ADAMTS18_+_77468890.23-P1P2.h3	ADAMTS18	927.76/745.52	622.21/883.26	831.66	741.34	-0.16566	19360	45863	0.42178	0.33656	0.66344	0.67312	0.91367	FALSE
ADAMTS19_-_128796009.23-P1P2.h3	ADAMTS19	362.44/385.87	427.28/497.59	373.97	461.1	0.30141	3525.4	20042	0.61541	0.72974	0.27026	0.54051	0.86256	TRUE
ADAMTS19_-_128796089.23-P1P2.h3	ADAMTS19	637.1/720.9	1258.2/676.06	677.7	922.3	0.44402	86733	37100	1.2699	0.89791	0.10209	0.20418	0.64933	TRUE
ADAMTS19_-_128796244.23-P1P2.h3	ADAMTS19	477.53/819.37	1165.7/783.44	625.52	955.63	0.6106	81233	34145	1.7865	0.96298	0.037025	0.07405	0.45168	TRUE
ADAMTS19_+_128796013.23-P1P2.h3	ADAMTS19	1201.8/1133.5	1195.2/1306.7	1167.2	1249.7	0.098512	5167.4	65152	0.32343	0.62681	0.37319	0.74638	0.93768	TRUE
ADAMTS19_+_128796021.23-P1P2.h3	ADAMTS19	752.18/811.34	350.49/794.03	781.2	527.55	-0.56551	49640	42984	1.2235	0.11051	0.88949	0.22101	0.6653	FALSE
ADAMTS2_-_178772008.23-P1P2.h3	ADAMTS2	465.66/318.44	515.88/263.16	385.08	368.47	-0.063454	14525	20659	0.11558	0.45197	0.54803	0.90394	0.97936	FALSE
ADAMTS2_-_178772408.23-P1P2.h3	ADAMTS2	304.31/418.52	779.73/517.25	356.88	635.08	0.82974	42240	19094	2.0133	0.97785	0.022148	0.044296	0.36705	TRUE
ADAMTS2_-_178772444.23-P1P2.h3	ADAMTS2	421.76/409.95	259.91/102.85	415.82	163.51	-1.3413	24373	22369	1.687	0.043204	0.9568	0.086408	0.47867	FALSE
ADAMTS2_+_178772088.23-P1P2.h3	ADAMTS2	756.92/603.69	610.4/1308.3	675.98	893.63	0.40218	113450	37002	1.1315	0.87104	0.12896	0.25792	0.70001	TRUE
ADAMTS2_+_178772185.23-P1P2.h3	ADAMTS2	421.17/341.98	267.79/196.62	379.52	229.46	-0.72345	9512.2	20350	1.0519	0.14308	0.85692	0.28615	0.72237	FALSE
ADAMTS20_-_43945984.23-P1P2.h2	ADAMTS20	2224.5/1523.7	923.47/1349.1	1841	1116.2	-0.72144	300350	104460	2.2428	0.012456	0.98754	0.024912	0.28735	FALSE
ADAMTS20_+_43945551.23-P1P2.h2	ADAMTS20	1267.1/1197.2	964.82/1191.8	1231.6	1072.3	-0.19968	17336	68883	0.60706	0.27191	0.72809	0.54381	0.86434	FALSE
ADAMTS20_+_43945593.23-P1P2.h2	ADAMTS20	1248.7/971.36	667.5/840.92	1101.3	749.21	-0.5552	60784	61348	1.4217	0.07756	0.92244	0.15512	0.58975	FALSE
ADAMTS20_+_43945604.23-P1P2.h2	ADAMTS20	785.99/367.14	102.39/285.85	537.19	171.09	-1.6449	92604	29164	2.1437	0.015211	0.98479	0.030422	0.31316	FALSE
ADAMTS20_+_43945717.23-P1P2.h2	ADAMTS20	723.7/666.84	825.02/568.68	694.69	684.96	-0.02032	11544	38064	0.049871	0.48002	0.51998	0.96003	0.99211	FALSE
ADAMTS3_-_73434871.23-P1P2.h3	ADAMTS3	1220.8/806.53	1327.1/691.18	992.28	957.76	-0.051034	97795	55068	0.14711	0.44152	0.55848	0.88303	0.97383	FALSE
ADAMTS3_-_73434879.23-P1P2.h3	ADAMTS3	1405.3/1434.8	1614.6/1008.8	1420	1276.2	-0.15385	65743	79822	0.50876	0.30546	0.69454	0.61092	0.89198	FALSE
ADAMTS3_-_73434891.23-P1P2.h3	ADAMTS3	1620.6/1449.3	1484.6/1439.8	1532.6	1462.1	-0.067886	6993.2	86386	0.23983	0.40523	0.59477	0.81046	0.95621	FALSE
ADAMTS3_-_73434922.23-P1P2.h3	ADAMTS3	501.25/552.85	578.89/426.51	526.42	496.89	-0.083112	4527.3	28559	0.17471	0.43013	0.56987	0.86026	0.96847	FALSE
ADAMTS3_-_73434972.23-P1P2.h3	ADAMTS3	1099.8/983.14	1006.2/465.83	1039.8	684.63	-0.60224	84731	57804	1.4774	0.069777	0.93022	0.13955	0.56835	FALSE
ADAMTS4_-_161168418.23-P1P2.h3	ADAMTS4	587.27/736.42	754.14/323.66	657.63	494.06	-0.41186	40860	35963	0.86254	0.19399	0.80601	0.38797	0.78745	FALSE
ADAMTS4_-_161168458.23-P1P2.h3	ADAMTS4	1396.4/1306.9	1388.2/1172.1	1350.9	1275.6	-0.082717	10830	75804	0.27361	0.39219	0.60781	0.78438	0.94876	FALSE
ADAMTS4_-_161168616.23-P1P2.h3	ADAMTS4	959.8/507.36	1108.6/975.52	697.83	1039.9	0.57484	70505	38242	1.7493	0.95987	0.040127	0.080253	0.46532	TRUE
ADAMTS4_-_161168836.23-P1P2.h3	ADAMTS4	1144.9/1135.7	1522.1/1583.5	1140.3	1552.5	0.44488	57710	63596	1.6346	0.94894	0.051064	0.10213	0.50939	TRUE
ADAMTS4_+_161168828.23-P1P2.h3	ADAMTS4	466.25/516.99	181.15/553.55	490.97	316.68	-0.63099	30340	26569	1.0692	0.14137	0.85863	0.28273	0.72012	FALSE
ADAMTS5_-_28338950.23-P1P2.h1	ADAMTS5	360.07/324.86	210.69/290.39	342.01	247.35	-0.4659	4124.8	18271	0.70034	0.23751	0.76249	0.47502	0.83282	FALSE
ADAMTS5_-_28339372.23-P1P2.h1	ADAMTS5	417.61/596.73	606.46/561.11	499.2	583.35	0.22431	7692.2	27031	0.51178	0.69523	0.30477	0.60954	0.89141	TRUE
ADAMTS5_-_28339421.23-P1P2.h1	ADAMTS5	716.58/691.46	754.14/874.19	703.91	811.95	0.20572	6563.6	38587	0.54998	0.70878	0.29122	0.58243	0.88041	TRUE
ADAMTS5_+_28339356.23-P1P2.h1	ADAMTS5	1206.6/1307.5	1238.5/1051.1	1256	1141	-0.13844	11762	70294	0.43379	0.33222	0.66778	0.66444	0.91093	FALSE
ADAMTS5_+_28339363.23-P1P2.h1	ADAMTS5	682.18/563.02	612.37/366.01	619.74	473.43	-0.3878	18684	33819	0.79561	0.21283	0.78717	0.42567	0.80799	FALSE
ADAMTS6_-_64777602.23-P1P2.h3	ADAMTS6	864.29/979.39	962.85/668.5	920.04	802.29	-0.19735	20529	50921	0.52183	0.30088	0.69912	0.60176	0.88851	FALSE
ADAMTS6_-_64777679.23-P1P2.h3	ADAMTS6	417.61/371.42	500.13/748.66	393.84	611.91	0.6344	28723	21146	1.4996	0.93292	0.067084	0.13417	0.56029	TRUE
ADAMTS6_+_64777310.23-P1P2.h3	ADAMTS6	733.79/618.68	838.8/713.87	673.78	773.82	0.19945	8173.9	36878	0.52096	0.69873	0.30127	0.60253	0.88883	TRUE
ADAMTS6_+_64777340.23-P1P2.h3	ADAMTS6	569.47/396.57	228.41/169.39	475.23	196.7	-1.2683	34124	25687	1.7378	0.039669	0.96033	0.079337	0.4634	FALSE
ADAMTS6_+_64777661.23-P1P2.h3	ADAMTS6	1125.3/801.18	1187.3/783.44	949.51	964.47	0.022534	45261	52611	0.065234	0.526	0.474	0.948	0.98909	TRUE
ADAMTS7_-_79103352.23-P1P2.h3	ADAMTS7	1027.4/968.69	1305.5/645.81	997.62	918.2	-0.11956	74447	55375	0.3375	0.36786	0.63214	0.73572	0.93392	FALSE
ADAMTS7_-_79103383.23-P1P2.h3	ADAMTS7	431.85/413.7	958.91/639.76	422.68	783.25	0.88835	65995	22751	2.3905	0.99157	0.0084342	0.016868	0.24121	TRUE
ADAMTS7_-_79103411.23-P1P2.h3	ADAMTS7	904.04/921.59	590.71/813.69	912.77	693.29	-0.39629	23317	50504	0.97663	0.16436	0.83564	0.32871	0.752	FALSE
ADAMTS7_-_79103729.23-P1P2.h3	ADAMTS7	279.4/167.51	381.99/28.736	216.34	104.87	-1.0377	28417	11369	1.0455	0.12942	0.87058	0.25884	0.70088	FALSE
ADAMTS7_+_79103687.23-P1P2.h3	ADAMTS7	229.57/344.13	856.53/473.39	281.07	636.77	1.177	78031	14910	2.913	0.99819	0.001809	0.003618	0.12234	TRUE
ADAMTS8_-_130297973.23-P1P2.h3	ADAMTS8	516.68/577.47	381.99/148.22	546.23	237.96	-1.1954	38993	29673	1.7896	0.036028	0.96397	0.072057	0.44739	FALSE
ADAMTS8_-_130298054.23-P1P2.h3	ADAMTS8	528.54/515.39	500.13/296.44	521.92	385.05	-0.43782	12230	28306	0.81355	0.20719	0.79281	0.41438	0.80224	FALSE
ADAMTS8_-_130298160.23-P1P2.h3	ADAMTS8	258.63/255.28	541.48/238.97	256.95	359.72	0.48378	21685	13587	0.88167	0.80839	0.19161	0.38322	0.78473	TRUE
ADAMTS8_-_130298510.23-P1P2.h3	ADAMTS8	798.45/1014.2	834.87/1147.9	899.87	978.97	0.12141	26647	49765	0.35457	0.63853	0.36147	0.72294	0.93051	TRUE
ADAMTS8_+_130298490.23-P1P2.h3	ADAMTS8	433.63/345.73	395.77/90.746	387.19	189.54	-1.0267	26708	20776	1.3713	0.081829	0.91817	0.16366	0.60118	FALSE
ADAMTS9_-_64673170.23-P1P2.h3	ADAMTS9	491.17/458.66	228.41/440.12	474.63	317.06	-0.58053	14610	25654	0.98377	0.16134	0.83866	0.32268	0.74755	FALSE
ADAMTS9_-_64673267.23-P1P2.h3	ADAMTS9	961.58/856.3	760.04/670.01	907.41	713.61	-0.34619	15803	50197	0.86501	0.1935	0.8065	0.38699	0.78686	FALSE
ADAMTS9_-_64673280.23-P1P2.h3	ADAMTS9	1072.5/504.15	974.67/1111.6	735.33	1040.9	0.5008	80838	40373	1.5208	0.93584	0.064163	0.12833	0.55241	TRUE
ADAMTS9_-_64673627.23-P1P2.h3	ADAMTS9	59.913/61.547	669.47/121	60.724	284.65	2.2103	99845	3049.5	4.0549	0.99997	2.9012e-05	5.8025e-05	0.012181	TRUE
ADAMTS9_+_64673234.23-P1P2.h3	ADAMTS9	741.5/779.77	1212.9/1544.2	760.39	1368.6	0.84701	149080	41799	2.9747	0.99853	0.0014663	0.0029326	0.11171	TRUE
ADAMTSL1_-_18474157.23-P1P2.h2	ADAMTSL1	1267.1/784.05	1705.2/996.7	996.72	1303.7	0.38697	160950	55323	1.305	0.90405	0.095948	0.1919	0.63646	TRUE
ADAMTSL1_-_18474595.23-P1P2.h2	ADAMTSL1	1245.7/1346.5	1006.2/1084.4	1295.1	1044.6	-0.30995	23763	72565	0.93022	0.17613	0.82387	0.35225	0.76663	FALSE
ADAMTSL1_+_18474148.23-P1P2.h2	ADAMTSL1	594.98/926.94	972.7/946.79	742.64	959.65	0.36941	31998	40789	1.0745	0.85869	0.14131	0.28262	0.72009	TRUE
ADAMTSL1_+_18474201.23-P1P2.h2	ADAMTSL1	1325.2/1267.9	1305.5/1408.1	1296.2	1355.8	0.064791	3514	72627	0.2211	0.58749	0.41251	0.82501	0.95995	TRUE
ADAMTSL1_+_18474327.23-P1P2.h2	ADAMTSL1	1510.3/985.81	1073.1/1276.5	1220.2	1170.4	-0.060057	54885	68219	0.19064	0.4244	0.5756	0.84881	0.96556	FALSE
ADAMTSL2_-_136399802.23-P1P2.h7	ADAMTSL2	1533.4/1356.2	1587/1553.3	1442.1	1570.1	0.1226	10675	81108	0.44942	0.67343	0.32657	0.65313	0.9072	TRUE
ADAMTSL2_-_136399861.23-P1P2.h7	ADAMTSL2	351.77/387.48	427.28/317.61	369.19	368.39	-0.0031299	2226.3	19776	0.0057047	0.49554	0.50446	0.99108	0.99798	FALSE
ADAMTSL2_+_136399841.23-P1P2.h7	ADAMTSL2	522.02/400.86	1421.6/320.64	457.44	675.18	0.56067	276720	24692	1.3856	0.91692	0.083077	0.16615	0.60452	TRUE
ADAMTSL2_+_136400219.23-P1P2.h7	ADAMTSL2	1025/950.49	1195.2/828.82	987.07	995.29	0.011957	23596	54768	0.035139	0.51401	0.48599	0.97198	0.99479	TRUE
ADAMTSL2_+_136400253.23-P1P2.h7	ADAMTSL2	1268.3/810.27	1933.6/934.69	1013.7	1344.4	0.4069	259630	56301	1.3934	0.91826	0.081743	0.16349	0.60093	TRUE
ADAMTSL3_-_84322944.23-P1P2.h2	ADAMTSL3	917.68/831.15	1083/854.53	873.34	961.99	0.13932	12945	48246	0.40359	0.65673	0.34327	0.68654	0.9187	TRUE
ADAMTSL3_-_84322947.23-P1P2.h2	ADAMTSL3	449.64/609.58	409.56/1386.9	523.54	753.69	0.52483	218560	28397	1.3657	0.91391	0.086092	0.17218	0.61304	TRUE
ADAMTSL3_-_84323067.23-P1P2.h2	ADAMTSL3	144.15/138.61	691.13/143.68	141.35	315.16	1.1512	81575	7316.3	2.0319	0.97783	0.022171	0.044343	0.36729	TRUE
ADAMTSL3_-_84323104.23-P1P2.h2	ADAMTSL3	653.71/504.15	287.48/471.88	574.08	368.32	-0.6389	23134	31241	1.1641	0.12168	0.87832	0.24336	0.6868	FALSE
ADAMTSL3_+_84322918.23-P1P2.h2	ADAMTSL3	438.97/594.06	738.38/99.821	510.66	271.54	-0.9087	87273	27674	1.4374	0.074312	0.92569	0.14862	0.58134	FALSE
ADAMTSL4_-_150521934.23-P1P2.h7	ADAMTSL4	1790.3/2182	2146.2/1771.1	1976.4	1949.6	-0.019679	49397	112430	0.0799	0.46816	0.53184	0.93632	0.98667	FALSE
ADAMTSL4_+_150521897.23-P1P2.h7	ADAMTSL4	1761.8/1888.1	2026.1/1450.4	1823.9	1714.3	-0.089356	60643	103450	0.34075	0.36665	0.63335	0.73329	0.93337	FALSE
ADAMTSL4_+_150521916.23-P1P2.h7	ADAMTSL4	989.46/854.16	673.41/712.36	919.32	692.61	-0.40802	20890	50880	1.0051	0.15741	0.84259	0.31481	0.74309	FALSE
ADAMTSL4_+_150521953.23-P1P2.h7	ADAMTSL4	269.31/245.65	281.57/232.92	257.21	256.09	-0.0062676	488.56	13601	0.0095978	0.48917	0.51083	0.97833	0.99622	FALSE
ADAMTSL4_+_150522285.23-P1P2.h7	ADAMTSL4	1214.9/993.31	1449.2/1789.2	1098.5	1610.3	0.55132	117230	61186	2.0688	0.98072	0.019281	0.038563	0.34607	TRUE
ADAMTSL5_-_1512942.23-P1P2.h2	ADAMTSL5	438.97/408.35	397.74/272.24	423.38	329.06	-0.36262	5451.2	22791	0.62477	0.26421	0.73579	0.52842	0.85742	FALSE
ADAMTSL5_-_1512947.23-P1P2.h2	ADAMTSL5	694.04/905	1201.1/1480.7	792.53	1333.6	0.75003	120510	43630	2.5903	0.9952	0.0047955	0.009591	0.18659	TRUE
ADAMTSL5_-_1512963.23-P1P2.h2	ADAMTSL5	1496.6/1262	1291.7/1778.6	1374.3	1515.7	0.14121	57053	77164	0.50909	0.69466	0.30534	0.61069	0.89189	TRUE
ADAMTSL5_-_1512979.23-P1P2.h2	ADAMTSL5	1586.8/1591.6	1896.2/1580.5	1589.2	1731.2	0.12334	24058	89696	0.4739	0.68221	0.31779	0.63557	0.90133	TRUE
ADAMTSL5_-_1513012.23-P1P2.h2	ADAMTSL5	1025/788.87	645.84/464.32	899.24	547.61	-0.71452	57205	49729	1.5768	0.057394	0.94261	0.11479	0.52894	FALSE
ADAP1_-_993847.23-P1P2.h5	ADAP1	476.93/464.01	326.86/446.17	470.43	381.88	-0.30012	4778.6	25419	0.55536	0.2882	0.7118	0.57639	0.87782	FALSE
ADAP1_+_994248.23-P1P2.h5	ADAP1	181.52/64.758	332.77/51.423	108.43	130.86	0.26895	19025	5559.4	0.30077	0.58817	0.41183	0.82366	0.95972	TRUE
ADAP1_+_994276.23-P1P2.h5	ADAP1	251.52/449.56	273.69/367.52	336.26	317.16	-0.084135	8410.6	17953	0.1426	0.43992	0.56008	0.87984	0.97305	FALSE
ADAP1_+_994279.23-P1P2.h5	ADAP1	657.86/876.64	964.82/936.2	759.41	950.4	0.32328	19425	41743	0.93481	0.82504	0.17496	0.34992	0.7653	TRUE
ADAP1_+_994282.23-P1P2.h5	ADAP1	366.6/606.37	439.09/912	471.48	632.82	0.42381	60384	25478	1.0108	0.84369	0.15631	0.31262	0.74166	TRUE
ADAP2_-_29249001.23-P1P2.h4	ADAP2	747.43/925.34	557.23/928.64	831.64	719.36	-0.20899	31526	45862	0.52432	0.29999	0.70001	0.59998	0.88797	FALSE
ADAP2_-_29249406.23-P1P2.h4	ADAP2	284.14/294.35	244.16/154.27	289.2	194.08	-0.57299	4137.4	15357	0.76759	0.21365	0.78635	0.42731	0.80866	FALSE
ADAP2_+_29249325.23-P1P2.h4	ADAP2	308.46/298.1	506.04/267.7	303.24	368.06	0.27868	11976	16130	0.51044	0.69252	0.30748	0.61496	0.89382	TRUE
ADAP2_+_29249375.23-P1P2.h4	ADAP2	1087.3/967.08	647.81/977.03	1025.4	795.57	-0.36578	36220	56976	0.96305	0.16775	0.83225	0.33551	0.75665	FALSE
ADAP2_+_29249417.23-P1P2.h4	ADAP2	1372.7/1410.2	809.27/695.72	1391.3	750.35	-0.88993	141830	78153	2.2928	0.01093	0.98907	0.021861	0.27108	FALSE
ADAR_-_154580605.23-P1.h2	ADAR	628.2/833.29	177.21/435.58	723.51	277.84	-1.3776	84730	39701	2.2367	0.012513	0.98749	0.025025	0.28782	FALSE
ADAR_-_154580611.23-P1.h2	ADAR	997.76/1031.8	549.36/1278	1014.7	837.91	-0.27582	94463	56355	0.74452	0.22827	0.77173	0.45654	0.82323	FALSE
ADAR_-_154580629.23-P1.h2	ADAR	883.27/820.98	1583.1/800.08	851.56	1125.4	0.4019	143700	47000	1.2633	0.89676	0.10324	0.20648	0.65194	TRUE
ADAR_-_154580652.23-P1.h2	ADAR	450.83/492.91	230.38/611.02	471.4	375.2	-0.32851	26199	25473	0.60275	0.27219	0.72781	0.54439	0.86451	FALSE
ADAR_-_154599983.23-P2.h2	ADAR	894.54/941.39	612.37/845.45	917.67	719.53	-0.35048	21492	50785	0.87922	0.18962	0.81038	0.37925	0.78244	FALSE
ADAR_-_154600448.23-P2.h2	ADAR	1346/1226.6	868.34/1255.3	1284.9	1044.1	-0.29923	44463	71972	0.89785	0.18463	0.81537	0.36927	0.77693	FALSE
ADAR_+_154580643.23-P1.h2	ADAR	2498/1593.8	2866.9/2239.9	1995.3	2534.1	0.34471	291110	113540	1.599	0.94509	0.054909	0.10982	0.52388	TRUE
ADAR_+_154600408.23-P2.h2	ADAR	1284.9/988.49	1041.6/863.6	1127	948.44	-0.24859	31371	62829	0.71228	0.23814	0.76186	0.47629	0.83345	FALSE
ADAR_+_154600411.23-P2.h2	ADAR	1702.5/1306.9	813.21/1026.9	1491.7	913.85	-0.70627	150300	83998	1.9936	0.023096	0.9769	0.046193	0.3734	FALSE
ADAR_+_154600419.23-P2.h2	ADAR	1223.2/1006.7	1092.8/688.16	1109.7	867.2	-0.35533	52524	61829	0.97512	0.16475	0.83525	0.3295	0.75234	FALSE
ADARB1_-_46493823.23-P1P2.h5	ADARB1	497.69/826.33	848.65/745.63	641.3	795.47	0.31039	26169	35038	0.82366	0.79487	0.20513	0.41026	0.79981	TRUE
ADARB1_-_46493831.23-P1P2.h5	ADARB1	1109.9/1091.8	1238.5/1284.1	1100.8	1261.1	0.19595	8993.4	61317	0.64732	0.74129	0.25871	0.51743	0.85235	TRUE
ADARB1_+_46493796.23-P1P2.h5	ADARB1	769.97/1038.3	259.91/676.06	894.11	419.2	-1.091	111530	49435	2.136	0.016312	0.98369	0.032624	0.32294	FALSE
ADARB1_+_46494884.23-P1P2.h5	ADARB1	958.61/956.38	279.6/954.35	957.49	516.58	-0.88898	123930	53070	1.9139	0.027798	0.9722	0.055596	0.40375	FALSE
ADARB1_+_46494897.23-P1P2.h5	ADARB1	1243.9/925.87	730.51/1380.9	1073.2	1004.4	-0.095536	89011	59725	0.28164	0.38911	0.61089	0.77821	0.94722	FALSE
ADARB2_-_1779460.23-ENST00000381312.1.h4	ADARB2	714.81/703.24	281.57/243.5	709	261.85	-1.4336	70731	38876	2.2678	0.01151	0.98849	0.023019	0.27789	FALSE
ADARB2_+_1779243.23-ENST00000381312.1.h4	ADARB2	297.19/436.71	667.5/647.32	360.26	657.33	0.86577	32304	19281	2.1394	0.98372	0.016279	0.032557	0.32288	TRUE
ADARB2_+_1779248.23-ENST00000381312.1.h4	ADARB2	934.88/1157.1	899.84/1199.4	1040.1	1038.9	-0.0016589	23277	57817	0.0049754	0.49801	0.50199	0.99602	0.99907	FALSE
ADARB2_+_1779269.23-ENST00000381312.1.h4	ADARB2	755.74/663.1	710.82/601.95	707.9	654.12	-0.11382	4351	38814	0.27297	0.39234	0.60766	0.78467	0.94885	FALSE
ADARB2_+_1779687.23-ENST00000381312.1.h4	ADARB2	559.39/617.07	549.36/468.86	587.52	507.51	-0.21081	3730.5	31999	0.44726	0.327	0.673	0.654	0.90736	FALSE
ADAT1_-_75656724.23-P1P2.h5	ADAT1	4059.9/4186.2	4225.5/3319.8	4122.6	3745.4	-0.13839	180760	240760	0.76869	0.22104	0.77896	0.44208	0.81582	FALSE
ADAT1_-_75656732.23-P1P2.h5	ADAT1	829.29/1148.5	752.17/724.46	975.94	738.18	-0.40234	38336	54129	1.0219	0.1534	0.8466	0.3068	0.73767	FALSE
ADAT1_+_75656919.23-P1P2.h5	ADAT1	2022.8/2070.1	2691.7/2212.7	2046.3	2440.5	0.254	93760	116550	1.1545	0.87585	0.12415	0.24829	0.69084	TRUE
ADAT1_+_75657125.23-P1P2.h5	ADAT1	71.777/138.61	0/93.771	99.751	2.9638	-4.6678	7929.7	5099.1	1.3554	0.0069918	0.99301	0.013984	0.22175	FALSE
ADAT1_+_75657171.23-P1P2.h5	ADAT1	1341.2/1626.4	1565.4/1752.9	1477	1656.5	0.1654	29736	83142	0.62264	0.73324	0.26676	0.53352	0.85958	TRUE
ADAT2_-_143771413.23-P1P2.h7	ADAT2	1309.8/1328.9	1313.3/1562.3	1319.3	1432.4	0.11863	15097	73967	0.41605	0.66131	0.33869	0.67738	0.91549	TRUE
ADAT2_-_143771826.23-P1P2.h7	ADAT2	745.06/1004	2299.8/1742.3	864.9	2001.8	1.2097	524390	47763	5.2019	1	9.8639e-08	1.9728e-07	0.00015289	TRUE
ADAT2_+_143771740.23-P1P2.h7	ADAT2	702.94/655.07	1151.9/801.59	678.58	960.91	0.50125	50933	37150	1.4648	0.92849	0.071509	0.14302	0.57392	TRUE
ADAT2_+_143771779.23-P1P2.h7	ADAT2	438.97/449.02	624.18/390.21	443.97	493.52	0.15234	10547	23939	0.32028	0.62485	0.37515	0.7503	0.93861	TRUE
ADAT2_+_143771782.23-P1P2.h7	ADAT2	803.19/741.23	1311.4/969.47	771.59	1127.5	0.54668	66056	42437	1.7279	0.95799	0.042009	0.084018	0.47392	TRUE
ADAT3_-_1905405.23-P1.h7	ADAT3	2582.8/1573.5	2549.9/3787.1	2015.9	3107.5	0.62409	840580	114750	3.2225	0.99936	0.00063536	0.0012707	0.076404	TRUE
ADAT3_-_1905438.23-P1.h7	ADAT3	2442.2/1674.1	3674.2/3362.1	2022	3514.7	0.79733	845090	115110	4.3997	0.99999	5.4195e-06	1.0839e-05	0.0035132	TRUE
ADAT3_-_1908013.23-P2.h7	ADAT3	159.57/224.24	496.19/160.32	189.16	282.06	0.57386	26825	9893.5	0.93395	0.81968	0.18032	0.36064	0.77143	TRUE
ADAT3_-_1908397.23-P2.h7	ADAT3	695.82/618.14	1608.7/152.76	655.83	495.8	-0.40287	423590	35861	0.8451	0.19881	0.80119	0.39763	0.79271	FALSE
ADAT3_-_1908429.23-P2.h7	ADAT3	1396.4/1433.8	1604.8/1385.4	1415	1491	0.075516	10395	79529	0.26982	0.60635	0.39365	0.7873	0.9499	TRUE
ADAT3_+_1905424.23-P1.h7	ADAT3	334.56/219.96	35.442/325.17	271.28	107.42	-1.3284	23809	14372	1.3668	0.074908	0.92509	0.14982	0.58291	FALSE
ADAT3_+_1905431.23-P1.h7	ADAT3	1201.2/1551	1618.5/1734.8	1364.9	1675.6	0.29568	53012	76619	1.1225	0.86917	0.13083	0.26167	0.7031	TRUE
ADAT3_+_1905450.23-P1.h7	ADAT3	1853.7/1576.1	2713.3/2294.4	1709.3	2495.1	0.5454	252170	96726	2.5265	0.99424	0.0057606	0.011521	0.20331	TRUE
ADAT3_+_1907955.23-P2.h7	ADAT3	638.88/405.67	2727.1/183	509.09	706.56	0.47208	1579500	27586	1.1889	0.88263	0.11737	0.23474	0.67888	TRUE
ADAT3_+_1908001.23-P2.h7	ADAT3	1256.4/1432.7	679.31/713.87	1341.7	696.38	-0.94507	149210	75265	2.3521	0.0093345	0.99067	0.018669	0.25233	FALSE
ADC_-_33546826.23-P1P2.h1	ADC	466.85/663.63	1149.9/921.07	556.61	1029.2	0.88552	91417	30257	2.7166	0.9967	0.0033002	0.0066004	0.15979	TRUE
ADC_-_33546829.23-P1P2.h1	ADC	294.23/547.5	525.73/874.19	401.36	677.93	0.75477	58898	21564	1.8834	0.97008	0.029918	0.059837	0.41605	TRUE
ADC_+_33546832.23-P1P2.h1	ADC	1523.9/1464.8	868.34/1458	1494.1	1125.2	-0.40878	96477	84140	1.2717	0.10173	0.89827	0.20347	0.64871	FALSE
ADC_+_33546850.23-P1P2.h1	ADC	702.35/539.47	403.65/263.16	615.55	325.93	-0.91524	36404	33582	1.5804	0.056635	0.94337	0.11327	0.52597	FALSE
ADC_+_33546977.23-P1P2.h1	ADC	625.23/716.62	738.38/689.67	669.37	713.61	0.092211	2409	36628	0.23119	0.59132	0.40868	0.81736	0.95799	TRUE
ADCK1_-_78266512.23-P1P2.h1	ADCK1	371.94/352.15	179.18/426.51	361.91	276.46	-0.38736	11776	19373	0.61396	0.2662	0.7338	0.5324	0.85904	FALSE
ADCK1_-_78266523.23-P1P2.h1	ADCK1	552.86/617.61	149.65/264.68	584.34	199.02	-1.5491	54607	31820	2.1601	0.014864	0.98514	0.029729	0.31028	FALSE
ADCK1_-_78266828.23-P1P2.h1	ADCK1	1208.9/1222.4	1833.2/1131.3	1215.6	1440.1	0.24427	106710	67956	0.86104	0.80539	0.19461	0.38922	0.78819	TRUE
ADCK1_-_78266900.23-P1P2.h1	ADCK1	1019.1/1348.7	1734.7/881.75	1172.4	1236.8	0.077082	146850	65452	0.25171	0.59937	0.40063	0.80126	0.95359	TRUE
ADCK1_+_78266506.23-P1P2.h1	ADCK1	1384.5/1802.5	803.36/1695.4	1579.8	1167.1	-0.43648	206620	89143	1.3822	0.083457	0.91654	0.16691	0.6057	FALSE
ADCK2_-_140373160.23-P1P2.h1	ADCK2	532.1/511.1	888.03/574.73	521.5	714.41	0.45334	31448	28282	1.1471	0.87421	0.12579	0.25158	0.69335	TRUE
ADCK2_-_140373404.23-P1P2.h1	ADCK2	242.03/165.37	374.11/204.18	200.06	276.39	0.46425	8395.5	10484	0.74539	0.76605	0.23395	0.4679	0.82973	TRUE
ADCK2_+_140372748.23-P1P2.h1	ADCK2	809.72/959.06	842.74/695.72	881.23	765.71	-0.20247	11778	48698	0.52347	0.3003	0.6997	0.6006	0.8881	FALSE
ADCK2_+_140373084.23-P1P2.h1	ADCK2	1589.8/1411.3	1695.3/1243.2	1497.9	1451.8	-0.045059	39842	84361	0.15869	0.43696	0.56304	0.87392	0.9719	FALSE
ADCK2_+_140373152.23-P1P2.h1	ADCK2	523.79/729.46	366.24/545.99	618.13	447.17	-0.46619	22452	33728	0.93089	0.17564	0.82436	0.35128	0.76621	FALSE
ADCK3_-_227128046.23-P1P2.h1	ADCK3	497.1/820.44	927.41/356.94	638.63	575.36	-0.15026	74374	34887	0.33873	0.36721	0.63279	0.73441	0.93351	FALSE
ADCK3_-_227128055.23-P1P2.h1	ADCK3	216.52/138.08	415.46/52.935	172.91	148.36	-0.21956	26780	9014.3	0.25858	0.3766	0.6234	0.7532	0.93955	FALSE
ADCK3_-_227128078.23-P1P2.h1	ADCK3	783.62/740.16	259.91/545.99	761.58	376.71	-1.0136	59819	41866	1.8809	0.029894	0.97011	0.059788	0.41585	FALSE
ADCK3_+_227128242.23-P1P2.h1	ADCK3	1014.4/807.6	112.23/496.08	905.1	235.99	-1.9348	182610	50065	2.9904	0.0013669	0.99863	0.0027337	0.10832	FALSE
ADCK3_+_227128400.23-P1P2.h1	ADCK3	508.37/483.81	78.761/515.74	495.94	201.59	-1.2945	53738	26848	1.7964	0.035023	0.96498	0.070045	0.44263	FALSE
ADCK4_-_41222351.23-P1P2.h1	ADCK4	400.41/461.33	338.67/970.99	429.79	573.46	0.41523	86844	23148	0.94431	0.82709	0.17291	0.34583	0.76264	TRUE
ADCK4_-_41222709.23-P1P2.h1	ADCK4	1357.2/1939	1557.5/1137.4	1622.2	1331	-0.28534	117040	91627	0.96231	0.16795	0.83205	0.33589	0.75676	FALSE
ADCK4_-_41222769.23-P1P2.h1	ADCK4	613.37/1137.3	1277.9/608	835.21	881.46	0.077668	125550	46066	0.2155	0.58529	0.41471	0.82942	0.96146	TRUE
ADCK4_-_41222791.23-P1P2.h1	ADCK4	247.96/284.72	37.411/204.18	265.7	87.437	-1.5925	14177	14066	1.5031	0.05456	0.94544	0.10912	0.52296	FALSE
ADCK4_+_41222752.23-P1P2.h1	ADCK4	693.45/591.38	954.98/1334	640.39	1128.7	0.81665	112190	34986	2.6105	0.99548	0.0045214	0.0090427	0.18172	TRUE
ADCK5_-_145597191.23-P1P2.h1	ADCK5	1015.6/914.1	907.72/698.75	963.49	796.41	-0.27445	17785	53414	0.72295	0.23484	0.76516	0.46969	0.83035	FALSE
ADCK5_-_145597250.23-P1P2.h1	ADCK5	622.27/663.1	376.08/810.67	642.36	552.17	-0.21791	33239	35098	0.48142	0.3149	0.6851	0.6298	0.89913	FALSE
ADCK5_-_145597781.23-P1P2.h1	ADCK5	846.5/1262.5	1083/1119.2	1033.8	1100.9	0.090709	29947	57456	0.28014	0.61031	0.38969	0.77937	0.94749	TRUE
ADCK5_-_145597789.23-P1P2.h1	ADCK5	757.52/1380.8	1205/1205.4	1022.7	1205.2	0.23667	71885	56819	0.76562	0.77805	0.22195	0.44391	0.81674	TRUE
ADCK5_+_145597793.23-P1P2.h1	ADCK5	461.51/151.46	580.86/0	264.4	7.5221	-4.9608	158130	13995	2.1714	0.0022701	0.99773	0.0045402	0.13532	FALSE
ADCY1_-_45614627.23-P1P2.h2	ADCY1	787.18/676.48	527.7/645.81	729.73	583.78	-0.32146	11441	40054	0.72928	0.23281	0.76719	0.46563	0.82817	FALSE
ADCY1_+_45614267.23-P1P2.h2	ADCY1	243.21/602.62	311.11/624.64	382.85	440.83	0.20297	40180	20535	0.40464	0.65583	0.34417	0.68834	0.91923	TRUE
ADCY1_+_45614427.23-P1P2.h2	ADCY1	1917.2/1533.3	1400/1368.8	1714.6	1384.3	-0.3085	63734	97033	1.0603	0.14451	0.85549	0.28902	0.72448	FALSE
ADCY1_+_45614650.23-P1P2.h2	ADCY1	645.99/640.62	492.26/361.47	643.3	421.83	-0.60767	18739	35151	1.1813	0.11848	0.88152	0.23696	0.68118	FALSE
ADCY1_+_45614673.23-P1P2.h2	ADCY1	682.77/559.27	202.81/568.68	617.94	339.62	-0.86164	46036	33717	1.5157	0.064435	0.93556	0.12887	0.55342	FALSE
ADCY10_-_167882907.23-P1P2.h2	ADCY10	802.01/804.39	866.37/735.04	803.19	798.01	-0.0093295	2879.9	44238	0.024646	0.49013	0.50987	0.98027	0.99666	FALSE
ADCY10_-_167882911.23-P1P2.h2	ADCY10	1447.4/908.21	1780/1019.4	1146.5	1347	0.23231	164110	63959	0.79278	0.78605	0.21395	0.42791	0.80903	TRUE
ADCY10_-_167882918.23-P1P2.h2	ADCY10	326.85/189.99	452.88/344.84	249.2	395.18	0.66308	11934	13163	1.2724	0.89685	0.10315	0.20631	0.65172	TRUE
ADCY10_-_167883077.23-P1P2.h2	ADCY10	1070.7/1349.2	1067.2/993.67	1201.9	1029.8	-0.22281	24648	67162	0.66424	0.25327	0.74673	0.50653	0.84781	FALSE
ADCY10_+_167883329.23-P1P2.h2	ADCY10	2050.1/1795	1846.9/1948	1918.3	1896.8	-0.016262	12765	109000	0.06516	0.47402	0.52598	0.94805	0.98909	FALSE
ADCY2_-_7396414.23-P1P2.h2	ADCY2	516.68/506.82	435.15/329.71	511.73	378.78	-0.43301	7505.6	27734	0.79829	0.21151	0.78849	0.42303	0.80653	FALSE
ADCY2_-_7396575.23-P1P2.h2	ADCY2	851.83/1107.3	1549.6/1199.4	971.21	1363.3	0.48882	84239	53857	1.6895	0.95444	0.045562	0.091124	0.48834	TRUE
ADCY2_+_7396541.23-P1P2.h2	ADCY2	1029.8/997.59	1360.6/872.68	1013.6	1089.7	0.10435	43653	56292	0.32075	0.62579	0.37421	0.74841	0.93838	TRUE
ADCY2_+_7396596.23-P1P2.h2	ADCY2	772.94/485.41	994.36/707.82	612.53	838.95	0.45315	44600	33412	1.2386	0.89222	0.10778	0.21556	0.66027	TRUE
ADCY2_+_7396661.23-P1P2.h2	ADCY2	1496/1690.1	1021.9/1892.1	1590.1	1390.5	-0.19338	140570	89749	0.66628	0.25262	0.74738	0.50523	0.84727	FALSE
ADCY3_-_25142720.23-P1P2.h2	ADCY3	959.8/1130.9	689.16/992.16	1041.8	826.9	-0.33297	34434	57918	0.89305	0.18591	0.81409	0.37182	0.77815	FALSE
ADCY3_-_25142849.23-P1P2.h2	ADCY3	529.73/493.44	454.84/294.93	511.26	366.26	-0.48008	10858	27708	0.87111	0.19098	0.80902	0.38197	0.78394	FALSE
ADCY3_-_25143044.23-P1P2.h2	ADCY3	1817/1871	2077.3/1595.6	1843.8	1820.6	-0.018245	39265	104620	0.071675	0.47143	0.52857	0.94286	0.98797	FALSE
ADCY3_-_25143049.23-P1P2.h2	ADCY3	1102.8/1114.3	1610.7/970.99	1108.5	1250.6	0.17384	79961	61762	0.57171	0.71624	0.28376	0.56752	0.87429	TRUE
ADCY3_+_25142736.23-P1P2.h2	ADCY3	1378.6/1349.2	1439.4/1117.7	1363.8	1268.4	-0.1046	19866	76554	0.34499	0.36505	0.63495	0.7301	0.93248	FALSE
ADCY4_-_24804056.23-P1P2.h2	ADCY4	723.11/576.93	596.61/719.92	645.9	655.37	0.020978	6134.6	35298	0.050432	0.51997	0.48003	0.96006	0.99211	TRUE
ADCY4_-_24804217.23-P1P2.h2	ADCY4	1295/1433.8	1340.9/1028.5	1362.6	1174.3	-0.21434	30365	76483	0.68072	0.24802	0.75198	0.49605	0.8426	FALSE
ADCY4_-_24804227.23-P1P2.h2	ADCY4	443.71/631.52	553.3/145.19	529.35	283.46	-0.89874	49655	28724	1.4509	0.072578	0.92742	0.14516	0.57623	FALSE
ADCY4_-_24804232.23-P1P2.h2	ADCY4	1486/1263	1618.5/1229.6	1370	1410.7	0.042267	34422	76912	0.14697	0.55842	0.44158	0.88315	0.97389	TRUE
ADCY4_+_24803901.23-P1P2.h2	ADCY4	940.22/815.63	870.31/1686.4	875.71	1211.5	0.46778	170110	48382	1.5265	0.93655	0.063445	0.12689	0.55035	TRUE
ADCY5_-_123168354.23-P1P2.h2	ADCY5	922.42/1006.2	864.4/1119.2	963.38	983.59	0.029918	12270	53408	0.087442	0.53483	0.46517	0.93033	0.98518	TRUE
ADCY5_-_123168357.23-P1P2.h2	ADCY5	826.92/937.65	572.99/701.77	880.55	634.12	-0.47301	25012	48659	1.1171	0.13194	0.86806	0.26388	0.70509	FALSE
ADCY5_+_123168382.23-P1P2.h2	ADCY5	835.22/469.36	604.49/152.76	626.12	303.9	-1.0404	89658	34179	1.7429	0.040337	0.95966	0.080673	0.46634	FALSE
ADCY5_+_123168593.23-P1P2.h2	ADCY5	887.43/1054.3	594.65/719.92	967.28	654.29	-0.56329	40495	53632	1.3515	0.088253	0.91175	0.17651	0.6186	FALSE
ADCY5_+_123168613.23-P1P2.h2	ADCY5	1116.4/819.37	1124.3/636.74	956.43	846.11	-0.17661	57679	53008	0.47915	0.3159	0.6841	0.63181	0.89981	FALSE
ADCY6_-_49182447.23-P1P2.h2	ADCY6	1897.1/1617.3	1531.9/2094.7	1751.6	1791.3	0.032336	67142	99207	0.12613	0.55018	0.44982	0.89963	0.97797	TRUE
ADCY6_-_49182451.23-P1P2.h2	ADCY6	600.32/491.84	569.05/1019.4	543.38	761.63	0.48638	57246	29512	1.2705	0.89796	0.10204	0.20408	0.64927	TRUE
ADCY6_-_49182454.23-P1P2.h2	ADCY6	911.15/734.28	1149.9/682.11	817.95	885.65	0.11459	45032	45080	0.31885	0.62506	0.37494	0.74989	0.93856	TRUE
ADCY6_+_49182403.23-P1P2.h2	ADCY6	109.74/113.46	116.17/74.109	111.59	92.79	-0.26352	390.98	5726.9	0.24837	0.35679	0.64321	0.71358	0.92766	FALSE
ADCY6_+_49182840.23-P1P2.h2	ADCY6	1800.4/1443.9	1317.3/1657.6	1612.3	1477.7	-0.12572	46696	91047	0.44621	0.32772	0.67228	0.65544	0.90766	FALSE
ADCY7_-_50300493.23-P1P2.h2	ADCY7	1413/1346.5	1557.5/1214.5	1379.4	1375.3	-0.0042116	20399	77458	0.014458	0.49423	0.50577	0.98846	0.99764	FALSE
ADCY7_-_50300498.23-P1P2.h2	ADCY7	1059.5/718.76	695.07/1001.2	872.64	834.22	-0.064872	35845	48206	0.17496	0.43054	0.56946	0.86107	0.96863	FALSE
ADCY7_-_50300519.23-P1P2.h2	ADCY7	1564.3/1400.6	2634.6/1270.4	1480.2	1829.5	0.30551	395140	83329	1.2102	0.8869	0.1131	0.22621	0.67094	TRUE
ADCY7_-_50300524.23-P1P2.h2	ADCY7	729.64/881.45	281.57/1020.9	801.96	536.17	-0.57995	109920	44168	1.2647	0.10293	0.89707	0.20586	0.65108	FALSE
ADCY7_+_50300487.23-P1P2.h2	ADCY7	1211.9/1406.5	488.32/1329.4	1305.6	805.73	-0.69562	186910	73170	1.8478	0.032313	0.96769	0.064626	0.42878	FALSE
ADCY8_-_132052844.23-P1P2.h2	ADCY8	906.41/800.1	1035.7/989.13	851.6	1012.2	0.24891	10715	47003	0.74055	0.77051	0.22949	0.45898	0.82452	TRUE
ADCY8_-_132053083.23-P1P2.h2	ADCY8	463.88/557.66	204.78/716.9	508.62	383.17	-0.40766	48630	27559	0.75565	0.22408	0.77592	0.44816	0.81864	FALSE
ADCY8_-_132053093.23-P1P2.h2	ADCY8	1727.4/1803	1274/1465.6	1764.8	1366.4	-0.3689	59487	99981	1.26	0.10383	0.89617	0.20766	0.65301	FALSE
ADCY8_+_132052698.23-P1P2.h2	ADCY8	597.35/744.45	876.22/629.17	666.86	742.49	0.15478	16096	36485	0.39598	0.65386	0.34614	0.69229	0.92064	TRUE
ADCY8_+_132053037.23-P1P2.h2	ADCY8	590.23/507.36	653.72/302.49	547.23	444.69	-0.29874	23912	29729	0.59471	0.27547	0.72453	0.55095	0.86724	FALSE
ADCY9_-_4166007.23-P1P2.h2	ADCY9	1051.1/1221.3	1850.9/727.48	1133	1160.4	0.034392	228780	63179	0.10885	0.54334	0.45666	0.91333	0.98175	TRUE
ADCY9_-_4166218.23-P1P2.h2	ADCY9	1066.6/1141	909.69/1308.3	1103.2	1090.9	-0.016089	27526	61454	0.049395	0.4803	0.5197	0.9606	0.99229	FALSE
ADCY9_-_4166392.23-P1P2.h2	ADCY9	902.85/922.66	966.79/1284.1	912.7	1114.2	0.28749	32070	50500	0.89661	0.81503	0.18497	0.36994	0.77724	TRUE
ADCY9_+_4166382.23-P1P2.h2	ADCY9	476.34/302.92	35.442/582.29	379.86	143.77	-1.3955	74826	20369	1.6542	0.045331	0.95467	0.090662	0.4877	FALSE
ADCY9_+_4166432.23-P1P2.h2	ADCY9	366.6/378.91	669.47/307.02	372.7	453.38	0.28199	26869	19971	0.57085	0.71476	0.28524	0.57048	0.87549	TRUE
ADCYAP1_-_904647.23-P1P2.h2	ADCYAP1	459.14/367.67	492.26/326.69	410.87	401.02	-0.034924	6009	22093	0.066272	0.47207	0.52793	0.94415	0.98836	FALSE
ADCYAP1_+_904729.23-P1P2.h2	ADCYAP1	837/744.98	328.83/520.28	789.65	413.62	-0.93125	54033	43466	1.8036	0.035571	0.96443	0.071142	0.44526	FALSE
ADCYAP1_+_904799.23-P1P2.h2	ADCYAP1	1368.5/1264.1	1565.4/975.52	1315.3	1235.7	-0.089914	60961	73733	0.29289	0.3848	0.6152	0.7696	0.94458	FALSE
ADCYAP1_+_904824.23-P1P2.h2	ADCYAP1	962.17/1016.3	1183.4/617.07	988.87	854.54	-0.2104	57447	54872	0.57345	0.28316	0.71684	0.56632	0.87386	FALSE
ADCYAP1_+_904967.23-P1P2.h2	ADCYAP1	1395.8/1128.7	844.71/585.31	1255.2	703.15	-0.83507	126150	70246	2.0828	0.018635	0.98137	0.03727	0.34138	FALSE
ADCYAP1R1_-_31092299.23-P1P2.h6	ADCYAP1R1	807.94/591.38	39.38/821.25	691.23	179.98	-1.9355	193950	37868	2.6273	0.0041134	0.99589	0.0082269	0.1743	FALSE
ADCYAP1R1_+_31092317.23-P1P2.h6	ADCYAP1R1	737.94/695.21	632.06/880.24	716.26	745.9	0.058423	11131	39288	0.14955	0.55937	0.44063	0.88126	0.97359	TRUE
ADCYAP1R1_+_31092343.23-P1P2.h6	ADCYAP1R1	621.08/525.02	1335/467.34	571.03	789.89	0.46738	168620	31070	1.2416	0.89275	0.10725	0.2145	0.6593	TRUE
ADCYAP1R1_+_31092380.23-P1P2.h6	ADCYAP1R1	653.71/403	547.39/210.23	513.27	339.24	-0.59596	38633	27820	1.0434	0.1475	0.8525	0.295	0.72856	FALSE
ADCYAP1R1_+_31092421.23-P1P2.h6	ADCYAP1R1	291.26/351.08	612.37/496.08	319.78	551.17	0.78353	21380	17042	1.7725	0.96157	0.03843	0.076861	0.45756	TRUE
ADD1_-_2845596.23-P1P2.h2	ADD1	752.77/770.67	165.4/1190.3	761.67	443.75	-0.77804	203010	41871	1.5536	0.060043	0.93996	0.12009	0.53888	FALSE
ADD1_-_2845605.23-P1P2.h2	ADD1	536.85/422.8	224.47/446.17	476.42	316.47	-0.58863	17815	25754	0.99668	0.1582	0.8418	0.3164	0.74419	FALSE
ADD1_-_2845697.23-P1P2.h2	ADD1	887.43/744.98	1120.4/676.06	813.09	870.31	0.098004	38868	44803	0.27035	0.60653	0.39347	0.78694	0.94977	TRUE
ADD1_-_2845997.23-P1P2.h2	ADD1	1114.6/1088.6	596.61/1004.3	1101.5	774.05	-0.50843	59059	61359	1.322	0.093084	0.90692	0.18617	0.63019	FALSE
ADD1_+_2846015.23-P1P2.h2	ADD1	637.1/494.51	697.03/732.02	561.3	714.31	0.34725	11030	30521	0.87587	0.80932	0.19068	0.38135	0.78358	TRUE
ADD2_-_70994876.23-P1P2.h4	ADD2	1298.5/1327.8	622.21/1792.2	1313.1	1056	-0.31404	241150	73605	0.94747	0.1717	0.8283	0.3434	0.76164	FALSE
ADD2_+_70995010.23-P1P2.h4	ADD2	1583.2/1798.2	2140.3/1949.5	1687.3	2042.7	0.2756	55758	95437	1.1504	0.87501	0.12499	0.24999	0.69213	TRUE
ADD2_+_70995142.23-P1P2.h4	ADD2	639.47/855.23	476.5/836.38	739.52	631.3	-0.22793	32561	40611	0.53702	0.29554	0.70446	0.59109	0.88443	FALSE
ADD2_+_70995263.23-P1P2.h4	ADD2	732.6/572.12	0/494.57	647.4	6.9333	-6.3528	294760	35384	3.4049	4.1987e-05	0.99996	8.3973e-05	0.015729	FALSE
ADD2_+_70995300.23-P1P2.h4	ADD2	733.19/914.1	240.22/1866.3	818.67	669.64	-0.28951	516050	45121	0.70159	0.24142	0.75858	0.48285	0.83686	FALSE
ADD3_-_111767767.23-P1P2.h4	ADD3	358.89/800.1	385.93/791	535.87	552.52	0.044069	61938	29090	0.097634	0.5385	0.4615	0.923	0.9839	TRUE
ADD3_-_111767783.23-P1P2.h4	ADD3	1701.9/2087.2	1220.8/1721.2	1884.7	1449.5	-0.37853	127470	107030	1.3303	0.091717	0.90828	0.18343	0.62755	FALSE
ADD3_-_111767791.23-P1P2.h4	ADD3	577.78/761.04	129.96/124.02	663.11	126.95	-2.3758	119230	36273	2.8151	0.0021893	0.99781	0.0043787	0.13309	FALSE
ADD3_+_111767932.23-P1P2.h4	ADD3	517.86/796.36	385.93/217.79	642.19	289.92	-1.1446	62776	35088	1.8806	0.02972	0.97028	0.05944	0.41462	FALSE
ADD3_+_111768327.23-P1P2.h4	ADD3	892.76/752.47	645.84/601.95	819.62	623.51	-0.394	16859	45176	0.92269	0.17804	0.82196	0.35607	0.76893	FALSE
ADGB_-_146920345.23-P1P2.h7	ADGB	691.67/449.56	423.34/948.3	557.63	633.61	0.18399	61648	30314	0.43641	0.66851	0.33149	0.66299	0.91049	TRUE
ADGB_-_146920535.23-P1P2.h7	ADGB	438.37/468.29	456.81/158.81	453.08	269.36	-0.7481	23309	24449	1.175	0.11833	0.88167	0.23667	0.68091	FALSE
ADGB_+_146920153.23-P1P2.h7	ADGB	762.85/712.87	1738.6/939.22	737.44	1277.9	0.79234	233460	40493	2.6858	0.99638	0.0036188	0.0072376	0.16552	TRUE
ADGB_+_146920457.23-P1P2.h7	ADGB	406.93/443.67	817.15/700.26	424.91	756.45	0.83061	40391	22876	2.1921	0.98578	0.014223	0.028446	0.30433	TRUE
ADGB_+_146920504.23-P1P2.h7	ADGB	56.354/14.985	661.59/1.5124	29.083	32.564	0.15799	133230	1422.6	0.092304	0.40586	0.59414	0.81173	0.95647	TRUE
ADH1A_-_100211701.23-P1P2.h2	ADH1A	2697.9/2343	2581.4/2483.4	2514.2	2531.9	0.010131	22645	144250	0.046668	0.51861	0.48139	0.96278	0.99262	TRUE
ADH1A_-_100211816.23-P1P2.h2	ADH1A	748.62/512.17	657.65/216.28	619.21	377.16	-0.71377	57647	33789	1.3168	0.093607	0.90639	0.18721	0.6313	FALSE
ADH1A_-_100212118.23-P1P2.h2	ADH1A	1416.6/1157.1	2099/1566.9	1280.3	1813.5	0.50203	159560	71701	1.9915	0.97679	0.023213	0.046427	0.37424	TRUE
ADH1A_-_100212162.23-P1P2.h2	ADH1A	1712/1386.1	1921.8/1556.3	1540.5	1729.4	0.16681	52174	86847	0.64114	0.73928	0.26072	0.52143	0.85405	TRUE
ADH1A_+_100212126.23-P1P2.h2	ADH1A	462.7/426.01	0/648.84	443.97	7.9557	-5.6348	215740	23940	2.818	0.00036077	0.99964	0.00072155	0.057967	FALSE
ADH1B_-_100242120.23-P1P2.h1	ADH1B	6119.4/6191.6	5777.1/6455.1	6155.4	6106.7	-0.011459	78022	364680	0.080653	0.46786	0.53214	0.93572	0.98659	FALSE
ADH1B_-_100242280.23-P1P2.h1	ADH1B	3267.3/3730.3	3203.6/3061.2	3491.1	3131.6	-0.15676	83959	202670	0.79867	0.21224	0.78776	0.42448	0.80733	FALSE
ADH1B_-_100242333.23-P1P2.h1	ADH1B	1365/1458.4	811.24/954.35	1410.9	879.89	-0.6806	99560	79293	1.8857	0.029664	0.97034	0.059329	0.4145	FALSE
ADH1B_+_100242040.23-P1P2.h1	ADH1B	638.88/503.61	370.18/397.77	567.23	383.73	-0.56263	15030	30855	1.0447	0.14756	0.85244	0.29512	0.72867	FALSE
ADH1B_+_100242511.23-P1P2.h1	ADH1B	1566.6/1817.5	2278.2/1163.1	1687.4	1627.8	-0.051876	221200	95443	0.19302	0.42347	0.57653	0.84694	0.96524	FALSE
ADH1C_-_100273471.23-P1P2.h1	ADH1C	6734.6/7291.4	6371.8/7823.8	7007.5	7060.6	0.010891	406100	417100	0.082234	0.53277	0.46723	0.93446	0.98628	TRUE
ADH1C_-_100273518.23-P1P2.h1	ADH1C	4066.4/4637.9	5052.5/3693.4	4342.8	4319.8	-0.0076406	363770	254090	0.045517	0.48185	0.51815	0.9637	0.99288	FALSE
ADH1C_-_100273879.23-P1P2.h1	ADH1C	843.53/826.33	1021.9/886.29	834.88	951.69	0.18871	7863	46048	0.54434	0.70688	0.29312	0.58624	0.88214	TRUE
ADH1C_-_100273923.23-P1P2.h1	ADH1C	1235.6/1943.3	913.63/1743.8	1549.6	1262.2	-0.29568	225880	87379	0.97205	0.16551	0.83449	0.33103	0.7533	FALSE
ADH1C_+_100273655.23-P1P2.h1	ADH1C	2674.7/3356.2	2638.5/3037	2996.1	2830.7	-0.081901	114660	172990	0.39769	0.34543	0.65457	0.69086	0.92015	FALSE
ADH4_-_100065227.23-P1P2.h1	ADH4	1397.6/1695.5	1260.2/2088.7	1539.3	1622.4	0.075754	135860	86781	0.28189	0.61099	0.38901	0.77803	0.94722	TRUE
ADH4_+_100065429.23-P1P2.h1	ADH4	784.21/1173.7	1797.7/1533.6	959.38	1660.4	0.79075	198930	53178	3.0401	0.99882	0.0011827	0.0023654	0.10192	TRUE
ADH4_+_100065433.23-P1P2.h1	ADH4	2544.8/2773.3	2169.9/3348.5	2656.6	2695.5	0.020966	245050	152730	0.099551	0.53965	0.46035	0.9207	0.98351	TRUE
ADH4_+_100065444.23-P1P2.h1	ADH4	630.57/759.97	407.59/594.39	692.25	492.21	-0.49119	21464	37926	1.0272	0.152	0.848	0.304	0.736	FALSE
ADH4_+_100065450.23-P1P2.h1	ADH4	762.85/715.55	667.5/1014.8	738.82	823.05	0.15556	24091	40571	0.41817	0.66205	0.33795	0.6759	0.91484	TRUE
ADH5_-_100009831.23-P1P2.h1	ADH5	346.43/478.99	114.2/483.98	407.35	235.13	-0.79026	32893	21898	1.1639	0.11964	0.88036	0.23928	0.68296	FALSE
ADH5_+_100009684.23-P1P2.h1	ADH5	409.31/419.59	649.78/164.86	414.42	327.32	-0.33947	41644	22291	0.58338	0.27783	0.72217	0.55566	0.86929	FALSE
ADH5_+_100009798.23-P1P2.h1	ADH5	890.99/1089.1	767.92/880.24	985.08	822.16	-0.26052	17894	54654	0.69686	0.24293	0.75707	0.48587	0.83816	FALSE
ADH5_+_100009821.23-P1P2.h1	ADH5	496.51/511.64	616.3/440.12	504.02	520.82	0.04721	5425.1	27301	0.10167	0.53997	0.46003	0.92007	0.98343	TRUE
ADH5_+_100009838.23-P1P2.h1	ADH5	654.3/828.47	1455.1/704.8	736.25	1012.7	0.45941	140060	40425	1.375	0.91542	0.084581	0.16916	0.60887	TRUE
ADH6_-_100140386.23-P1P2.h2	ADH6	2321.8/1678.3	1075.1/1961.6	1974	1452.2	-0.44262	283160	112280	1.5572	0.059709	0.94029	0.11942	0.53788	FALSE
ADH6_-_100140394.23-P1P2.h2	ADH6	1203.6/949.42	1063.3/886.29	1069	970.76	-0.13892	19503	59483	0.40275	0.34356	0.65644	0.68712	0.91885	FALSE
ADH6_-_100140413.23-P1P2.h2	ADH6	1268.9/1369.5	1004.2/750.17	1318.2	867.94	-0.60237	78656	73905	1.6564	0.048822	0.95118	0.097644	0.50071	FALSE
ADH6_+_100140186.23-P1P2.h2	ADH6	963.36/985.28	1545.7/450.71	974.26	834.68	-0.22284	209620	54032	0.60048	0.27408	0.72592	0.54817	0.86617	FALSE
ADH6_+_100140286.23-P1P2.h2	ADH6	1319.3/1165.6	1813.5/1099.5	1240.1	1412.1	0.18726	105070	69371	0.65308	0.74315	0.25685	0.51371	0.85092	TRUE
ADH7_-_100356092.23-P1P2.h2	ADH7	765.82/698.95	307.17/1089	731.62	578.37	-0.33858	108590	40162	0.76471	0.22212	0.77788	0.44424	0.81682	FALSE
ADH7_+_100355983.23-P1P2.h2	ADH7	1222/960.13	393.8/1082.9	1083.2	653.05	-0.72913	139270	60301	1.7516	0.039917	0.96008	0.079834	0.46453	FALSE
ADH7_+_100356142.23-P1P2.h2	ADH7	474.56/809.2	464.69/601.95	619.69	528.89	-0.2282	26037	33816	0.4938	0.31046	0.68954	0.62093	0.89588	FALSE
ADH7_+_100356385.23-P1P2.h2	ADH7	1739.3/1480.9	2024.2/902.93	1604.9	1351.9	-0.24728	233240	90611	0.84032	0.20036	0.79964	0.40073	0.79452	FALSE
ADH7_+_100356481.23-P1P2.h2	ADH7	1709.6/1315	1417.7/689.67	1499.3	988.82	-0.60007	190090	84447	1.7568	0.039473	0.96053	0.078946	0.46233	FALSE
ADHFE1_-_67344732.23-P1P2.h2	ADHFE1	626.42/478.99	486.35/317.61	547.77	393.03	-0.4779	16178	29760	0.89699	0.18425	0.81575	0.3685	0.77646	FALSE
ADHFE1_-_67344792.23-P1P2.h2	ADHFE1	533.29/550.71	529.67/412.9	541.93	467.65	-0.21224	4003.9	29431	0.43295	0.332	0.668	0.66399	0.91075	FALSE
ADHFE1_-_67345102.23-P1P2.h2	ADHFE1	819.21/899.65	1264.1/774.37	858.49	989.39	0.20452	49985	47397	0.60128	0.72616	0.27384	0.54767	0.86612	TRUE
ADHFE1_+_67344685.23-P1P2.h2	ADHFE1	182.11/470.43	228.41/304	292.71	263.51	-0.15107	16467	15550	0.23416	0.40177	0.59823	0.80355	0.95431	FALSE
ADHFE1_+_67344765.23-P1P2.h2	ADHFE1	529.13/378.38	683.25/582.29	447.45	630.75	0.49441	16361	24134	1.1799	0.88075	0.11925	0.23851	0.68209	TRUE
ADI1_-_3523067.23-P1P2.h7	ADI1	1220.2/1245.9	1021.9/1051.1	1233	1036.4	-0.25032	13152	68961	0.74852	0.22707	0.77293	0.45414	0.82215	FALSE
ADI1_-_3523293.23-P1P2.h7	ADI1	904.04/801.71	399.71/1170.6	851.34	684.06	-0.3152	106490	46988	0.77171	0.22011	0.77989	0.44022	0.81505	FALSE
ADI1_-_3523313.23-P1P2.h7	ADI1	1113.4/1562.2	1929.6/1076.9	1318.9	1441.5	0.12819	166220	73942	0.45101	0.67401	0.32599	0.65198	0.90688	TRUE
ADI1_+_3523254.23-P1P2.h7	ADI1	1166.8/940.86	817.15/856.04	1047.8	836.37	-0.32476	24605	58261	0.87583	0.19056	0.80944	0.38111	0.78352	FALSE
ADI1_+_3523275.23-P1P2.h7	ADI1	888.61/807.06	679.31/830.33	846.86	751.04	-0.17302	7812.8	46732	0.44326	0.32876	0.67124	0.65752	0.90843	FALSE
ADIG_+_37209880.23-P1P2.h6	ADIG	1178.1/1235.2	492.26/918.05	1206.3	672.25	-0.84258	118680	67416	2.0569	0.019847	0.98015	0.039693	0.35024	FALSE
ADIG_+_37209891.23-P1P2.h6	ADIG	559.98/568.9	655.69/567.16	564.42	609.82	0.11142	2057.1	30697	0.2591	0.60197	0.39803	0.79606	0.95244	TRUE
ADIG_+_37209902.23-P1P2.h6	ADIG	846.5/932.3	1031.8/1957.1	888.36	1421	0.6771	272180	49106	2.4037	0.99188	0.0081155	0.016231	0.23676	TRUE
ADIG_+_37209911.23-P1P2.h6	ADIG	1987.8/1796.1	1317.3/1784.7	1889.5	1533.3	-0.30123	81790	107310	1.0875	0.1384	0.8616	0.27681	0.71538	FALSE
ADIG_+_37210368.23-P1P2.h6	ADIG	730.82/488.63	651.75/1081.4	597.58	839.52	0.48975	63720	32567	1.3407	0.90995	0.090053	0.18011	0.62366	TRUE
ADIPOQ_-_186560537.23-P1P2.h4	ADIPOQ	1162.7/1713.7	1012.1/1597.1	1411.5	1271.4	-0.15075	114940	79330	0.49758	0.30939	0.69061	0.61878	0.89524	FALSE
ADIPOQ_-_186560924.23-P1P2.h4	ADIPOQ	824.55/867	1439.4/774.37	845.51	1055.7	0.32003	98049	46655	0.97334	0.8348	0.1652	0.3304	0.75307	TRUE
ADIPOQ_+_186560448.23-P1P2.h4	ADIPOQ	1075.5/1164	541.48/1278	1118.9	831.89	-0.42715	109750	62361	1.1492	0.12523	0.87477	0.25045	0.6923	FALSE
ADIPOQ_+_186560496.23-P1P2.h4	ADIPOQ	1050.6/1227.7	951.04/677.57	1135.7	802.75	-0.50003	53507	63332	1.323	0.092915	0.90708	0.18583	0.62989	FALSE
ADIPOQ_+_186560526.23-P1P2.h4	ADIPOQ	90.759/151.46	0/52.935	117.25	2.2029	-5.2063	8467.2	6028.2	1.4817	0.0039566	0.99604	0.0079133	0.17164	FALSE
ADIPOR1_-_202926990.23-P1P2.h4	ADIPOR1	232.53/288.47	374.11/465.83	259	417.46	0.68661	10574	13699	1.3539	0.91092	0.089077	0.17815	0.62077	TRUE
ADIPOR1_-_202927375.23-P1P2.h4	ADIPOR1	399.22/287.4	200.84/261.65	338.73	229.24	-0.56124	6985.7	18089	0.81407	0.20311	0.79689	0.40622	0.79754	FALSE
ADIPOR1_+_202926923.23-P1P2.h4	ADIPOR1	116.86/159.49	267.79/143.68	136.52	196.16	0.51971	4483.4	7057.4	0.7099	0.748	0.252	0.50401	0.84675	TRUE
ADIPOR1_+_202926993.23-P1P2.h4	ADIPOR1	629.38/520.2	671.44/659.42	572.2	665.4	0.21737	4761.8	31135	0.52823	0.70115	0.29885	0.59769	0.88709	TRUE
ADIPOR1_+_202927394.23-P1P2.h4	ADIPOR1	865.48/1009.4	783.67/925.61	934.66	851.69	-0.13396	9111.9	51759	0.36467	0.35766	0.64234	0.71533	0.92816	FALSE
ADIPOR2_-_1800242.23-P1P2.h4	ADIPOR2	1346/1141	891.97/1403.5	1239.3	1118.9	-0.14729	54110	69324	0.45718	0.32377	0.67623	0.64754	0.90529	FALSE
ADIPOR2_-_1800250.23-P1P2.h4	ADIPOR2	1035.7/1047.4	346.55/1028.5	1041.5	597.02	-0.80183	127000	57901	1.8473	0.032344	0.96766	0.064689	0.42902	FALSE
ADIPOR2_-_1800256.23-P1P2.h4	ADIPOR2	554.64/740.7	248.1/347.86	640.96	293.78	-1.1229	50206	35019	1.8553	0.031482	0.96852	0.062964	0.42487	FALSE
ADIPOR2_-_1800278.23-P1P2.h4	ADIPOR2	762.26/685.04	571.02/927.12	722.62	727.6	0.0099042	22513	39650	0.025034	0.50992	0.49008	0.98017	0.99666	TRUE
ADIPOR2_+_1800595.23-P1P2.h4	ADIPOR2	924.2/1262.5	399.71/925.61	1080.2	608.27	-0.82748	133060	60129	1.9246	0.027137	0.97286	0.054275	0.39913	FALSE
ADIRF_-_88728314.23-P1P2.h2	ADIRF	449.64/492.37	541.48/273.75	470.52	385.01	-0.28868	13840	25424	0.53628	0.29477	0.70523	0.58953	0.88361	FALSE
ADIRF_-_88728503.23-P1P2.h2	ADIRF	1344.2/957.45	2347.1/1311.3	1134.5	1754.3	0.62847	365500	63261	2.4646	0.99314	0.0068592	0.013718	0.21979	TRUE
ADIRF_-_88728567.23-P1P2.h2	ADIRF	1135.4/971.36	1018/1424.7	1050.2	1204.3	0.19739	41678	58399	0.63778	0.73819	0.26181	0.52362	0.85517	TRUE
ADIRF_-_88728681.23-P1P2.h2	ADIRF	1061.2/954.77	1126.3/902.93	1006.6	1008.4	0.002635	10237	55891	0.0077915	0.5031	0.4969	0.99379	0.99864	TRUE
ADIRF_+_88728033.23-P1P2.h2	ADIRF	1161.5/908.21	1128.3/1057.2	1027.1	1092.1	0.088544	12678	57069	0.2724	0.60734	0.39266	0.78532	0.94907	TRUE
ADK_-_75911021.23-P2.h1	ADK	1337.7/1985.5	1370.4/1740.8	1629.7	1544.6	-0.077376	97212	92065	0.28065	0.38949	0.61051	0.77898	0.94742	FALSE
ADK_-_75911025.23-P2.h1	ADK	214.74/282.58	173.27/276.78	246.33	219	-0.16899	2766.6	13006	0.23972	0.39598	0.60402	0.79196	0.95143	FALSE
ADK_-_75911437.23-P2.h1	ADK	1522.7/1833.6	2965.4/1831.6	1670.9	2330.5	0.47974	408920	94478	2.1458	0.98406	0.015944	0.031887	0.31966	TRUE
ADK_-_75936578.23-P1.h1	ADK	980.56/1394.2	464.69/706.31	1169.2	572.9	-1.0279	165150	65269	2.3341	0.0097931	0.99021	0.019586	0.25811	FALSE
ADK_+_75911404.23-P2.h1	ADK	705.91/622.96	389.87/449.19	663.14	418.48	-0.66288	22033	36275	1.2846	0.099248	0.90075	0.1985	0.64351	FALSE
ADK_+_75911444.23-P2.h1	ADK	454.39/723.57	356.39/843.94	573.4	548.44	-0.064098	53258	31203	0.14131	0.44349	0.55651	0.88697	0.97508	FALSE
ADK_+_75936517.23-P1.h1	ADK	131.1/161.63	98.451/409.87	145.56	200.91	0.46215	21333	7542.1	0.63724	0.72514	0.27486	0.54973	0.86672	TRUE
ADK_+_75936538.23-P1.h1	ADK	772.35/1032.4	1380.3/993.67	892.95	1171.1	0.39088	63832	49369	1.252	0.89472	0.10528	0.21057	0.65593	TRUE
ADK_+_75936570.23-P1.h1	ADK	90.759/108.11	131.92/72.597	99.055	97.868	-0.017212	647.05	5062.2	0.016678	0.44813	0.55187	0.89627	0.97722	FALSE
ADK_+_75936748.23-P1.h1	ADK	223.04/110.25	257.94/155.78	156.82	200.46	0.35222	4518.1	8147	0.48349	0.67213	0.32787	0.65574	0.90778	TRUE
ADM_-_10327037.23-P1P2.h2	ADM	377.87/512.71	744.29/922.59	440.16	828.66	0.91123	60222	23727	2.5222	0.99416	0.005844	0.011688	0.2049	TRUE
ADM_+_10326660.23-P1P2.h2	ADM	1724.4/1462.7	1657.9/1766.5	1588.2	1711.4	0.10772	18105	89634	0.41149	0.65964	0.34036	0.68071	0.91665	TRUE
ADM_+_10327266.23-P1P2.h2	ADM	1223.2/1153.3	1724.9/1166.1	1187.7	1418.2	0.25567	75387	66341	0.89484	0.81456	0.18544	0.37087	0.77787	TRUE
ADM_+_10327276.23-P1P2.h2	ADM	1059.5/1451.4	1817.4/2028.2	1240	1919.9	0.63022	184300	69370	2.5813	0.99508	0.0049221	0.0098442	0.18937	TRUE
ADM_+_10327290.23-P1P2.h2	ADM	466.85/528.23	604.49/402.31	496.59	493.15	-0.010022	7494.2	26885	0.021009	0.49099	0.50901	0.98199	0.99683	FALSE
ADM2_-_50920028.23-P1P2.h2	ADM2	271.09/392.29	66.947/500.62	326.11	183.13	-0.82909	39911	17391	1.0842	0.13332	0.86668	0.26664	0.70674	FALSE
ADM2_+_50920011.23-P1P2.h2	ADM2	414.05/690.39	267.79/913.51	534.66	494.62	-0.11209	87073	29022	0.23505	0.40658	0.59342	0.81316	0.95688	FALSE
ADM2_+_50920227.23-P1P2.h2	ADM2	737.35/822.58	1340.9/532.38	778.8	844.92	0.11742	121310	42847	0.31942	0.62526	0.37474	0.74947	0.93856	TRUE
ADM2_+_50920298.23-P1P2.h2	ADM2	714.81/857.37	433.19/601.95	782.85	510.64	-0.61544	32679	43078	1.3115	0.094771	0.90523	0.18954	0.63354	FALSE
ADM2_+_50920473.23-P1P2.h2	ADM2	1455.7/1573.5	1108.6/1737.8	1513.4	1388	-0.12477	71593	85269	0.42967	0.33372	0.66628	0.66743	0.91208	FALSE
ADM5_-_50191704.23-P1P2.h7	ADM5	569.47/383.19	1031.8/338.79	467.14	591.24	0.33925	104450	25235	0.78123	0.78231	0.21769	0.43538	0.8127	TRUE
ADM5_+_50191684.23-P1P2.h7	ADM5	907/1145.3	1171.6/1311.3	1019.2	1239.5	0.28201	28295	56617	0.92564	0.82268	0.17732	0.35464	0.76806	TRUE
ADM5_+_50191838.23-P1P2.h7	ADM5	679.21/690.39	572.99/573.21	684.78	573.1	-0.25644	4188.3	37502	0.5767	0.28193	0.71807	0.56385	0.87268	FALSE
ADM5_+_50191862.23-P1P2.h7	ADM5	353.55/307.2	328.83/594.39	329.56	442.1	0.42274	18125	17582	0.84877	0.80071	0.19929	0.39859	0.79321	TRUE
ADM5_+_50191867.23-P1P2.h7	ADM5	1528.1/1524.7	797.45/1365.7	1526.4	1043.6	-0.54813	122120	86027	1.6461	0.049872	0.95013	0.099743	0.50488	FALSE
ADNP_-_49547603.23-P1P2.h5	ADNP	852.43/1007.2	1636.3/1203.9	926.6	1403.5	0.59852	116860	51297	2.1058	0.98239	0.017613	0.035225	0.33249	TRUE
ADNP_-_49547651.23-P1P2.h5	ADNP	1212.5/1489.4	1707.1/2377.6	1343.8	2014.7	0.5838	250530	75393	2.443	0.99272	0.007282	0.014564	0.22593	TRUE
ADNP_-_49547707.23-P1P2.h5	ADNP	578.96/336.63	307.17/155.78	441.48	218.75	-1.0097	32210	23800	1.4437	0.07246	0.92754	0.14492	0.57612	FALSE
ADNP_-_49547964.23-P1P2.h5	ADNP	189.82/365	387.9/388.7	263.23	388.3	0.5591	9443.6	13931	1.0597	0.85347	0.14653	0.29307	0.72724	TRUE
ADNP_+_49547892.23-P1P2.h5	ADNP	508.37/501.47	888.03/1007.3	504.91	945.78	0.90415	69373	27351	2.6658	0.99616	0.003845	0.0076899	0.16995	TRUE
ADNP2_-_77867208.23-P1P2.h5	ADNP2	603.28/709.12	541.48/940.74	654.07	713.72	0.12574	31154	35761	0.31546	0.62369	0.37631	0.75262	0.93935	TRUE
ADNP2_-_77867536.23-P1P2.h5	ADNP2	921.83/1341.7	1520.1/1090.5	1112.1	1287.5	0.21105	70821	61972	0.70438	0.7594	0.2406	0.4812	0.83578	TRUE
ADNP2_-_77867623.23-P1P2.h5	ADNP2	469.81/602.62	445/759.24	532.09	581.26	0.12729	21072	28878	0.28936	0.61351	0.38649	0.77298	0.94562	TRUE
ADNP2_+_77867421.23-P1P2.h5	ADNP2	348.21/393.9	86.637/131.58	370.35	106.77	-1.7848	25820	19841	1.8712	0.026491	0.97351	0.052982	0.39532	FALSE
ADNP2_+_77867603.23-P1P2.h5	ADNP2	637.69/740.7	797.45/567.16	687.27	672.52	-0.031237	10670	37643	0.075984	0.46961	0.53039	0.93922	0.98721	FALSE
ADO_-_64564623.23-P1P2.h4	ADO	546.93/559.27	187.06/719.92	553.07	366.99	-0.59038	54369	30058	1.0733	0.14097	0.85903	0.28193	0.71975	FALSE
ADO_-_64564781.23-P1P2.h4	ADO	551.08/410.49	250.07/136.12	475.62	184.5	-1.3614	35256	25709	1.8156	0.033258	0.96674	0.066516	0.43359	FALSE
ADO_-_64565135.23-P1P2.h4	ADO	829.29/660.42	439.09/1019.4	740.06	669.04	-0.14533	62444	40642	0.35226	0.36224	0.63776	0.72449	0.93083	FALSE
ADO_+_64565053.23-P1P2.h4	ADO	943.19/762.64	655.69/580.78	848.12	617.1	-0.45815	24923	46804	1.0679	0.14275	0.85725	0.2855	0.722	FALSE
ADO_+_64565065.23-P1P2.h4	ADO	980.56/1240	1177.5/974.01	1102.7	1070.9	-0.042132	18572	61427	0.12817	0.44901	0.55099	0.89801	0.97768	FALSE
ADORA1_-_203096974.23-P1P2.h1	ADORA1	770.57/871.82	667.5/438.61	819.63	541.08	-0.59822	35005	45176	1.3105	0.094959	0.90504	0.18992	0.63398	FALSE
ADORA1_+_203096891.23-P1P2.h1	ADORA1	872.6/953.17	1689.4/1002.7	911.99	1301.6	0.51268	144360	50460	1.7343	0.95856	0.041436	0.082873	0.47107	TRUE
ADORA1_+_203097450.23-P1P2.h1	ADORA1	489.39/675.94	110.27/860.58	575.15	308.1	-0.89836	119830	31302	1.5094	0.065059	0.93494	0.13012	0.55474	FALSE
ADORA1_+_203097472.23-P1P2.h1	ADORA1	756.92/1245.9	736.42/1793.8	971.12	1149.3	0.24285	257210	53852	0.76798	0.77875	0.22125	0.44251	0.81599	TRUE
ADORA1_+_203097506.23-P1P2.h1	ADORA1	1170.4/1348.1	1665.8/1279.5	1256.1	1459.9	0.21678	45498	70301	0.76872	0.77897	0.22103	0.44206	0.81582	TRUE
ADORA2A_-_24819888.23-P1P2.h1	ADORA2A	874.97/791.54	1169.6/1503.4	832.21	1326	0.67144	105710	45895	2.305	0.98942	0.010582	0.021165	0.26715	TRUE
ADORA2A_-_24819903.23-P1P2.h1	ADORA2A	170.84/225.85	612.37/160.32	196.43	313.35	0.67103	48953	10287	1.1528	0.87212	0.12788	0.25576	0.69774	TRUE
ADORA2A_-_24819947.23-P1P2.h1	ADORA2A	564.13/738.56	807.3/632.2	645.48	714.41	0.14615	11796	35275	0.36698	0.64308	0.35692	0.71384	0.92772	TRUE
ADORA2A_-_24820281.23-P1P2.h1	ADORA2A	390.92/611.18	525.73/715.38	488.8	613.27	0.32668	19077	26448	0.76537	0.77768	0.22232	0.44464	0.817	TRUE
ADORA2A_+_24820308.23-P1P2.h1	ADORA2A	1523.9/1536	2918.1/1498.8	1529.9	2091.3	0.4507	497830	86233	1.9118	0.97205	0.027952	0.055905	0.40483	TRUE
ADORA2B_-_15848659.23-P1P2.h1	ADORA2B	769.97/578	951.04/611.02	667.12	762.31	0.19216	29506	36500	0.49824	0.69077	0.30923	0.61846	0.8952	TRUE
ADORA2B_-_15848791.23-P1P2.h1	ADORA2B	737.94/888.95	407.59/1119.2	809.93	675.42	-0.26166	92209	44623	0.63677	0.26209	0.73791	0.52418	0.8554	FALSE
ADORA2B_-_15848949.23-P1P2.h1	ADORA2B	475.75/520.74	565.11/545.99	497.73	555.47	0.15803	1494.6	26949	0.35169	0.63703	0.36297	0.72595	0.93144	TRUE
ADORA2B_+_15848686.23-P1P2.h1	ADORA2B	1140.7/1026	937.26/1492.8	1081.8	1182.8	0.12869	59840	60223	0.41168	0.65971	0.34029	0.68058	0.91659	TRUE
ADORA2B_+_15848965.23-P1P2.h1	ADORA2B	330.41/267.59	281.57/592.88	297.35	408.59	0.45716	23688	15805	0.8848	0.81016	0.18984	0.37968	0.78265	TRUE
ADORA3_-_112046251.23-P2.h1	ADORA3	632.94/686.65	1195.2/505.15	659.25	777.03	0.23682	93978	36054	0.62029	0.7324	0.2676	0.5352	0.86018	TRUE
ADORA3_+_112031013.23-P1.h1	ADORA3	662.6/848.27	1476.8/508.18	749.71	866.31	0.20828	187010	41191	0.57448	0.71715	0.28285	0.5657	0.8736	TRUE
ADORA3_+_112031386.23-P1.h1	ADORA3	1331.1/1472.8	1484.6/1385.4	1400.2	1434.2	0.034553	5354.5	78670	0.12109	0.54819	0.45181	0.90362	0.97933	TRUE
ADORA3_+_112031407.23-P1.h1	ADORA3	340.5/680.22	1053.4/780.42	481.27	906.71	0.91239	90509	26026	2.6371	0.99581	0.0041863	0.0083726	0.17578	TRUE
ADORA3_+_112031411.23-P1.h1	ADORA3	485.83/756.22	263.85/503.64	606.13	364.54	-0.73198	41928	33050	1.3289	0.091548	0.90845	0.1831	0.6272	FALSE
ADORA3_+_112031418.23-P1.h1	ADORA3	2005.6/2157.9	1768.2/1373.3	2080.3	1558.3	-0.41664	117780	118550	1.5162	0.064729	0.93527	0.12946	0.55404	FALSE
ADORA3_+_112045890.23-P2.h1	ADORA3	3387.8/3304.8	2014.3/3440.8	3346	2632.7	-0.34581	474230	193950	1.6198	0.052638	0.94736	0.10528	0.51557	FALSE
ADORA3_+_112046055.23-P2.h1	ADORA3	221.86/438.32	771.86/340.3	311.85	512.51	0.71496	58373	16604	1.5573	0.93983	0.060166	0.12033	0.53909	TRUE
ADORA3_+_112046115.23-P2.h1	ADORA3	290.07/289.54	19.69/429.53	289.81	92.109	-1.6431	41145	15390	1.5936	0.04622	0.95378	0.092441	0.49133	FALSE
ADORA3_+_112046284.23-P2.h1	ADORA3	1018.5/1164	1354.7/732.02	1088.8	995.83	-0.12872	69816	60629	0.3778	0.35279	0.64721	0.70558	0.92518	FALSE
ADPGK_-_73075645.23-P1P2.h7	ADPGK	1562.5/966.55	1638.2/1647	1228.9	1642.6	0.41833	108290	68724	1.5782	0.94273	0.057265	0.11453	0.52871	TRUE
ADPGK_+_73075721.23-P1P2.h7	ADPGK	1237.4/1258.8	1787.9/1377.8	1248	1569.5	0.33042	65791	69833	1.2165	0.88811	0.11189	0.22378	0.66824	TRUE
ADPGK_+_73076060.23-P1P2.h7	ADPGK	646.59/612.25	509.98/517.25	629.19	513.6	-0.29232	4688	34353	0.62361	0.26619	0.73381	0.53238	0.85904	FALSE
ADPGK_+_73076066.23-P1P2.h7	ADPGK	1825.3/2179.3	2122.6/1577.5	1994.4	1829.9	-0.12419	78473	113490	0.48857	0.31257	0.68743	0.62515	0.89732	FALSE
ADPGK_+_73076082.23-P1P2.h7	ADPGK	334.56/55.124	1311.4/0	135.85	11.352	-3.4698	568990	7021.3	1.4857	0.017085	0.98292	0.03417	0.32904	FALSE
ADPRH_+_119298367.23-P1P2.h7	ADPRH	230.16/234.95	364.27/297.95	232.54	329.45	0.50073	4008.5	12252	0.87545	0.80588	0.19412	0.38825	0.78765	TRUE
ADPRH_+_119298491.23-P1P2.h7	ADPRH	1226.1/1128.2	1821.3/795.54	1176.1	1203.7	0.033432	186460	65670	0.10769	0.54288	0.45712	0.91424	0.98189	TRUE
ADPRH_+_119298604.23-P1P2.h7	ADPRH	1225/1204.7	994.36/2149.2	1214.8	1461.9	0.26691	269710	67907	0.94817	0.82848	0.17152	0.34304	0.76149	TRUE
ADPRH_+_119298662.23-P1P2.h7	ADPRH	430.66/581.21	350.49/500.62	500.31	418.88	-0.25572	9772.5	27093	0.4947	0.30959	0.69041	0.61918	0.89535	FALSE
ADPRH_+_119298740.23-P1P2.h7	ADPRH	440.75/489.16	702.94/431.04	464.32	550.46	0.24501	16327	25077	0.54391	0.70626	0.29374	0.58749	0.88287	TRUE
ADPRHL1_-_114103032.23-P2.h2	ADPRHL1	944.97/855.76	939.22/695.72	899.26	808.36	-0.15357	13552	49730	0.40763	0.34175	0.65825	0.68351	0.91753	FALSE
ADPRHL1_-_114103049.23-P2.h2	ADPRHL1	711.84/787.8	389.87/544.48	748.85	460.73	-0.69955	32169	41142	1.4205	0.077632	0.92237	0.15526	0.58987	FALSE
ADPRHL1_-_114103424.23-P2.h2	ADPRHL1	1586.2/1321.4	1701.2/1329.4	1447.8	1503.9	0.054846	36100	81439	0.19671	0.57797	0.42203	0.84405	0.96457	TRUE
ADPRHL1_-_114103435.23-P2.h2	ADPRHL1	764.63/852.55	1153.8/881.75	807.4	1008.7	0.32074	28371	44478	0.95434	0.83003	0.16997	0.33993	0.75958	TRUE
ADPRHL1_+_114103395.23-P2.h2	ADPRHL1	636.5/525.02	90.575/158.81	578.08	119.94	-2.2595	82833	31467	2.5827	0.0043445	0.99566	0.0086891	0.17868	FALSE
ADPRHL1_+_114107397.23-P1.h2	ADPRHL1	711.84/767.99	584.8/533.89	739.38	558.77	-0.40345	11889	40603	0.89635	0.18493	0.81507	0.36987	0.77724	FALSE
ADPRHL1_+_114107429.23-P1.h2	ADPRHL1	1158.5/1420.9	1858.8/1234.1	1283	1514.6	0.2392	99243	71862	0.86382	0.80616	0.19384	0.38769	0.7872	TRUE
ADPRHL1_+_114107533.23-P1.h2	ADPRHL1	487.61/421.73	744.29/549.01	453.47	639.24	0.49442	19565	24471	1.1875	0.88227	0.11773	0.23546	0.67955	TRUE
ADPRHL1_+_114107537.23-P1.h2	ADPRHL1	881.49/827.4	244.16/462.81	854.02	336.16	-1.3425	98303	47141	2.3851	0.0084948	0.99151	0.01699	0.24194	FALSE
ADPRHL1_+_114107772.23-P1.h2	ADPRHL1	993.61/990.1	340.64/1173.7	991.85	632.31	-0.64866	143100	55043	1.5325	0.062692	0.93731	0.12538	0.54761	FALSE
ADPRHL2_-_36554711.23-P1P2.h7	ADPRHL2	228.38/98.474	651.75/113.43	149.97	271.94	0.85428	73852	7779	1.3829	0.91276	0.087239	0.17448	0.61598	TRUE
ADPRHL2_+_36554555.23-P1P2.h7	ADPRHL2	1133.6/1174.7	2260.4/1580.5	1154	1890.1	0.71138	277940	64389	2.9011	0.99814	0.0018593	0.0037187	0.1242	TRUE
ADPRHL2_+_36554875.23-P1P2.h7	ADPRHL2	1736.9/1747.4	2849.2/1568.4	1742.1	2113.9	0.27893	350250	98650	1.1837	0.88174	0.11826	0.23652	0.68082	TRUE
ADPRHL2_+_36554891.23-P1P2.h7	ADPRHL2	843.53/752.47	565.11/721.43	796.7	638.51	-0.31889	13508	43868	0.7553	0.22498	0.77502	0.44996	0.81952	FALSE
ADPRHL2_+_36554907.23-P1P2.h7	ADPRHL2	520.83/539.47	919.53/1001.2	530.07	959.52	0.85491	64245	28764	2.5321	0.99433	0.0056736	0.011347	0.20217	TRUE
ADPRM_-_10600957.23-P1P2.h7	ADPRM	1739.9/1528.5	305.2/1557.8	1630.8	689.56	-1.2406	499490	92125	3.1009	0.00096457	0.99904	0.0019291	0.093309	FALSE
ADPRM_-_10600988.23-P1P2.h7	ADPRM	560.57/591.92	488.32/650.35	576.03	563.54	-0.031574	4567.6	31351	0.070548	0.47158	0.52842	0.94315	0.98806	FALSE
ADPRM_+_10600917.23-P1P2.h7	ADPRM	675.65/758.36	1687.5/1491.3	715.81	1586.3	1.1469	271450	39263	4.3932	0.99999	5.5851e-06	1.117e-05	0.0035868	TRUE
ADPRM_+_10600945.23-P1P2.h7	ADPRM	883.27/1102.5	982.54/1355.1	986.81	1153.9	0.22546	41721	54754	0.71408	0.76241	0.23759	0.47519	0.83289	TRUE
ADPRM_+_10600958.23-P1P2.h7	ADPRM	444.9/733.74	931.35/446.17	571.35	644.63	0.1738	57813	31088	0.4156	0.66094	0.33906	0.67811	0.91564	TRUE
ADRA1A_-_26724311.23-P1P2.h1	ADRA1A	514.9/503.08	508.01/689.67	508.95	591.91	0.21746	8248.7	27578	0.49956	0.69097	0.30903	0.61806	0.895	TRUE
ADRA1A_-_26724340.23-P1P2.h1	ADRA1A	793.7/983.67	1401.9/666.99	883.6	967	0.12999	104970	48833	0.37742	0.64706	0.35294	0.70588	0.92532	TRUE
ADRA1A_-_26724356.23-P1P2.h1	ADRA1A	481.08/757.82	956.95/1037.5	603.81	996.42	0.72174	62845	32918	2.164	0.98476	0.01524	0.03048	0.31357	TRUE
ADRA1A_-_26724373.23-P1P2.h1	ADRA1A	988.86/1046.8	730.51/762.27	1017.4	746.22	-0.44675	25446	56514	1.1409	0.12696	0.87304	0.25391	0.69602	FALSE
ADRA1A_+_26724406.23-P1P2.h1	ADRA1A	511.93/630.45	821.08/680.6	568.11	747.55	0.39539	16505	30905	1.0207	0.84621	0.15379	0.30758	0.73817	TRUE
ADRA1B_-_159343504.23-P1P2.h1	ADRA1B	813.87/835.43	1311.4/1200.9	824.58	1254.9	0.60525	64884	45459	2.0183	0.97822	0.02178	0.043559	0.36404	TRUE
ADRA1B_-_159343900.23-P1P2.h1	ADRA1B	997.17/1459.5	1791.8/1588.1	1206.4	1686.9	0.48333	114990	67419	1.8505	0.96788	0.032119	0.064237	0.42823	TRUE
ADRA1B_+_159343520.23-P1P2.h1	ADRA1B	873.19/1148	691.13/1373.3	1001.2	974.23	-0.03935	91820	55581	0.11438	0.45446	0.54554	0.90892	0.98056	FALSE
ADRA1B_+_159344209.23-P1P2.h1	ADRA1B	145.33/122.02	320.95/66.547	133.17	146.18	0.1335	12861	6878	0.15685	0.53725	0.46275	0.92549	0.98453	TRUE
ADRA1B_+_159344222.23-P1P2.h1	ADRA1B	143.55/469.36	114.2/429.53	259.59	221.5	-0.22796	37912	13731	0.32503	0.36408	0.63592	0.72815	0.93192	FALSE
ADRA1D_-_4229164.23-P1P2.h1	ADRA1D	688.7/580.14	693.1/1057.2	632.1	856	0.43687	43866	34517	1.2052	0.88589	0.11411	0.22822	0.67314	TRUE
ADRA1D_-_4229250.23-P1P2.h1	ADRA1D	928.95/1044.7	911.66/886.29	985.12	898.88	-0.13202	4916.6	54656	0.36886	0.35611	0.64389	0.71221	0.92737	FALSE
ADRA1D_-_4229495.23-P1P2.h1	ADRA1D	670.32/657.21	750.2/804.62	663.73	776.93	0.22687	4835.5	36308	0.59409	0.7237	0.2763	0.55259	0.86792	TRUE
ADRA1D_-_4229926.23-P1P2.h1	ADRA1D	1215.5/1684.8	1392.1/1606.2	1431	1495.3	0.063387	45336	80464	0.22675	0.58969	0.41031	0.82062	0.95875	TRUE
ADRA1D_+_4229485.23-P1P2.h1	ADRA1D	1067.8/1185.4	1287.7/1132.8	1125.1	1207.8	0.10229	8652.6	62718	0.33037	0.62944	0.37056	0.74112	0.9358	TRUE
ADRA2A_-_112837142.23-P1P2.h1	ADRA2A	1251.7/1516.2	805.33/1052.7	1377.6	920.73	-0.58077	92062	77354	1.6426	0.050231	0.94977	0.10046	0.50651	FALSE
ADRA2A_-_112837201.23-P1P2.h1	ADRA2A	613.37/473.64	525.73/722.95	539	616.5	0.1935	11989	29266	0.45306	0.67448	0.32552	0.65104	0.90673	TRUE
ADRA2A_-_112837216.23-P1P2.h1	ADRA2A	469.22/209.79	431.22/80.159	313.76	185.96	-0.75154	38287	16710	0.98868	0.15498	0.84502	0.30996	0.73958	FALSE
ADRA2A_-_112837238.23-P1P2.h1	ADRA2A	2548.4/2571.6	1748.5/2087.2	2560	1910.3	-0.4221	157670	146970	1.6945	0.045087	0.95491	0.090174	0.4867	FALSE
ADRA2A_-_112837251.23-P1P2.h1	ADRA2A	1517.4/1311.2	700.97/2161.3	1410.5	1230.9	-0.19643	377310	79272	0.63816	0.26168	0.73832	0.52337	0.85502	FALSE
ADRA2B_-_96781873.23-P1P2.h1	ADRA2B	1001.9/570.51	2343.1/122.51	756.05	535.9	-0.49572	1104900	41551	1.08	0.13999	0.86001	0.27997	0.71835	FALSE
ADRA2B_-_96781894.23-P1P2.h1	ADRA2B	854.8/759.97	807.3/862.09	805.99	834.25	0.04965	2249.3	44398	0.1341	0.55331	0.44669	0.89338	0.97664	TRUE
ADRA2B_-_96782243.23-P1P2.h1	ADRA2B	1620.6/1693.9	1852.9/2079.6	1656.8	1963	0.24446	41379	93652	1.0003	0.84142	0.15858	0.31717	0.74461	TRUE
ADRA2B_-_96782246.23-P1P2.h1	ADRA2B	64.659/118.81	0/181.49	87.653	4.1614	-4.1023	12892	4460	1.2502	0.012084	0.98792	0.024167	0.28355	FALSE
ADRA2B_+_96781839.23-P1P2.h1	ADRA2B	296.01/468.82	106.33/305.51	372.53	180.25	-1.0432	23610	19962	1.3609	0.08293	0.91707	0.16586	0.60425	FALSE
ADRA2C_-_3767700.23-P1P2.h1	ADRA2C	1188.2/974.04	1008.1/632.2	1075.8	798.34	-0.42986	54656	59876	1.1339	0.12842	0.87158	0.25684	0.69906	FALSE
ADRA2C_-_3767888.23-P1P2.h1	ADRA2C	415.24/242.44	3.938/55.96	317.29	14.946	-4.3191	51454	16904	2.3254	0.0027085	0.99729	0.0054171	0.14615	FALSE
ADRA2C_+_3768074.23-P1P2.h1	ADRA2C	274.06/281.51	427.28/297.95	277.76	356.8	0.36015	5234.4	14728	0.65134	0.73971	0.26029	0.52058	0.85385	TRUE
ADRA2C_+_3768082.23-P1P2.h1	ADRA2C	806.16/918.92	567.08/1504.9	860.69	923.8	0.10197	163140	47523	0.28949	0.61388	0.38612	0.77224	0.94534	TRUE
ADRA2C_+_3768098.23-P1P2.h1	ADRA2C	519.64/383.73	86.637/440.12	446.55	195.31	-1.1889	40883	24083	1.6189	0.050828	0.94917	0.10166	0.50866	FALSE
ADRB1_-_115803895.23-P1P2.h1	ADRB1	509.56/776.02	535.57/1033	628.83	743.81	0.2419	60916	34333	0.62052	0.73245	0.26755	0.5351	0.86018	TRUE
ADRB1_-_115804061.23-P1P2.h1	ADRB1	123.39/244.05	94.513/164.86	173.53	124.83	-0.47205	4345.1	9048	0.51203	0.27979	0.72021	0.55958	0.87089	FALSE
ADRB1_-_115804069.23-P1P2.h1	ADRB1	746.84/1117.5	1075.1/1261.4	913.55	1164.5	0.34983	47725	50549	1.1162	0.86783	0.13217	0.26433	0.70524	TRUE
ADRB1_-_115804075.23-P1P2.h1	ADRB1	881.49/937.11	1197.2/892.34	908.88	1033.6	0.1853	22199	50281	0.55611	0.71092	0.28908	0.57815	0.87851	TRUE
ADRB1_+_115804002.23-P1P2.h1	ADRB1	585.49/588.17	702.94/902.93	586.83	796.68	0.44042	22399	31960	1.1739	0.87971	0.12029	0.24057	0.68404	TRUE
ADRB2_-_148206186.23-P1P2.h1	ADRB2	874.38/885.2	551.33/709.33	879.77	625.36	-0.49177	25160	48614	1.1539	0.12425	0.87575	0.2485	0.69092	FALSE
ADRB2_-_148206207.23-P1P2.h1	ADRB2	248.55/434.57	191/396.26	328.66	275.11	-0.25571	13936	17532	0.40438	0.33865	0.66135	0.67729	0.91546	FALSE
ADRB2_-_148206413.23-P1P2.h1	ADRB2	570.66/822.05	437.12/753.19	684.92	573.8	-0.25498	31070	37509	0.57374	0.28292	0.71708	0.56585	0.87361	FALSE
ADRB2_+_148206220.23-P1P2.h1	ADRB2	644.21/596.2	732.48/831.84	619.74	780.58	0.3324	10815	33819	0.8746	0.80903	0.19097	0.38193	0.78394	TRUE
ADRB2_+_148206227.23-P1P2.h1	ADRB2	1378/1432.7	2319.5/1020.9	1405.1	1538.8	0.13109	310990	78954	0.476	0.68296	0.31704	0.63408	0.90081	TRUE
ADRB3_-_37822919.23-P1P2.h1	ADRB3	533.88/614.39	683.25/721.43	572.72	702.08	0.29334	6825	31165	0.73276	0.76801	0.23199	0.46398	0.82733	TRUE
ADRB3_-_37823380.23-P1P2.h1	ADRB3	675.65/1216.5	647.81/1326.4	906.6	926.97	0.032016	129370	50151	0.090945	0.53622	0.46378	0.92756	0.98468	TRUE
ADRB3_-_37823667.23-P1P2.h1	ADRB3	708.28/1077.9	283.54/1232.6	873.75	591.21	-0.56275	194190	48270	1.286	0.099194	0.90081	0.19839	0.64342	FALSE
ADRB3_-_37823742.23-P1P2.h1	ADRB3	1336.5/1214.9	378.05/804.62	1274.2	551.54	-1.2066	200980	71351	2.7055	0.003409	0.99659	0.006818	0.16162	FALSE
ADRB3_+_37822768.23-P1P2.h1	ADRB3	64.066/47.096	0/31.761	54.931	1.685	-4.3807	1637.3	2748.7	1.0156	0.0088322	0.99117	0.017664	0.24541	FALSE
ADRBK1_-_67033953.23-P1P2.h1	ADRBK1	915.9/1227.7	1059.3/1228.1	1060.4	1140.6	0.10508	22761	58989	0.33017	0.62936	0.37064	0.74128	0.9358	TRUE
ADRBK1_-_67034001.23-P1P2.h1	ADRBK1	704.13/392.29	80.73/428.02	525.57	185.92	-1.4942	75574	28511	2.0115	0.021228	0.97877	0.042457	0.36011	FALSE
ADRBK1_+_67033933.23-P1P2.h1	ADRBK1	371.34/451.7	821.08/896.88	409.55	858.14	1.0653	71171	22020	3.023	0.99874	0.0012551	0.0025101	0.10458	TRUE
ADRBK1_+_67034195.23-P1P2.h1	ADRBK1	628.2/786.19	299.29/594.39	702.77	421.78	-0.73519	42683	38522	1.4316	0.075968	0.92403	0.15194	0.58518	FALSE
ADRBK1_+_67034566.23-P1P2.h1	ADRBK1	1070.7/1435.9	1431.5/1238.7	1239.9	1331.6	0.1028	30764	69364	0.34801	0.63608	0.36392	0.72784	0.93177	TRUE
ADRBK2_-_25960625.23-P1P2.h1	ADRBK2	191.01/216.22	88.606/65.035	203.22	75.912	-1.4089	5898.5	10656	1.2333	0.086353	0.91365	0.17271	0.6139	FALSE
ADRBK2_-_25960628.23-P1P2.h1	ADRBK2	936.66/901.26	897.88/524.82	918.79	686.46	-0.42003	38359	50849	1.0303	0.15142	0.84858	0.30283	0.73481	FALSE
ADRBK2_-_25960707.23-P1P2.h1	ADRBK2	997.76/1217.6	1122.3/1374.8	1102.2	1242.2	0.17235	25379	61398	0.56495	0.71394	0.28606	0.57211	0.87618	TRUE
ADRBK2_-_25960854.23-P1P2.h1	ADRBK2	454.39/523.95	226.44/902.93	487.93	452.19	-0.10951	83342	26399	0.21996	0.41217	0.58783	0.82433	0.95977	FALSE
ADRBK2_+_25960616.23-P1P2.h1	ADRBK2	2957.1/3244.3	3626.9/4505.6	3097.4	4042.4	0.38407	455860	179050	2.2335	0.98724	0.012758	0.025517	0.29058	TRUE
ADRM1_-_60878073.23-P1P2.h3	ADRM1	1090.9/766.39	1254.3/670.01	914.36	916.72	0.0037232	76006	50595	0.010516	0.50418	0.49582	0.99163	0.99815	TRUE
ADRM1_-_60878094.23-P1P2.h3	ADRM1	422.95/634.73	976.64/474.91	518.13	681.04	0.39376	63834	28094	0.97194	0.8343	0.1657	0.33141	0.7537	TRUE
ADRM1_+_60877224.23-P1P2.h3	ADRM1	647.18/607.44	1486.6/573.21	626.99	923.13	0.55734	199480	34229	1.6006	0.94525	0.054747	0.10949	0.52346	TRUE
ADRM1_+_60878013.23-P1P2.h3	ADRM1	401.6/314.69	643.87/381.13	355.5	495.38	0.47756	21034	19017	1.0144	0.84402	0.15598	0.31195	0.74117	TRUE
ADRM1_+_60878508.23-P1P2.h3	ADRM1	460.92/480.06	126.02/260.14	470.39	181.06	-1.3725	30837	25417	1.8148	0.033244	0.96676	0.066488	0.43355	FALSE
ADSL_-_40742556.23-P1P2.h4	ADSL	300.16/575.33	720.66/299.46	415.56	464.57	0.16044	45520	22355	0.32773	0.62743	0.37257	0.74514	0.93719	TRUE
ADSL_-_40742584.23-P1P2.h4	ADSL	895.14/963.87	899.84/898.39	928.87	899.12	-0.046917	1095.8	51427	0.1312	0.4478	0.5522	0.89559	0.97707	FALSE
ADSL_-_40742729.23-P1P2.h4	ADSL	1534/1294.6	490.29/1346.1	1409.2	812.39	-0.79392	226020	79196	2.1209	0.016967	0.98303	0.033933	0.32819	FALSE
ADSL_-_40742737.23-P1P2.h4	ADSL	1336.5/1504.9	1620.5/1698.5	1418.2	1659	0.22612	24799	79719	0.85292	0.80315	0.19685	0.39371	0.79059	TRUE
ADSL_+_40742907.23-P1P2.h4	ADSL	456.17/677.01	401.68/744.12	555.73	546.72	-0.023534	28144	30208	0.051829	0.47897	0.52103	0.95794	0.99154	FALSE
ADSS_-_244614690.23-P1P2.h2	ADSS	922.42/1126	1118.4/1034.5	1019.2	1075.6	0.077743	9006.6	56614	0.23738	0.59382	0.40618	0.81237	0.95671	TRUE
ADSS_-_244614820.23-P1P2.h2	ADSS	1594.5/1105.7	1138.1/1166.1	1327.8	1152	-0.20472	53298	74461	0.64423	0.25971	0.74029	0.51942	0.85332	FALSE
ADSS_-_244614958.23-P1P2.h2	ADSS	911.75/730	261.88/983.08	815.83	507.42	-0.68401	113480	44959	1.4545	0.072848	0.92715	0.1457	0.57692	FALSE
ADSS_-_244615191.23-P1P2.h2	ADSS	1452.2/1087	939.22/1187.3	1256.4	1056	-0.25044	46953	70315	0.75564	0.22493	0.77507	0.44986	0.81947	FALSE
ADSS_+_244614826.23-P1P2.h2	ADSS	1176.3/1006.7	736.42/1299.2	1088.2	978.13	-0.15369	60093	60591	0.44715	0.32738	0.67262	0.65476	0.90751	FALSE
ADSSL1_-_105190591.23-P1P2.h1	ADSSL1	275.84/351.08	57.102/400.8	311.19	151.33	-1.0352	26927	16568	1.242	0.1001	0.8999	0.20019	0.64542	FALSE
ADSSL1_-_105190615.23-P1P2.h1	ADSSL1	917.09/823.12	448.94/1095	868.83	701.14	-0.30897	76440	47988	0.76548	0.22196	0.77804	0.44393	0.81676	FALSE
ADSSL1_+_105190776.23-P1P2.h1	ADSSL1	979.97/1203.1	937.26/989.13	1085.8	962.85	-0.17323	14269	60454	0.50014	0.30848	0.69152	0.61697	0.89452	FALSE
ADSSL1_+_105190789.23-P1P2.h1	ADSSL1	617.52/534.65	931.35/520.28	574.59	696.11	0.27633	37237	31270	0.68716	0.75387	0.24613	0.49227	0.84092	TRUE
ADSSL1_+_105190984.23-P1P2.h1	ADSSL1	1043.4/1113.7	1136.1/960.4	1078	1044.6	-0.045411	6283.4	60003	0.13649	0.44571	0.55429	0.89143	0.97632	FALSE
ADTRP_-_11778993.23-P1P2.h4	ADTRP	802.01/1441.3	884.09/1376.3	1075.1	1103.1	0.036998	110330	59837	0.11428	0.54549	0.45451	0.90902	0.98056	TRUE
ADTRP_-_11779009.23-P1P2.h4	ADTRP	672.69/940.32	602.52/1026.9	795.33	786.61	-0.015873	42499	43790	0.04164	0.48336	0.51664	0.96671	0.99354	FALSE
ADTRP_-_11779051.23-P1P2.h4	ADTRP	1166.8/1269.5	1331.1/972.5	1217.1	1137.7	-0.097147	24742	68038	0.30409	0.38053	0.61947	0.76105	0.94183	FALSE
ADTRP_+_11779004.23-P1P2.h4	ADTRP	1394.6/1316.6	891.97/1405.1	1355	1119.5	-0.27525	59740	76043	0.85411	0.19652	0.80348	0.39304	0.79043	FALSE
ADTRP_+_11779041.23-P1P2.h4	ADTRP	1355.5/1834.6	1644.1/2156.7	1576.9	1883.1	0.25581	113950	88979	1.0263	0.84762	0.15238	0.30477	0.73653	TRUE
AEBP1_-_44144382.23-P1P2.h3	AEBP1	428.88/286.33	309.14/471.88	350.43	381.94	0.12388	8252.2	18737	0.23019	0.58888	0.41112	0.82225	0.95924	TRUE
AEBP1_+_44143999.23-P1P2.h3	AEBP1	774.12/596.2	267.79/582.29	679.36	394.89	-0.78122	46156	37194	1.4751	0.069901	0.9301	0.1398	0.56872	FALSE
AEBP1_+_44144173.23-P1P2.h3	AEBP1	331.6/408.88	675.38/573.21	368.22	622.2	0.75522	24711	19723	1.8085	0.96458	0.035418	0.070836	0.44463	TRUE
AEBP1_+_44144323.23-P1P2.h3	AEBP1	318.55/358.58	336.7/341.81	337.97	339.25	0.0054277	271.66	18047	0.0095108	0.50083	0.49917	0.99834	0.99949	TRUE
AEBP1_+_44144374.23-P1P2.h3	AEBP1	116.86/285.79	866.37/287.36	182.76	498.98	1.444	117760	9546.7	3.2364	0.99938	0.00062448	0.001249	0.07577	TRUE
AEBP2_-_19592882.23-P1P2.h5	AEBP2	786.58/1035.1	515.88/493.05	902.31	504.34	-0.83796	66872	49905	1.7815	0.037393	0.96261	0.074787	0.45343	FALSE
AEBP2_-_19593012.23-P1P2.h5	AEBP2	703.53/957.45	677.34/961.91	820.73	807.18	-0.023982	24446	45239	0.063692	0.47458	0.52542	0.94916	0.98921	FALSE
AEBP2_+_19592640.23-P1P2.h5	AEBP2	928.36/1153.9	1029.8/892.34	1035	958.61	-0.11049	13794	57525	0.31845	0.37507	0.62493	0.75013	0.93856	FALSE
AEBP2_+_19592658.23-P1P2.h5	AEBP2	434.22/490.23	758.07/187.54	461.38	377.08	-0.29038	58200	24913	0.53407	0.29542	0.70458	0.59085	0.88428	FALSE
AEBP2_+_19592704.23-P1P2.h5	AEBP2	616.33/595.66	216.59/366.01	605.91	281.56	-1.1029	38494	33037	1.7845	0.036761	0.96324	0.073521	0.45033	FALSE
AEN_-_89164591.23-P1P2.h7	AEN	494.73/657.21	301.26/683.62	570.21	453.82	-0.32872	31960	31023	0.66079	0.25392	0.74608	0.50785	0.84822	FALSE
AEN_-_89164606.23-P1P2.h7	AEN	863.1/797.96	2104.9/526.33	829.9	1052.6	0.34255	520000	45763	1.0409	0.85104	0.14896	0.29792	0.73126	TRUE
AEN_-_89164638.23-P1P2.h7	AEN	1925.5/1474.4	998.3/1692.4	1685	1299.8	-0.37414	158570	95299	1.2476	0.10609	0.89391	0.21219	0.65718	FALSE
AEN_+_89164562.23-P1P2.h7	AEN	923.02/681.83	470.6/473.39	793.31	471.99	-0.74788	46944	43675	1.5375	0.062014	0.93799	0.12403	0.54518	FALSE
AEN_+_89164789.23-P1P2.h7	AEN	958.02/780.3	669.47/393.23	864.61	513.09	-0.75169	57579	47747	1.6087	0.053805	0.94619	0.10761	0.52005	FALSE
AES_-_3061802.23-P1P2.h5	AES	1065.4/1381.3	1181.4/1199.4	1213.1	1190.4	-0.027297	17087	67809	0.087388	0.46518	0.53482	0.93036	0.98518	FALSE
[truncated: 101,075 more rows]
