# Supplementary material for: The CUL5 ubiquitin ligase complex mediates resistance to CDK9 and MCL1 inhibitors in lung cancer cells
Source: eLife. 2019 Jul 11;8:e44288. doi: 10.7554/eLife.44288 (PMC6701926; doi:10.7554/eLife.44288)
Supplement: Figure 2—source data 7. — MCL1i treatment condition compared to background. Ordered by top enriched genes. [file elife-44288-fig2-data7.txt]

id	num	neg|score	neg|p-value	neg|fdr	neg|rank	neg|goodsgrna	neg|lfc	pos|score	pos|p-value	pos|fdr	pos|rank	pos|goodsgrna	pos|lfc
RNF7	5	0.44522	0.57404	1.0	10674	1	1.1337	7.696e-09	2.6348e-07	0.00495	1	3	1.1337
CUL5	5	0.99999	0.99999	1.0	18787	0	1.2329	2.8277e-07	7.9044e-07	0.007426	2	5	1.2329
UBE2F	5	0.97413	0.97282	1.0	18009	0	1.0347	5.6596e-07	1.3174e-06	0.008251	3	4	1.0347
VDAC2	5	0.99952	0.99942	1.0	18752	0	0.93417	6.5368e-07	3.4252e-06	0.012871	4	5	0.93417
EIF3H	5	1.0	1.0	1.0	18788	0	1.0915	6.8669e-07	3.4252e-06	0.012871	5	5	1.0915
KMT2A	5	0.99987	0.99985	1.0	18774	0	0.81264	1.4969e-06	6.06e-06	0.018977	6	5	0.81264
CXorf61	5	0.99806	0.99805	1.0	18698	0	0.96367	2.5318e-06	1.8707e-05	0.050212	7	4	0.96367
INTS12	5	0.99469	0.99422	1.0	18582	0	1.0813	6.6862e-06	3.3989e-05	0.079827	8	4	1.0813
CABP4	10	0.99132	0.98995	1.0	18461	0	0.472	1.0436e-05	9.4062e-05	0.160666	9	8	0.472
BTBD3	5	0.99999	0.99999	1.0	18786	0	0.95033	1.1083e-05	5.6121e-05	0.117162	10	5	0.95033
RFPL4AL1	5	0.99998	0.99999	1.0	18785	0	0.69346	1.6059e-05	8.3523e-05	0.156931	11	5	0.69346
EIF1	5	0.99998	0.99998	1.0	18784	0	0.82868	2.0655e-05	0.0001183	0.180883	12	5	0.82868
LZTFL1	5	0.48406	0.60914	1.0	11337	2	-0.31319	2.4254e-05	0.00012515	0.180883	13	2	-0.31319
FAM181A	10	0.98689	0.98558	1.0	18331	0	0.43609	2.6176e-05	0.00026848	0.252228	14	8	0.43609
GIGYF2	5	0.99991	0.99989	1.0	18778	0	0.85165	3.5429e-05	0.0002042	0.244321	15	5	0.85165
EFTUD2	5	0.56418	0.6581	1.0	12084	1	0.47827	3.5839e-05	0.00020472	0.244321	16	3	0.47827
UFSP1	5	0.96541	0.96284	1.0	17810	0	0.71053	4.4961e-05	0.00022	0.244321	17	4	0.71053
SMG7	5	0.99995	0.99995	1.0	18783	0	0.83685	4.5548e-05	0.00022106	0.244321	18	5	0.83685
HCFC1R1	5	0.99995	0.99995	1.0	18782	0	0.3799	5.0268e-05	0.00026163	0.252228	19	5	0.3799
ASXL3	5	0.95716	0.95211	1.0	17636	0	0.67801	5.0303e-05	0.00026163	0.252228	20	3	0.67801
STYX	5	0.99982	0.99979	1.0	18770	0	0.56132	5.5092e-05	0.00028271	0.252947	21	5	0.56132
TRIM16L	10	0.47044	0.68463	1.0	11108	1	0.4175	5.6757e-05	0.00044976	0.303277	22	9	0.4175
PRPF8	5	0.41782	0.55127	1.0	10189	2	-0.68639	7.2762e-05	0.0003196	0.272952	23	1	-0.68639
CCDC144NL	10	0.97324	0.96924	1.0	17985	1	0.43996	7.5239e-05	0.00065685	0.303277	24	6	0.43996
HEMGN	5	0.99992	0.99991	1.0	18781	0	0.56242	7.5853e-05	0.00033593	0.27443	25	5	0.56242
PRR15	5	0.99992	0.99991	1.0	18780	0	0.51667	8.2188e-05	0.00037598	0.294348	26	5	0.51667
R3HDML	5	0.98799	0.98691	1.0	18363	0	0.75633	0.00011286	0.00046767	0.303277	27	4	0.75633
FSTL1	5	0.99989	0.99987	1.0	18777	0	0.51985	0.00011308	0.00046767	0.303277	28	5	0.51985
KXD1	5	0.0010643	0.0027652	0.252211	210	2	0.32646	0.00012127	0.00048612	0.303277	29	3	0.32646
LIMS1	5	0.99988	0.99986	1.0	18776	0	0.42198	0.00012474	0.00049666	0.303277	30	5	0.42198
PRR14L	5	0.99804	0.99802	1.0	18697	0	0.718	0.00012714	0.00050561	0.303277	31	4	0.718
FOXA2	5	0.99987	0.99985	1.0	18775	0	0.60743	0.00013142	0.0005209	0.303277	32	5	0.60743
C11orf34	5	0.99986	0.99983	1.0	18773	0	0.45193	0.00014288	0.00056463	0.303277	33	5	0.45193
PQLC3	5	0.98251	0.98102	1.0	18207	0	0.37985	0.00015507	0.00059046	0.303277	34	3	0.37985
EIF3M	5	0.98559	0.98404	1.0	18300	0	0.9166	0.00016855	0.00064052	0.303277	35	4	0.9166
PSPN	5	0.99983	0.9998	1.0	18772	0	0.51817	0.00016932	0.00064052	0.303277	36	5	0.51817
NECAB2	5	0.36639	0.50742	1.0	9380	1	0.58762	0.0001786	0.00065211	0.303277	37	3	0.58762
SMURF2	5	0.99982	0.99979	1.0	18771	0	0.54013	0.00018111	0.00066054	0.303277	38	5	0.54013
G6PC2	5	0.78595	0.78305	1.0	14466	1	0.49552	0.00018269	0.00066792	0.303277	39	4	0.49552
CCDC168	5	0.99982	0.99979	1.0	18769	0	0.56701	0.00018469	0.00067266	0.303277	40	5	0.56701
TBC1D21	5	0.025613	0.060661	0.655033	1759	2	-0.1489	0.0001852	0.00067266	0.303277	41	2	-0.1489
SPOCK3	5	0.98645	0.98498	1.0	18324	0	0.46441	0.00018731	0.00067793	0.303277	42	4	0.46441
REP15	5	0.99981	0.99976	1.0	18767	0	0.4866	0.00019485	0.00071745	0.309518	43	5	0.4866
ZBTB6	5	0.58188	0.66488	1.0	12233	1	0.16239	0.00019612	0.00072483	0.309518	44	2	0.16239
FBXO43	5	0.99799	0.99789	1.0	18696	0	0.64535	0.00020686	0.00078438	0.327503	45	4	0.64535
SAMM50	5	0.9828	0.98115	1.0	18212	0	0.84457	0.00021564	0.00084919	0.328922	46	4	0.84457
GJB5	5	0.97769	0.97522	1.0	18097	0	0.41808	0.00021827	0.00085499	0.328922	47	4	0.41808
ISOC1	5	0.99977	0.99974	1.0	18765	0	0.41756	0.00022559	0.00086763	0.328922	48	5	0.41756
KCTD7	5	0.99977	0.99974	1.0	18764	0	0.50706	0.00023062	0.00086816	0.328922	49	5	0.50706
MCTS1	5	0.99852	0.99841	1.0	18715	0	0.64408	0.00023931	0.00089346	0.328922	50	5	0.64408
DDN	5	0.71406	0.72841	1.0	13532	1	0.56898	0.00024194	0.00090136	0.328922	51	3	0.56898
YPEL2	5	0.89085	0.88552	1.0	16313	0	0.10664	0.00024478	0.00091032	0.328922	52	2	0.10664
ATE1	5	0.99975	0.99971	1.0	18763	0	0.3717	0.0002493	0.00096512	0.331418	53	5	0.3717
C7orf55-LUC7L2	5	0.94083	0.93528	1.0	17285	0	0.43712	0.00025325	0.00097408	0.331418	54	4	0.43712
CCDC63	5	0.98808	0.98708	1.0	18365	0	0.64948	0.00025488	0.00098725	0.331418	55	4	0.64948
RNF112	5	0.44555	0.57467	1.0	10679	2	-0.14159	0.00025534	0.00098778	0.331418	56	2	-0.14159
EIF3K	5	0.99974	0.99968	1.0	18762	0	0.83854	0.00026174	0.0011016	0.350413	57	5	0.83854
OR13A1	15	0.57672	0.80257	1.0	12190	1	0.36213	0.00026234	0.0024327	0.437294	58	9	0.36213
HIST1H2BL	5	0.052604	0.12902	0.862378	2817	2	-0.45772	0.00026677	0.0011085	0.350413	59	1	-0.45772
C2orf16	5	0.99973	0.99967	1.0	18761	0	0.61242	0.00026882	0.001109	0.350413	60	5	0.61242
COMMD3	5	0.98968	0.98864	1.0	18411	0	0.42056	0.00027336	0.001119	0.350413	61	4	0.42056
CSNK2A2	5	0.99252	0.99205	1.0	18505	0	0.62602	0.0002915	0.0011849	0.364957	62	4	0.62602
SRSF7	5	0.41696	0.55127	1.0	10176	1	0.65794	0.00030429	0.0013577	0.371604	63	4	0.65794
GAREM	5	0.97176	0.96958	1.0	17954	0	0.507	0.0003096	0.0013677	0.371604	64	4	0.507
NUP210L	5	0.61799	0.68149	1.0	12564	1	0.42416	0.00030999	0.0013677	0.371604	65	4	0.42416
MUC5B	5	0.15611	0.28432	0.930892	5781	2	0.26614	0.00031527	0.0013682	0.371604	66	3	0.26614
FRG2	5	0.8661	0.85813	1.0	15823	0	0.38374	0.00032635	0.0014035	0.371604	67	4	0.38374
OR6X1	5	0.96822	0.96558	1.0	17873	0	0.48041	0.00032649	0.0014035	0.371604	68	4	0.48041
ZCCHC16	5	0.99966	0.99959	1.0	18760	0	0.45038	0.00033671	0.001451	0.371604	69	5	0.45038
LRRC23	5	0.99966	0.99959	1.0	18759	0	0.61509	0.00033833	0.0014589	0.371604	70	5	0.61509
SRSF11	10	0.25383	0.47312	1.0	7509	4	0.0706	0.00033951	0.0025729	0.440133	71	5	0.0706
GLB1L3	5	0.99966	0.99958	1.0	18758	0	0.40426	0.00034265	0.0014742	0.371604	72	5	0.40426
UBC	5	0.87623	0.86779	1.0	16025	0	0.78165	0.0003433	0.0014789	0.371604	73	3	0.78165
PLEKHG2	5	0.97363	0.97209	1.0	17993	0	0.71622	0.00034334	0.0014789	0.371604	74	4	0.71622
TBC1D26	5	0.99812	0.99808	1.0	18701	0	0.35471	0.00034555	0.0014863	0.371604	75	4	0.35471
INTS10	5	0.34855	0.48853	1.0	9074	1	0.52897	0.00035349	0.0015195	0.371604	76	3	0.52897
CACNB1	5	0.91522	0.90735	1.0	16764	0	0.32765	0.00036151	0.0015385	0.371604	77	3	0.32765
ABCG4	5	0.81848	0.81084	1.0	14942	1	0.20439	0.00036377	0.0015421	0.371604	78	2	0.20439
VGLL3	5	0.91287	0.90496	1.0	16730	0	0.73095	0.00036393	0.0015421	0.371604	79	4	0.73095
STXBP4	5	0.99964	0.99955	1.0	18757	0	0.55093	0.00036467	0.0015427	0.371604	80	5	0.55093
IKZF4	10	0.020745	0.06553	0.670173	1511	5	-0.29065	0.0003741	0.0029265	0.453051	81	3	-0.29065
HSPA5	5	0.99879	0.99868	1.0	18728	0	0.8026	0.00037665	0.0015991	0.380311	82	5	0.8026
TSPYL6	5	0.99962	0.99952	1.0	18756	0	0.56659	0.00038403	0.0016217	0.380879	83	5	0.56659
ANGPT4	5	0.9996	0.9995	1.0	18755	0	0.32656	0.00040186	0.0016781	0.389256	84	5	0.32656
BHLHE23	5	0.73296	0.74074	1.0	13760	1	0.086726	0.00041226	0.0017856	0.390826	85	2	0.086726
CACNG1	5	0.27158	0.41028	0.995356	7798	1	0.63157	0.00042213	0.0018135	0.390826	86	4	0.63157
GCC2	5	0.86475	0.85701	1.0	15799	0	0.5542	0.00042262	0.0018135	0.390826	87	4	0.5542
PRRC2A	5	0.99958	0.99947	1.0	18754	0	0.56498	0.00042404	0.0018135	0.390826	88	5	0.56498
SLC26A8	5	0.99958	0.99947	1.0	18753	0	0.43404	0.00042452	0.0018341	0.390826	89	5	0.43404
GOLPH3L	5	0.53924	0.644	1.0	11871	1	0.049437	0.00043267	0.0018704	0.390826	90	2	0.049437
CNOT10	5	0.86748	0.85922	1.0	15853	0	0.6942	0.00044133	0.0018899	0.390826	91	4	0.6942
USP8	5	0.61386	0.67846	1.0	12528	1	0.1723	0.00044919	0.0018984	0.390826	92	2	0.1723
TAF6	5	0.082	0.17424	0.882121	3735	3	-0.30342	0.00046075	0.0019489	0.390826	93	2	-0.30342
RGS18	5	0.72003	0.73086	1.0	13595	1	0.24902	0.00046081	0.0019489	0.390826	94	3	0.24902
SPATS2	5	0.99761	0.99746	1.0	18680	0	0.79761	0.00046211	0.0019489	0.390826	95	4	0.79761
LUZP4	5	0.98333	0.98146	1.0	18223	0	0.48355	0.0004683	0.0019553	0.390826	96	4	0.48355
ZSWIM7	5	0.74805	0.75368	1.0	13950	1	0.52765	0.00047127	0.0019553	0.390826	97	4	0.52765
CROT	5	0.99727	0.99704	1.0	18670	0	0.64986	0.00048171	0.0020095	0.397447	98	4	0.64986
VWDE	5	0.82743	0.81825	1.0	15083	1	0.48248	0.00049762	0.0021719	0.425072	99	4	0.48248
TMSB4X	10	0.35385	0.57392	1.0	9167	2	0.43296	0.00050538	0.0034355	0.478144	100	6	0.43296
SMLR1	5	0.80556	0.79908	1.0	14730	1	0.17576	0.00050924	0.0022467	0.429577	101	2	0.17576
NEUROD6	5	0.9923	0.99187	1.0	18494	0	0.622	0.00052249	0.0022767	0.429577	102	4	0.622
OR4X2	5	0.99947	0.99935	1.0	18751	0	0.5134	0.00053117	0.0023168	0.429577	103	5	0.5134
RAB23	5	0.84911	0.84139	1.0	15470	0	0.36496	0.00053221	0.0023173	0.429577	104	3	0.36496
MSL1	5	0.53342	0.64091	1.0	11823	1	0.57471	0.00054194	0.0023241	0.429577	105	4	0.57471
LRRC38	5	0.48193	0.60528	1.0	11300	1	0.62136	0.00054688	0.002332	0.429577	106	4	0.62136
C14orf178	5	0.6926	0.71726	1.0	13303	1	0.52829	0.00055773	0.0023937	0.436653	107	3	0.52829
SEC61B	5	0.9925	0.99205	1.0	18502	0	0.78397	0.00056618	0.0024438	0.437294	108	4	0.78397
MSANTD3	5	0.97739	0.97482	1.0	18086	0	0.65285	0.00057207	0.0025196	0.440133	109	3	0.65285
PSMC4	5	0.99249	0.99205	1.0	18500	0	1.8731	0.00059827	0.0026514	0.440133	110	4	1.8731
ATG2B	5	0.9994	0.99923	1.0	18750	0	0.74759	0.00060389	0.0026588	0.440133	111	5	0.74759
REG3A	5	0.99939	0.99923	1.0	18749	0	0.38654	0.00060505	0.0026588	0.440133	112	5	0.38654
HDGF	5	0.79982	0.79287	1.0	14656	1	0.076283	0.00060622	0.0026588	0.440133	113	2	0.076283
SIRPB1	5	0.61522	0.67905	1.0	12540	1	0.65804	0.00060634	0.0026588	0.440133	114	4	0.65804
C14orf93	10	0.31256	0.53404	1.0	8472	2	0.18758	0.00061013	0.0039925	0.515008	115	5	0.18758
LPIN1	5	0.99554	0.99522	1.0	18609	0	0.88774	0.00061456	0.0026593	0.440133	116	4	0.88774
MAPK9	5	0.87958	0.87198	1.0	16086	0	0.27154	0.00062214	0.0027473	0.440133	117	3	0.27154
LENG1	5	0.95998	0.95638	1.0	17683	0	0.50817	0.00063729	0.0027636	0.440133	118	4	0.50817
TMEM110	5	0.99936	0.9992	1.0	18748	0	0.47728	0.0006398	0.0027636	0.440133	119	5	0.47728
TXNDC15	5	0.98412	0.98245	1.0	18255	0	0.67306	0.00064146	0.0027642	0.440133	120	4	0.67306
PRRC2C	5	0.99852	0.99841	1.0	18716	0	0.80907	0.0006434	0.0027642	0.440133	121	5	0.80907
NUP85	5	0.19433	0.33415	0.957797	6581	1	0.318	0.0006547	0.0028822	0.453051	122	3	0.318
ACP6	5	0.99933	0.99916	1.0	18747	0	0.50773	0.00066826	0.0029259	0.453051	123	5	0.50773
KLHL30	5	0.99933	0.99915	1.0	18746	0	0.36449	0.00067444	0.0029417	0.453051	124	5	0.36449
ZNF587B	5	0.985	0.98308	1.0	18278	0	0.60517	0.00069237	0.002976	0.453889	125	3	0.60517
TCEB1	5	0.9993	0.99913	1.0	18745	0	0.37682	0.00069961	0.0029955	0.453889	126	5	0.37682
NOS2	5	0.072528	0.16052	0.866196	3469	1	-0.096629	0.00070319	0.0030787	0.462772	127	2	-0.096629
CLPB	5	0.98725	0.98598	1.0	18343	0	0.70352	0.00071902	0.0032516	0.475063	128	4	0.70352
THEM6	5	0.99928	0.9991	1.0	18744	0	0.36616	0.0007218	0.0032906	0.475063	129	5	0.36616
SLC41A2	5	0.99928	0.9991	1.0	18743	0	0.37347	0.00072299	0.0032906	0.475063	130	5	0.37347
LOC730159	5	0.72357	0.73456	1.0	13635	1	0.54077	0.00073033	0.0032911	0.475063	131	3	0.54077
C10orf95	5	0.9947	0.99427	1.0	18583	0	0.57398	0.00073344	0.0032995	0.475063	132	4	0.57398
CLUL1	10	0.88748	0.93074	1.0	16243	1	0.46695	0.00074519	0.0044942	0.516331	133	7	0.46695
FAM58A	5	0.78482	0.78242	1.0	14451	1	0.56904	0.00075028	0.003318	0.475063	134	4	0.56904
GOLGA8A	15	0.99017	0.99126	1.0	18426	1	0.29408	0.00075082	0.0060608	0.60252	135	8	0.29408
CLEC19A	5	0.83894	0.82855	1.0	15286	1	0.68851	0.00076825	0.0033391	0.475063	136	3	0.68851
CES4A	5	0.99668	0.99653	1.0	18650	0	0.71458	0.00078242	0.003367	0.475063	137	3	0.71458
GRHL2	5	0.99116	0.99093	1.0	18452	0	0.49222	0.00080854	0.0033881	0.475063	138	4	0.49222
CLLU1	5	0.97403	0.97282	1.0	18005	0	0.49727	0.00084076	0.0035583	0.491591	139	4	0.49727
LYRM9	5	0.31204	0.44889	1.0	8462	2	0.0264	0.00084862	0.0036152	0.495444	140	2	0.0264
RCCD1	10	0.8002	0.88714	1.0	14661	2	0.19096	0.00086517	0.0049231	0.528923	141	5	0.19096
WSB2	5	0.97095	0.9683	1.0	17936	0	0.76727	0.00087155	0.0036389	0.495444	142	4	0.76727
SLC12A4	10	0.68152	0.82588	1.0	13166	2	0.45682	0.00088563	0.0049537	0.528923	143	8	0.45682
ST3GAL4	5	0.00099405	0.0026319	0.247252	201	1	-0.037959	0.0008971	0.0037928	0.509017	144	2	-0.037959
TOR2A	5	0.9991	0.99895	1.0	18741	0	0.38344	0.00089727	0.0037928	0.509017	145	5	0.38344
KNOP1	5	0.71342	0.72841	1.0	13529	1	0.54184	0.00090751	0.0038434	0.512148	146	4	0.54184
DRC1	5	0.82727	0.81825	1.0	15080	1	0.53181	0.00091482	0.0039762	0.515008	147	4	0.53181
ARHGAP18	5	0.98756	0.98632	1.0	18350	0	0.18909	0.00093505	0.0041295	0.515008	148	2	0.18909
RBPJ	5	0.74956	0.75487	1.0	13971	1	0.50518	0.00094615	0.004168	0.515008	149	3	0.50518
XAGE5	10	0.31339	0.53501	1.0	8489	1	0.32059	0.00094735	0.005518	0.560423	150	7	0.32059
CEP85L	5	0.99905	0.99888	1.0	18739	0	0.43614	0.00094759	0.004168	0.515008	151	5	0.43614
SLC1A4	5	0.47137	0.59433	1.0	11126	2	0.036418	0.00095354	0.0041922	0.515008	152	2	0.036418
TAF15	5	0.99904	0.99886	1.0	18738	0	0.66751	0.00095949	0.0041927	0.515008	153	5	0.66751
CEP112	5	0.99249	0.99205	1.0	18499	0	0.78001	0.00096011	0.0041927	0.515008	154	4	0.78001
HDGFL1	5	0.32007	0.45851	1.0	8604	1	0.39032	0.00096312	0.0041927	0.515008	155	4	0.39032
AARS	5	0.50036	0.62434	1.0	11570	1	1.1075	0.00097784	0.0042207	0.515008	156	4	1.1075
ZBTB43	5	0.99902	0.99886	1.0	18737	0	0.33048	0.00098155	0.0042639	0.515008	157	5	0.33048
B4GALT2	5	0.91739	0.9085	1.0	16823	0	0.045184	0.00099405	0.004276	0.515008	158	2	0.045184
C5orf45	5	0.89463	0.88736	1.0	16372	0	0.43792	0.00099483	0.004276	0.515008	159	4	0.43792
BTNL9	10	0.79938	0.88653	1.0	14648	1	0.38042	0.0010066	0.0058795	0.59075	160	7	0.38042
CABP5	5	0.99899	0.99884	1.0	18736	0	0.30363	0.0010077	0.0042902	0.515008	161	5	0.30363
C2orf73	5	0.99899	0.99884	1.0	18735	0	0.43679	0.001012	0.0043055	0.515008	162	5	0.43679
PINLYP	5	0.64233	0.69258	1.0	12797	1	0.87304	0.001023	0.0043208	0.515008	163	3	0.87304
KDELR2	5	0.99897	0.99883	1.0	18734	0	0.56189	0.0010293	0.0043308	0.515008	164	5	0.56189
GPD1	5	0.45311	0.58007	1.0	10800	1	0.58733	0.0010361	0.0044588	0.516331	165	4	0.58733
C12orf73	10	0.84695	0.91147	1.0	15432	1	0.45362	0.0010409	0.0060513	0.60252	166	7	0.45362
GCHFR	5	0.99187	0.9916	1.0	18477	0	0.25545	0.0010425	0.0044778	0.516331	167	4	0.25545
TRMT44	5	0.96108	0.95747	1.0	17714	0	0.62708	0.0010434	0.0044783	0.516331	168	4	0.62708
BRPF1	5	0.92076	0.91191	1.0	16895	0	0.069732	0.0010486	0.0044905	0.516331	169	2	0.069732
TMEM63B	5	0.13814	0.25507	0.91952	5273	1	0.9277	0.0010584	0.0045068	0.516331	170	3	0.9277
LOC100506127	5	0.99892	0.99879	1.0	18732	0	0.52199	0.0010802	0.0047276	0.528923	171	5	0.52199
PRR4	5	0.85586	0.84728	1.0	15608	0	0.6618	0.0010806	0.0047276	0.528923	172	4	0.6618
PAPD5	5	0.47267	0.59625	1.0	11144	1	0.5263	0.001091	0.0047445	0.528923	173	3	0.5263
METTL21A	5	0.091463	0.18588	0.882831	3980	2	0.8065	0.0010917	0.004745	0.528923	174	3	0.8065
METTL22	5	0.96696	0.96415	1.0	17842	0	0.73112	0.0010948	0.004775	0.528923	175	3	0.73112
ZNF526	5	0.99777	0.99761	1.0	18685	0	0.61687	0.0011303	0.0048572	0.528923	176	4	0.61687
EIF3I	5	0.99886	0.99875	1.0	18730	0	0.57653	0.0011401	0.0048578	0.528923	177	5	0.57653
PCSK9	5	0.79342	0.79165	1.0	14555	1	0.5641	0.0011535	0.0050475	0.528923	178	4	0.5641
C5orf30	5	0.93483	0.92782	1.0	17159	0	0.49788	0.0011617	0.005058	0.528923	179	4	0.49788
BPIFA2	5	0.99883	0.99874	1.0	18729	0	0.71828	0.0011671	0.005058	0.528923	180	5	0.71828
COPRS	5	0.96106	0.95747	1.0	17713	0	0.6	0.0011768	0.0050585	0.528923	181	3	0.6
C19orf48	5	0.94022	0.93498	1.0	17271	0	0.60053	0.0011805	0.0050585	0.528923	182	4	0.60053
LCN6	10	0.59309	0.77696	1.0	12331	1	0.32331	0.0011981	0.0070799	0.667997	183	7	0.32331
SLC25A12	5	0.21497	0.35462	0.975411	6903	2	-0.066039	0.0012016	0.0050996	0.528923	184	2	-0.066039
CFB	5	0.87745	0.87046	1.0	16043	0	0.53468	0.0012115	0.0051434	0.528923	185	4	0.53468
CCDC152	5	0.99721	0.99701	1.0	18667	0	0.54027	0.0012155	0.0051565	0.528923	186	4	0.54027
GUCA2A	5	0.15033	0.27556	0.930892	5615	2	0.35625	0.0012288	0.0051676	0.528923	187	2	0.35625
KLRF1	5	0.99877	0.99865	1.0	18727	0	0.52115	0.0012323	0.0051792	0.528923	188	5	0.52115
NWD1	5	0.95368	0.9493	1.0	17563	0	0.46206	0.0012349	0.0051797	0.528923	189	4	0.46206
SMOC2	5	0.679	0.71231	1.0	13146	1	0.62684	0.0012413	0.0076564	0.667997	190	3	0.62684
AMIGO2	5	0.99873	0.99861	1.0	18726	0	0.44392	0.0012679	0.0077186	0.667997	191	5	0.44392
PGM5	5	0.91134	0.90371	1.0	16703	0	0.10869	0.0012848	0.0077555	0.667997	192	2	0.10869
C11orf49	5	0.99619	0.99589	1.0	18631	0	0.44483	0.0012952	0.007776	0.667997	193	4	0.44483
EIF2S1	5	0.99326	0.99274	1.0	18531	0	0.97264	0.0012992	0.007786	0.667997	194	4	0.97264
CHRDL1	5	0.57691	0.66366	1.0	12192	1	0.59645	0.001312	0.0077982	0.667997	195	3	0.59645
ZSWIM3	5	0.99493	0.99465	1.0	18589	0	0.38065	0.0013166	0.0079167	0.667997	196	4	0.38065
SAMD4B	5	0.99868	0.99856	1.0	18723	0	0.44239	0.0013172	0.0079167	0.667997	197	5	0.44239
EFNA1	5	0.79845	0.79226	1.0	14635	1	0.48029	0.0013234	0.0079304	0.667997	198	4	0.48029
ATXN7L2	5	0.97007	0.96693	1.0	17920	0	0.56683	0.001332	0.007931	0.667997	199	4	0.56683
USP46	5	0.021291	0.051878	0.636356	1536	3	-0.6744	0.0013333	0.007931	0.667997	200	1	-0.6744
CSH2	6	0.49977	0.6322	1.0	11567	1	0.30087	0.0013396	0.0058379	0.589721	201	3	0.30087
C1orf127	5	0.41358	0.54925	1.0	10113	1	0.71419	0.0013719	0.0080242	0.667997	202	3	0.71419
PDZD3	5	0.99861	0.9985	1.0	18722	0	0.26827	0.0013853	0.0080453	0.667997	203	5	0.26827
DSCC1	5	0.9986	0.9985	1.0	18721	0	0.45919	0.0013981	0.0081908	0.667997	204	5	0.45919
ATP6V1H	5	0.77251	0.77322	1.0	14267	1	0.48758	0.0013982	0.0081908	0.667997	205	3	0.48758
FAM150A	5	0.99659	0.99638	1.0	18644	0	0.62028	0.0014096	0.0082166	0.667997	206	4	0.62028
PNMA2	5	0.99859	0.99847	1.0	18720	0	0.57203	0.0014146	0.0082166	0.667997	207	5	0.57203
C10orf99	5	0.99858	0.99847	1.0	18719	0	0.27914	0.001424	0.0082171	0.667997	208	5	0.27914
NLGN3	5	0.13125	0.23918	0.894154	5075	3	-0.28064	0.0014302	0.0082424	0.667997	209	2	-0.28064
CPN2	5	0.99857	0.99847	1.0	18718	0	0.6564	0.0014323	0.0082424	0.667997	210	5	0.6564
DNAJA1	10	0.92153	0.93903	1.0	16913	1	0.33052	0.0014359	0.0085138	0.667997	211	7	0.33052
PGK1	5	0.61059	0.67779	1.0	12493	1	0.57365	0.0014424	0.0082429	0.667997	212	4	0.57365
SIK1	5	0.94598	0.93956	1.0	17395	0	0.49678	0.0014562	0.0082703	0.667997	213	4	0.49678
BHLHB9	5	0.99853	0.99842	1.0	18717	0	0.45418	0.0014687	0.0083351	0.667997	214	5	0.45418
TAB3	5	0.77824	0.77814	1.0	14349	1	0.61484	0.001473	0.008352	0.667997	215	4	0.61484
SH3TC1	5	0.29065	0.42563	0.995356	8089	2	0.3233	0.0014787	0.0083905	0.667997	216	3	0.3233
PTPN4	5	0.057357	0.13843	0.866196	2983	1	0.49201	0.0014915	0.0084015	0.667997	217	4	0.49201
MGRN1	5	0.9804	0.97885	1.0	18167	0	0.50663	0.0014955	0.00841	0.667997	218	3	0.50663
MTRNR2L7	5	0.21927	0.35819	0.976512	6969	1	0.35379	0.0015271	0.0085633	0.667997	219	4	0.35379
SEPT2	4	0.41642	0.5166	1.0	10168	1	0.47278	0.001532	0.0066099	0.653648	220	2	0.47278
FAM170B	5	0.91366	0.90617	1.0	16738	0	0.52767	0.0015335	0.0085638	0.667997	221	4	0.52767
C4orf27	5	0.99189	0.9916	1.0	18479	0	0.53487	0.0015338	0.0085638	0.667997	222	3	0.53487
MTCH2	5	0.99844	0.99836	1.0	18713	0	0.87499	0.0015574	0.0086076	0.667997	223	5	0.87499
DPH2	5	0.9376	0.93037	1.0	17223	0	0.036686	0.0015687	0.0086234	0.667997	224	2	0.036686
RALGAPB	5	0.98001	0.97848	1.0	18152	0	0.34021	0.0015711	0.0086545	0.667997	225	4	0.34021
RGS21	5	0.32222	0.46282	1.0	8653	2	-0.084597	0.0015756	0.008655	0.667997	226	2	-0.084597
CRTC2	5	0.96064	0.95681	1.0	17699	0	0.46834	0.0015816	0.0086682	0.667997	227	3	0.46834
MEIG1	5	0.70806	0.72534	1.0	13463	1	0.41162	0.0015828	0.0086682	0.667997	228	4	0.41162
KIAA1614	5	0.26147	0.40176	0.995356	7626	1	0.27495	0.0015853	0.0087899	0.667997	229	2	0.27495
MS4A6E	5	0.48002	0.60336	1.0	11262	2	0.42912	0.0015872	0.0087899	0.667997	230	3	0.42912
JUN	5	0.86807	0.86032	1.0	15872	0	0.44799	0.0015889	0.0087899	0.667997	231	4	0.44799
CXorf64	5	0.99786	0.99775	1.0	18691	0	0.55236	0.0015973	0.0087899	0.667997	232	4	0.55236
CHN2	10	0.44087	0.65817	1.0	10599	2	0.20604	0.0015997	0.0088695	0.667997	233	4	0.20604
PRKACG	5	0.9899	0.989	1.0	18423	0	0.66101	0.0016288	0.0087904	0.667997	234	4	0.66101
MROH9	5	0.99837	0.99834	1.0	18712	0	0.43318	0.0016317	0.0087904	0.667997	235	5	0.43318
RASSF4	5	0.81443	0.80649	1.0	14883	1	0.46731	0.0016337	0.0088105	0.667997	236	4	0.46731
C7orf73	5	0.9949	0.99457	1.0	18587	0	0.60956	0.0016395	0.0088516	0.667997	237	4	0.60956
NMRAL1	5	0.49324	0.62054	1.0	11492	1	0.2436	0.0016406	0.0088521	0.667997	238	3	0.2436
MTRNR2L5	5	0.41661	0.55127	1.0	10172	1	0.34079	0.0016537	0.0089016	0.667997	239	4	0.34079
WDR35	5	0.99835	0.99828	1.0	18711	0	0.31631	0.0016541	0.0089016	0.667997	240	5	0.31631
ACTR6	5	0.49142	0.61735	1.0	11458	2	0.071264	0.0016725	0.0089211	0.667997	241	1	0.071264
SEC63	5	0.99833	0.99828	1.0	18710	0	0.48171	0.0016747	0.0089211	0.667997	242	5	0.48171
FNDC7	10	0.9028	0.9343	1.0	16534	1	0.36816	0.0016763	0.0090086	0.667997	243	7	0.36816
ZNF259	5	0.86849	0.86032	1.0	15877	0	0.6105	0.0016771	0.0089211	0.667997	244	4	0.6105
SIGLEC15	10	0.91742	0.93804	1.0	16824	1	0.42337	0.0016779	0.0090413	0.667997	245	7	0.42337
CCDC61	5	0.9308	0.92313	1.0	17083	0	0.47551	0.001714	0.0090834	0.667997	246	3	0.47551
SNX9	5	0.12244	0.22811	0.894154	4840	3	-0.31068	0.0017209	0.0090971	0.667997	247	2	-0.31068
GART	5	0.99828	0.99819	1.0	18708	0	0.41191	0.0017219	0.0090971	0.667997	248	5	0.41191
CHAC2	5	0.99827	0.99819	1.0	18707	0	0.36455	0.0017303	0.0090971	0.667997	249	5	0.36455
C9orf156	5	0.99827	0.99819	1.0	18706	0	0.32287	0.0017315	0.0090971	0.667997	250	5	0.32287
BAHD1	5	0.97551	0.97338	1.0	18037	0	0.55819	0.0017467	0.0090976	0.667997	251	4	0.55819
FBXW8	5	0.97507	0.97325	1.0	18028	0	0.49876	0.0017613	0.0091319	0.667997	252	3	0.49876
KCNA6	5	0.73318	0.74074	1.0	13761	1	0.025643	0.0017693	0.0091319	0.667997	253	2	0.025643
TTC34	10	0.28161	0.50357	1.0	7958	2	0.39925	0.0017714	0.009437	0.667997	254	6	0.39925
ADNP	5	0.44806	0.57732	1.0	10722	1	0.5838	0.0017769	0.0091324	0.667997	255	4	0.5838
C17orf96	5	0.96621	0.96378	1.0	17830	0	0.47269	0.0017793	0.0091324	0.667997	256	4	0.47269
UCN	5	0.97057	0.96763	1.0	17927	0	0.37624	0.0018041	0.0091767	0.667997	257	3	0.37624
VSTM2B	5	0.97782	0.97537	1.0	18101	0	0.44685	0.0018117	0.0092494	0.667997	258	3	0.44685
C12orf55	5	0.19767	0.33415	0.957797	6632	1	0.58881	0.0018178	0.0092499	0.667997	259	4	0.58881
SIPA1L2	5	0.8589	0.85194	1.0	15667	0	0.32099	0.0018296	0.0093785	0.667997	260	3	0.32099
GPR35	10	0.99981	0.99978	1.0	18768	0	0.39753	0.0018396	0.010035	0.673391	261	6	0.39753
TRIM65	5	0.14393	0.26646	0.929549	5440	2	0.51983	0.001881	0.0094101	0.667997	262	3	0.51983
CAGE1	5	0.37743	0.51629	1.0	9557	1	0.69579	0.0019157	0.0094481	0.667997	263	4	0.69579
CAMKMT	5	0.99362	0.99316	1.0	18547	0	0.45455	0.0019347	0.0094691	0.667997	264	4	0.45455
WDR34	5	0.90846	0.90096	1.0	16639	0	0.20644	0.001962	0.0096557	0.667997	265	2	0.20644
TMEM249	5	0.36784	0.50797	1.0	9405	2	0.48135	0.0019965	0.00976	0.667997	266	3	0.48135
NAALADL2	5	0.30514	0.43937	1.0	8333	2	-0.11376	0.0020115	0.0097606	0.667997	267	1	-0.11376
NAIF1	5	0.78558	0.78242	1.0	14459	1	0.59274	0.0020293	0.0097864	0.667997	268	4	0.59274
C12orf54	5	0.46777	0.59239	1.0	11063	1	0.36668	0.0020339	0.0097864	0.667997	269	4	0.36668
FN1	5	0.45825	0.58204	1.0	10884	2	0.27898	0.0020393	0.0098096	0.667997	270	3	0.27898
GSTA4	10	0.45254	0.67014	1.0	10787	1	0.21192	0.0020435	0.01063	0.678319	271	5	0.21192
HSBP1L1	5	0.85383	0.84615	1.0	15562	0	0.77776	0.0020482	0.0098333	0.667997	272	3	0.77776
C20orf195	5	0.95767	0.95279	1.0	17645	0	0.51261	0.002052	0.009857	0.667997	273	3	0.51261
CLINT1	5	0.85982	0.85194	1.0	15696	0	-0.094289	0.0020599	0.0098939	0.667997	274	1	-0.094289
KLHDC7A	5	0.89414	0.88736	1.0	16364	0	0.472	0.0020609	0.0098939	0.667997	275	4	0.472
HBB	10	0.39357	0.61784	1.0	9798	2	0.12958	0.002061	0.01063	0.678319	276	5	0.12958
PGPEP1	5	0.99144	0.99138	1.0	18468	0	0.39453	0.0020663	0.0098939	0.667997	277	3	0.39453
BCL2L1	10	0.98729	0.98624	1.0	18345	0	0.48591	0.0020873	0.01065	0.678319	278	7	0.48591
FIGNL2	5	0.56435	0.6581	1.0	12087	1	0.43131	0.0020875	0.0099186	0.667997	279	4	0.43131
ZNF284	5	0.88624	0.88081	1.0	16213	0	0.41414	0.0020907	0.0099186	0.667997	280	4	0.41414
BEST3	5	0.77235	0.77322	1.0	14261	1	0.25545	0.0020935	0.0099186	0.667997	281	2	0.25545
RPS6KA3	5	0.77857	0.77814	1.0	14352	1	-0.0078412	0.0021084	0.0099192	0.667997	282	2	-0.0078412
ACAD10	5	0.39871	0.53675	1.0	9871	1	0.4815	0.0021566	0.010125	0.674619	283	4	0.4815
RPS24	5	0.0058882	0.016513	0.502856	625	4	-4.7917	0.0021568	0.010125	0.674619	284	1	-4.7917
QRFP	5	0.70663	0.72473	1.0	13448	1	-0.08812	0.0022052	0.010347	0.678319	285	2	-0.08812
PCBP4	5	0.24915	0.3857	0.987332	7440	2	-0.1257	0.0022536	0.010391	0.678319	286	1	-0.1257
C8orf58	5	0.94142	0.93614	1.0	17305	0	0.36595	0.0022545	0.010391	0.678319	287	4	0.36595
PI4K2B	5	0.87809	0.87046	1.0	16058	0	0.22483	0.0022743	0.010425	0.678319	288	3	0.22483
TXK	10	0.33688	0.55798	1.0	8909	2	0.28096	0.0022756	0.011604	0.736604	289	6	0.28096
DNAJC21	5	0.98768	0.9864	1.0	18353	0	0.24592	0.0023505	0.01056	0.678319	290	2	0.24592
EPPIN	5	0.26299	0.40276	0.995356	7652	1	0.28637	0.0023604	0.01056	0.678319	291	3	0.28637
ECD	5	0.3399	0.48237	1.0	8954	1	0.16526	0.0023989	0.01056	0.678319	292	1	0.16526
C2orf49	5	0.3108	0.44603	1.0	8440	1	0.40796	0.0024047	0.01056	0.678319	293	4	0.40796
FAF2	5	0.028555	0.068405	0.677728	1915	1	0.44394	0.002426	0.01056	0.678319	294	4	0.44394
DEFB130	5	0.5891	0.66853	1.0	12294	1	0.2474	0.002445	0.010594	0.678319	295	4	0.2474
IQCC	5	0.84843	0.84017	1.0	15459	0	0.54115	0.0024605	0.013034	0.771261	296	4	0.54115
FBXO2	5	0.21569	0.35462	0.975411	6916	1	0.62553	0.0024809	0.0131	0.771261	297	4	0.62553
SLC38A1	5	0.1378	0.25388	0.917869	5263	1	0.77467	0.002486	0.0131	0.771261	298	3	0.77467
RAD51	5	0.95421	0.9493	1.0	17576	0	0.91228	0.0024888	0.0131	0.771261	299	4	0.91228
C20orf112	5	0.95398	0.9493	1.0	17572	0	0.45893	0.0025289	0.01318	0.771261	300	4	0.45893
MFAP2	5	0.91701	0.9085	1.0	16811	0	0.33796	0.0025307	0.01318	0.771261	301	4	0.33796
TSNAXIP1	5	0.17238	0.31245	0.957797	6203	1	0.35393	0.0025441	0.01318	0.771261	302	3	0.35393
SLC9A9	5	0.84549	0.83771	1.0	15407	0	-0.0076362	0.0025926	0.013214	0.771261	303	1	-0.0076362
PEF1	5	0.92563	0.91632	1.0	16994	0	0.4381	0.002641	0.013392	0.771261	304	4	0.4381
CYP2C8	5	0.667	0.7056	1.0	13025	1	0.38196	0.0026442	0.013392	0.771261	305	3	0.38196
MTFMT	5	0.98504	0.98308	1.0	18281	0	0.56718	0.0026469	0.01342	0.771261	306	4	0.56718
RAVER1	10	0.86584	0.92429	1.0	15819	1	0.42324	0.0026672	0.017778	0.771261	307	7	0.42324
ATF6	5	0.16026	0.29011	0.937316	5902	1	0.47012	0.0026689	0.01342	0.771261	308	3	0.47012
TRIM62	5	0.40666	0.54331	1.0	10008	2	-0.057947	0.0026894	0.013421	0.771261	309	1	-0.057947
HSPA4	5	0.9117	0.90371	1.0	16707	0	0.66846	0.0026926	0.013421	0.771261	310	3	0.66846
CEACAM21	5	0.97722	0.97468	1.0	18079	0	0.46786	0.0027125	0.013486	0.771261	311	4	0.46786
RASGEF1C	5	0.95929	0.95531	1.0	17674	0	0.47071	0.0027344	0.013486	0.771261	312	4	0.47071
KCNQ2	5	0.31033	0.44603	1.0	8429	2	0.14017	0.0027378	0.013486	0.771261	313	2	0.14017
PPP1R3A	5	0.053232	0.13063	0.864671	2843	1	0.30923	0.002748	0.013523	0.771261	314	4	0.30923
RPL12	5	0.31604	0.45268	1.0	8532	2	0.080283	0.0027862	0.013817	0.771261	315	2	0.080283
IL20RA	5	0.80742	0.80033	1.0	14757	1	-0.022841	0.0027938	0.013817	0.771261	316	2	-0.022841
RIMKLA	5	0.80194	0.7966	1.0	14677	1	0.74906	0.0027957	0.013817	0.771261	317	3	0.74906
LRP2BP	3	0.7091	0.69757	1.0	13477	0	0.58189	0.0028203	0.0083668	0.667997	318	2	0.58189
TF	10	0.99991	0.9999	1.0	18779	0	0.44032	0.0028277	0.018762	0.771261	319	7	0.44032
LTBP3	5	0.79782	0.79226	1.0	14623	1	0.46691	0.0028318	0.013862	0.771261	320	4	0.46691
LOC100288814	5	0.80835	0.80219	1.0	14773	1	0.027995	0.0028346	0.013862	0.771261	321	1	0.027995
PRELP	5	0.27043	0.40926	0.995356	7784	2	-0.083644	0.002883	0.014013	0.771261	322	1	-0.083644
TTC30A	5	0.98553	0.98404	1.0	18294	0	0.45502	0.0029191	0.014188	0.771261	323	4	0.45502
GRB2	10	0.8302	0.90352	1.0	15120	1	0.20571	0.0029522	0.019451	0.771261	324	4	0.20571
TMEM239	5	0.99472	0.99432	1.0	18585	0	0.41399	0.00296	0.014223	0.771261	325	4	0.41399
ZNF775	5	0.087097	0.1827	0.882831	3862	1	0.39847	0.0029798	0.014403	0.771261	326	3	0.39847
SREBF2	5	0.38548	0.52696	1.0	9683	2	0.054092	0.0029946	0.014454	0.771261	327	2	0.054092
KRT75	5	0.9835	0.98169	1.0	18231	0	0.4369	0.0029997	0.014454	0.771261	328	3	0.4369
FUBP1	5	0.95872	0.95531	1.0	17665	0	0.43741	0.0030131	0.014455	0.771261	329	4	0.43741
ASPG	10	0.35398	0.57445	1.0	9169	4	-0.11447	0.0030202	0.019789	0.771261	330	3	-0.11447
SAMD11	10	0.86267	0.92159	1.0	15755	2	0.32941	0.0030408	0.019869	0.771261	331	5	0.32941
ALDH18A1	5	0.40776	0.54523	1.0	10029	1	0.57871	0.0030411	0.014481	0.771261	332	4	0.57871
ARMCX5	5	0.99601	0.99572	1.0	18626	0	0.31531	0.0030466	0.014481	0.771261	333	4	0.31531
FBXO30	5	0.80593	0.79908	1.0	14734	1	0.60785	0.0030473	0.014528	0.771261	334	4	0.60785
UBR3	5	0.94441	0.93817	1.0	17370	0	0.7901	0.003073	0.014682	0.771261	335	4	0.7901
FAM177A1	5	0.49194	0.61735	1.0	11468	2	-0.18717	0.0030765	0.014682	0.771261	336	1	-0.18717
C20orf202	5	0.93495	0.92782	1.0	17165	0	0.46944	0.0031008	0.014713	0.771261	337	4	0.46944
ADAMTS9	5	0.36314	0.50518	1.0	9320	2	0.5008	0.003109	0.014774	0.771261	338	3	0.5008
SF3B2	5	0.0030852	0.0092473	0.393487	442	4	-2.785	0.0031249	0.014806	0.771261	339	1	-2.785
MUC2	5	0.65006	0.69633	1.0	12866	1	0.47642	0.0031658	0.014806	0.771261	340	4	0.47642
ZBED6	5	0.71415	0.72841	1.0	13533	1	0.24725	0.003172	0.014806	0.771261	341	3	0.24725
ODF3L2	5	0.43735	0.56574	1.0	10546	2	0.096789	0.0031733	0.014836	0.771261	342	2	0.096789
GGA3	5	0.73582	0.74384	1.0	13791	1	0.067491	0.0032121	0.014924	0.771261	343	2	0.067491
FHL5	5	0.91738	0.9085	1.0	16821	0	0.29408	0.003215	0.014961	0.771261	344	4	0.29408
ZNF853	10	0.29392	0.51415	1.0	8142	2	0.37341	0.0032162	0.021222	0.797475	345	6	0.37341
OLFML2B	5	0.89965	0.89197	1.0	16468	0	0.46917	0.0032257	0.014997	0.771261	346	3	0.46917
POU2F3	10	0.54839	0.74586	1.0	11941	2	-0.051657	0.0032454	0.021296	0.79867	347	2	-0.051657
CENPT	5	0.36959	0.51102	1.0	9440	1	0.64953	0.0032618	0.01503	0.771261	348	4	0.64953
FAM50B	5	0.20819	0.34748	0.971971	6808	1	0.54541	0.0032829	0.01503	0.771261	349	3	0.54541
SUPV3L1	5	0.3968	0.53597	1.0	9839	1	0.41231	0.0032913	0.01503	0.771261	350	4	0.41231
DMXL2	5	0.98298	0.98115	1.0	18216	0	0.5823	0.0033128	0.015062	0.771261	351	4	0.5823
HMGA1	5	0.13775	0.25388	0.917869	5261	1	0.15788	0.0033185	0.015062	0.771261	352	2	0.15788
TAS2R43	5	0.96239	0.95929	1.0	17743	0	0.4793	0.0033329	0.015062	0.771261	353	4	0.4793
SLC2A7	5	0.75252	0.75906	1.0	14003	1	0.11155	0.0033441	0.015062	0.771261	354	2	0.11155
CRELD1	5	0.9257	0.91632	1.0	16997	0	0.57113	0.0033794	0.015167	0.771261	355	4	0.57113
DNAJC8	5	0.77998	0.77997	1.0	14376	1	0.44242	0.0034059	0.015204	0.771261	356	3	0.44242
TSSK2	5	0.10268	0.20316	0.888746	4304	2	0.28133	0.0034152	0.015204	0.771261	357	3	0.28133
CCDC178	10	0.84377	0.90875	1.0	15376	1	0.32313	0.0034228	0.02179	0.81556	358	7	0.32313
MOB3C	5	0.99624	0.99592	1.0	18634	0	0.46041	0.0034304	0.015239	0.771261	359	4	0.46041
LMX1B	5	0.36464	0.50575	1.0	9350	1	0.37928	0.0034636	0.015325	0.771261	360	3	0.37928
DRD3	5	0.89887	0.89105	1.0	16450	0	0.39835	0.0034693	0.015353	0.771261	361	4	0.39835
OR2AK2	5	0.71217	0.72777	1.0	13517	1	0.42523	0.0034782	0.015353	0.771261	362	3	0.42523
GP6	5	0.77399	0.77572	1.0	14285	1	0.30264	0.0034786	0.015353	0.771261	363	3	0.30264
CHTOP	5	0.91385	0.90657	1.0	16743	0	0.30192	0.0034891	0.015353	0.771261	364	2	0.30192
MBD1	5	0.83727	0.8249	1.0	15256	1	0.2443	0.0034961	0.015353	0.771261	365	3	0.2443
MB21D1	5	0.95347	0.9493	1.0	17556	0	0.47443	0.0035165	0.015353	0.771261	366	4	0.47443
SH2D3C	10	0.63246	0.80528	1.0	12690	3	0.12837	0.00353	0.022105	0.825642	367	5	0.12837
KIAA0319	5	0.94552	0.93928	1.0	17387	0	0.11917	0.0035346	0.015395	0.771261	368	2	0.11917
EIF4A2	10	0.51986	0.72032	1.0	11708	2	0.25971	0.0035574	0.022147	0.825642	369	7	0.25971
SHISA6	5	0.28962	0.4241	0.995356	8074	2	0.15147	0.0035604	0.015713	0.771261	370	2	0.15147
FBF1	5	0.71222	0.72777	1.0	13518	1	0.42321	0.0035609	0.015713	0.771261	371	4	0.42321
IGFBP4	5	0.4145	0.55054	1.0	10130	1	0.6199	0.0035615	0.015714	0.771261	372	4	0.6199
ADPRHL2	5	0.80755	0.80157	1.0	14760	1	0.71138	0.0036145	0.015884	0.771261	373	4	0.71138
ENAM	5	0.86213	0.85587	1.0	15746	0	0.38513	0.0036344	0.015885	0.771261	374	4	0.38513
NUDT1	5	0.92955	0.92245	1.0	17062	0	0.50857	0.0036407	0.015885	0.771261	375	4	0.50857
TBC1D9B	5	0.83645	0.82432	1.0	15242	1	0.70426	0.0036502	0.015885	0.771261	376	3	0.70426
OR1D5	5	0.72659	0.73704	1.0	13666	1	0.46082	0.0036527	0.015885	0.771261	377	4	0.46082
ATP6V0D1	5	0.76694	0.76959	1.0	14179	1	0.17791	0.0036727	0.015922	0.771261	378	2	0.17791
ADAT3	10	0.15983	0.35846	0.976512	5892	3	0.38388	0.0036887	0.022577	0.828266	379	6	0.38388
DYRK2	5	0.62166	0.68209	1.0	12603	1	0.015666	0.0037055	0.016094	0.771261	380	2	0.015666
CAB39L	10	0.88204	0.92876	1.0	16138	1	0.39996	0.0037069	0.022577	0.828266	381	7	0.39996
SH2D3A	5	0.97949	0.978	1.0	18143	0	0.67327	0.0037097	0.016094	0.771261	382	4	0.67327
ROR1	5	0.35943	0.5013	1.0	9264	1	0.15979	0.0037301	0.016094	0.771261	383	2	0.15979
SNX11	5	0.87355	0.86514	1.0	15965	0	0.26723	0.0037337	0.016095	0.771261	384	3	0.26723
CD79B	5	0.017605	0.044556	0.624187	1347	2	-0.024998	0.0037538	0.016095	0.771261	385	2	-0.024998
CAPS	5	0.91668	0.9085	1.0	16799	0	0.21757	0.003759	0.016141	0.771261	386	2	0.21757
PURG	5	0.95353	0.9493	1.0	17559	0	0.45417	0.0038083	0.016196	0.771261	387	4	0.45417
LSM2	5	0.6091	0.67716	1.0	12474	1	0.91414	0.003817	0.016196	0.771261	388	3	0.91414
WFDC3	5	0.98373	0.98212	1.0	18238	0	0.54725	0.0038218	0.016196	0.771261	389	3	0.54725
RELL2	5	0.0098277	0.025981	0.548749	869	2	-0.048921	0.0038505	0.016235	0.771261	390	2	-0.048921
C11orf48	10	0.6782	0.82507	1.0	13136	1	0.28881	0.0038568	0.023167	0.828266	391	7	0.28881
XCL2	5	0.98627	0.98479	1.0	18317	0	0.2175	0.0038608	0.016235	0.771261	392	3	0.2175
GINS1	5	0.23253	0.37346	0.981996	7189	2	0.96717	0.0038658	0.016235	0.771261	393	3	0.96717
CSH1	5	0.42095	0.55361	1.0	10253	1	0.39109	0.0038901	0.016236	0.771261	394	3	0.39109
AFTPH	5	0.32828	0.46953	1.0	8759	2	0.60697	0.0038975	0.016272	0.771261	395	3	0.60697
MAN1B1	5	0.56996	0.66178	1.0	12138	1	0.53278	0.0038989	0.016273	0.771261	396	3	0.53278
WIBG	5	0.43072	0.5614	1.0	10428	1	0.5912	0.0039131	0.016306	0.771261	397	4	0.5912
OR3A1	5	0.85966	0.85194	1.0	15693	0	0.59748	0.0039265	0.016346	0.771261	398	4	0.59748
MEP1B	5	0.23943	0.37877	0.981996	7297	2	0.34127	0.003939	0.016347	0.771261	399	3	0.34127
EIF3L	5	0.94074	0.93528	1.0	17281	0	0.64162	0.0039476	0.016347	0.771261	400	4	0.64162
OR2AP1	5	0.98396	0.98235	1.0	18250	0	0.39606	0.0040198	0.016685	0.771261	401	4	0.39606
COL11A2	5	0.96142	0.95767	1.0	17722	0	0.42844	0.0040497	0.016739	0.771261	402	3	0.42844
FAM151B	5	0.89679	0.88968	1.0	16413	0	0.26426	0.0040609	0.016739	0.771261	403	3	0.26426
EGR3	5	0.98945	0.98835	1.0	18406	0	0.40456	0.0040923	0.016789	0.771261	404	3	0.40456
DNAJB12	5	0.11814	0.22242	0.892395	4717	1	0.75013	0.0041023	0.016789	0.771261	405	3	0.75013
PPIP5K1	12	0.83954	0.92055	1.0	15297	2	0.25211	0.0041059	0.026671	0.838924	406	6	0.25211
C2CD4D	5	0.83929	0.82855	1.0	15292	1	0.48698	0.0041132	0.01683	0.771261	407	3	0.48698
SH3BGRL2	5	0.97604	0.97369	1.0	18046	0	0.47673	0.0041161	0.01683	0.771261	408	3	0.47673
C11orf45	10	0.70351	0.83439	1.0	13417	2	0.2916	0.00413	0.02494	0.829492	409	7	0.2916
IL17RE	5	0.93237	0.92521	1.0	17116	0	0.40784	0.0041331	0.01683	0.771261	410	4	0.40784
MMP10	5	0.52537	0.63668	1.0	11756	1	0.031146	0.0041407	0.016831	0.771261	411	2	0.031146
FGFBP2	5	0.99578	0.99551	1.0	18615	0	0.41539	0.0041629	0.016885	0.771261	412	4	0.41539
CDIPT	5	0.21207	0.35211	0.975411	6856	2	0.26347	0.004189	0.016885	0.771261	413	3	0.26347
SHFM1	5	0.99696	0.99667	1.0	18656	0	0.53408	0.0042199	0.016886	0.771261	414	4	0.53408
ARF6	10	0.92488	0.94064	1.0	16979	1	0.23062	0.0042402	0.025145	0.830317	415	5	0.23062
CHMP2A	5	0.92165	0.91267	1.0	16917	0	0.31136	0.0042544	0.016961	0.771261	416	2	0.31136
OTOA	5	0.97908	0.97734	1.0	18137	0	0.40693	0.0042683	0.017001	0.771261	417	4	0.40693
RC3H2	5	0.99502	0.9948	1.0	18593	0	0.61756	0.0042845	0.017001	0.771261	418	3	0.61756
ATP4B	5	0.76411	0.76835	1.0	14138	1	-0.20905	0.0042857	0.017001	0.771261	419	1	-0.20905
FBXO40	5	0.91598	0.90812	1.0	16784	0	0.353	0.0043044	0.017002	0.771261	420	3	0.353
GUCD1	5	0.46002	0.58595	1.0	10918	1	0.55764	0.0043096	0.017002	0.771261	421	4	0.55764
LGI1	5	0.096081	0.19228	0.885371	4113	2	-0.17268	0.0043159	0.017002	0.771261	422	2	-0.17268
CLASRP	5	0.77347	0.77509	1.0	14275	1	0.55818	0.0043242	0.017002	0.771261	423	4	0.55818
STXBP6	5	0.97733	0.97468	1.0	18082	0	0.47726	0.0043275	0.017056	0.771261	424	4	0.47726
EIF3D	5	0.74429	0.74939	1.0	13897	1	-0.43372	0.004334	0.017096	0.771261	425	2	-0.43372
CPSF6	5	0.36777	0.50797	1.0	9402	1	0.45847	0.0043585	0.017264	0.771261	426	3	0.45847
GABRB3	5	0.66887	0.70924	1.0	13044	1	0.50378	0.0043647	0.01731	0.771261	427	4	0.50378
PABPC4L	5	0.11243	0.21433	0.892395	4549	1	0.37478	0.0043666	0.01731	0.771261	428	4	0.37478
AQR	5	0.53431	0.64091	1.0	11829	1	1.03	0.0043824	0.017371	0.771261	429	4	1.03
TMEM191C	5	0.9715	0.96911	1.0	17948	0	0.43408	0.0043966	0.017371	0.771261	430	4	0.43408
TRA2A	10	0.99872	0.99856	1.0	18725	0	0.22578	0.0044257	0.025893	0.838924	431	7	0.22578
CCDC68	5	0.68013	0.71231	1.0	13157	1	0.074798	0.0044307	0.017573	0.771261	432	1	0.074798
LOC100506422	5	0.75104	0.75663	1.0	13986	1	0.25261	0.0044325	0.017573	0.771261	433	3	0.25261
OAF	5	0.98339	0.98158	1.0	18227	0	0.61594	0.0044874	0.017716	0.771261	434	4	0.61594
ARSI	5	0.71958	0.73086	1.0	13590	1	0.42749	0.0045184	0.017831	0.771261	435	4	0.42749
EIF2S2	5	0.80002	0.79287	1.0	14658	1	0.57282	0.0045184	0.017831	0.771261	436	4	0.57282
MOCS2	5	0.69235	0.71726	1.0	13301	1	-0.057141	0.0045274	0.017831	0.771261	437	2	-0.057141
LOC100130880	5	0.97899	0.97734	1.0	18135	0	0.49401	0.0045324	0.017831	0.771261	438	4	0.49401
GEM	10	0.96471	0.96259	1.0	17794	1	0.1403	0.0045657	0.02693	0.838924	439	4	0.1403
ACRC	5	0.99467	0.99418	1.0	18580	0	0.54357	0.004604	0.018024	0.771261	440	4	0.54357
GPR125	5	0.89847	0.89016	1.0	16442	0	0.74654	0.0046241	0.01807	0.771261	441	4	0.74654
MC2R	5	0.91209	0.90411	1.0	16716	0	0.66476	0.0046279	0.01807	0.771261	442	4	0.66476
C10orf118	10	0.83227	0.9041	1.0	15161	2	0.042057	0.004652	0.027199	0.838924	443	4	0.042057
TAF11	5	0.24635	0.38168	0.982781	7397	1	0.13932	0.0046541	0.01807	0.771261	444	2	0.13932
CCL1	5	0.86502	0.85757	1.0	15803	0	0.43005	0.0046729	0.018117	0.771261	445	4	0.43005
HLA-C	5	0.71588	0.72902	1.0	13552	1	0.5509	0.0046827	0.018117	0.771261	446	4	0.5509
ACADVL	5	0.36285	0.50518	1.0	9312	1	0.20299	0.0046902	0.018117	0.771261	447	2	0.20299
CSRNP3	10	0.16592	0.3722	0.981996	6044	5	-0.13048	0.0046975	0.02786	0.838924	448	4	-0.13048
SP8	5	0.57566	0.66306	1.0	12184	1	0.059205	0.0047184	0.018284	0.771261	449	2	0.059205
LARP6	5	0.43094	0.56202	1.0	10435	2	-0.099595	0.0047207	0.018284	0.771261	450	2	-0.099595
SNX14	5	0.71784	0.73025	1.0	13568	1	0.41337	0.004722	0.018284	0.771261	451	4	0.41337
GNG12	5	0.66454	0.70501	1.0	13000	1	0.59097	0.0047278	0.018284	0.771261	452	3	0.59097
STEAP1	5	0.99306	0.99243	1.0	18523	0	0.47896	0.0047364	0.018284	0.771261	453	4	0.47896
ZNF728	5	0.94566	0.93928	1.0	17390	0	0.41194	0.0047683	0.018285	0.771261	454	4	0.41194
C16orf87	5	0.44835	0.57732	1.0	10727	2	0.51585	0.004769	0.018285	0.771261	455	3	0.51585
MYO7B	5	0.98154	0.98001	1.0	18187	0	0.55342	0.0047864	0.018285	0.771261	456	3	0.55342
METTL9	5	0.69326	0.71726	1.0	13310	1	0.57326	0.0048158	0.018337	0.771261	457	4	0.57326
DPY19L3	5	0.27312	0.41028	0.995356	7821	1	0.085093	0.0048174	0.018337	0.771261	458	2	0.085093
ARHGAP15	5	0.80811	0.80219	1.0	14771	1	0.42912	0.0048277	0.018338	0.771261	459	3	0.42912
WFDC5	5	0.47435	0.59748	1.0	11176	1	0.41194	0.0048336	0.018338	0.771261	460	4	0.41194
PPA2	5	0.03317	0.081301	0.710161	2162	2	-0.26806	0.0048657	0.018555	0.771261	461	2	-0.26806
IDH3G	5	0.38557	0.52696	1.0	9684	2	0.33361	0.0048767	0.018555	0.771261	462	3	0.33361
CHMP4B	5	0.34937	0.49136	1.0	9084	2	0.50673	0.0048966	0.018555	0.771261	463	3	0.50673
CYSTM1	5	0.69152	0.71726	1.0	13290	1	0.39032	0.0049066	0.018555	0.771261	464	3	0.39032
KRTAP4-6	5	0.97847	0.97643	1.0	18122	0	0.40734	0.0049153	0.018555	0.771261	465	4	0.40734
SPC25	5	0.7149	0.72841	1.0	13542	1	0.24414	0.0049219	0.018599	0.771261	466	2	0.24414
LIX1	5	0.84652	0.83833	1.0	15428	0	0.46844	0.0049582	0.018666	0.771261	467	3	0.46844
CCDC87	5	0.12414	0.23077	0.894154	4883	2	0.00063757	0.0049623	0.018828	0.771261	468	2	0.00063757
SKAP2	5	0.4045	0.54076	1.0	9968	1	0.4795	0.0049682	0.018828	0.771261	469	3	0.4795
SPINT4	5	0.79822	0.79226	1.0	14628	1	0.30202	0.0049837	0.018882	0.771261	470	3	0.30202
LCE5A	5	0.77918	0.77814	1.0	14362	1	0.15812	0.0050106	0.018923	0.771261	471	2	0.15812
PELP1	5	0.28755	0.42257	0.995356	8047	2	-0.207	0.005059	0.019029	0.771261	472	1	-0.207
OR51G1	5	0.87153	0.86249	1.0	15928	0	0.5051	0.0050751	0.019029	0.771261	473	3	0.5051
PHLDA3	5	0.26398	0.40276	0.995356	7671	1	0.36816	0.0050776	0.019029	0.771261	474	4	0.36816
OOEP	4	0.63865	0.6434	1.0	12750	1	0.53763	0.0051106	0.018636	0.771261	475	3	0.53763
MANEAL	5	0.7679	0.77021	1.0	14196	1	0.49783	0.0051163	0.019081	0.771261	476	4	0.49783
CAST	10	0.76129	0.86284	1.0	14098	1	0.31016	0.0051298	0.034474	0.838924	477	7	0.31016
INO80E	4	0.58398	0.61369	1.0	12254	1	0.38919	0.0051321	0.018757	0.771261	478	3	0.38919
ZNF595	10	0.16151	0.36352	0.981996	5927	4	0.17976	0.0051384	0.034475	0.838924	479	5	0.17976
PLD6	5	0.83948	0.82855	1.0	15296	1	0.35472	0.0051397	0.019081	0.771261	480	4	0.35472
TTC14	5	0.46945	0.59376	1.0	11094	2	0.24568	0.005142	0.019081	0.771261	481	3	0.24568
FH	5	0.45981	0.58529	1.0	10915	1	0.040948	0.0051556	0.019081	0.771261	482	1	0.040948
OLA1	5	0.094827	0.19099	0.885371	4077	1	0.11305	0.0052039	0.01924	0.771261	483	1	0.11305
PRKACB	5	0.20497	0.34435	0.968135	6752	2	0.40247	0.005206	0.01924	0.771261	484	3	0.40247
LAGE3	5	0.99792	0.99779	1.0	18694	0	0.46936	0.0052179	0.019315	0.771261	485	4	0.46936
FGFBP3	5	0.99379	0.99332	1.0	18551	0	0.56779	0.005221	0.019315	0.771261	486	4	0.56779
MAST3	5	0.15268	0.27885	0.930892	5676	2	0.19162	0.0052517	0.019315	0.771261	487	2	0.19162
CLDN23	5	0.94911	0.94313	1.0	17456	0	0.23806	0.0052602	0.01935	0.771261	488	2	0.23806
SYDE1	5	0.37849	0.51685	1.0	9576	1	0.41427	0.005275	0.0194	0.771261	489	4	0.41427
GRAMD1B	5	0.16876	0.30447	0.949175	6115	2	-0.28864	0.0053005	0.01965	0.771261	490	1	-0.28864
CPS1	5	0.47307	0.59625	1.0	11153	2	0.43703	0.0053432	0.01972	0.771261	491	3	0.43703
ANKRD29	5	0.85794	0.8508	1.0	15643	0	0.073516	0.0053488	0.01972	0.771261	492	1	0.073516
HNRNPCL1	5	0.47592	0.60012	1.0	11200	1	0.28475	0.0053625	0.019771	0.771261	493	4	0.28475
LURAP1	5	0.99546	0.99511	1.0	18608	0	0.6614	0.0053754	0.019821	0.771261	494	4	0.6614
CLDN20	5	0.83262	0.82123	1.0	15168	1	0.45526	0.0053853	0.019821	0.771261	495	4	0.45526
C22orf39	5	0.78643	0.78305	1.0	14473	1	0.38018	0.0053854	0.019821	0.771261	496	3	0.38018
DSEL	5	0.88715	0.88175	1.0	16238	0	0.51873	0.0053871	0.019821	0.771261	497	3	0.51873
C8orf22	5	0.84787	0.83894	1.0	15447	0	0.38976	0.0053882	0.019821	0.771261	498	3	0.38976
EXOSC8	5	0.031668	0.075558	0.6905	2074	3	-0.35589	0.0053971	0.019878	0.771261	499	1	-0.35589
C9orf170	5	0.96095	0.95747	1.0	17711	0	0.20242	0.0054454	0.020108	0.771261	500	2	0.20242
KERA	5	0.18527	0.32651	0.957797	6447	1	0.42836	0.0054576	0.020108	0.771261	501	4	0.42836
CSNK1G2	5	0.48274	0.60591	1.0	11317	1	0.55989	0.0054721	0.020152	0.771261	502	3	0.55989
FAM160B2	5	0.98233	0.98079	1.0	18203	0	0.41523	0.0054769	0.020153	0.771261	503	4	0.41523
LOC200726	5	0.59851	0.67103	1.0	12376	1	0.31876	0.0054874	0.020195	0.771261	504	3	0.31876
S100A11	5	0.21341	0.35462	0.975411	6879	1	0.64701	0.0054935	0.020195	0.771261	505	3	0.64701
RCE1	5	0.89681	0.88968	1.0	16414	0	0.021194	0.0054937	0.020195	0.771261	506	1	0.021194
MORF4L1	5	0.96117	0.95747	1.0	17718	0	0.54265	0.0054952	0.020195	0.771261	507	3	0.54265
PCGF1	5	0.99039	0.9901	1.0	18434	0	0.40516	0.0055004	0.020195	0.771261	508	4	0.40516
MYLK2	5	0.995	0.9948	1.0	18591	0	0.49154	0.005522	0.020196	0.771261	509	4	0.49154
POGK	5	0.39646	0.53597	1.0	9832	2	0.59983	0.0055238	0.020243	0.771504	510	3	0.59983
SH3BP2	10	0.49529	0.70327	1.0	11533	3	0.23882	0.0055421	0.035644	0.838924	511	7	0.23882
C15orf26	5	0.2027	0.34186	0.968135	6721	2	0.40487	0.0055568	0.020304	0.772267	512	3	0.40487
BPY2	5	0.51472	0.63054	1.0	11668	1	0.26008	0.0055847	0.020429	0.773884	513	4	0.26008
FAM216A	5	0.33009	0.47134	1.0	8787	2	-0.048407	0.0055903	0.020429	0.773884	514	2	-0.048407
STIP1	5	0.0070377	0.018729	0.517534	686	2	0.5044	0.0056065	0.020477	0.77414	515	3	0.5044
LOC339862	5	0.78361	0.78242	1.0	14434	1	0.56713	0.0056246	0.020715	0.780006	516	3	0.56713
CBR3	5	0.98168	0.98024	1.0	18192	0	0.35421	0.0056338	0.020715	0.780006	517	4	0.35421
APOBEC3H	5	0.98572	0.98414	1.0	18304	0	0.41216	0.0056736	0.023163	0.828266	518	3	0.41216
SYCE2	5	0.49118	0.6167	1.0	11453	1	0.52061	0.0056809	0.023164	0.828266	519	4	0.52061
CDADC1	5	0.95291	0.94859	1.0	17540	0	0.15794	0.0056869	0.023275	0.828266	520	2	0.15794
NTN5	5	0.99824	0.99814	1.0	18705	0	0.58065	0.0056875	0.023275	0.828266	521	4	0.58065
NPR1	5	0.91269	0.90452	1.0	16726	0	0.4311	0.0057107	0.023334	0.828266	522	4	0.4311
TNIP3	5	0.99461	0.99414	1.0	18578	0	0.30187	0.0057173	0.023335	0.828266	523	4	0.30187
RFX6	5	0.3826	0.52348	1.0	9637	2	0.16514	0.0057352	0.023417	0.828266	524	2	0.16514
LOC728392	5	0.82911	0.81883	1.0	15106	1	0.42939	0.0057794	0.023417	0.828266	525	4	0.42939
CAPSL	5	0.90886	0.90137	1.0	16649	0	0.30517	0.0057811	0.023417	0.828266	526	3	0.30517
DHRSX	5	0.65967	0.70255	1.0	12953	1	0.078462	0.0057834	0.023417	0.828266	527	2	0.078462
MT4	5	0.95338	0.9493	1.0	17554	0	0.49062	0.0058037	0.023417	0.828266	528	3	0.49062
PBOV1	5	0.99106	0.99093	1.0	18450	0	0.42035	0.005814	0.023417	0.828266	529	4	0.42035
MAP2K3	5	0.9964	0.9962	1.0	18639	0	0.25255	0.0058166	0.023417	0.828266	530	4	0.25255
DLX1	5	0.75672	0.76213	1.0	14041	1	0.51407	0.0058167	0.023417	0.828266	531	4	0.51407
MCM3AP	5	0.41903	0.55127	1.0	10218	1	0.23686	0.0058317	0.023417	0.828266	532	2	0.23686
C5orf47	5	0.90002	0.8924	1.0	16472	0	0.33112	0.0058342	0.023417	0.828266	533	4	0.33112
GNRH1	5	0.039502	0.091441	0.723817	2405	1	0.53028	0.0058344	0.023417	0.828266	534	4	0.53028
NUDCD1	5	0.99714	0.99686	1.0	18664	0	0.66098	0.0058398	0.023417	0.828266	535	4	0.66098
SOBP	5	0.90643	0.89883	1.0	16598	0	0.40869	0.0058476	0.023466	0.828266	536	4	0.40869
ZNF540	10	0.0039752	0.013449	0.434429	496	7	-0.3423	0.0058541	0.037146	0.838924	537	1	-0.3423
LMAN2L	5	0.63093	0.68699	1.0	12675	1	0.37601	0.005878	0.023466	0.828266	538	4	0.37601
NLRP9	5	0.51817	0.63358	1.0	11690	1	0.26603	0.00588	0.023466	0.828266	539	3	0.26603
EFCAB5	5	0.14818	0.27471	0.930892	5550	2	0.51897	0.0058909	0.023467	0.828266	540	3	0.51897
GOLGA7B	5	0.4442	0.57404	1.0	10657	2	0.51728	0.0058984	0.023467	0.828266	541	3	0.51728
HN1L	5	0.25586	0.39419	0.995356	7541	1	0.18828	0.0059283	0.023522	0.828266	542	2	0.18828
PCDHB10	5	0.80843	0.80219	1.0	14775	1	0.27891	0.0059494	0.023655	0.828266	543	4	0.27891
SLC9A6	5	0.19928	0.33619	0.961017	6662	2	0.25195	0.0059554	0.023727	0.828266	544	3	0.25195
ATP6V1G1	5	0.94871	0.94286	1.0	17447	0	0.051241	0.0059644	0.023794	0.828266	545	2	0.051241
MT1B	5	0.47837	0.60211	1.0	11239	1	0.25924	0.0059766	0.023865	0.828266	546	3	0.25924
TAS2R14	5	0.99251	0.99205	1.0	18504	0	0.43189	0.0059996	0.023865	0.828266	547	4	0.43189
YTHDC1	5	0.22384	0.36369	0.981996	7041	1	0.68489	0.006005	0.023865	0.828266	548	2	0.68489
EFHC2	5	0.63028	0.68699	1.0	12669	1	0.29149	0.0060248	0.023985	0.828266	549	3	0.29149
SMIM18	5	0.49835	0.62372	1.0	11554	1	0.48371	0.0060336	0.023985	0.828266	550	4	0.48371
SLC38A4	10	0.17766	0.38939	0.992835	6332	3	0.038363	0.0060471	0.038127	0.838924	551	3	0.038363
CCR10	5	0.071844	0.15974	0.866196	3443	2	-0.034114	0.0060593	0.023985	0.828266	552	2	-0.034114
KRTAP5-6	5	0.62046	0.68209	1.0	12590	1	0.45046	0.0060696	0.023985	0.828266	553	3	0.45046
RGL4	10	0.039868	0.11775	0.823096	2418	1	0.32641	0.0060719	0.038127	0.838924	554	6	0.32641
ASPRV1	5	0.92917	0.92212	1.0	17054	0	0.14974	0.0060731	0.023985	0.828266	555	3	0.14974
RAB37	5	0.20131	0.34049	0.968135	6693	2	0.019023	0.0060775	0.023985	0.828266	556	2	0.019023
SYCN	5	0.04204	0.10176	0.7743	2492	2	0.49087	0.0061058	0.024151	0.828266	557	3	0.49087
IQCK	5	0.96207	0.95929	1.0	17739	0	0.54411	0.0061593	0.024151	0.828266	558	3	0.54411
FBXO44	5	0.5833	0.66609	1.0	12246	1	0.36193	0.0061641	0.024151	0.828266	559	3	0.36193
ZNF792	5	0.21836	0.35714	0.976512	6957	2	0.20946	0.0061697	0.024151	0.828266	560	2	0.20946
PDE7A	5	0.95928	0.95531	1.0	17672	0	0.44557	0.0062228	0.024267	0.828266	561	4	0.44557
EIF4G2	10	0.41905	0.6412	1.0	10220	2	0.36429	0.0062448	0.038678	0.838924	562	7	0.36429
WDR91	5	0.89885	0.89105	1.0	16449	0	0.52069	0.0062653	0.024333	0.828266	563	3	0.52069
WDYHV1	5	0.96237	0.95929	1.0	17742	0	0.19853	0.0062697	0.024333	0.828266	564	2	0.19853
HIF3A	10	0.9751	0.97242	1.0	18030	1	0.081851	0.0062709	0.038742	0.838924	565	5	0.081851
BRS3	5	0.99782	0.99765	1.0	18686	0	0.53152	0.0062775	0.024334	0.828266	566	4	0.53152
PARD6G	5	0.99447	0.99405	1.0	18572	0	0.51788	0.0062808	0.024334	0.828266	567	4	0.51788
SNRPN	5	0.41418	0.55054	1.0	10125	2	-0.11801	0.0063145	0.024387	0.828595	568	2	-0.11801
MORC2	5	0.97445	0.97282	1.0	18016	0	0.45951	0.0063202	0.024436	0.828761	569	4	0.45951
ADAT2	5	0.99233	0.99194	1.0	18496	0	0.50125	0.0063627	0.02452	0.829492	570	3	0.50125
TRIM71	5	0.86029	0.85194	1.0	15708	0	0.31575	0.0063901	0.024895	0.829492	571	3	0.31575
FBLN1	5	0.062056	0.14724	0.866196	3127	2	0.45588	0.0063948	0.024895	0.829492	572	3	0.45588
HPCAL1	5	0.9792	0.97747	1.0	18140	0	0.50311	0.006399	0.024895	0.829492	573	4	0.50311
FAM83B	5	0.20339	0.34279	0.968135	6728	1	0.40576	0.0064018	0.024895	0.829492	574	3	0.40576
MB21D2	5	0.92048	0.91191	1.0	16888	0	0.52059	0.0064176	0.024896	0.829492	575	3	0.52059
NEDD8	5	0.98058	0.97896	1.0	18173	0	0.41908	0.0064181	0.024896	0.829492	576	3	0.41908
PANK1	10	0.87094	0.92638	1.0	15919	1	0.24823	0.006433	0.038844	0.838924	577	6	0.24823
SNAP47	10	0.94	0.94874	1.0	17265	1	0.32284	0.0064434	0.038844	0.838924	578	6	0.32284
CDK4	5	0.52081	0.63418	1.0	11718	1	0.15238	0.0064601	0.024958	0.829492	579	2	0.15238
PAK7	5	0.32299	0.46282	1.0	8659	1	0.28667	0.0064742	0.024958	0.829492	580	3	0.28667
CNTD2	10	0.86084	0.91987	1.0	15723	1	0.35316	0.0065033	0.039037	0.838924	581	6	0.35316
HPS3	5	0.87199	0.86357	1.0	15941	0	0.32567	0.0065221	0.025031	0.829492	582	4	0.32567
C12orf60	5	0.93628	0.92942	1.0	17197	0	0.32584	0.0065342	0.025032	0.829492	583	4	0.32584
ATP13A5	5	0.76482	0.76835	1.0	14147	1	0.53014	0.0065403	0.025032	0.829492	584	3	0.53014
C8orf47	5	0.9451	0.93899	1.0	17378	0	0.55558	0.0065464	0.025098	0.83021	585	4	0.55558
TXLNA	5	0.85494	0.84673	1.0	15586	0	0.45086	0.0065642	0.027303	0.838924	586	4	0.45086
HCRT	5	0.75028	0.75544	1.0	13980	1	0.44321	0.0066082	0.027303	0.838924	587	3	0.44321
OR1L1	5	0.98946	0.98835	1.0	18407	0	0.38121	0.0066346	0.027383	0.838924	588	4	0.38121
ASB13	5	0.99083	0.99055	1.0	18443	0	0.48134	0.0066407	0.027383	0.838924	589	4	0.48134
C1QL3	5	0.061473	0.14521	0.866196	3117	3	-0.39602	0.0066523	0.027383	0.838924	590	1	-0.39602
VPS8	5	0.08208	0.17465	0.882121	3738	1	0.085648	0.006658	0.027383	0.838924	591	2	0.085648
E2F6	5	0.99587	0.9956	1.0	18620	0	0.54289	0.0066624	0.027384	0.838924	592	3	0.54289
MAL	5	0.87426	0.86514	1.0	15975	0	0.72183	0.006674	0.027384	0.838924	593	4	0.72183
CCDC159	5	0.98006	0.97848	1.0	18154	0	0.45783	0.0066765	0.027384	0.838924	594	4	0.45783
MON1B	5	0.97478	0.97295	1.0	18021	0	0.45882	0.0066852	0.027384	0.838924	595	4	0.45882
RGS1	5	0.88522	0.87891	1.0	16199	0	0.55261	0.0066864	0.027384	0.838924	596	4	0.55261
LOC100287036	5	0.84185	0.83338	1.0	15342	1	0.55426	0.0066901	0.027384	0.838924	597	4	0.55426
BCORL1	5	0.94979	0.94419	1.0	17477	0	0.29066	0.0066912	0.027384	0.838924	598	3	0.29066
KRT83	5	0.70686	0.72473	1.0	13450	1	0.20607	0.0067005	0.027384	0.838924	599	2	0.20607
RAB40C	5	0.93489	0.92782	1.0	17164	0	0.28188	0.006715	0.027431	0.838924	600	2	0.28188
TMEM164	5	0.98487	0.98308	1.0	18275	0	0.63742	0.0067627	0.027432	0.838924	601	4	0.63742
NID2	5	0.19474	0.33415	0.957797	6587	1	0.45666	0.0067659	0.027432	0.838924	602	4	0.45666
KRTAP13-4	5	0.79853	0.79226	1.0	14636	1	0.38864	0.0067784	0.027505	0.838924	603	4	0.38864
CNGB3	5	0.99471	0.99432	1.0	18584	0	0.41929	0.0067901	0.027506	0.838924	604	3	0.41929
GPR64	5	0.65294	0.69697	1.0	12894	1	0.084746	0.0067914	0.027506	0.838924	605	2	0.084746
SFSWAP	5	0.18238	0.32404	0.957797	6408	1	0.3167	0.006797	0.027581	0.838924	606	4	0.3167
HSP90AB1	5	0.85318	0.84556	1.0	15553	0	-0.1444	0.006801	0.027581	0.838924	607	2	-0.1444
FCER1A	5	0.42476	0.55678	1.0	10324	1	0.32364	0.0068185	0.027789	0.838924	608	4	0.32364
C17orf82	5	0.85418	0.84615	1.0	15567	0	0.36989	0.0068452	0.027869	0.838924	609	4	0.36989
C1QL2	5	0.43592	0.56506	1.0	10526	1	0.24299	0.0068923	0.028166	0.838924	610	3	0.24299
MAML2	5	0.41342	0.54851	1.0	10108	2	0.022319	0.0068935	0.028166	0.838924	611	1	0.022319
MAML1	5	0.57902	0.66488	1.0	12209	1	0.17251	0.0068972	0.028166	0.838924	612	2	0.17251
ZC3HAV1	5	0.9761	0.97383	1.0	18049	0	0.40382	0.006922	0.028221	0.838924	613	4	0.40382
PRPF38A	5	0.57439	0.66242	1.0	12170	1	0.26703	0.006927	0.028221	0.838924	614	4	0.26703
GPD1L	5	0.04648	0.11327	0.809965	2638	1	0.12915	0.006931	0.028222	0.838924	615	2	0.12915
PHC3	5	0.016961	0.042557	0.620333	1306	3	-0.23797	0.0069417	0.028222	0.838924	616	1	-0.23797
ZNF878	5	0.6676	0.70622	1.0	13031	1	0.49627	0.006944	0.028222	0.838924	617	3	0.49627
SYNDIG1	5	0.30139	0.43354	0.997215	8279	2	-0.22222	0.0069455	0.028222	0.838924	618	2	-0.22222
FAM154B	5	0.95036	0.94498	1.0	17483	0	0.33949	0.0069552	0.028222	0.838924	619	3	0.33949
ASAH2B	5	0.037292	0.089919	0.723393	2334	1	0.30986	0.0069792	0.028282	0.838924	620	4	0.30986
CGB8	5	0.91103	0.90332	1.0	16696	0	0.35661	0.0070041	0.028363	0.838924	621	4	0.35661
FAM104B	5	0.45454	0.58007	1.0	10828	2	0.24727	0.0070182	0.028363	0.838924	622	3	0.24727
CDON	5	0.76719	0.76959	1.0	14184	1	0.45234	0.0070355	0.028417	0.838924	623	4	0.45234
BTN2A1	5	0.55375	0.65385	1.0	11997	1	0.055589	0.0070382	0.028417	0.838924	624	2	0.055589
SPATA2	5	0.033522	0.081762	0.710161	2178	1	0.22049	0.007067	0.02849	0.838924	625	3	0.22049
TMEM39B	5	0.9885	0.98734	1.0	18374	0	0.37103	0.0070728	0.02849	0.838924	626	4	0.37103
UGT2A1	5	0.91721	0.9085	1.0	16815	0	0.27834	0.0071258	0.028785	0.838924	627	4	0.27834
KPRP	5	0.35677	0.4994	1.0	9218	1	0.55674	0.0071274	0.028785	0.838924	628	3	0.55674
FBXL2	5	0.074262	0.16164	0.866196	3512	1	0.42561	0.0071375	0.028786	0.838924	629	4	0.42561
POLR2C	5	0.63047	0.68699	1.0	12672	1	-0.10127	0.0071829	0.02893	0.838924	630	2	-0.10127
FXYD4	5	0.63307	0.68886	1.0	12696	1	0.52363	0.0071908	0.029131	0.838924	631	4	0.52363
ATP6V0E1	5	0.93987	0.93407	1.0	17263	0	0.6071	0.0071944	0.029131	0.838924	632	3	0.6071
CTDNEP1	5	0.81619	0.8096	1.0	14909	1	0.32875	0.0072042	0.029131	0.838924	633	3	0.32875
AMN	10	0.26862	0.49217	1.0	7755	3	0.039165	0.0072044	0.041869	0.838924	634	3	0.039165
BSDC1	5	0.96072	0.95681	1.0	17704	0	0.078655	0.0072311	0.029132	0.838924	635	2	0.078655
DUS4L	5	0.44161	0.56955	1.0	10612	2	0.49993	0.007233	0.029132	0.838924	636	3	0.49993
LOC100144595	5	0.99705	0.99674	1.0	18659	0	0.33669	0.0072483	0.029205	0.838924	637	4	0.33669
CYBB	5	0.81391	0.80588	1.0	14874	1	0.50195	0.0072944	0.029205	0.838924	638	4	0.50195
MLEC	10	0.28165	0.50357	1.0	7959	4	0.052551	0.0073008	0.04246	0.838924	639	4	0.052551
RCOR2	5	0.65948	0.70194	1.0	12952	1	0.36279	0.0073155	0.029272	0.838924	640	4	0.36279
CHFR	5	0.96811	0.96541	1.0	17871	0	0.52304	0.0073203	0.029272	0.838924	641	3	0.52304
MOSPD2	5	0.88691	0.88128	1.0	16229	0	0.23182	0.0073377	0.029272	0.838924	642	3	0.23182
C9orf142	5	0.99015	0.98962	1.0	18425	0	0.39281	0.0073472	0.029273	0.838924	643	4	0.39281
CASC5	5	0.16786	0.30321	0.949175	6090	2	-0.23781	0.0073675	0.029273	0.838924	644	2	-0.23781
CARS	5	0.48279	0.60591	1.0	11318	1	0.38459	0.0074024	0.029336	0.838924	645	3	0.38459
NCR3LG1	5	0.85888	0.85194	1.0	15665	0	0.41697	0.0074123	0.029336	0.838924	646	4	0.41697
NXPH1	5	0.96398	0.9617	1.0	17779	0	0.48068	0.0074341	0.029336	0.838924	647	3	0.48068
LEUTX	5	0.99167	0.99144	1.0	18474	0	0.40958	0.0074483	0.029472	0.838924	648	4	0.40958
METTL2A	5	0.97853	0.97643	1.0	18124	0	0.28397	0.0074524	0.029473	0.838924	649	3	0.28397
ANKRD53	5	0.98875	0.98734	1.0	18381	0	0.3547	0.0074698	0.029602	0.838924	650	4	0.3547
ZNF599	5	0.88481	0.8789	1.0	16192	0	0.039774	0.0074723	0.029602	0.838924	651	2	0.039774
MROH2B	5	0.99719	0.99698	1.0	18666	0	0.31932	0.0074885	0.029602	0.838924	652	4	0.31932
HTN1	5	0.86667	0.85813	1.0	15833	0	0.36172	0.0074926	0.029769	0.838924	653	4	0.36172
PCDHB15	5	0.24712	0.38326	0.984685	7406	2	0.56998	0.0075273	0.02977	0.838924	654	3	0.56998
EIF2B3	5	0.855	0.84673	1.0	15587	0	0.88874	0.0075427	0.02977	0.838924	655	3	0.88874
USH2A	5	0.67112	0.70924	1.0	13074	1	0.49395	0.0075665	0.029922	0.838924	656	3	0.49395
RPS10	5	0.48808	0.61416	1.0	11406	2	-0.13962	0.0075687	0.029922	0.838924	657	1	-0.13962
ABHD17C	5	0.90247	0.89419	1.0	16524	0	0.68308	0.0076058	0.029922	0.838924	658	3	0.68308
ZNF496	5	0.99091	0.99069	1.0	18444	0	0.35119	0.0076074	0.029922	0.838924	659	4	0.35119
OOSP1	5	0.95572	0.95121	1.0	17602	0	-0.012286	0.0076169	0.029922	0.838924	660	2	-0.012286
RNASE11	5	0.14308	0.26438	0.929549	5406	1	0.54619	0.007619	0.029922	0.838924	661	3	0.54619
FAM134A	5	0.03781	0.090286	0.723393	2353	1	0.44897	0.0076255	0.029989	0.838924	662	3	0.44897
TLL2	5	0.98317	0.98136	1.0	18221	0	0.50179	0.0076537	0.030073	0.838924	663	3	0.50179
CDNF	5	0.85998	0.85194	1.0	15697	0	0.47163	0.0076651	0.030073	0.838924	664	3	0.47163
CSTF1	5	0.39713	0.53597	1.0	9845	1	0.11117	0.0076651	0.030073	0.838924	665	1	0.11117
GCK	5	0.99743	0.99713	1.0	18678	0	0.36547	0.0076782	0.030073	0.838924	666	4	0.36547
SLC26A10	5	0.2572	0.39668	0.995356	7558	1	0.64433	0.0076851	0.030164	0.838924	667	4	0.64433
FSD1L	5	0.85818	0.85138	1.0	15649	0	0.40305	0.0077441	0.030329	0.838924	668	4	0.40305
BBS9	5	0.98875	0.98734	1.0	18382	0	0.27626	0.0077452	0.030419	0.838924	669	3	0.27626
FAM21C	5	0.077086	0.16534	0.866196	3604	1	0.34981	0.0077467	0.030419	0.838924	670	3	0.34981
CXorf21	5	0.85939	0.85194	1.0	15681	0	0.41714	0.0077951	0.03042	0.838924	671	4	0.41714
SPR	5	0.30265	0.43504	0.997566	8301	2	-0.067047	0.0078097	0.03042	0.838924	672	1	-0.067047
KRTAP1-3	5	0.96213	0.95929	1.0	17740	0	0.45137	0.0078178	0.03042	0.838924	673	4	0.45137
OR5W2	5	0.52852	0.63849	1.0	11778	1	-0.1263	0.0078579	0.030562	0.838924	674	2	-0.1263
PRKCDBP	5	0.9646	0.96228	1.0	17790	0	0.48348	0.0078781	0.030562	0.838924	675	4	0.48348
R3HCC1	10	0.59516	0.77739	1.0	12349	2	0.18979	0.0078789	0.044136	0.838924	676	5	0.18979
CCRL2	5	0.84202	0.83338	1.0	15345	1	0.010242	0.0079061	0.030563	0.838924	677	1	0.010242
GDF5	5	0.53607	0.64213	1.0	11844	1	0.36914	0.0079062	0.030563	0.838924	678	4	0.36914
NAV2	5	0.97735	0.97482	1.0	18083	0	0.1484	0.0079544	0.030693	0.838924	679	1	0.1484
PHF13	5	0.13778	0.25388	0.917869	5262	3	-0.23429	0.0079708	0.030693	0.838924	680	2	-0.23429
WBSCR28	5	0.99674	0.99653	1.0	18652	0	0.56507	0.0079988	0.030694	0.838924	681	4	0.56507
SLC25A41	5	0.00023713	0.00056938	0.150676	77	4	-0.89446	0.0080026	0.030694	0.838924	682	1	-0.89446
PREP	5	0.85044	0.84317	1.0	15496	0	0.57825	0.0080153	0.030756	0.838924	683	3	0.57825
CASKIN2	5	0.87686	0.86938	1.0	16034	0	0.49716	0.0080329	0.030757	0.838924	684	3	0.49716
PRADC1	5	0.97428	0.97282	1.0	18013	0	0.34396	0.0080368	0.030757	0.838924	685	4	0.34396
CDC73	5	0.99189	0.9916	1.0	18478	0	0.40584	0.0080524	0.030832	0.838924	686	4	0.40584
LIPJ	5	0.14565	0.26982	0.930892	5481	2	0.23774	0.0080536	0.030832	0.838924	687	3	0.23774
ANKRD39	3	0.99193	0.99088	1.0	18481	0	0.5441	0.0080711	0.025683	0.838924	688	3	0.5441
IL10RB	5	0.85715	0.84906	1.0	15630	0	-0.13943	0.0080796	0.030927	0.838924	689	2	-0.13943
ST8SIA1	5	0.31783	0.45659	1.0	8553	2	-0.41165	0.0080989	0.030927	0.838924	690	1	-0.41165
CRTC3	5	0.9929	0.99232	1.0	18514	0	0.52511	0.0081134	0.030927	0.838924	691	4	0.52511
ITFG2	5	0.69275	0.71726	1.0	13306	1	0.32196	0.0081629	0.030928	0.838924	692	2	0.32196
LRRCC1	5	0.40993	0.54638	1.0	10063	1	0.36338	0.0081776	0.030928	0.838924	693	4	0.36338
HSF5	5	0.95255	0.94809	1.0	17528	0	0.28337	0.0081943	0.030928	0.838924	694	3	0.28337
COL12A1	5	0.98335	0.98146	1.0	18225	0	0.39504	0.0082034	0.030928	0.838924	695	4	0.39504
CEP164	5	0.86981	0.86086	1.0	15897	0	0.15089	0.0082048	0.030928	0.838924	696	2	0.15089
RAB36	5	0.90062	0.89241	1.0	16488	0	0.55	0.0082137	0.031001	0.838924	697	3	0.55
ABHD12	5	0.98019	0.97873	1.0	18159	0	0.59298	0.0082378	0.031002	0.838924	698	4	0.59298
CHCHD3	5	0.040733	0.096776	0.748569	2452	3	-0.43689	0.0082435	0.031002	0.838924	699	2	-0.43689
CD2BP2	5	0.076813	0.16534	0.866196	3594	1	0.58231	0.0082459	0.031002	0.838924	700	3	0.58231
TNFSF9	5	0.052861	0.12984	0.863898	2823	2	0.30816	0.0082677	0.031063	0.838924	701	3	0.30816
NLRP7	10	0.14585	0.32995	0.957797	5486	2	0.29922	0.0082798	0.044734	0.838924	702	6	0.29922
MTF1	5	0.029532	0.071018	0.677728	1971	2	-0.14746	0.0082917	0.031063	0.838924	703	2	-0.14746
CBFB	5	0.9649	0.96265	1.0	17799	0	0.45338	0.0083027	0.031063	0.838924	704	4	0.45338
C3orf79	5	0.83158	0.81944	1.0	15145	1	0.3775	0.0083045	0.031063	0.838924	705	3	0.3775
ANKLE1	5	0.99637	0.99615	1.0	18638	0	0.30091	0.00831	0.031063	0.838924	706	4	0.30091
FAM71D	5	0.26329	0.40276	0.995356	7660	1	0.27362	0.0083375	0.031063	0.838924	707	4	0.27362
ARMC12	5	0.63224	0.68759	1.0	12686	1	0.52166	0.0083491	0.031063	0.838924	708	4	0.52166
MFSD1	5	0.98675	0.98537	1.0	18329	0	0.39869	0.0083767	0.031134	0.838924	709	4	0.39869
POLE	5	0.35365	0.49774	1.0	9166	2	0.019078	0.0083881	0.031431	0.838924	710	2	0.019078
RPS4Y1	5	0.74262	0.74756	1.0	13878	1	0.50023	0.0084044	0.031432	0.838924	711	4	0.50023
C10orf88	5	0.99708	0.99678	1.0	18661	0	0.41866	0.0084073	0.031432	0.838924	712	4	0.41866
SUSD3	5	0.96598	0.96343	1.0	17826	0	0.51069	0.0084384	0.031716	0.838924	713	3	0.51069
UBE2D3	5	0.99143	0.99138	1.0	18466	0	0.32475	0.0084585	0.031989	0.838924	714	4	0.32475
SERPINE3	5	0.068473	0.15346	0.866196	3339	3	-0.52353	0.0084844	0.032179	0.838924	715	1	-0.52353
C1orf94	10	0.41572	0.63718	1.0	10152	3	0.033707	0.0084925	0.045684	0.838924	716	4	0.033707
RABGGTA	5	0.97753	0.97522	1.0	18092	0	0.4427	0.0085041	0.03218	0.838924	717	4	0.4427
IGSF23	5	0.67604	0.7117	1.0	13115	1	0.50462	0.0085228	0.03218	0.838924	718	3	0.50462
ODF3	5	0.95071	0.94526	1.0	17495	0	0.60604	0.008532	0.03218	0.838924	719	4	0.60604
ASTL	5	0.94007	0.93468	1.0	17268	0	0.42209	0.0085365	0.034377	0.838924	720	4	0.42209
CCNB2	5	0.12432	0.23077	0.894154	4890	3	-0.41976	0.0085808	0.034377	0.838924	721	1	-0.41976
HCFC1	5	0.98059	0.97896	1.0	18174	0	0.41056	0.0085897	0.034377	0.838924	722	4	0.41056
ARHGAP6	5	0.99817	0.99809	1.0	18702	0	0.52222	0.0086001	0.034377	0.838924	723	4	0.52222
NT5C1A	5	0.40087	0.53841	1.0	9900	1	0.062541	0.0086017	0.034377	0.838924	724	2	0.062541
DENND2C	5	0.94804	0.94151	1.0	17437	0	0.29461	0.008607	0.034377	0.838924	725	3	0.29461
ZNF597	5	0.45938	0.58336	1.0	10910	2	-0.16194	0.008629	0.034377	0.838924	726	1	-0.16194
C10orf71	5	0.9767	0.97441	1.0	18062	0	0.19004	0.0086392	0.034377	0.838924	727	2	0.19004
DNAJC24	5	0.6253	0.68395	1.0	12633	1	0.50453	0.0086575	0.034377	0.838924	728	3	0.50453
TESC	5	0.96737	0.96469	1.0	17853	0	0.27469	0.0086581	0.034377	0.838924	729	4	0.27469
LIMD2	5	0.99702	0.99672	1.0	18658	0	0.35926	0.0086611	0.034377	0.838924	730	4	0.35926
CDK11B	9	0.30302	0.5181	1.0	8304	2	0.28508	0.0087211	0.041919	0.838924	731	6	0.28508
BMP15	5	0.77075	0.77144	1.0	14241	1	-0.08285	0.0087253	0.034444	0.838924	732	1	-0.08285
UBXN10	5	0.80902	0.80281	1.0	14792	1	0.051822	0.0087521	0.034444	0.838924	733	2	0.051822
TXNDC2	5	0.90795	0.89968	1.0	16628	0	0.42656	0.0087575	0.034444	0.838924	734	3	0.42656
TMEM8A	5	0.71884	0.73025	1.0	13580	1	0.61274	0.0087644	0.034444	0.838924	735	4	0.61274
ZKSCAN7	5	0.75811	0.76338	1.0	14057	1	0.45773	0.0087659	0.034444	0.838924	736	4	0.45773
NOP2	5	0.11642	0.22099	0.892395	4662	2	0.30549	0.0087735	0.034444	0.838924	737	2	0.30549
OR8J3	5	0.99674	0.99653	1.0	18651	0	0.31857	0.0087794	0.034445	0.838924	738	4	0.31857
ARHGEF35	9	0.97951	0.97758	1.0	18144	0	0.037587	0.0087865	0.041998	0.838924	739	3	0.037587
FAT1	10	0.88197	0.92876	1.0	16135	1	0.35905	0.0087913	0.046942	0.838924	740	6	0.35905
SPRR2D	5	0.99524	0.99491	1.0	18603	0	0.22866	0.0088223	0.034445	0.838924	741	4	0.22866
SF3A1	9	0.99198	0.99034	1.0	18483	0	0.46049	0.0088278	0.042081	0.838924	742	5	0.46049
CBLC	5	0.76972	0.77021	1.0	14226	1	0.5026	0.0088343	0.034526	0.838924	743	3	0.5026
CASP16	5	0.99682	0.99657	1.0	18653	0	0.49929	0.0088655	0.034527	0.838924	744	4	0.49929
OR10A7	5	0.82758	0.81825	1.0	15085	1	0.38723	0.0088728	0.03475	0.838924	745	3	0.38723
MARK1	5	0.85049	0.84317	1.0	15497	0	0.265	0.008882	0.034971	0.838924	746	3	0.265
MAGEB3	5	0.85308	0.84556	1.0	15551	0	0.35798	0.0088825	0.034971	0.838924	747	4	0.35798
RANBP17	5	0.21939	0.35819	0.976512	6972	1	0.2956	0.008918	0.034972	0.838924	748	3	0.2956
RASL10B	5	0.69435	0.71787	1.0	13321	1	0.3571	0.0089187	0.035056	0.838924	749	4	0.3571
ISM2	5	0.14313	0.2652	0.929549	5409	3	-0.23419	0.0090128	0.03744	0.838924	750	2	-0.23419
FANCB	5	0.25186	0.39168	0.994796	7480	1	-0.11875	0.0090143	0.03744	0.838924	751	2	-0.11875
OXNAD1	10	0.50068	0.70561	1.0	11573	1	0.39555	0.00903	0.047562	0.838924	752	6	0.39555
GYPA	5	0.47188	0.59497	1.0	11134	1	0.41219	0.0090304	0.03744	0.838924	753	3	0.41219
TMEM243	5	0.55573	0.65447	1.0	12017	1	0.27869	0.0090625	0.037441	0.838924	754	3	0.27869
GLOD5	5	0.92544	0.91632	1.0	16993	0	0.31181	0.0090768	0.037514	0.838924	755	4	0.31181
THOC7	5	0.31943	0.45801	1.0	8589	1	0.42922	0.0091183	0.037901	0.838924	756	4	0.42922
GNG11	5	0.10994	0.21116	0.892395	4479	3	-0.6526	0.0092069	0.037984	0.838924	757	1	-0.6526
DTX3	5	0.92094	0.91191	1.0	16899	0	0.65329	0.0092292	0.037984	0.838924	758	3	0.65329
PLEKHA5	5	0.99355	0.99311	1.0	18541	0	0.4252	0.0092328	0.037984	0.838924	759	4	0.4252
SPEN	5	0.96354	0.96093	1.0	17767	0	0.27786	0.009238	0.037984	0.838924	760	4	0.27786
IGFBP3	5	0.014632	0.036682	0.597247	1170	2	0.11543	0.0092826	0.037984	0.838924	761	2	0.11543
PYDC2	5	0.63703	0.68947	1.0	12737	1	0.42264	0.0092849	0.037984	0.838924	762	4	0.42264
FAM177B	10	0.99819	0.99776	1.0	18704	0	0.19959	0.009323	0.048488	0.838924	763	5	0.19959
C3orf27	5	0.1483	0.27471	0.930892	5551	2	-0.095851	0.0093514	0.038314	0.838924	764	1	-0.095851
GSTA2	5	0.99666	0.99653	1.0	18648	0	0.20019	0.0093525	0.038314	0.838924	765	4	0.20019
ALDOA	5	0.9915	0.99138	1.0	18471	0	0.49572	0.0093683	0.038314	0.838924	766	4	0.49572
SNX10	5	0.99522	0.99488	1.0	18600	0	0.43341	0.0093856	0.038381	0.838924	767	4	0.43341
C21orf58	10	0.86644	0.92496	1.0	15827	2	0.20679	0.0093973	0.048488	0.838924	768	4	0.20679
TRIM37	5	0.43328	0.56382	1.0	10471	1	0.43734	0.0094161	0.038381	0.838924	769	4	0.43734
COL13A1	5	0.061422	0.14521	0.866196	3115	1	0.22584	0.0094217	0.038381	0.838924	770	2	0.22584
HS6ST2	10	0.4435	0.65964	1.0	10646	2	0.13959	0.009422	0.048576	0.838924	771	5	0.13959
LRRC46	5	0.92031	0.91191	1.0	16886	0	0.33735	0.0094958	0.038631	0.838924	772	3	0.33735
PDDC1	5	0.46876	0.59376	1.0	11081	1	0.45754	0.0095062	0.038632	0.838924	773	4	0.45754
FOXG1	5	0.71212	0.72777	1.0	13516	1	0.023346	0.0095439	0.03879	0.838924	774	2	0.023346
FAM25E	5	0.17708	0.31979	0.957797	6317	1	0.36297	0.0095701	0.038864	0.838924	775	4	0.36297
AQP6	5	0.16451	0.29623	0.941039	6000	1	0.46492	0.0095786	0.038864	0.838924	776	3	0.46492
SPATC1L	10	0.93957	0.94818	1.0	17254	1	0.28923	0.0096024	0.048887	0.838924	777	6	0.28923
SPON1	5	0.51654	0.63301	1.0	11680	1	0.39076	0.0096068	0.038864	0.838924	778	3	0.39076
CEP95	5	0.40689	0.54331	1.0	10013	2	0.39952	0.0096632	0.038864	0.838924	779	3	0.39952
KRT23	5	0.76691	0.76959	1.0	14178	1	0.19628	0.0097365	0.039036	0.838924	780	2	0.19628
OR6S1	5	0.48704	0.61293	1.0	11385	1	0.59782	0.0097369	0.039036	0.838924	781	3	0.59782
SIK2	5	0.95048	0.94498	1.0	17489	0	0.19246	0.0097424	0.039208	0.838924	782	3	0.19246
PLEKHG4	10	0.092757	0.23043	0.894154	4014	1	0.30484	0.0097514	0.049451	0.838924	783	6	0.30484
C2CD4A	5	0.99387	0.99335	1.0	18554	0	0.59654	0.009765	0.039412	0.838924	784	4	0.59654
LTBR	5	0.25501	0.39317	0.994796	7527	2	0.49029	0.0097701	0.039412	0.838924	785	3	0.49029
HMCN1	5	0.96493	0.96265	1.0	17800	0	0.081541	0.0097846	0.039493	0.838924	786	2	0.081541
SOHLH1	5	0.41715	0.55127	1.0	10178	2	-0.020533	0.009822	0.039493	0.838924	787	2	-0.020533
OR5C1	5	0.095777	0.19199	0.885371	4103	3	-0.44547	0.0098809	0.039562	0.838924	788	1	-0.44547
TOR3A	5	0.76136	0.76589	1.0	14101	1	0.36553	0.009891	0.039562	0.838924	789	3	0.36553
LRIF1	5	0.98227	0.98079	1.0	18202	0	0.62978	0.0098961	0.03964	0.838924	790	3	0.62978
SEC11C	5	0.86344	0.85587	1.0	15771	0	0.41981	0.0098961	0.03964	0.838924	791	3	0.41981
KLHL21	5	0.84697	0.83833	1.0	15433	0	0.33804	0.0099239	0.039641	0.838924	792	4	0.33804
AQP12A	5	0.054466	0.1328	0.864671	2881	3	-0.31702	0.009929	0.039641	0.838924	793	2	-0.31702
TCEB3C	5	0.99737	0.99713	1.0	18675	0	0.25617	0.0099305	0.039641	0.838924	794	4	0.25617
CC2D2A	5	0.85244	0.84377	1.0	15537	0	0.37556	0.0099948	0.03986	0.838924	795	4	0.37556
FAM26D	5	0.99459	0.99414	1.0	18577	0	0.49322	0.010011	0.03986	0.838924	796	4	0.49322
TMEM114	5	0.99217	0.99182	1.0	18490	0	0.34044	0.010049	0.039953	0.838924	797	4	0.34044
TBC1D10A	5	0.99666	0.99653	1.0	18649	0	0.27004	0.010061	0.039954	0.838924	798	4	0.27004
HIST1H1D	5	0.77795	0.77814	1.0	14345	1	0.0059669	0.010073	0.040051	0.838924	799	2	0.0059669
NLRP13	5	0.69973	0.72169	1.0	13374	1	0.33535	0.010078	0.040125	0.838924	800	4	0.33535
ZBED6CL	5	0.99568	0.99533	1.0	18612	0	0.27144	0.010083	0.040125	0.838924	801	4	0.27144
NDUFA2	5	0.43807	0.56574	1.0	10558	1	0.40347	0.010086	0.040125	0.838924	802	4	0.40347
ATP6V1C1	5	0.69982	0.72169	1.0	13376	1	0.50301	0.010104	0.040125	0.838924	803	3	0.50301
PDE6C	5	0.60061	0.67103	1.0	12392	1	0.094389	0.010121	0.040125	0.838924	804	1	0.094389
B3GALT6	5	0.28465	0.42008	0.995356	8001	2	0.55864	0.010151	0.040126	0.838924	805	3	0.55864
GAL3ST3	5	0.92538	0.91632	1.0	16991	0	0.26713	0.010169	0.040126	0.838924	806	4	0.26713
OR2T27	5	0.88303	0.87745	1.0	16151	0	0.39514	0.010179	0.040126	0.838924	807	4	0.39514
CSAG3	7	0.99926	0.99916	1.0	18742	0	0.33161	0.010212	0.043591	0.838924	808	5	0.33161
ADAMTS13	5	0.72696	0.73704	1.0	13672	1	0.46113	0.010243	0.040277	0.838924	809	3	0.46113
GALNT8	5	0.97307	0.97147	1.0	17981	0	0.061558	0.010266	0.040458	0.838924	810	2	0.061558
INTS5	5	0.76071	0.76463	1.0	14090	1	0.61042	0.010314	0.040762	0.838924	811	4	0.61042
GC	5	0.5435	0.64647	1.0	11900	1	0.47038	0.01032	0.040762	0.838924	812	3	0.47038
ASAH1	5	0.83425	0.82309	1.0	15201	1	0.44721	0.01034	0.040762	0.838924	813	3	0.44721
SPIN4	5	0.56724	0.65992	1.0	12109	1	0.048488	0.010362	0.040762	0.838924	814	2	0.048488
ITPKB	5	0.89585	0.88827	1.0	16395	0	-0.077586	0.010364	0.040762	0.838924	815	2	-0.077586
CCDC42	5	0.88835	0.88314	1.0	16264	0	0.33683	0.010372	0.040762	0.838924	816	4	0.33683
CRNN	5	0.90277	0.89419	1.0	16533	0	0.2633	0.010375	0.040763	0.838924	817	4	0.2633
NLRP11	10	0.96678	0.96499	1.0	17838	1	0.27617	0.010393	0.050548	0.838924	818	5	0.27617
CAMK2G	5	0.59424	0.66915	1.0	12344	1	0.55347	0.010397	0.040763	0.838924	819	3	0.55347
MEX3B	10	0.36766	0.59162	1.0	9400	1	0.20516	0.010404	0.050548	0.838924	820	5	0.20516
CSN2	5	0.93685	0.92972	1.0	17207	0	0.51832	0.010419	0.040763	0.838924	821	4	0.51832
SFR1	5	0.94925	0.94367	1.0	17460	0	0.46745	0.010426	0.040763	0.838924	822	4	0.46745
ADM	5	0.97316	0.97161	1.0	17983	0	0.25567	0.010434	0.040763	0.838924	823	3	0.25567
TMC3	5	0.91208	0.90411	1.0	16715	0	0.34503	0.010452	0.040763	0.838924	824	3	0.34503
SLC1A2	5	0.47797	0.60012	1.0	11235	1	0.42073	0.010458	0.040839	0.838924	825	3	0.42073
ERH	5	0.97649	0.97441	1.0	18058	0	0.86076	0.010474	0.04084	0.838924	826	4	0.86076
KCNK16	5	0.066483	0.15213	0.866196	3281	1	0.34539	0.010486	0.041151	0.838924	827	4	0.34539
TMEM139	5	0.94004	0.93468	1.0	17267	0	0.65891	0.010487	0.041151	0.838924	828	3	0.65891
C11orf52	10	0.43758	0.65336	1.0	10549	1	0.15688	0.010493	0.050727	0.838924	829	5	0.15688
SMCR9	5	0.9486	0.94232	1.0	17443	0	0.47249	0.010496	0.041151	0.838924	830	3	0.47249
BEAN1	5	0.18556	0.32695	0.957797	6450	1	0.20463	0.010506	0.041225	0.838924	831	1	0.20463
C5orf15	5	0.98868	0.98734	1.0	18378	0	0.57166	0.010532	0.041225	0.838924	832	4	0.57166
PARL	5	0.84218	0.83338	1.0	15347	1	0.4924	0.010533	0.041225	0.838924	833	3	0.4924
C3orf18	5	0.65234	0.69697	1.0	12888	1	0.066852	0.01054	0.041225	0.838924	834	2	0.066852
KLHDC3	10	0.90885	0.93549	1.0	16648	1	0.30756	0.010564	0.050813	0.838924	835	6	0.30756
EGLN1	5	0.85501	0.84673	1.0	15588	0	0.33995	0.010592	0.041298	0.838924	836	4	0.33995
SLC22A25	5	0.1311	0.23918	0.894154	5067	2	-0.21065	0.010603	0.041298	0.838924	837	1	-0.21065
LYPD2	5	0.117	0.22205	0.892395	4678	2	0.52027	0.010625	0.041299	0.838924	838	3	0.52027
TDRD1	5	0.22392	0.36369	0.981996	7043	1	0.33084	0.010658	0.041519	0.838924	839	3	0.33084
NIPAL1	5	0.94786	0.94151	1.0	17434	0	0.38367	0.010698	0.041754	0.838924	840	3	0.38367
FAM228B	5	0.76603	0.76959	1.0	14167	1	0.26916	0.010698	0.041754	0.838924	841	4	0.26916
ZNF418	5	0.34583	0.48695	1.0	9034	1	0.19587	0.010699	0.041754	0.838924	842	3	0.19587
ATXN7L3	5	0.37749	0.51629	1.0	9559	1	0.3607	0.010715	0.041909	0.838924	843	4	0.3607
OR5AK2	5	0.99129	0.99116	1.0	18459	0	0.292	0.010739	0.041909	0.838924	844	4	0.292
OR10S1	5	0.39458	0.53517	1.0	9812	2	0.53376	0.010741	0.041909	0.838924	845	3	0.53376
HTRA1	5	0.79939	0.79226	1.0	14649	1	0.52079	0.010747	0.041909	0.838924	846	3	0.52079
HGC6.3	5	0.99663	0.99647	1.0	18646	0	0.41671	0.010767	0.041909	0.838924	847	4	0.41671
ARHGEF26	5	0.53289	0.64028	1.0	11819	1	0.42151	0.010776	0.041909	0.838924	848	4	0.42151
COL20A1	5	0.68913	0.71605	1.0	13260	1	0.26123	0.010795	0.041909	0.838924	849	3	0.26123
CDK8	5	0.65069	0.69633	1.0	12872	1	0.54632	0.010831	0.041909	0.838924	850	4	0.54632
ENKUR	5	0.61237	0.67846	1.0	12512	1	0.33396	0.010843	0.041909	0.838924	851	3	0.33396
FAM188B2	10	0.47168	0.68539	1.0	11132	2	0.29281	0.010852	0.051536	0.838924	852	6	0.29281
C12orf39	10	0.30934	0.53115	1.0	8413	3	0.039305	0.010861	0.051536	0.838924	853	3	0.039305
DUOXA2	5	0.96978	0.96659	1.0	17910	0	0.2507	0.010865	0.042009	0.838924	854	3	0.2507
PSMD14	5	0.46535	0.59114	1.0	11013	2	0.85947	0.010866	0.042009	0.838924	855	3	0.85947
GIMAP7	5	0.97343	0.97176	1.0	17990	0	0.33282	0.010898	0.042009	0.838924	856	4	0.33282
SH3GLB1	5	0.64058	0.69131	1.0	12775	1	0.50865	0.010918	0.042009	0.838924	857	3	0.50865
FOLH1	5	0.35592	0.49774	1.0	9201	1	-0.067781	0.010939	0.042009	0.838924	858	2	-0.067781
RNF175	5	0.84838	0.84017	1.0	15457	0	0.41096	0.010976	0.042009	0.838924	859	3	0.41096
C1orf87	5	0.15856	0.28629	0.930892	5858	2	-0.29076	0.010987	0.042087	0.838924	860	2	-0.29076
DEFB115	5	0.075383	0.16425	0.866196	3546	2	0.23719	0.011003	0.042087	0.838924	861	3	0.23719
TCP10L	10	0.43957	0.65532	1.0	10580	2	0.23426	0.011053	0.051888	0.838924	862	5	0.23426
BZW1	5	0.98751	0.98623	1.0	18349	0	0.32918	0.011053	0.042179	0.838924	863	3	0.32918
FAM92A1	5	0.49602	0.62187	1.0	11540	1	0.0014465	0.011069	0.042179	0.838924	864	2	0.0014465
SMIM20	5	0.92448	0.91558	1.0	16971	0	0.63978	0.011078	0.042179	0.838924	865	3	0.63978
GNAT2	5	0.9936	0.99316	1.0	18546	0	0.5886	0.011093	0.044325	0.838924	866	4	0.5886
C4orf50	5	0.75247	0.75906	1.0	14002	1	0.4082	0.011122	0.04443	0.838924	867	4	0.4082
FCAR	5	0.61958	0.68209	1.0	12579	1	-0.13971	0.011135	0.044527	0.838924	868	2	-0.13971
HAUS1	5	0.47275	0.59625	1.0	11146	2	0.71127	0.011145	0.044609	0.838924	869	3	0.71127
OPN1MW	3	0.98886	0.98723	1.0	18389	0	0.29095	0.011145	0.031789	0.838924	870	3	0.29095
PBLD	9	0.78701	0.87146	1.0	14483	2	0.12088	0.011164	0.052448	0.838924	871	4	0.12088
CCDC71L	5	0.99586	0.99557	1.0	18617	0	0.31447	0.011184	0.044609	0.838924	872	4	0.31447
GAB3	5	0.87953	0.87198	1.0	16085	0	0.49842	0.01122	0.044609	0.838924	873	3	0.49842
PSMD3	5	0.92971	0.92245	1.0	17069	0	0.71948	0.011228	0.044609	0.838924	874	3	0.71948
TEX37	5	0.94884	0.94286	1.0	17449	0	0.44461	0.011234	0.044703	0.838924	875	4	0.44461
NPPB	5	0.24376	0.3797	0.981996	7362	2	0.38939	0.011238	0.044703	0.838924	876	3	0.38939
C6orf163	5	0.99331	0.99286	1.0	18534	0	0.36644	0.011247	0.044703	0.838924	877	4	0.36644
NIM1	5	0.8883	0.88314	1.0	16263	0	0.57385	0.011268	0.044788	0.838924	878	3	0.57385
PRR14	5	0.97149	0.96911	1.0	17947	0	0.19528	0.011276	0.044788	0.838924	879	2	0.19528
NSUN7	5	0.63106	0.68699	1.0	12676	1	0.086642	0.011281	0.044788	0.838924	880	2	0.086642
PCDHGA6	5	0.98437	0.98278	1.0	18263	0	0.46949	0.011294	0.044788	0.838924	881	4	0.46949
ZNF598	5	0.41831	0.55127	1.0	10201	2	0.75449	0.011324	0.044788	0.838924	882	3	0.75449
DEDD2	10	0.47969	0.69428	1.0	11256	2	0.074883	0.011339	0.05715	0.838924	883	4	0.074883
SUCO	5	0.95979	0.95618	1.0	17680	0	0.51036	0.011347	0.044789	0.838924	884	3	0.51036
AOC1	10	0.2152	0.42903	0.995356	6905	4	0.047714	0.011355	0.057151	0.838924	885	4	0.047714
COX16	5	0.75274	0.75906	1.0	14006	1	0.017004	0.011372	0.044789	0.838924	886	2	0.017004
C1orf158	5	0.55481	0.65385	1.0	12009	1	0.4224	0.011374	0.044789	0.838924	887	3	0.4224
NPEPL1	5	0.41152	0.54772	1.0	10077	1	0.34942	0.011375	0.044789	0.838924	888	4	0.34942
C6orf223	5	0.711	0.72717	1.0	13498	1	0.38708	0.011386	0.044789	0.838924	889	3	0.38708
KCNK17	5	0.13986	0.2597	0.928369	5319	2	0.30875	0.011414	0.044789	0.838924	890	3	0.30875
METTL13	5	0.42482	0.55678	1.0	10325	2	0.047589	0.01142	0.044789	0.838924	891	2	0.047589
PCDHGA11	5	0.8542	0.84615	1.0	15568	0	0.47297	0.011434	0.045016	0.838924	892	3	0.47297
GPC5	5	0.5278	0.6379	1.0	11772	1	0.39894	0.011453	0.045016	0.838924	893	3	0.39894
GFRA2	5	0.99592	0.9956	1.0	18622	0	0.3564	0.011461	0.045016	0.838924	894	4	0.3564
HMHB1	5	0.16266	0.29314	0.939174	5959	1	0.33179	0.011473	0.045016	0.838924	895	4	0.33179
DCLK1	5	0.88127	0.8745	1.0	16120	0	0.51826	0.011493	0.045117	0.838924	896	3	0.51826
RNASE6	5	0.26383	0.40276	0.995356	7668	1	0.21527	0.011516	0.045212	0.838924	897	3	0.21527
GNA15	5	0.88383	0.87792	1.0	16172	0	0.13841	0.011518	0.045212	0.838924	898	2	0.13841
LRRC73	5	0.10916	0.2101	0.892395	4464	1	0.28959	0.011519	0.045212	0.838924	899	4	0.28959
C9orf117	5	0.98011	0.97848	1.0	18155	0	0.30402	0.011532	0.045212	0.838924	900	4	0.30402
CCDC105	5	0.33701	0.47764	1.0	8912	1	0.46943	0.011534	0.045212	0.838924	901	4	0.46943
NUDT22	5	0.85422	0.84615	1.0	15569	0	0.40688	0.011538	0.045212	0.838924	902	3	0.40688
LGALS16	5	0.073413	0.16141	0.866196	3487	3	-0.41233	0.011543	0.045212	0.838924	903	2	-0.41233
CES1	5	0.99818	0.99809	1.0	18703	0	0.42595	0.011545	0.045315	0.838924	904	4	0.42595
C10orf126	5	0.98506	0.98318	1.0	18282	0	0.39125	0.011558	0.045315	0.838924	905	4	0.39125
MKRN2	5	0.52532	0.63668	1.0	11755	1	0.30239	0.011615	0.045628	0.838924	906	4	0.30239
UNC13D	5	0.99127	0.9911	1.0	18457	0	0.47295	0.011658	0.045724	0.838924	907	3	0.47295
SETD4	5	0.92271	0.91416	1.0	16935	0	0.11141	0.01166	0.045724	0.838924	908	2	0.11141
ENOX2	5	0.73217	0.74074	1.0	13748	1	0.093185	0.011684	0.045724	0.838924	909	2	0.093185
C1orf146	5	0.35819	0.5013	1.0	9243	2	0.21308	0.011691	0.045724	0.838924	910	2	0.21308
GSDMA	5	0.92898	0.92141	1.0	17050	0	0.27064	0.011703	0.045724	0.838924	911	3	0.27064
KCNJ12	5	0.28884	0.42257	0.995356	8060	1	0.069551	0.011752	0.046142	0.838924	912	2	0.069551
SH2D7	5	0.90797	0.89968	1.0	16629	0	0.34391	0.011756	0.046143	0.838924	913	3	0.34391
IFIT1	5	0.99145	0.99138	1.0	18469	0	0.44348	0.011764	0.046143	0.838924	914	4	0.44348
SAMD12	5	0.41331	0.54851	1.0	10106	2	-0.085227	0.011771	0.046143	0.838924	915	2	-0.085227
COL8A2	5	0.94758	0.94124	1.0	17428	0	0.52523	0.011777	0.046234	0.838924	916	3	0.52523
MAP3K10	5	0.2669	0.40574	0.995356	7719	2	0.39173	0.011802	0.046234	0.838924	917	3	0.39173
GALK2	10	0.95287	0.95574	1.0	17538	1	0.28081	0.011818	0.058912	0.838924	918	6	0.28081
FBXO17	10	0.63893	0.81076	1.0	12755	3	0.11511	0.011822	0.058912	0.838924	919	4	0.11511
TMEM196	5	0.46662	0.59174	1.0	11040	1	0.48802	0.01185	0.046326	0.838924	920	3	0.48802
LOC100129924	5	0.99729	0.99707	1.0	18671	0	0.31815	0.011852	0.046326	0.838924	921	4	0.31815
ACTR3C	5	0.87198	0.86357	1.0	15940	0	0.2626	0.011852	0.046326	0.838924	922	3	0.2626
HAUS5	5	0.33861	0.47995	1.0	8936	1	0.58254	0.011861	0.046634	0.838924	923	4	0.58254
WFDC10A	5	0.98974	0.98872	1.0	18414	0	0.35026	0.011891	0.046717	0.838924	924	4	0.35026
SLC6A11	5	0.90695	0.89924	1.0	16606	0	0.31322	0.0119	0.046717	0.838924	925	3	0.31322
BCL7C	5	0.98558	0.98404	1.0	18299	0	0.15555	0.011914	0.046717	0.838924	926	2	0.15555
SMR3B	5	0.4817	0.60528	1.0	11295	1	-0.0068815	0.011949	0.046717	0.838924	927	2	-0.0068815
INS-IGF2	6	0.076628	0.19385	0.885371	3586	2	0.10057	0.011976	0.04915	0.838924	928	3	0.10057
SPAG11B	3	0.92857	0.92402	1.0	17042	0	0.61084	0.012008	0.033668	0.838924	929	2	0.61084
ART4	5	0.73694	0.74384	1.0	13803	1	0.45383	0.012033	0.047049	0.838924	930	3	0.45383
MORC1	5	0.40955	0.54638	1.0	10058	1	-0.042009	0.012045	0.047049	0.838924	931	2	-0.042009
AMBN	5	0.97438	0.97282	1.0	18014	0	0.38008	0.01207	0.047049	0.838924	932	4	0.38008
C7orf66	5	0.8981	0.89016	1.0	16435	0	0.32343	0.012076	0.047153	0.838924	933	3	0.32343
GPR33	5	0.94518	0.93899	1.0	17380	0	0.45952	0.012079	0.047153	0.838924	934	4	0.45952
KRTAP9-6	5	0.98911	0.98781	1.0	18398	0	0.58261	0.01208	0.047153	0.838924	935	4	0.58261
CRABP1	5	0.87647	0.86887	1.0	16029	0	0.29986	0.012093	0.047153	0.838924	936	2	0.29986
MAGEA12	5	0.75853	0.76338	1.0	14063	1	0.44375	0.012094	0.047154	0.838924	937	4	0.44375
USP35	5	0.4211	0.55434	1.0	10257	2	0.024187	0.012114	0.047154	0.838924	938	2	0.024187
ARF3	5	0.20702	0.34482	0.968135	6786	1	0.36011	0.012132	0.04724	0.838924	939	4	0.36011
MARCO	5	0.74792	0.75368	1.0	13949	1	-0.1383	0.012141	0.04724	0.838924	940	2	-0.1383
GIMAP4	5	0.43822	0.56574	1.0	10560	2	0.095451	0.01217	0.047241	0.838924	941	2	0.095451
KRTAP4-5	5	0.97846	0.97643	1.0	18120	0	0.55842	0.012177	0.047345	0.838924	942	3	0.55842
ILVBL	5	0.92963	0.92245	1.0	17067	0	0.050774	0.012189	0.047345	0.838924	943	2	0.050774
PLEKHM1	5	0.99766	0.9975	1.0	18682	0	0.52607	0.012222	0.047346	0.838924	944	4	0.52607
MAN1A1	5	0.72468	0.73456	1.0	13646	1	-0.1398	0.012296	0.047751	0.838924	945	2	-0.1398
IQCF2	5	0.99783	0.99765	1.0	18687	0	0.27827	0.01231	0.047751	0.838924	946	4	0.27827
PYCARD	5	0.63522	0.68886	1.0	12719	1	0.54396	0.012312	0.047751	0.838924	947	3	0.54396
STRIP2	5	0.90756	0.89968	1.0	16621	0	0.33026	0.012333	0.047752	0.838924	948	3	0.33026
DTNBP1	5	0.43305	0.56382	1.0	10470	2	-0.025904	0.012353	0.047752	0.838924	949	2	-0.025904
OR4K15	5	0.96788	0.96522	1.0	17864	0	0.14786	0.012372	0.04799	0.838924	950	2	0.14786
POLE2	5	0.99585	0.99557	1.0	18616	0	0.49969	0.012381	0.04799	0.838924	951	3	0.49969
C3orf80	5	0.97093	0.96811	1.0	17935	0	0.32892	0.012396	0.04799	0.838924	952	4	0.32892
SARS	5	0.90578	0.89798	1.0	16587	0	0.18846	0.012416	0.048077	0.838924	953	2	0.18846
TMPRSS11D	5	0.85008	0.84198	1.0	15492	0	0.37495	0.012419	0.048077	0.838924	954	4	0.37495
IFT81	5	0.90302	0.89462	1.0	16542	0	0.34581	0.012429	0.048077	0.838924	955	3	0.34581
INPP5K	5	0.24793	0.38326	0.984685	7418	1	0.24971	0.012448	0.048179	0.838924	956	3	0.24971
PMP2	5	0.9977	0.99756	1.0	18683	0	0.1924	0.012477	0.048179	0.838924	957	4	0.1924
GML	10	0.61467	0.78955	1.0	12533	1	0.28804	0.012493	0.060509	0.838924	958	5	0.28804
SYF2	5	0.99296	0.99233	1.0	18518	0	0.39667	0.012503	0.048179	0.838924	959	4	0.39667
MAGOHB	5	0.88777	0.88267	1.0	16251	0	0.41064	0.012574	0.04828	0.838924	960	3	0.41064
SEMA5A	5	0.99735	0.99712	1.0	18673	0	0.60708	0.012619	0.04828	0.838924	961	4	0.60708
UPF2	5	0.93359	0.92619	1.0	17140	0	0.38986	0.01262	0.04828	0.838924	962	3	0.38986
TIMM8B	5	0.84038	0.83098	1.0	15311	1	0.09846	0.012633	0.04828	0.838924	963	2	0.09846
PLAC8	5	0.38383	0.52618	1.0	9659	2	0.37439	0.012634	0.04828	0.838924	964	3	0.37439
PRSS50	10	0.9989	0.99874	1.0	18731	0	0.34042	0.012657	0.061436	0.838924	965	6	0.34042
CDA	5	0.018276	0.045573	0.624187	1381	3	-0.47779	0.012669	0.048379	0.838924	966	2	-0.47779
CCL16	5	0.58263	0.66548	1.0	12240	1	0.34284	0.012678	0.048379	0.838924	967	4	0.34284
OR9K2	5	0.26192	0.40227	0.995356	7635	1	0.38875	0.012684	0.048379	0.838924	968	3	0.38875
ARIH2	5	0.86425	0.85701	1.0	15790	0	0.38569	0.012703	0.048845	0.838924	969	3	0.38569
RPS7	5	0.99136	0.99132	1.0	18463	0	0.793	0.012719	0.048845	0.838924	970	4	0.793
METTL2B	7	0.91109	0.90421	1.0	16698	1	0.49061	0.012744	0.056345	0.838924	971	4	0.49061
HIST1H2BG	5	0.082327	0.17465	0.882121	3745	3	-0.28396	0.012765	0.048846	0.838924	972	1	-0.28396
CD177	5	0.80084	0.79533	1.0	14665	1	0.3714	0.01277	0.048846	0.838924	973	4	0.3714
MEGF6	5	0.92094	0.91191	1.0	16900	0	0.42613	0.012778	0.048846	0.838924	974	4	0.42613
KCNC4	5	0.86009	0.85194	1.0	15701	0	0.24922	0.012796	0.048956	0.838924	975	4	0.24922
ZNF680	5	0.30194	0.43504	0.997566	8290	2	-0.11598	0.012813	0.048956	0.838924	976	1	-0.11598
HLCS	10	0.094006	0.23516	0.894154	4056	4	-0.089546	0.012856	0.061533	0.838924	977	4	-0.089546
JAM3	5	0.029233	0.070005	0.677728	1953	3	-0.57728	0.012861	0.048957	0.838924	978	1	-0.57728
SPRR1A	10	0.49357	0.70095	1.0	11499	2	0.021459	0.012877	0.061534	0.838924	979	2	0.021459
BEND3	5	0.96302	0.9599	1.0	17755	0	0.35144	0.012882	0.048957	0.838924	980	3	0.35144
LRCH3	5	0.89764	0.89016	1.0	16428	0	0.57656	0.012885	0.048957	0.838924	981	4	0.57656
TUBGCP6	5	0.85195	0.84317	1.0	15529	0	-0.0078341	0.01289	0.048957	0.838924	982	2	-0.0078341
CAMK1G	10	0.80102	0.88742	1.0	14666	2	0.21793	0.012918	0.061534	0.838924	983	5	0.21793
CPA2	5	0.9971	0.99683	1.0	18662	0	0.26161	0.012919	0.048957	0.838924	984	4	0.26161
SAGE1	5	0.98983	0.98886	1.0	18421	0	0.31357	0.012955	0.049329	0.838924	985	4	0.31357
PHB2	5	0.10242	0.20138	0.888746	4296	1	0.47653	0.012957	0.049329	0.838924	986	3	0.47653
FKBP3	5	0.61947	0.68209	1.0	12578	1	0.19673	0.012961	0.049329	0.838924	987	2	0.19673
KIAA0907	5	0.21353	0.35462	0.975411	6882	2	0.14175	0.012968	0.049329	0.838924	988	2	0.14175
ADAMTS1	10	0.83113	0.90352	1.0	15137	2	0.3242	0.01298	0.062049	0.838924	989	6	0.3242
FAM83H	5	0.39092	0.53211	1.0	9760	1	-0.2263	0.013005	0.049678	0.838924	990	1	-0.2263
ERVMER34-1	5	0.95478	0.94979	1.0	17582	0	0.38582	0.013008	0.049679	0.838924	991	4	0.38582
DRG1	5	0.90706	0.89924	1.0	16607	0	-0.050476	0.013013	0.049679	0.838924	992	2	-0.050476
SPANXN5	5	0.3817	0.52212	1.0	9622	1	0.41657	0.013014	0.049679	0.838924	993	4	0.41657
GIPC1	5	0.88967	0.88457	1.0	16294	0	0.58842	0.013036	0.049772	0.838924	994	4	0.58842
FBRS	5	0.97176	0.96958	1.0	17953	0	0.5832	0.01305	0.049773	0.838924	995	4	0.5832
GBP5	5	0.69165	0.71726	1.0	13293	1	0.37206	0.013053	0.049773	0.838924	996	3	0.37206
FAM81B	5	0.93247	0.92521	1.0	17118	0	0.32401	0.01308	0.050024	0.838924	997	4	0.32401
TCEAL5	5	0.20512	0.34435	0.968135	6755	1	0.11766	0.013101	0.050024	0.838924	998	2	0.11766
FAM193A	5	0.83562	0.82371	1.0	15225	1	0.41921	0.013142	0.050024	0.838924	999	3	0.41921
TMEM234	5	0.083481	0.17612	0.882831	3771	2	-0.13353	0.013149	0.050024	0.838924	1000	1	-0.13353
WDR41	5	0.88078	0.874	1.0	16106	0	0.46791	0.013156	0.050285	0.838924	1001	3	0.46791
ST6GALNAC3	5	0.61314	0.67846	1.0	12524	1	0.30648	0.013175	0.050285	0.838924	1002	4	0.30648
SDK1	5	0.5788	0.66488	1.0	12208	1	0.51362	0.013197	0.050286	0.838924	1003	3	0.51362
AKT1S1	5	0.68641	0.71482	1.0	13227	1	0.59222	0.0132	0.050286	0.838924	1004	3	0.59222
LOC100996758	5	0.96982	0.96693	1.0	17913	0	0.4731	0.013223	0.050286	0.838924	1005	4	0.4731
NELL1	5	0.46888	0.59376	1.0	11083	1	0.37955	0.013259	0.050382	0.838924	1006	4	0.37955
RNASE9	5	0.90981	0.90254	1.0	16667	0	0.51539	0.013293	0.050382	0.838924	1007	3	0.51539
RSBN1	5	0.31389	0.45127	1.0	8497	1	0.061444	0.013306	0.050382	0.838924	1008	2	0.061444
NUTM2G	8	0.068886	0.17294	0.882121	3351	3	-0.13369	0.01331	0.056435	0.838924	1009	3	-0.13369
MYH2	5	0.78042	0.77997	1.0	14386	1	0.32063	0.013326	0.050382	0.838924	1010	3	0.32063
CHML	5	0.17899	0.32276	0.957797	6354	1	0.024939	0.013341	0.050382	0.838924	1011	1	0.024939
PTPN20A	13	0.78305	0.90044	1.0	14426	3	0.11114	0.013367	0.07186	0.854004	1012	6	0.11114
KLHDC2	5	0.034136	0.08299	0.710388	2211	2	0.079074	0.013437	0.050383	0.838924	1013	2	0.079074
TTI2	5	0.42217	0.55617	1.0	10276	1	0.35275	0.013438	0.050383	0.838924	1014	4	0.35275
C8orf31	5	0.18332	0.32404	0.957797	6420	2	0.13129	0.013457	0.050383	0.838924	1015	2	0.13129
NEK11	5	0.82234	0.81206	1.0	15004	1	-0.1555	0.013485	0.050383	0.838924	1016	2	-0.1555
UBE2M	5	0.87858	0.871	1.0	16071	0	0.49952	0.01353	0.050383	0.838924	1017	3	0.49952
TRIM41	5	0.4431	0.5709	1.0	10639	1	0.3976	0.013533	0.050383	0.838924	1018	3	0.3976
WBSCR27	5	0.97806	0.9759	1.0	18108	0	0.29174	0.013539	0.05048	0.838924	1019	4	0.29174
PNISR	10	0.99217	0.99083	1.0	18488	0	0.2189	0.01358	0.067329	0.838924	1020	5	0.2189
KCNK5	5	0.82117	0.81143	1.0	14979	1	0.24151	0.013581	0.050567	0.838924	1021	2	0.24151
PJA1	5	0.83813	0.82733	1.0	15269	1	0.5044	0.013593	0.050567	0.838924	1022	3	0.5044
MUL1	5	0.93205	0.92484	1.0	17108	0	0.4635	0.013596	0.050567	0.838924	1023	4	0.4635
RXFP1	5	0.84137	0.83215	1.0	15331	1	0.37539	0.013602	0.050568	0.838924	1024	3	0.37539
CMPK1	5	0.32593	0.46514	1.0	8712	1	0.16314	0.013616	0.050568	0.838924	1025	2	0.16314
ZMYND19	5	0.68779	0.71605	1.0	13245	1	0.44901	0.013627	0.050658	0.838924	1026	4	0.44901
HIST1H3A	5	0.41652	0.55127	1.0	10169	2	-0.063093	0.013629	0.050658	0.838924	1027	1	-0.063093
GZMB	5	0.66543	0.70501	1.0	13008	1	0.36856	0.013646	0.050658	0.838924	1028	4	0.36856
SUN5	5	0.99519	0.99488	1.0	18597	0	0.45336	0.013664	0.050736	0.838924	1029	4	0.45336
C22orf42	5	0.48191	0.60528	1.0	11299	2	0.17402	0.013677	0.050736	0.838924	1030	3	0.17402
DHX30	10	0.35898	0.57918	1.0	9254	3	-0.13544	0.013685	0.067533	0.838924	1031	2	-0.13544
SERPINB6	5	0.9611	0.95747	1.0	17715	0	0.3733	0.013689	0.050736	0.838924	1032	4	0.3733
GLRA2	5	0.9863	0.98479	1.0	18320	0	0.28381	0.013704	0.050737	0.838924	1033	4	0.28381
TMUB2	5	0.98952	0.98842	1.0	18409	0	0.33985	0.013708	0.050737	0.838924	1034	4	0.33985
SMCO4	5	0.20059	0.33737	0.961295	6682	1	0.19156	0.013725	0.050737	0.838924	1035	1	0.19156
C16orf52	5	0.57791	0.66366	1.0	12201	1	-0.10396	0.013742	0.050837	0.838924	1036	2	-0.10396
NPLOC4	5	0.91674	0.9085	1.0	16801	0	0.43389	0.013779	0.050945	0.838924	1037	3	0.43389
LUM	5	0.0025726	0.0074846	0.358993	395	3	-0.29413	0.013821	0.050945	0.838924	1038	2	-0.29413
CMTR1	5	0.78061	0.77997	1.0	14390	1	0.35775	0.013824	0.050945	0.838924	1039	4	0.35775
KANK1	5	0.96196	0.9589	1.0	17736	0	0.39739	0.013828	0.050945	0.838924	1040	3	0.39739
GSS	5	0.43276	0.56382	1.0	10464	1	0.50003	0.01383	0.051034	0.838924	1041	3	0.50003
EXOC3L4	5	0.13654	0.25093	0.913896	5223	2	0.21199	0.013841	0.051034	0.838924	1042	2	0.21199
ST8SIA5	5	0.97514	0.97325	1.0	18031	0	0.084455	0.013848	0.051034	0.838924	1043	2	0.084455
SARNP	5	0.0087253	0.024315	0.548749	807	1	0.37828	0.01386	0.051035	0.838924	1044	4	0.37828
FAM47E-STBD1	5	0.38929	0.52966	1.0	9734	1	0.74759	0.013861	0.051035	0.838924	1045	3	0.74759
KLRC3	5	0.20686	0.34482	0.968135	6782	1	0.21912	0.013869	0.051035	0.838924	1046	3	0.21912
ELANE	5	0.741	0.74632	1.0	13856	1	0.38539	0.013875	0.051141	0.838924	1047	3	0.38539
RPP25L	5	0.36494	0.50575	1.0	9357	1	0.24137	0.013895	0.051256	0.838924	1048	3	0.24137
GZMM	5	0.90937	0.90254	1.0	16658	0	0.53117	0.013897	0.051256	0.838924	1049	3	0.53117
USF2	5	0.10143	0.19958	0.888746	4264	3	-0.31665	0.013917	0.051256	0.838924	1050	2	-0.31665
MSANTD3-TMEFF1	5	0.98394	0.98235	1.0	18248	0	0.46296	0.013929	0.051256	0.838924	1051	4	0.46296
PLIN2	10	0.14086	0.32027	0.957797	5342	4	-0.13037	0.013931	0.067916	0.838924	1052	3	-0.13037
CLEC18C	4	0.7693	0.75824	1.0	14219	1	0.26017	0.013939	0.04321	0.838924	1053	2	0.26017
CRISP2	5	0.30084	0.43254	0.995356	8266	1	0.40943	0.013961	0.051256	0.838924	1054	3	0.40943
SLC38A6	5	0.99395	0.99341	1.0	18557	0	0.40939	0.013964	0.051256	0.838924	1055	4	0.40939
SAPCD2	5	0.9363	0.92942	1.0	17198	0	0.14986	0.013965	0.051256	0.838924	1056	2	0.14986
ARAP2	5	0.6175	0.68089	1.0	12561	1	0.47698	0.013992	0.051618	0.838924	1057	4	0.47698
NUP160	5	0.54153	0.64522	1.0	11885	1	0.71817	0.013996	0.051725	0.838924	1058	4	0.71817
DYX1C1	5	0.94905	0.94313	1.0	17453	0	0.42335	0.014009	0.051725	0.838924	1059	3	0.42335
HSD17B6	5	0.33399	0.4748	1.0	8852	2	0.011129	0.014013	0.051725	0.838924	1060	1	0.011129
TRMT2A	5	0.33962	0.48136	1.0	8951	2	0.39957	0.014035	0.051824	0.838924	1061	3	0.39957
BTN3A2	5	0.4377	0.56574	1.0	10550	1	0.5669	0.014069	0.054467	0.838924	1062	3	0.5669
CHST11	5	0.98788	0.98657	1.0	18359	0	0.48557	0.014143	0.054726	0.838924	1063	3	0.48557
INHA	5	0.031254	0.075417	0.6905	2056	2	-0.12435	0.014157	0.054726	0.838924	1064	1	-0.12435
KRTAP20-2	5	0.63036	0.68699	1.0	12670	1	0.012604	0.014163	0.054726	0.838924	1065	2	0.012604
CHRNA7	5	0.78494	0.78242	1.0	14452	1	0.49509	0.014183	0.054727	0.838924	1066	3	0.49509
SLC35D3	5	0.82677	0.817	1.0	15076	1	0.486	0.014189	0.054727	0.838924	1067	4	0.486
PGM2L1	5	0.86728	0.85922	1.0	15848	0	0.22431	0.014194	0.054727	0.838924	1068	4	0.22431
TMEM211	5	0.91397	0.90657	1.0	16745	0	0.36466	0.01422	0.054727	0.838924	1069	4	0.36466
BCAS4	5	0.97738	0.97482	1.0	18085	0	0.07679	0.014231	0.054727	0.838924	1070	2	0.07679
HUNK	5	0.39525	0.53517	1.0	9820	1	0.34408	0.014253	0.054928	0.838924	1071	3	0.34408
TCTN3	5	0.93235	0.92521	1.0	17114	0	0.42221	0.014266	0.054928	0.838924	1072	4	0.42221
HIST1H1B	5	0.98619	0.98461	1.0	18314	0	0.30803	0.014309	0.054929	0.838924	1073	4	0.30803
PCDHGA8	5	0.88663	0.88081	1.0	16223	0	0.36397	0.014339	0.055147	0.838924	1074	3	0.36397
C7orf63	5	0.94682	0.9404	1.0	17411	0	0.3624	0.01437	0.055147	0.838924	1075	4	0.3624
TNP1	5	0.93703	0.92972	1.0	17213	0	0.49145	0.014386	0.055147	0.838924	1076	4	0.49145
SNX31	5	0.24604	0.38168	0.982781	7390	1	0.39429	0.014391	0.055147	0.838924	1077	4	0.39429
IDE	5	0.015003	0.039444	0.620333	1189	2	0.36787	0.014396	0.055147	0.838924	1078	3	0.36787
ZFP57	5	0.39496	0.53517	1.0	9816	1	0.43344	0.014402	0.055147	0.838924	1079	4	0.43344
SLC26A1	5	0.38417	0.52618	1.0	9664	1	0.4672	0.014409	0.055147	0.838924	1080	3	0.4672
RBM23	5	0.9941	0.99352	1.0	18561	0	0.27037	0.014429	0.055147	0.838924	1081	4	0.27037
SLC9C1	5	0.7693	0.77021	1.0	14220	1	0.27501	0.014434	0.055147	0.838924	1082	4	0.27501
CAMK4	5	0.93179	0.92416	1.0	17102	0	0.4662	0.014451	0.055548	0.838924	1083	4	0.4662
C8G	5	0.34424	0.48485	1.0	9014	2	0.10513	0.014468	0.055548	0.838924	1084	2	0.10513
ZNF589	5	0.51576	0.63179	1.0	11676	1	-0.13455	0.014492	0.055548	0.838924	1085	2	-0.13455
PPFIA3	10	0.29156	0.51149	1.0	8107	4	-0.091422	0.014506	0.069358	0.839133	1086	3	-0.091422
ZSCAN22	5	0.43987	0.56766	1.0	10583	1	0.046118	0.01454	0.055549	0.838924	1087	1	0.046118
TCTN1	5	0.73852	0.74447	1.0	13826	1	0.35987	0.014559	0.055758	0.838924	1088	3	0.35987
ADAMTS7	5	0.2986	0.43203	0.995356	8217	2	-0.11956	0.014563	0.055758	0.838924	1089	2	-0.11956
TBX22	5	0.84355	0.83402	1.0	15369	1	-0.014084	0.014588	0.055759	0.838924	1090	2	-0.014084
NPFFR1	5	0.16624	0.29947	0.943151	6058	2	0.47415	0.014592	0.055759	0.838924	1091	3	0.47415
PLEKHG7	5	0.99197	0.9916	1.0	18482	0	0.33225	0.0146	0.055759	0.838924	1092	4	0.33225
ZC3H11A	4	0.87463	0.86299	1.0	15983	0	0.32725	0.014603	0.044133	0.838924	1093	3	0.32725
TRAF5	5	0.48108	0.60336	1.0	11282	2	0.30878	0.014645	0.056215	0.838924	1094	3	0.30878
CALR3	5	0.98715	0.98589	1.0	18339	0	0.32359	0.014661	0.056215	0.838924	1095	4	0.32359
SMR3A	5	0.83372	0.82309	1.0	15188	1	-0.020578	0.014684	0.056326	0.838924	1096	1	-0.020578
OPN1SW	5	0.98285	0.98115	1.0	18213	0	0.26611	0.014691	0.056327	0.838924	1097	4	0.26611
FAM187B	5	0.85072	0.84317	1.0	15500	0	0.15485	0.014714	0.056429	0.838924	1098	2	0.15485
C8orf86	5	0.96883	0.96608	1.0	17881	0	0.20522	0.014732	0.056429	0.838924	1099	2	0.20522
SFTA2	5	0.087367	0.1827	0.882831	3870	1	0.20815	0.014735	0.056429	0.838924	1100	2	0.20815
LILRB2	5	0.97818	0.97617	1.0	18112	0	0.56222	0.014774	0.05643	0.838924	1101	3	0.56222
GTF3A	5	0.8493	0.84139	1.0	15474	0	-0.1022	0.014776	0.05653	0.838924	1102	2	-0.1022
AMT	5	0.17152	0.30836	0.951677	6185	2	0.41261	0.01478	0.05653	0.838924	1103	3	0.41261
CLK4	5	0.63565	0.68886	1.0	12723	1	0.42685	0.014818	0.056657	0.838924	1104	4	0.42685
ARPP21	5	0.98259	0.98102	1.0	18208	0	0.24746	0.014831	0.056657	0.838924	1105	4	0.24746
PARP6	5	0.9288	0.92141	1.0	17046	0	0.39515	0.014864	0.056657	0.838924	1106	4	0.39515
TREML1	5	0.22815	0.36838	0.981996	7116	1	0.277	0.014865	0.056657	0.838924	1107	3	0.277
ANXA13	5	0.97994	0.97825	1.0	18150	0	0.29513	0.014866	0.056657	0.838924	1108	4	0.29513
SLC47A1	5	0.96975	0.96659	1.0	17907	0	0.3579	0.014877	0.056657	0.838924	1109	4	0.3579
RXRA	5	0.91159	0.90371	1.0	16706	0	0.4364	0.01488	0.056657	0.838924	1110	3	0.4364
BBIP1	5	0.82197	0.81206	1.0	14994	1	0.27987	0.014927	0.056754	0.838924	1111	4	0.27987
HRH3	5	0.24172	0.37925	0.981996	7335	2	0.14976	0.014948	0.056755	0.838924	1112	2	0.14976
FCHO2	5	0.94565	0.93928	1.0	17389	0	0.25505	0.014969	0.056859	0.838924	1113	3	0.25505
DEFB113	5	0.9936	0.99316	1.0	18545	0	0.2899	0.014991	0.056859	0.838924	1114	4	0.2899
CYR61	5	0.98981	0.9888	1.0	18419	0	0.45118	0.015014	0.056859	0.838924	1115	4	0.45118
ADPRM	5	0.01166	0.028316	0.548749	973	1	0.1738	0.01502	0.056859	0.838924	1116	2	0.1738
RAC2	5	0.20561	0.34435	0.968135	6759	1	0.40302	0.015023	0.056859	0.838924	1117	3	0.40302
TRMT12	5	0.44649	0.57533	1.0	10694	1	0.38722	0.015043	0.056859	0.838924	1118	3	0.38722
ATP13A2	5	0.57373	0.66242	1.0	12168	1	0.20535	0.015059	0.056859	0.838924	1119	2	0.20535
FSD2	5	0.33409	0.47571	1.0	8853	2	-0.037889	0.015135	0.05698	0.838924	1120	2	-0.037889
PRCP	10	0.15549	0.35076	0.975411	5759	3	0.21699	0.015156	0.070797	0.854004	1121	5	0.21699
FGFBP1	5	0.040019	0.095709	0.748569	2425	1	0.33012	0.015246	0.057321	0.838924	1122	3	0.33012
LOC149373	5	0.80416	0.79846	1.0	14714	1	0.060791	0.015259	0.057321	0.838924	1123	1	0.060791
IL17D	10	0.062989	0.16671	0.867207	3161	3	0.077479	0.015283	0.071079	0.854004	1124	4	0.077479
CHKB	5	0.9014	0.89286	1.0	16507	0	0.71614	0.015296	0.057431	0.838924	1125	4	0.71614
DNASE2B	5	0.9952	0.99488	1.0	18598	0	0.27208	0.015301	0.057431	0.838924	1126	4	0.27208
ABCD3	5	0.081369	0.17344	0.882121	3716	3	-0.41318	0.015307	0.057431	0.838924	1127	1	-0.41318
SNW1	10	0.73003	0.84587	1.0	13715	2	0.36718	0.015315	0.071079	0.854004	1128	6	0.36718
RTKN	10	0.17162	0.38145	0.982781	6188	2	0.14263	0.015318	0.071079	0.854004	1129	5	0.14263
DPP9	10	0.77598	0.87101	1.0	14310	2	0.19406	0.015354	0.071079	0.854004	1130	4	0.19406
HPCAL4	5	0.13546	0.24704	0.90533	5188	3	-0.27425	0.015355	0.057542	0.838924	1131	2	-0.27425
C9orf47	5	0.31822	0.45708	1.0	8562	1	0.54329	0.015373	0.057542	0.838924	1132	3	0.54329
CPT1C	5	0.37803	0.5163	1.0	9565	1	0.27229	0.015386	0.057542	0.838924	1133	4	0.27229
PSME1	5	0.71935	0.73086	1.0	13586	1	0.18212	0.015386	0.057542	0.838924	1134	2	0.18212
SLC38A3	5	0.42236	0.55617	1.0	10281	1	0.4925	0.015414	0.057543	0.838924	1135	3	0.4925
ATP11B	5	0.2718	0.41028	0.995356	7802	1	-0.046584	0.015451	0.057543	0.838924	1136	1	-0.046584
SETD9	5	0.91399	0.90657	1.0	16746	0	0.29167	0.015451	0.057543	0.838924	1137	4	0.29167
RNF141	5	0.45374	0.58007	1.0	10811	1	0.27107	0.01546	0.057543	0.838924	1138	4	0.27107
LMO3	10	0.84763	0.91147	1.0	15445	2	0.085004	0.015463	0.071079	0.854004	1139	3	0.085004
LOC100507462	5	0.99283	0.99228	1.0	18510	0	0.41804	0.015544	0.057649	0.838924	1140	4	0.41804
QARS	5	0.0017682	0.0054226	0.327158	310	3	-1.9674	0.015547	0.057649	0.838924	1141	1	-1.9674
VPS36	5	0.99449	0.99405	1.0	18574	0	0.46201	0.015564	0.057649	0.838924	1142	4	0.46201
C19orf60	5	0.68382	0.71357	1.0	13199	1	0.32982	0.015567	0.057649	0.838924	1143	4	0.32982
XKRX	5	0.38338	0.52539	1.0	9651	2	0.36849	0.015567	0.057649	0.838924	1144	3	0.36849
ARHGDIA	5	0.074684	0.16251	0.866196	3524	2	0.2212	0.015582	0.057649	0.838924	1145	2	0.2212
EBI3	5	0.46782	0.59239	1.0	11064	1	0.40278	0.015603	0.057649	0.838924	1146	4	0.40278
RPP30	5	0.87442	0.86622	1.0	15978	0	0.40456	0.015605	0.057649	0.838924	1147	4	0.40456
COG7	5	0.97902	0.97734	1.0	18136	0	0.26512	0.015611	0.057649	0.838924	1148	3	0.26512
SORCS2	5	0.98137	0.97956	1.0	18184	0	0.39979	0.015626	0.05777	0.838924	1149	4	0.39979
TNRC6A	5	0.98035	0.97873	1.0	18165	0	0.29236	0.015635	0.05777	0.838924	1150	4	0.29236
TEX40	5	0.85607	0.84728	1.0	15609	0	0.6237	0.015639	0.05777	0.838924	1151	3	0.6237
KSR2	5	0.29357	0.42613	0.995356	8136	2	0.12379	0.01569	0.057771	0.838924	1152	2	0.12379
PHLPP2	5	0.92738	0.91923	1.0	17022	0	0.37232	0.015701	0.057771	0.838924	1153	4	0.37232
AHCY	5	0.98388	0.98224	1.0	18246	0	0.38711	0.015703	0.057771	0.838924	1154	4	0.38711
BCHE	5	0.63981	0.69069	1.0	12766	1	0.36871	0.015704	0.057771	0.838924	1155	3	0.36871
SEC22C	5	0.00073357	0.0018077	0.208186	169	3	-0.81926	0.015709	0.057771	0.838924	1156	2	-0.81926
NME3	5	0.5303	0.64028	1.0	11796	1	0.3025	0.015719	0.057771	0.838924	1157	4	0.3025
NPTX2	5	0.097557	0.19428	0.885371	4163	1	0.18598	0.015738	0.057771	0.838924	1158	2	0.18598
RPL5	5	0.98037	0.97873	1.0	18166	0	1.2201	0.015749	0.057905	0.838924	1159	3	1.2201
OR52M1	5	0.43448	0.56442	1.0	10496	1	0.40728	0.015752	0.057905	0.838924	1160	3	0.40728
HBM	5	0.21064	0.35121	0.975411	6834	1	0.33414	0.015753	0.057905	0.838924	1161	4	0.33414
PRMT10	5	0.35643	0.49774	1.0	9213	1	0.065519	0.015786	0.058137	0.838924	1162	2	0.065519
LYSMD3	5	0.10154	0.20106	0.888746	4265	3	-0.50374	0.015794	0.058137	0.838924	1163	2	-0.50374
PPP1R3F	5	0.94378	0.93787	1.0	17350	0	0.46155	0.015828	0.058137	0.838924	1164	3	0.46155
CCDC69	5	0.85188	0.84317	1.0	15527	0	0.34038	0.015834	0.058137	0.838924	1165	3	0.34038
FAM196A	5	0.22136	0.35955	0.976512	7001	2	0.19509	0.015872	0.058138	0.838924	1166	2	0.19509
PITX1	5	0.577	0.66366	1.0	12193	1	0.37323	0.015873	0.058138	0.838924	1167	4	0.37323
HS3ST3A1	5	0.025121	0.059156	0.646591	1735	3	-0.55901	0.015882	0.058138	0.838924	1168	1	-0.55901
BEND4	5	0.62506	0.68395	1.0	12631	1	0.42549	0.015884	0.058138	0.838924	1169	4	0.42549
OR4C12	5	0.5827	0.66609	1.0	12241	1	0.069646	0.015894	0.058138	0.838924	1170	2	0.069646
DFNB31	5	0.87716	0.86992	1.0	16041	0	0.25771	0.015909	0.058138	0.838924	1171	4	0.25771
MYL12B	5	0.88064	0.87347	1.0	16104	0	0.29928	0.01593	0.058138	0.838924	1172	3	0.29928
PRAMEF22	5	0.95482	0.94979	1.0	17584	0	0.25566	0.015958	0.05836	0.838924	1173	3	0.25566
CCDC169	5	0.93964	0.93345	1.0	17258	0	0.30212	0.015965	0.05836	0.838924	1174	3	0.30212
DNMT3L	5	0.99783	0.99767	1.0	18688	0	0.28481	0.015972	0.05836	0.838924	1175	4	0.28481
PLEKHG4B	5	0.99628	0.99598	1.0	18635	0	0.34468	0.015985	0.058361	0.838924	1176	4	0.34468
PRDM5	5	0.23581	0.37582	0.981996	7233	1	0.3543	0.016036	0.05875	0.838924	1177	4	0.3543
MAB21L2	5	0.74899	0.75487	1.0	13965	1	0.28304	0.016064	0.05875	0.838924	1178	4	0.28304
ETS2	5	0.88366	0.87792	1.0	16167	0	0.31049	0.016064	0.05875	0.838924	1179	3	0.31049
SLC5A11	5	0.99238	0.992	1.0	18497	0	0.31335	0.016069	0.05875	0.838924	1180	4	0.31335
HIST1H4K	5	0.93373	0.92653	1.0	17144	0	0.30996	0.016083	0.05875	0.838924	1181	4	0.30996
FAM133B	5	0.18716	0.32738	0.957797	6470	2	0.05704	0.016107	0.05875	0.838924	1182	2	0.05704
BANK1	5	0.98606	0.98461	1.0	18313	0	0.42282	0.016109	0.05875	0.838924	1183	3	0.42282
WDR5B	5	0.84542	0.83771	1.0	15405	0	-0.17279	0.016121	0.05875	0.838924	1184	1	-0.17279
STK38L	5	0.14838	0.27471	0.930892	5553	2	0.39175	0.016134	0.05875	0.838924	1185	3	0.39175
TNIP2	5	0.71851	0.73025	1.0	13576	1	0.13114	0.016169	0.05875	0.838924	1186	2	0.13114
C11orf40	5	0.49863	0.62372	1.0	11556	1	0.26999	0.01618	0.05875	0.838924	1187	4	0.26999
RAB3GAP1	5	0.99809	0.99805	1.0	18699	0	0.33008	0.016194	0.05875	0.838924	1188	4	0.33008
ICOS	5	0.35281	0.49719	1.0	9149	1	0.39329	0.016204	0.05875	0.838924	1189	4	0.39329
AHSA1	5	0.33115	0.47182	1.0	8803	2	0.076247	0.016217	0.058876	0.838924	1190	2	0.076247
WNT9A	5	0.60256	0.67224	1.0	12411	1	0.62834	0.016218	0.058876	0.838924	1191	3	0.62834
NKAPL	5	0.80786	0.80219	1.0	14767	1	0.31486	0.016232	0.058876	0.838924	1192	4	0.31486
MSX2	5	0.45363	0.58007	1.0	10807	2	0.40732	0.016242	0.058876	0.838924	1193	3	0.40732
TCF7	5	0.33714	0.47765	1.0	8917	1	0.1209	0.016265	0.058981	0.838924	1194	1	0.1209
CKLF	5	0.98908	0.98781	1.0	18397	0	0.42552	0.016267	0.058981	0.838924	1195	3	0.42552
CCDC39	5	0.83304	0.82124	1.0	15177	1	0.47837	0.01627	0.058981	0.838924	1196	3	0.47837
ZNF71	5	0.97781	0.97537	1.0	18100	0	0.27633	0.016276	0.058981	0.838924	1197	4	0.27633
MAP2K6	5	0.80567	0.79908	1.0	14731	1	0.29697	0.016286	0.058981	0.838924	1198	2	0.29697
OLFML2A	5	0.55362	0.65385	1.0	11995	1	0.40211	0.016294	0.058982	0.838924	1199	3	0.40211
FAM178B	5	0.77024	0.77144	1.0	14234	1	0.32133	0.016297	0.058982	0.838924	1200	4	0.32133
LIN54	10	0.42053	0.64253	1.0	10246	3	0.077214	0.016301	0.072227	0.854004	1201	4	0.077214
CRHBP	5	0.25398	0.39317	0.994796	7513	1	0.35193	0.016313	0.058982	0.838924	1202	3	0.35193
B3GALNT2	5	0.21168	0.35211	0.975411	6851	1	0.5329	0.01632	0.058982	0.838924	1203	3	0.5329
HNRNPDL	5	0.92673	0.91814	1.0	17014	0	0.21934	0.01633	0.058982	0.838924	1204	3	0.21934
SUMO2	5	0.99573	0.99538	1.0	18613	0	0.47058	0.016361	0.059346	0.838924	1205	3	0.47058
MS4A1	5	0.34226	0.48379	1.0	8985	2	0.0051748	0.016365	0.059346	0.838924	1206	2	0.0051748
WFIKKN1	5	0.6102	0.67779	1.0	12487	1	0.0685	0.016409	0.05945	0.838924	1207	1	0.0685
OR52N2	5	0.8262	0.81638	1.0	15063	1	-0.11718	0.016457	0.059451	0.838924	1208	2	-0.11718
GPR115	5	0.99787	0.99775	1.0	18692	0	0.32894	0.016478	0.059726	0.838924	1209	4	0.32894
AQP7	5	0.7171	0.72902	1.0	13562	1	0.13326	0.016504	0.059726	0.838924	1210	2	0.13326
ANKRD11	5	0.9935	0.99306	1.0	18538	0	0.39828	0.016507	0.059726	0.838924	1211	4	0.39828
LOC100129636	5	0.2612	0.40176	0.995356	7621	1	0.019523	0.016524	0.059726	0.838924	1212	2	0.019523
KRTAP4-1	5	0.75259	0.75906	1.0	14004	1	0.35223	0.016526	0.059726	0.838924	1213	4	0.35223
CTSA	5	0.99602	0.99572	1.0	18627	0	0.45112	0.016531	0.059726	0.838924	1214	3	0.45112
SPATA25	5	0.90103	0.89241	1.0	16498	0	0.36836	0.016552	0.059726	0.838924	1215	3	0.36836
WDR83OS	5	0.27485	0.41125	0.995356	7849	1	0.38233	0.016553	0.059726	0.838924	1216	3	0.38233
OR1N1	5	0.99251	0.99205	1.0	18503	0	0.35683	0.016611	0.060121	0.838924	1217	4	0.35683
CLDN7	5	0.84596	0.83771	1.0	15416	0	0.33407	0.016618	0.060121	0.838924	1218	3	0.33407
GNG13	5	0.9918	0.99149	1.0	18476	0	0.21235	0.016696	0.060232	0.838924	1219	3	0.21235
KIF1C	5	0.76772	0.77021	1.0	14193	1	0.38152	0.016698	0.060232	0.838924	1220	3	0.38152
KLHDC9	5	0.99789	0.99777	1.0	18693	0	0.32073	0.016711	0.060232	0.838924	1221	4	0.32073
FDXACB1	5	0.10184	0.20106	0.888746	4277	1	0.40635	0.01672	0.060232	0.838924	1222	4	0.40635
MANBA	5	0.43052	0.5614	1.0	10424	2	-0.14882	0.016742	0.060232	0.838924	1223	2	-0.14882
DPH7	5	0.6322	0.68759	1.0	12685	1	0.2333	0.016744	0.060232	0.838924	1224	3	0.2333
FSD1	5	0.97843	0.97631	1.0	18118	0	0.25516	0.016749	0.060232	0.838924	1225	3	0.25516
ATL2	5	0.86585	0.85812	1.0	15820	0	0.38996	0.016771	0.060232	0.838924	1226	4	0.38996
FAM96A	5	0.86134	0.85417	1.0	15732	0	0.24169	0.016771	0.060232	0.838924	1227	3	0.24169
TPPP	5	0.28893	0.42257	0.995356	8062	2	-0.065808	0.016792	0.060232	0.838924	1228	2	-0.065808
PECR	5	0.63667	0.68947	1.0	12734	1	0.31301	0.016799	0.060232	0.838924	1229	3	0.31301
LGR6	10	0.065464	0.17196	0.882121	3245	3	0.31338	0.016801	0.074458	0.867507	1230	5	0.31338
MAPKAP1	10	0.76452	0.86417	1.0	14142	2	0.25052	0.016808	0.074458	0.867507	1231	6	0.25052
ZNRF1	5	0.19318	0.33283	0.957797	6561	2	-0.15551	0.016839	0.060232	0.838924	1232	1	-0.15551
PCCB	10	0.96191	0.961	1.0	17733	1	0.19457	0.016841	0.074459	0.867507	1233	5	0.19457
RPS23	5	0.97709	0.97455	1.0	18075	0	0.57952	0.016845	0.060232	0.838924	1234	4	0.57952
TLK1	5	0.63111	0.68699	1.0	12677	1	0.49153	0.01687	0.060232	0.838924	1235	3	0.49153
SPTBN5	5	0.59289	0.66915	1.0	12328	1	0.36509	0.016881	0.060232	0.838924	1236	3	0.36509
C1orf189	5	0.62428	0.68333	1.0	12625	1	0.021097	0.016887	0.060232	0.838924	1237	1	0.021097
TMPPE	4	0.69811	0.69644	1.0	13358	1	0.037076	0.016909	0.047692	0.838924	1238	1	0.037076
CCDC106	5	0.30142	0.43406	0.997215	8280	1	0.32053	0.016931	0.060232	0.838924	1239	4	0.32053
HSD11B1L	5	0.93483	0.92782	1.0	17160	0	0.31822	0.016935	0.060232	0.838924	1240	3	0.31822
PLOD3	5	0.061099	0.14499	0.866196	3107	1	0.53025	0.016967	0.060232	0.838924	1241	3	0.53025
AKNAD1	5	0.44149	0.56955	1.0	10609	1	0.28837	0.016968	0.060232	0.838924	1242	4	0.28837
LGALS9C	5	0.97066	0.9678	1.0	17929	0	0.62949	0.016982	0.060232	0.838924	1243	4	0.62949
MMP2	5	0.41811	0.55127	1.0	10194	2	-0.14918	0.016983	0.060232	0.838924	1244	1	-0.14918
IMMT	5	0.68532	0.71418	1.0	13213	1	0.47254	0.017011	0.060337	0.838924	1245	3	0.47254
UBE2J1	5	0.88344	0.87792	1.0	16159	0	0.40389	0.017018	0.060337	0.838924	1246	3	0.40389
HIVEP1	5	0.43678	0.56506	1.0	10537	1	0.13253	0.017031	0.060337	0.838924	1247	2	0.13253
SUGP1	5	0.99762	0.9975	1.0	18681	0	0.4422	0.017045	0.060337	0.838924	1248	4	0.4422
KLF16	5	0.75067	0.75605	1.0	13983	1	0.46589	0.017054	0.060337	0.838924	1249	3	0.46589
TMEM225	5	0.9024	0.89419	1.0	16521	0	0.20891	0.017063	0.060337	0.838924	1250	2	0.20891
LDOC1	5	0.98674	0.98537	1.0	18328	0	0.32495	0.017064	0.060337	0.838924	1251	4	0.32495
SCTR	5	0.34254	0.48485	1.0	8990	1	0.37932	0.017078	0.060337	0.838924	1252	3	0.37932
STBD1	5	0.011949	0.029363	0.548749	997	2	-0.19042	0.017079	0.060337	0.838924	1253	1	-0.19042
FRZB	5	0.45858	0.58204	1.0	10888	2	0.31215	0.017105	0.060337	0.838924	1254	3	0.31215
P2RY10	5	0.45727	0.58135	1.0	10868	2	0.37158	0.017107	0.060337	0.838924	1255	3	0.37158
FAM150B	5	0.45197	0.57942	1.0	10779	1	0.28096	0.01712	0.060452	0.838924	1256	4	0.28096
TMEM147	5	0.71321	0.72841	1.0	13527	1	0.060447	0.017127	0.060452	0.838924	1257	2	0.060447
OR2A14	5	0.44597	0.57533	1.0	10685	2	0.51728	0.017134	0.060453	0.838924	1258	3	0.51728
PCDHGA4	5	0.9772	0.97468	1.0	18077	0	0.3259	0.017139	0.060453	0.838924	1259	4	0.3259
CHRNA1	5	0.89519	0.8878	1.0	16385	0	0.49383	0.017141	0.060453	0.838924	1260	3	0.49383
TAS2R30	5	0.91934	0.91078	1.0	16863	0	0.23846	0.017152	0.060588	0.838924	1261	4	0.23846
STOML3	5	0.10921	0.21041	0.892395	4465	2	0.38495	0.017174	0.060588	0.838924	1262	2	0.38495
VPS4A	5	0.36132	0.50322	1.0	9291	2	-0.27669	0.017222	0.060588	0.838924	1263	2	-0.27669
ACPT	5	0.41756	0.55127	1.0	10187	2	0.38826	0.017225	0.060588	0.838924	1264	3	0.38826
MCCC1	5	0.38091	0.51878	1.0	9611	1	0.46459	0.017227	0.060588	0.838924	1265	4	0.46459
SEMA3G	5	0.28008	0.41909	0.995356	7932	1	-0.19751	0.017232	0.060588	0.838924	1266	2	-0.19751
UIMC1	5	0.91512	0.90735	1.0	16762	0	0.53294	0.017246	0.060726	0.838924	1267	3	0.53294
NT5DC1	5	0.90059	0.89241	1.0	16487	0	0.27666	0.017247	0.060726	0.838924	1268	3	0.27666
KIAA0391	5	0.3693	0.51018	1.0	9434	2	-0.22802	0.017262	0.060822	0.838924	1269	2	-0.22802
ATP6V1C2	5	0.81004	0.80341	1.0	14809	1	0.35125	0.01727	0.060822	0.838924	1270	3	0.35125
PRDX1	5	0.26724	0.40672	0.995356	7726	1	0.42532	0.017283	0.060822	0.838924	1271	4	0.42532
RNFT1	5	0.79207	0.78984	1.0	14541	1	0.2614	0.017284	0.060822	0.838924	1272	2	0.2614
CMTM4	5	0.54215	0.64522	1.0	11890	1	0.35584	0.01731	0.060823	0.838924	1273	4	0.35584
DIRC1	5	0.2371	0.37629	0.981996	7256	1	0.14869	0.017318	0.060823	0.838924	1274	2	0.14869
RTKN2	5	0.93221	0.92521	1.0	17112	0	0.10533	0.017366	0.060919	0.838924	1275	1	0.10533
SH3YL1	5	0.36021	0.50268	1.0	9273	1	0.29971	0.017374	0.06092	0.838924	1276	4	0.29971
SSPN	5	0.79386	0.79165	1.0	14562	1	0.29399	0.017388	0.06102	0.838924	1277	4	0.29399
VIT	5	0.98055	0.97885	1.0	18171	0	0.32993	0.017395	0.06102	0.838924	1278	3	0.32993
RORA	5	0.36051	0.50268	1.0	9280	1	0.33193	0.017424	0.06102	0.838924	1279	3	0.33193
TEX19	5	0.92774	0.91961	1.0	17032	0	0.22866	0.017428	0.06102	0.838924	1280	4	0.22866
DUSP2	5	0.80651	0.79972	1.0	14742	1	-0.0027444	0.017446	0.06102	0.838924	1281	2	-0.0027444
XPNPEP1	5	0.55354	0.65385	1.0	11994	1	0.269	0.017461	0.06102	0.838924	1282	2	0.269
ATG2A	5	0.80977	0.80281	1.0	14806	1	0.38706	0.017465	0.06102	0.838924	1283	3	0.38706
CXorf40B	5	0.9981	0.99805	1.0	18700	0	0.26685	0.017482	0.06102	0.838924	1284	4	0.26685
ITPRIPL1	5	0.88256	0.87547	1.0	16144	0	0.29157	0.017497	0.06102	0.838924	1285	4	0.29157
ABHD5	5	0.15718	0.2851	0.930892	5820	1	0.32601	0.017509	0.06102	0.838924	1286	3	0.32601
FAM71B	5	0.90175	0.89286	1.0	16514	0	0.33914	0.017509	0.06102	0.838924	1287	3	0.33914
SMIM1	5	0.98724	0.98598	1.0	18342	0	0.18475	0.017521	0.06102	0.838924	1288	2	0.18475
FFAR1	5	0.96946	0.96625	1.0	17899	0	0.21602	0.017535	0.06102	0.838924	1289	2	0.21602
TBC1D7	5	0.93974	0.93376	1.0	17261	0	0.23309	0.017543	0.06102	0.838924	1290	3	0.23309
SNTN	5	0.7005	0.72169	1.0	13387	1	0.38813	0.01755	0.06102	0.838924	1291	3	0.38813
HDAC5	5	0.098508	0.19567	0.886794	4182	3	-0.32163	0.017557	0.061021	0.838924	1292	1	-0.32163
IL17RC	5	0.32359	0.46465	1.0	8671	1	0.055192	0.017605	0.061021	0.838924	1293	1	0.055192
DRG2	5	0.99456	0.99414	1.0	18576	0	0.27889	0.017627	0.061021	0.838924	1294	4	0.27889
FBXO9	5	0.36949	0.51102	1.0	9438	1	0.40304	0.017647	0.061021	0.838924	1295	3	0.40304
TOPAZ1	5	0.79347	0.79165	1.0	14556	1	0.046145	0.017653	0.061021	0.838924	1296	1	0.046145
CNTN4	5	0.15455	0.28185	0.930892	5724	1	0.42374	0.01766	0.061021	0.838924	1297	3	0.42374
P4HA3	5	0.96568	0.96304	1.0	17819	0	0.41689	0.017667	0.061021	0.838924	1298	4	0.41689
GLS	5	0.51903	0.63358	1.0	11696	1	0.30845	0.01768	0.061021	0.838924	1299	4	0.30845
KCNN4	5	0.99786	0.99771	1.0	18690	0	0.43895	0.017685	0.061021	0.838924	1300	4	0.43895
SIX5	5	0.5266	0.63668	1.0	11761	1	-0.11194	0.017701	0.061021	0.838924	1301	1	-0.11194
CPLX1	5	0.89004	0.88457	1.0	16299	0	0.3026	0.017707	0.061021	0.838924	1302	4	0.3026
FAM115C	5	0.93731	0.93037	1.0	17216	0	0.55379	0.017708	0.061021	0.838924	1303	3	0.55379
PCDH10	10	0.16335	0.36865	0.981996	5978	3	0.31471	0.01771	0.080029	0.895643	1304	6	0.31471
F8A1	5	0.33062	0.47134	1.0	8795	2	0.324	0.017719	0.061021	0.838924	1305	3	0.324
SLC11A1	5	0.37603	0.51434	1.0	9535	1	0.34167	0.017729	0.061134	0.838924	1306	4	0.34167
SCML1	5	0.82261	0.81206	1.0	15009	1	0.38701	0.017738	0.061134	0.838924	1307	3	0.38701
NASP	5	0.11987	0.2241	0.89378	4771	2	0.31261	0.017748	0.061134	0.838924	1308	3	0.31261
IP6K3	5	0.63867	0.69069	1.0	12751	1	0.32193	0.017749	0.061134	0.838924	1309	4	0.32193
ZNF879	5	0.9054	0.89758	1.0	16576	0	0.28362	0.017759	0.061134	0.838924	1310	4	0.28362
PHLDA1	5	0.24325	0.3797	0.981996	7356	1	0.26956	0.017796	0.061134	0.838924	1311	3	0.26956
RNASE7	5	0.3441	0.48485	1.0	9010	2	0.31851	0.017805	0.061134	0.838924	1312	3	0.31851
RPL27A	5	0.015915	0.04134	0.620333	1244	2	0.52188	0.017844	0.061134	0.838924	1313	3	0.52188
ADORA2A	5	0.99364	0.99321	1.0	18548	0	0.4507	0.017849	0.061134	0.838924	1314	4	0.4507
TAS2R20	5	0.74251	0.74756	1.0	13876	1	0.38706	0.017853	0.061134	0.838924	1315	3	0.38706
RUSC1	10	0.68464	0.82661	1.0	13209	2	0.22302	0.017882	0.084234	0.90549	1316	6	0.22302
TIGD3	5	0.23039	0.36885	0.981996	7158	2	0.060502	0.017886	0.061135	0.838924	1317	2	0.060502
HEMK1	5	0.59624	0.67103	1.0	12357	1	-0.14315	0.017892	0.061135	0.838924	1318	2	-0.14315
ZNF780B	5	0.93191	0.92416	1.0	17105	0	0.25725	0.017899	0.061135	0.838924	1319	4	0.25725
C11orf96	5	0.76253	0.76713	1.0	14114	1	0.35039	0.017904	0.061135	0.838924	1320	4	0.35039
TRIM68	5	0.98427	0.98267	1.0	18261	0	0.27284	0.017916	0.061135	0.838924	1321	2	0.27284
PCDHGA2	5	0.85363	0.84615	1.0	15560	0	0.61641	0.017927	0.061135	0.838924	1322	3	0.61641
MRM1	5	0.55479	0.65385	1.0	12008	1	-0.10604	0.017931	0.061135	0.838924	1323	2	-0.10604
ALKBH6	5	0.63183	0.68699	1.0	12682	1	0.30221	0.017934	0.061135	0.838924	1324	4	0.30221
RCOR1	5	0.17393	0.31584	0.957797	6239	3	-0.32017	0.01794	0.061135	0.838924	1325	1	-0.32017
GDNF-AS1	15	0.96175	0.98149	1.0	17727	1	0.14696	0.017952	0.096041	0.90549	1326	6	0.14696
CYTIP	5	0.99732	0.99711	1.0	18672	0	0.25777	0.017984	0.061135	0.838924	1327	4	0.25777
GUCA1B	5	0.86326	0.85587	1.0	15764	0	0.40989	0.017987	0.061135	0.838924	1328	4	0.40989
GPATCH1	5	0.72702	0.73704	1.0	13674	1	0.31954	0.017999	0.061135	0.838924	1329	4	0.31954
CCDC102B	5	0.9723	0.97053	1.0	17966	0	0.2864	0.018035	0.061249	0.838924	1330	3	0.2864
FHAD1	5	0.025471	0.06066	0.655033	1751	2	0.28298	0.018036	0.061249	0.838924	1331	3	0.28298
TREM1	5	0.88706	0.88128	1.0	16236	0	0.34349	0.018062	0.061517	0.838924	1332	4	0.34349
ZDHHC14	5	0.3069	0.44272	1.0	8365	1	0.41623	0.018075	0.061517	0.838924	1333	4	0.41623
FAM101A	5	0.24344	0.3797	0.981996	7358	1	0.52553	0.018141	0.061518	0.838924	1334	4	0.52553
NXPE2	5	0.13023	0.23739	0.894154	5045	3	-0.25501	0.018179	0.061518	0.838924	1335	2	-0.25501
PCDHAC2	5	0.83717	0.8249	1.0	15255	1	0.3426	0.018181	0.061518	0.838924	1336	4	0.3426
PXDC1	5	0.92051	0.91191	1.0	16889	0	0.37739	0.018189	0.061518	0.838924	1337	4	0.37739
IQCH	5	0.59697	0.67103	1.0	12364	1	0.30744	0.018197	0.061633	0.838924	1338	3	0.30744
EGLN3	5	0.11928	0.22367	0.893228	4751	1	0.29398	0.018201	0.061633	0.838924	1339	4	0.29398
TOB1	5	0.9913	0.99116	1.0	18460	0	0.29455	0.018206	0.061633	0.838924	1340	4	0.29455
GPR55	5	0.012227	0.03002	0.548749	1024	3	-0.41137	0.018225	0.061633	0.838924	1341	2	-0.41137
CCR4	5	0.27915	0.4181	0.995356	7915	1	0.42205	0.018226	0.061634	0.838924	1342	2	0.42205
OR4F15	5	0.94224	0.93701	1.0	17321	0	0.28828	0.018275	0.061856	0.838924	1343	4	0.28828
ADAM30	5	0.09532	0.19138	0.885371	4092	1	0.5239	0.018317	0.062118	0.838924	1344	3	0.5239
SLC9A1	5	0.49192	0.61735	1.0	11467	1	0.28919	0.018322	0.062118	0.838924	1345	3	0.28919
FBRSL1	5	0.88823	0.88267	1.0	16259	0	0.37855	0.018328	0.062118	0.838924	1346	4	0.37855
GRPR	5	0.93361	0.92619	1.0	17141	0	0.065561	0.018353	0.062434	0.838924	1347	2	0.065561
AMY1B	5	0.96194	0.9589	1.0	17735	0	0.21311	0.018361	0.062434	0.838924	1348	4	0.21311
SPATA21	5	0.88866	0.88365	1.0	16271	0	0.23877	0.018377	0.062435	0.838924	1349	4	0.23877
PCDHGB3	5	0.99793	0.9978	1.0	18695	0	0.37707	0.018382	0.062435	0.838924	1350	4	0.37707
PHF15	10	0.9155	0.93747	1.0	16771	1	0.29159	0.018401	0.085329	0.90549	1351	4	0.29159
GPSM2	5	0.037998	0.090462	0.723393	2357	2	-0.16493	0.018418	0.062713	0.838924	1352	1	-0.16493
CBY1	5	0.56047	0.6563	1.0	12052	1	0.43163	0.018423	0.062713	0.838924	1353	3	0.43163
FAM214B	10	0.99396	0.99265	1.0	18558	0	0.30839	0.018425	0.08533	0.90549	1354	4	0.30839
ZC2HC1A	5	0.4529	0.58007	1.0	10793	1	0.33243	0.018431	0.062713	0.838924	1355	3	0.33243
SLC22A3	5	0.31462	0.45219	1.0	8511	2	0.033459	0.018452	0.062827	0.838924	1356	2	0.033459
RAG1	5	0.88105	0.8745	1.0	16114	0	0.29311	0.018489	0.062827	0.838924	1357	4	0.29311
TNNC1	5	0.45185	0.57942	1.0	10777	1	0.31438	0.01849	0.062827	0.838924	1358	3	0.31438
IGFL2	5	0.72456	0.73456	1.0	13643	1	0.015164	0.018513	0.062827	0.838924	1359	2	0.015164
RPS26	5	0.7687	0.77021	1.0	14209	1	0.5159	0.01852	0.062828	0.838924	1360	4	0.5159
ASB17	5	0.98787	0.98657	1.0	18358	0	0.219	0.018533	0.062828	0.838924	1361	4	0.219
DKKL1	5	0.76193	0.76713	1.0	14104	1	0.09869	0.018561	0.062828	0.838924	1362	2	0.09869
HRASLS5	5	0.35117	0.49333	1.0	9116	2	0.3904	0.018583	0.062828	0.838924	1363	3	0.3904
TTC24	5	0.346	0.48695	1.0	9039	1	0.49008	0.018594	0.062828	0.838924	1364	3	0.49008
NOMO1	5	0.0057352	0.01639	0.502856	612	2	0.2168	0.018604	0.062946	0.838924	1365	2	0.2168
FAM167B	5	0.97675	0.97441	1.0	18064	0	0.36279	0.018609	0.062946	0.838924	1366	3	0.36279
TWIST2	5	0.72477	0.73456	1.0	13647	1	0.12517	0.018619	0.062946	0.838924	1367	2	0.12517
ANGPTL5	5	0.82864	0.81825	1.0	15099	1	0.15892	0.018657	0.063066	0.838924	1368	2	0.15892
TFRC	5	0.77573	0.77691	1.0	14305	1	0.30901	0.018659	0.063066	0.838924	1369	4	0.30901
USP44	10	0.80668	0.88892	1.0	14744	1	0.12129	0.01866	0.086394	0.90549	1370	3	0.12129
ILKAP	5	0.26852	0.40672	0.995356	7753	1	0.13973	0.018703	0.063066	0.838924	1371	2	0.13973
PLA2G2E	5	0.8295	0.81883	1.0	15111	1	0.036131	0.018704	0.063066	0.838924	1372	2	0.036131
BLVRB	5	0.81088	0.80341	1.0	14822	1	0.27595	0.018731	0.063184	0.838924	1373	4	0.27595
AIM1	5	0.11734	0.22242	0.892395	4685	3	-0.27719	0.018752	0.063289	0.838924	1374	1	-0.27719
KRCC1	5	0.4736	0.59625	1.0	11161	1	0.25111	0.01877	0.063289	0.838924	1375	4	0.25111
VAX1	5	0.88292	0.87695	1.0	16150	0	0.33559	0.018789	0.063289	0.838924	1376	3	0.33559
NYAP2	5	0.70043	0.72169	1.0	13386	1	0.37161	0.018797	0.063289	0.838924	1377	3	0.37161
C22orf15	5	0.91691	0.9085	1.0	16806	0	0.12195	0.0188	0.063289	0.838924	1378	2	0.12195
KRT25	5	0.96283	0.95949	1.0	17752	0	0.38313	0.018831	0.063289	0.838924	1379	3	0.38313
EDEM3	5	0.64794	0.69573	1.0	12852	1	0.30841	0.018848	0.063397	0.838924	1380	3	0.30841
CNDP1	5	0.98719	0.98589	1.0	18341	0	0.34946	0.018848	0.063397	0.838924	1381	4	0.34946
SEC14L3	5	0.53268	0.64028	1.0	11816	1	0.70245	0.018877	0.063398	0.838924	1382	3	0.70245
FAM69C	5	0.87508	0.86622	1.0	15992	0	0.45392	0.018943	0.06383	0.838924	1383	3	0.45392
SMDT1	5	0.93792	0.931	1.0	17228	0	0.38343	0.018949	0.06383	0.838924	1384	3	0.38343
FAM114A2	5	0.85404	0.84615	1.0	15565	0	0.39292	0.018954	0.06383	0.838924	1385	3	0.39292
OR13C5	5	0.99273	0.99211	1.0	18508	0	0.37708	0.018981	0.06383	0.838924	1386	4	0.37708
CAPN12	5	0.76299	0.76775	1.0	14122	1	-0.048596	0.018991	0.06383	0.838924	1387	2	-0.048596
LURAP1L	5	0.91214	0.90452	1.0	16717	0	0.2967	0.018991	0.06383	0.838924	1388	4	0.2967
PRSS1	10	0.096306	0.23745	0.894154	4121	2	0.17616	0.019002	0.086768	0.90549	1389	4	0.17616
SNX5	5	0.4224	0.55617	1.0	10283	2	0.57701	0.019004	0.063831	0.838924	1390	3	0.57701
PROKR1	5	0.93526	0.92782	1.0	17176	0	0.28733	0.01903	0.063831	0.838924	1391	4	0.28733
SPOCD1	5	0.99439	0.99395	1.0	18570	0	0.33749	0.019062	0.063831	0.838924	1392	4	0.33749
GPR18	5	0.84764	0.83833	1.0	15446	0	0.30003	0.019075	0.063946	0.838924	1393	4	0.30003
HLA-DQA1	5	0.30385	0.43702	1.0	8314	1	0.37278	0.019097	0.063946	0.838924	1394	3	0.37278
HLA-DRB5	5	0.91187	0.90371	1.0	16711	0	0.26146	0.019134	0.063946	0.838924	1395	2	0.26146
ZNF502	5	0.89206	0.88552	1.0	16326	0	0.39363	0.019179	0.063947	0.838924	1396	3	0.39363
RORB	5	0.91083	0.90332	1.0	16690	0	0.13633	0.019182	0.063947	0.838924	1397	2	0.13633
OR1J2	5	0.55084	0.65016	1.0	11962	1	0.28068	0.019196	0.063947	0.838924	1398	4	0.28068
AFF1	5	0.59861	0.67103	1.0	12378	1	-0.13779	0.019196	0.063947	0.838924	1399	2	-0.13779
PAK3	5	0.37998	0.51819	1.0	9598	1	0.01584	0.019203	0.063947	0.838924	1400	2	0.01584
GPR135	5	0.79539	0.79165	1.0	14585	1	0.28634	0.019227	0.063947	0.838924	1401	2	0.28634
CALHM1	5	0.7357	0.74384	1.0	13788	1	0.25841	0.01923	0.063947	0.838924	1402	3	0.25841
SCRN1	5	0.8717	0.86249	1.0	15934	0	0.23917	0.019253	0.064052	0.838924	1403	4	0.23917
IDS	5	0.9858	0.98423	1.0	18308	0	0.49295	0.019272	0.064052	0.838924	1404	4	0.49295
RNF14	5	0.67432	0.71046	1.0	13102	1	0.18868	0.019278	0.064052	0.838924	1405	2	0.18868
MEF2B	5	0.68221	0.71356	1.0	13176	1	0.24326	0.019288	0.064052	0.838924	1406	3	0.24326
LOC100996634	5	0.96353	0.96093	1.0	17766	0	0.36634	0.019298	0.064161	0.838924	1407	4	0.36634
RNPEPL1	5	0.90064	0.89241	1.0	16489	0	0.53943	0.019306	0.064162	0.838924	1408	4	0.53943
PKNOX1	5	0.003512	0.010074	0.404449	469	1	0.3163	0.019343	0.064281	0.838924	1409	4	0.3163
C14orf79	5	0.92604	0.91706	1.0	17003	0	0.56964	0.019351	0.064281	0.838924	1410	3	0.56964
MMD2	5	0.81602	0.80896	1.0	14907	1	0.54676	0.019351	0.064281	0.838924	1411	4	0.54676
PPP1R8	5	0.97488	0.97295	1.0	18023	0	0.28069	0.019357	0.064281	0.838924	1412	4	0.28069
FBXO32	5	0.64987	0.69633	1.0	12863	1	0.066902	0.019366	0.064281	0.838924	1413	2	0.066902
CHD5	5	0.8162	0.8096	1.0	14910	1	0.20771	0.019374	0.064399	0.838924	1414	2	0.20771
MEDAG	5	0.9933	0.99286	1.0	18533	0	0.40574	0.019385	0.064399	0.838924	1415	3	0.40574
TCF25	5	0.32968	0.47134	1.0	8782	1	0.17538	0.019405	0.064399	0.838924	1416	2	0.17538
C20orf78	5	0.90782	0.89968	1.0	16626	0	0.38846	0.019409	0.064399	0.838924	1417	4	0.38846
PCDH15	5	0.9126	0.90452	1.0	16723	0	0.34527	0.019412	0.064399	0.838924	1418	3	0.34527
CCBL2	5	0.78808	0.78559	1.0	14500	1	0.20907	0.019421	0.064399	0.838924	1419	3	0.20907
NUDT18	5	0.92282	0.91416	1.0	16940	0	0.49951	0.019423	0.064399	0.838924	1420	4	0.49951
CCL4	5	0.9089	0.90137	1.0	16651	0	0.26793	0.019432	0.064399	0.838924	1421	4	0.26793
PPM1E	5	0.077678	0.16585	0.866196	3621	2	-0.023637	0.019436	0.064399	0.838924	1422	2	-0.023637
LOC100505841	5	0.9741	0.97282	1.0	18008	0	0.4519	0.019444	0.064399	0.838924	1423	4	0.4519
GNAT1	10	0.43928	0.65532	1.0	10576	2	0.25769	0.019451	0.087416	0.90549	1424	6	0.25769
SLC35E2	5	0.99513	0.99484	1.0	18596	0	0.61408	0.019452	0.064399	0.838924	1425	4	0.61408
FKBP11	5	0.0059419	0.016697	0.50683	627	2	-0.33333	0.019467	0.064399	0.838924	1426	2	-0.33333
ENPP6	5	0.94461	0.93817	1.0	17372	0	0.18744	0.019469	0.064399	0.838924	1427	2	0.18744
WFDC2	5	0.69035	0.71665	1.0	13273	1	0.37649	0.019506	0.064399	0.838924	1428	3	0.37649
IL22RA2	5	0.76362	0.76835	1.0	14132	1	0.29685	0.019508	0.064399	0.838924	1429	4	0.29685
RPL24	5	0.12675	0.2345	0.894154	4957	1	0.46238	0.019516	0.064399	0.838924	1430	3	0.46238
RP2	5	0.96759	0.96487	1.0	17858	0	0.16002	0.019522	0.064399	0.838924	1431	2	0.16002
TMEM55A	5	0.13193	0.23956	0.894154	5099	2	0.52467	0.019561	0.064533	0.838924	1432	3	0.52467
ZBP1	5	0.41345	0.54851	1.0	10109	2	0.084447	0.019564	0.064533	0.838924	1433	2	0.084447
OBP2A	5	0.99061	0.99042	1.0	18438	0	0.48494	0.019607	0.064646	0.838924	1434	3	0.48494
ACRV1	5	0.47107	0.59433	1.0	11121	1	0.37678	0.019609	0.064646	0.838924	1435	3	0.37678
FAM132A	5	0.99209	0.99182	1.0	18485	0	0.50983	0.01962	0.064646	0.838924	1436	3	0.50983
LPL	5	0.12632	0.23314	0.894154	4947	1	-0.18555	0.019654	0.064647	0.838924	1437	2	-0.18555
CLEC18A	10	0.95719	0.95853	1.0	17637	1	0.22561	0.019657	0.087765	0.90549	1438	6	0.22561
IL36B	5	0.32214	0.46282	1.0	8648	2	0.1276	0.01966	0.064647	0.838924	1439	2	0.1276
ATP6AP1	5	0.71201	0.72777	1.0	13514	1	0.50542	0.019662	0.064647	0.838924	1440	3	0.50542
LILRA6	5	0.76212	0.76713	1.0	14107	1	0.28117	0.019687	0.064647	0.838924	1441	3	0.28117
MTRNR2L10	5	0.60899	0.67716	1.0	12472	1	-0.098054	0.019707	0.064647	0.838924	1442	2	-0.098054
DEFB114	5	0.72206	0.73211	1.0	13620	1	0.1984	0.019713	0.064647	0.838924	1443	4	0.1984
VEZF1	5	0.13374	0.24229	0.895979	5147	1	0.33892	0.019727	0.064782	0.838924	1444	4	0.33892
PHLDB2	5	0.88723	0.88222	1.0	16240	0	0.1805	0.019803	0.065022	0.838924	1445	2	0.1805
RASSF6	5	0.9841	0.98245	1.0	18254	0	0.1953	0.019834	0.065143	0.838924	1446	2	0.1953
KRTAP13-2	5	0.95928	0.95531	1.0	17673	0	0.44604	0.019869	0.06527	0.838924	1447	3	0.44604
CSNK2A1	5	0.9332	0.92554	1.0	17132	0	0.35403	0.019883	0.06527	0.838924	1448	4	0.35403
CRLF1	5	0.40479	0.54076	1.0	9973	2	-0.0093394	0.019898	0.06527	0.838924	1449	1	-0.0093394
IGFL4	5	0.69852	0.71978	1.0	13363	1	0.24818	0.019921	0.06527	0.838924	1450	3	0.24818
KMT2B	10	0.87832	0.92815	1.0	16063	1	0.31635	0.019922	0.088487	0.90549	1451	6	0.31635
PPCS	5	0.9898	0.9888	1.0	18417	0	0.37404	0.019972	0.06527	0.838924	1452	4	0.37404
ZNF527	5	0.9961	0.99585	1.0	18629	0	0.39126	0.019983	0.06527	0.838924	1453	4	0.39126
BZW2	5	0.94634	0.93984	1.0	17401	0	0.27529	0.019994	0.06527	0.838924	1454	3	0.27529
LY6G5B	5	0.99761	0.99746	1.0	18679	0	0.27926	0.019996	0.06527	0.838924	1455	4	0.27926
ANKDD1B	5	0.99209	0.99182	1.0	18486	0	0.34669	0.020015	0.06527	0.838924	1456	3	0.34669
IRAK3	5	0.84834	0.84017	1.0	15454	0	0.4343	0.020016	0.06527	0.838924	1457	3	0.4343
CDS1	5	0.0097365	0.025744	0.548749	865	2	0.33634	0.020024	0.06527	0.838924	1458	3	0.33634
SPATA17	5	0.99456	0.99409	1.0	18575	0	0.29384	0.020062	0.065389	0.838924	1459	4	0.29384
POPDC2	5	0.29321	0.42613	0.995356	8130	2	0.037921	0.020089	0.065389	0.838924	1460	2	0.037921
LY6E	5	0.90297	0.89462	1.0	16541	0	0.2476	0.020105	0.065389	0.838924	1461	4	0.2476
PNKD	5	0.52673	0.63668	1.0	11763	1	0.32221	0.02011	0.065389	0.838924	1462	4	0.32221
BCL11A	5	0.6332	0.68886	1.0	12698	1	0.35422	0.020172	0.065389	0.838924	1463	3	0.35422
PLA2G4A	5	0.76221	0.76713	1.0	14110	1	-0.11735	0.020232	0.065499	0.838924	1464	1	-0.11735
C15orf60	5	0.99498	0.9948	1.0	18590	0	0.22348	0.020244	0.065499	0.838924	1465	4	0.22348
EYS	5	0.6228	0.68209	1.0	12611	1	0.004772	0.020252	0.065499	0.838924	1466	2	0.004772
MFSD10	5	0.97682	0.97441	1.0	18067	0	0.074217	0.02028	0.065826	0.838924	1467	1	0.074217
CADM2	5	0.39968	0.53732	1.0	9882	1	0.39441	0.0203	0.065944	0.838924	1468	3	0.39441
DNPH1	5	0.99636	0.99615	1.0	18637	0	0.42938	0.02031	0.065944	0.838924	1469	4	0.42938
CLP1	5	0.038767	0.090962	0.723393	2382	2	-0.026756	0.020328	0.065944	0.838924	1470	2	-0.026756
RGS8	10	0.27596	0.4993	1.0	7862	3	0.22095	0.020328	0.089967	0.90549	1471	5	0.22095
SLC25A21	5	0.21419	0.35462	0.975411	6892	2	0.35882	0.020337	0.065944	0.838924	1472	3	0.35882
GLYCTK	10	0.97457	0.97162	1.0	18017	1	0.20076	0.02034	0.089967	0.90549	1473	4	0.20076
KRT26	5	0.87182	0.86301	1.0	15936	0	0.41136	0.020353	0.065944	0.838924	1474	3	0.41136
CRYBB3	5	0.18728	0.32784	0.957797	6473	1	0.035434	0.020376	0.065944	0.838924	1475	1	0.035434
SLC39A1	5	0.89157	0.88552	1.0	16320	0	0.39898	0.020403	0.065945	0.838924	1476	3	0.39898
OR4F17	10	0.030352	0.092891	0.733025	2011	4	-0.13449	0.020455	0.090107	0.90549	1477	3	-0.13449
HIGD1A	5	0.50686	0.62674	1.0	11620	1	0.19651	0.020459	0.065945	0.838924	1478	2	0.19651
TRIM27	5	0.9919	0.9916	1.0	18480	0	0.36807	0.020461	0.065945	0.838924	1479	4	0.36807
HS1BP3	5	0.17472	0.31759	0.957797	6261	1	0.2291	0.020485	0.065945	0.838924	1480	4	0.2291
CCL27	5	0.90659	0.89883	1.0	16600	0	0.35429	0.020502	0.066084	0.838924	1481	3	0.35429
SMAP2	10	0.43037	0.64767	1.0	10418	3	0.11556	0.020507	0.090217	0.90549	1482	4	0.11556
CCDC74A	5	0.69493	0.71787	1.0	13328	1	0.085663	0.020519	0.066084	0.838924	1483	2	0.085663
FOXR1	5	0.48722	0.61356	1.0	11388	1	0.32854	0.020524	0.066085	0.838924	1484	4	0.32854
ARFIP1	5	0.99467	0.99418	1.0	18581	0	0.45059	0.020542	0.066085	0.838924	1485	3	0.45059
TJP3	10	0.30544	0.52773	1.0	8340	3	0.24177	0.020545	0.090217	0.90549	1486	5	0.24177
PHF23	5	0.99594	0.9956	1.0	18624	0	0.40412	0.020549	0.066085	0.838924	1487	4	0.40412
FOXJ3	5	0.62544	0.68395	1.0	12634	1	0.098402	0.020594	0.066333	0.838924	1488	2	0.098402
NDST4	5	0.77244	0.77322	1.0	14265	1	0.44986	0.020607	0.066333	0.838924	1489	3	0.44986
CTF1	5	0.1872	0.32738	0.957797	6471	1	0.44531	0.020611	0.066333	0.838924	1490	3	0.44531
C17orf99	5	0.26546	0.40276	0.995356	7695	1	0.037577	0.020614	0.066333	0.838924	1491	1	0.037577
ZNF790	10	0.18978	0.40195	0.995356	6521	2	0.062966	0.020643	0.090459	0.90549	1492	5	0.062966
PIGK	5	0.40402	0.54076	1.0	9954	1	0.23844	0.020657	0.066333	0.838924	1493	4	0.23844
RPS18	5	0.11623	0.22099	0.892395	4660	2	0.35762	0.020662	0.066333	0.838924	1494	2	0.35762
TMPRSS11E	5	0.84085	0.83157	1.0	15319	1	0.5063	0.020682	0.066333	0.838924	1495	3	0.5063
SETBP1	5	0.23342	0.37392	0.981996	7201	1	0.384	0.020684	0.066333	0.838924	1496	3	0.384
SCARA3	5	0.071832	0.15974	0.866196	3441	3	-0.36859	0.02071	0.066333	0.838924	1497	1	-0.36859
TNP2	5	0.88373	0.87792	1.0	16169	0	0.36062	0.020766	0.066333	0.838924	1498	3	0.36062
LOC100129520	5	0.1441	0.26646	0.929549	5444	2	0.084677	0.020805	0.066333	0.838924	1499	2	0.084677
PASD1	5	0.99738	0.99713	1.0	18676	0	0.36835	0.020846	0.066462	0.838924	1500	4	0.36835
INTS7	5	0.3614	0.50322	1.0	9293	2	-0.069023	0.020853	0.066462	0.838924	1501	1	-0.069023
SCYL2	5	0.038421	0.090784	0.723393	2371	1	0.40611	0.02086	0.066462	0.838924	1502	3	0.40611
GNGT1	5	0.4091	0.54581	1.0	10051	1	0.20456	0.020863	0.066462	0.838924	1503	4	0.20456
OTUD1	5	0.25589	0.39419	0.995356	7542	2	0.43084	0.020888	0.066462	0.838924	1504	3	0.43084
TADA2A	5	0.062897	0.14724	0.866196	3156	1	-0.099242	0.0209	0.066462	0.838924	1505	1	-0.099242
COL4A6	10	0.11846	0.28834	0.935522	4730	3	0.020868	0.020924	0.091879	0.90549	1506	3	0.020868
CDCA3	5	0.49709	0.62246	1.0	11546	1	-0.065557	0.020947	0.066462	0.838924	1507	2	-0.065557
ITGB3	5	0.035617	0.088339	0.723393	2274	3	-0.41129	0.020948	0.066462	0.838924	1508	2	-0.41129
GSR	5	0.64203	0.69195	1.0	12794	1	0.41088	0.020971	0.066581	0.838924	1509	3	0.41088
S100A7	5	0.30966	0.44603	1.0	8416	2	0.47893	0.020974	0.066581	0.838924	1510	3	0.47893
SLC36A4	5	0.2069	0.34482	0.968135	6784	2	0.50137	0.020978	0.066581	0.838924	1511	3	0.50137
CYP4A11	5	0.048859	0.1185	0.823096	2712	2	-0.039738	0.021003	0.066581	0.838924	1512	2	-0.039738
CT45A3	5	0.9367	0.92942	1.0	17204	0	0.40224	0.021027	0.066581	0.838924	1513	3	0.40224
C7orf60	5	0.9387	0.93223	1.0	17240	0	0.272	0.021118	0.066705	0.838924	1514	3	0.272
RILP	5	0.34735	0.48748	1.0	9061	1	0.2543	0.021123	0.066705	0.838924	1515	4	0.2543
CTDSP2	5	0.21465	0.35462	0.975411	6899	2	0.40069	0.021155	0.066706	0.838924	1516	3	0.40069
B3GALT5	13	0.42227	0.66989	1.0	10279	4	-0.042684	0.021168	0.1012	0.913498	1517	5	-0.042684
BRCA1	5	0.34044	0.48329	1.0	8961	2	0.093015	0.021186	0.066827	0.838924	1518	1	0.093015
NCOR2	10	0.38138	0.61159	1.0	9617	3	-0.025305	0.021188	0.092421	0.90549	1519	3	-0.025305
TCEB2	5	0.82202	0.81206	1.0	14995	1	0.86568	0.021229	0.066828	0.838924	1520	3	0.86568
ZNF443	5	0.62832	0.68578	1.0	12659	1	0.062332	0.021234	0.066828	0.838924	1521	2	0.062332
BRAT1	5	0.88386	0.87792	1.0	16174	0	0.29477	0.02125	0.066959	0.838924	1522	4	0.29477
GALR3	5	0.5707	0.66178	1.0	12142	1	0.35587	0.021256	0.066959	0.838924	1523	4	0.35587
HTR2B	5	0.31216	0.44985	1.0	8465	2	0.43945	0.021275	0.066959	0.838924	1524	3	0.43945
GET4	5	0.078446	0.1661	0.866196	3641	3	-0.38483	0.021282	0.06696	0.838924	1525	1	-0.38483
OPN4	5	0.5254	0.63668	1.0	11757	1	0.31583	0.02131	0.06696	0.838924	1526	4	0.31583
FAM167A	10	0.15058	0.33638	0.961295	5623	2	0.29999	0.021335	0.092905	0.90549	1527	6	0.29999
HNRNPA1	5	0.98484	0.98308	1.0	18273	0	0.2297	0.021366	0.067075	0.838924	1528	4	0.2297
CLEC9A	10	0.25933	0.47956	1.0	7587	3	0.073641	0.021386	0.093121	0.90549	1529	3	0.073641
NLGN4Y	10	0.45451	0.67374	1.0	10827	1	0.27332	0.021391	0.093121	0.90549	1530	6	0.27332
DOLK	5	0.99391	0.99336	1.0	18556	0	0.37084	0.021403	0.06745	0.838924	1531	3	0.37084
KCNA2	10	0.40114	0.62853	1.0	9903	3	0.29315	0.021403	0.093268	0.90549	1532	6	0.29315
BTBD2	5	0.8427	0.83339	1.0	15354	1	0.35768	0.021423	0.06745	0.838924	1533	4	0.35768
TCTEX1D2	5	0.71355	0.72841	1.0	13530	1	0.36039	0.02144	0.067451	0.838924	1534	3	0.36039
NMS	5	0.99724	0.99704	1.0	18668	0	0.24153	0.021469	0.067451	0.838924	1535	4	0.24153
ST8SIA2	5	0.30335	0.4365	0.999552	8309	1	0.40815	0.021481	0.067557	0.838924	1536	4	0.40815
GPR56	5	0.96925	0.96625	1.0	17895	0	0.50953	0.021507	0.067558	0.838924	1537	3	0.50953
CLVS2	5	0.75093	0.75663	1.0	13985	1	0.29423	0.021557	0.067981	0.838924	1538	4	0.29423
NTAN1	5	0.92322	0.91453	1.0	16945	0	0.34376	0.021568	0.067982	0.838924	1539	3	0.34376
KRTAP22-2	5	0.86563	0.85812	1.0	15815	0	0.17828	0.021595	0.068255	0.838924	1540	2	0.17828
THAP6	5	0.3405	0.48329	1.0	8962	2	0.4254	0.021599	0.068255	0.838924	1541	3	0.4254
GPR111	5	0.34372	0.48485	1.0	9006	1	0.43755	0.021603	0.068255	0.838924	1542	3	0.43755
C1orf173	5	0.81505	0.80775	1.0	14894	1	0.38041	0.021643	0.068255	0.838924	1543	4	0.38041
IFITM10	10	0.44824	0.66698	1.0	10725	2	0.20126	0.021664	0.094232	0.90549	1544	5	0.20126
GPRIN3	5	0.99736	0.99712	1.0	18674	0	0.39796	0.021692	0.068256	0.838924	1545	4	0.39796
GYG2	5	0.91049	0.90293	1.0	16681	0	0.3477	0.021695	0.068256	0.838924	1546	3	0.3477
SLC1A3	10	0.40302	0.62951	1.0	9932	3	0.27449	0.021703	0.094233	0.90549	1547	6	0.27449
GPR132	5	0.98971	0.98864	1.0	18412	0	0.28378	0.021706	0.068256	0.838924	1548	4	0.28378
UPF1	5	0.40748	0.54331	1.0	10026	2	-0.37704	0.021711	0.068256	0.838924	1549	2	-0.37704
HES1	5	0.52695	0.63668	1.0	11765	1	0.35038	0.021738	0.068256	0.838924	1550	4	0.35038
GRASP	5	0.84122	0.83215	1.0	15325	1	0.47094	0.021783	0.068385	0.838924	1551	3	0.47094
CPAMD8	5	0.96966	0.96641	1.0	17904	0	0.28452	0.021841	0.068386	0.838924	1552	4	0.28452
MELK	5	0.9669	0.96415	1.0	17840	0	0.31518	0.02185	0.068511	0.838924	1553	4	0.31518
TFPT	5	0.26975	0.40926	0.995356	7776	2	0.37782	0.021854	0.068511	0.838924	1554	3	0.37782
CLRN2	5	0.60711	0.67653	1.0	12452	1	0.032741	0.021881	0.068511	0.838924	1555	2	0.032741
ING5	5	0.9597	0.95596	1.0	17678	0	0.09572	0.021902	0.068511	0.838924	1556	1	0.09572
PRAMEF7	10	0.91911	0.93844	1.0	16859	1	0.28252	0.021909	0.094864	0.90549	1557	6	0.28252
AKR1E2	5	0.64292	0.69319	1.0	12803	1	0.28406	0.021951	0.068654	0.838924	1558	4	0.28406
ITFG3	10	0.31166	0.53354	1.0	8454	3	-0.046893	0.021971	0.095	0.90549	1559	4	-0.046893
POM121	5	0.027987	0.066637	0.670254	1885	3	-0.36717	0.021971	0.068654	0.838924	1560	2	-0.36717
CMAS	5	0.9888	0.98734	1.0	18386	0	0.39722	0.021976	0.068654	0.838924	1561	3	0.39722
ASCL3	5	0.91699	0.9085	1.0	16810	0	0.21407	0.02198	0.068654	0.838924	1562	3	0.21407
ZSCAN30	5	0.47191	0.59497	1.0	11135	1	0.061172	0.021997	0.068654	0.838924	1563	1	0.061172
FAM71F1	10	0.19178	0.40295	0.995356	6540	3	0.097333	0.022002	0.095001	0.90549	1564	5	0.097333
LCMT2	5	0.6611	0.70316	1.0	12969	1	0.61607	0.022004	0.068655	0.838924	1565	3	0.61607
LONRF2	5	0.97631	0.97413	1.0	18055	0	0.27369	0.022029	0.068655	0.838924	1566	3	0.27369
SOX4	10	0.92096	0.93882	1.0	16901	1	0.23517	0.022042	0.095628	0.90549	1567	5	0.23517
GPANK1	5	0.98526	0.98368	1.0	18288	0	0.29038	0.022047	0.068655	0.838924	1568	4	0.29038
SELL	5	0.736	0.74384	1.0	13793	1	0.2525	0.022086	0.068789	0.838924	1569	4	0.2525
MTX2	5	0.99505	0.9948	1.0	18594	0	0.37566	0.022093	0.068789	0.838924	1570	4	0.37566
FAM160B1	5	0.39398	0.53517	1.0	9804	1	0.085802	0.022119	0.06879	0.838924	1571	2	0.085802
PSG9	5	0.93498	0.92782	1.0	17166	0	0.43145	0.022128	0.06879	0.838924	1572	4	0.43145
WDR53	5	0.11366	0.21579	0.892395	4584	1	0.21089	0.02214	0.06879	0.838924	1573	4	0.21089
C11orf24	5	0.14071	0.26105	0.929549	5338	2	-0.13871	0.022187	0.068914	0.838924	1574	1	-0.13871
APLN	5	0.89507	0.8878	1.0	16382	0	0.27758	0.022195	0.068915	0.838924	1575	4	0.27758
TNIP1	10	0.59302	0.77696	1.0	12329	3	0.11384	0.022237	0.099763	0.913498	1576	5	0.11384
C3orf14	5	0.34381	0.48485	1.0	9008	2	0.35827	0.022251	0.069207	0.838924	1577	3	0.35827
USP24	5	0.81281	0.80526	1.0	14846	1	0.35807	0.022273	0.069207	0.838924	1578	3	0.35807
SCGN	5	0.98414	0.98245	1.0	18256	0	0.18046	0.022283	0.069207	0.838924	1579	1	0.18046
TTLL7	5	0.61425	0.67846	1.0	12530	1	0.2367	0.022306	0.069207	0.838924	1580	4	0.2367
LGALS9	5	0.041426	0.097291	0.748569	2473	1	0.082953	0.022318	0.069207	0.838924	1581	2	0.082953
SAMD10	5	0.93921	0.93282	1.0	17250	0	0.16045	0.02233	0.069207	0.838924	1582	2	0.16045
ARTN	10	0.088214	0.22198	0.892395	3893	3	0.33653	0.022341	0.099764	0.913498	1583	6	0.33653
DEFB104A	5	0.047694	0.11451	0.813767	2673	1	0.18607	0.022378	0.069207	0.838924	1584	2	0.18607
PLD4	5	0.95715	0.95211	1.0	17635	0	0.28756	0.022391	0.069207	0.838924	1585	4	0.28756
ARHGAP31	5	0.96568	0.96304	1.0	17813	0	0.38747	0.022458	0.069207	0.838924	1586	4	0.38747
TRAPPC6A	5	0.9544	0.9493	1.0	17577	0	0.27588	0.02247	0.069338	0.839133	1587	4	0.27588
ALG1L	5	0.32036	0.45946	1.0	8609	1	0.30233	0.022494	0.071642	0.854004	1588	4	0.30233
LANCL3	5	0.96635	0.96397	1.0	17833	0	0.26911	0.022498	0.071642	0.854004	1589	3	0.26911
OR1A2	5	0.92974	0.92245	1.0	17071	0	0.25427	0.022516	0.072111	0.854004	1590	3	0.25427
AZU1	10	0.16854	0.37679	0.981996	6104	3	0.17547	0.022519	0.10057	0.913498	1591	4	0.17547
PLAG1	5	0.8647	0.85701	1.0	15798	0	-0.054802	0.022521	0.072111	0.854004	1592	1	-0.054802
CPZ	5	0.98971	0.98864	1.0	18413	0	0.36047	0.022529	0.072111	0.854004	1593	4	0.36047
PSORS1C2	5	0.088719	0.18299	0.882831	3909	1	0.34175	0.02255	0.072111	0.854004	1594	2	0.34175
VWA9	5	0.44948	0.57802	1.0	10744	1	0.33804	0.022556	0.072111	0.854004	1595	4	0.33804
LSMEM2	5	0.81475	0.80712	1.0	14887	1	0.37291	0.022558	0.072111	0.854004	1596	3	0.37291
MNS1	5	0.72966	0.73762	1.0	13708	1	-0.0439	0.022608	0.072111	0.854004	1597	2	-0.0439
OBFC1	5	0.74414	0.74939	1.0	13893	1	0.31	0.022616	0.072111	0.854004	1598	3	0.31
C9orf169	5	0.27477	0.41125	0.995356	7846	1	0.3435	0.022641	0.072111	0.854004	1599	3	0.3435
UBE2R2	5	0.46383	0.58976	1.0	10977	1	0.078861	0.022664	0.072111	0.854004	1600	2	0.078861
C14orf164	5	0.98592	0.98423	1.0	18309	0	0.48211	0.02267	0.072111	0.854004	1601	3	0.48211
KLK9	5	0.731	0.73827	1.0	13732	1	0.37085	0.022715	0.072111	0.854004	1602	4	0.37085
NUF2	5	0.93612	0.92942	1.0	17192	0	0.053227	0.022758	0.072111	0.854004	1603	2	0.053227
OR51A4	5	0.71397	0.72841	1.0	13531	1	0.40637	0.02279	0.072241	0.854004	1604	3	0.40637
S100A14	5	0.97926	0.9776	1.0	18141	0	0.3609	0.022825	0.072241	0.854004	1605	3	0.3609
PITPNM3	5	0.39885	0.53675	1.0	9873	2	-0.27451	0.022854	0.072387	0.854004	1606	2	-0.27451
OR5AU1	5	0.97523	0.97325	1.0	18033	0	0.24477	0.02287	0.072387	0.854004	1607	4	0.24477
CRYGC	5	0.90536	0.89758	1.0	16574	0	0.38619	0.022877	0.072387	0.854004	1608	3	0.38619
FBXL16	5	0.046027	0.11042	0.797627	2624	3	-0.80425	0.022883	0.072387	0.854004	1609	2	-0.80425
PCDHGA3	5	0.88659	0.88081	1.0	16222	0	0.40097	0.022885	0.072387	0.854004	1610	3	0.40097
SPDYE2	10	0.90095	0.9337	1.0	16496	1	0.025465	0.022885	0.10085	0.913498	1611	2	0.025465
DIXDC1	5	0.98353	0.98179	1.0	18232	0	0.3016	0.022905	0.072387	0.854004	1612	4	0.3016
FAM92B	5	0.79124	0.78863	1.0	14532	1	0.29921	0.022908	0.072387	0.854004	1613	4	0.29921
CCL23	5	0.31851	0.45708	1.0	8567	1	0.33049	0.02292	0.072387	0.854004	1614	3	0.33049
ASB10	5	0.75393	0.75906	1.0	14015	1	0.51387	0.022926	0.072387	0.854004	1615	4	0.51387
PSTPIP2	5	0.85796	0.8508	1.0	15644	0	0.16093	0.022933	0.072387	0.854004	1616	2	0.16093
CCDC40	5	0.33256	0.47388	1.0	8827	1	0.28904	0.022976	0.072632	0.854004	1617	3	0.28904
MPP7	5	0.99523	0.99488	1.0	18602	0	0.24647	0.022983	0.072632	0.854004	1618	4	0.24647
ASB11	10	0.51381	0.71543	1.0	11662	1	0.16021	0.02299	0.10106	0.913498	1619	5	0.16021
TP53I13	5	0.030497	0.072033	0.679801	2018	2	0.5872	0.022997	0.072632	0.854004	1620	3	0.5872
DPPA2	5	0.99586	0.9956	1.0	18618	0	0.30936	0.023028	0.072633	0.854004	1621	4	0.30936
SPATA32	5	0.99623	0.99592	1.0	18632	0	0.3404	0.023031	0.072633	0.854004	1622	4	0.3404
FAM89B	5	0.24169	0.37925	0.981996	7334	1	0.33825	0.023045	0.072633	0.854004	1623	3	0.33825
GPR39	5	0.49614	0.62187	1.0	11541	1	0.64138	0.023046	0.072633	0.854004	1624	3	0.64138
HEATR4	5	0.50138	0.62553	1.0	11579	1	0.42716	0.02305	0.072633	0.854004	1625	3	0.42716
KRTAP21-2	5	0.61524	0.67905	1.0	12541	1	0.099952	0.023059	0.072633	0.854004	1626	2	0.099952
CEBPG	5	0.40974	0.54638	1.0	10061	1	0.34756	0.023079	0.072768	0.855061	1627	4	0.34756
SLC28A3	5	0.93477	0.92782	1.0	17158	0	0.29099	0.023091	0.072889	0.85595	1628	4	0.29099
MYO1A	10	0.85949	0.91867	1.0	15684	1	0.28551	0.023096	0.10121	0.913498	1629	6	0.28551
IRF2BPL	5	0.99269	0.99211	1.0	18507	0	0.33452	0.023139	0.074871	0.867507	1630	4	0.33452
KAT7	5	0.80251	0.79721	1.0	14687	1	-0.055374	0.02314	0.074871	0.867507	1631	1	-0.055374
HLA-DPB1	9	0.93835	0.94036	1.0	17236	1	0.069473	0.023155	0.094315	0.90549	1632	2	0.069473
BDNF	5	0.25673	0.39519	0.995356	7551	2	-0.019447	0.023188	0.074871	0.867507	1633	2	-0.019447
SYNC	5	0.069143	0.15454	0.866196	3363	2	-0.16665	0.023235	0.074871	0.867507	1634	2	-0.16665
SEPW1	5	0.69934	0.72169	1.0	13371	1	0.32429	0.023277	0.074872	0.867507	1635	4	0.32429
PARPBP	5	0.20209	0.34186	0.968135	6704	2	-0.073902	0.023283	0.074872	0.867507	1636	1	-0.073902
ARL6IP1	10	0.40371	0.62983	1.0	9949	3	0.25236	0.023292	0.10247	0.913498	1637	6	0.25236
ZNF200	5	0.85767	0.8508	1.0	15640	0	0.30992	0.023325	0.074872	0.867507	1638	4	0.30992
GGT6	5	0.17351	0.31468	0.957797	6229	2	0.29585	0.02333	0.074872	0.867507	1639	3	0.29585
FIBIN	5	0.82161	0.81143	1.0	14991	1	0.31957	0.023344	0.074872	0.867507	1640	4	0.31957
SLC12A5	10	0.99229	0.99099	1.0	18493	0	0.30429	0.023347	0.10247	0.913498	1641	6	0.30429
PCED1B	10	0.99978	0.99973	1.0	18766	0	0.25323	0.02336	0.10247	0.913498	1642	6	0.25323
TTC12	5	0.96568	0.96304	1.0	17817	0	0.056586	0.023378	0.074872	0.867507	1643	2	0.056586
C8orf44-SGK3	2	0.97661	0.97607	1.0	18061	0	0.50901	0.023389	0.048889	0.838924	1644	2	0.50901
SLC13A3	5	0.87929	0.87149	1.0	16077	0	0.37777	0.023396	0.074872	0.867507	1645	3	0.37777
MGAT4A	5	0.84708	0.83833	1.0	15438	0	0.39394	0.023399	0.074872	0.867507	1646	3	0.39394
PTH2R	5	0.99145	0.99138	1.0	18470	0	0.2985	0.023407	0.074872	0.867507	1647	4	0.2985
FAM120A	5	0.98926	0.98805	1.0	18405	0	0.33522	0.023449	0.074872	0.867507	1648	4	0.33522
SAMD3	10	0.1699	0.37858	0.981996	6145	2	0.088521	0.023476	0.10262	0.913498	1649	4	0.088521
C17orf51	10	0.81649	0.89514	1.0	14917	1	0.20299	0.023496	0.10262	0.913498	1650	4	0.20299
IL37	10	0.99907	0.99889	1.0	18740	0	0.14952	0.023511	0.10276	0.913498	1651	3	0.14952
NSMF	5	0.76135	0.76589	1.0	14100	1	0.13635	0.023521	0.075012	0.867507	1652	2	0.13635
HNRNPA2B1	5	0.99326	0.9928	1.0	18532	0	0.3432	0.023522	0.075012	0.867507	1653	4	0.3432
ZNF761	5	0.20457	0.34435	0.968135	6747	2	-0.23361	0.023568	0.075157	0.867507	1654	1	-0.23361
MEX3A	5	0.38922	0.52966	1.0	9731	1	0.47545	0.023609	0.075158	0.867507	1655	3	0.47545
HELB	5	0.46297	0.58848	1.0	10960	1	0.35106	0.023631	0.075291	0.867507	1656	3	0.35106
OR52L1	5	0.8342	0.82309	1.0	15199	1	0.38625	0.023658	0.075291	0.867507	1657	3	0.38625
TES	5	0.22637	0.36838	0.981996	7084	1	0.4103	0.023662	0.075291	0.867507	1658	4	0.4103
SNTG2	5	0.23635	0.37582	0.981996	7242	2	-0.21694	0.023664	0.075291	0.867507	1659	2	-0.21694
TMEM41B	5	0.94119	0.93587	1.0	17298	0	0.39824	0.023665	0.075291	0.867507	1660	4	0.39824
ATP6V0E2	5	0.77625	0.77691	1.0	14312	1	0.34738	0.023676	0.075292	0.867507	1661	3	0.34738
DEFB124	5	0.88991	0.88457	1.0	16297	0	0.33973	0.023678	0.075292	0.867507	1662	4	0.33973
PMPCA	5	0.73259	0.74074	1.0	13754	1	0.34646	0.023693	0.075292	0.867507	1663	4	0.34646
PPP1R15B	5	0.4597	0.58529	1.0	10913	2	0.45304	0.023698	0.075292	0.867507	1664	3	0.45304
C16orf59	5	0.99687	0.99657	1.0	18655	0	0.4694	0.023714	0.075581	0.867507	1665	4	0.4694
LOC728819	5	0.12327	0.22926	0.894154	4864	2	-0.058174	0.023727	0.075716	0.867507	1666	2	-0.058174
PCDHGA1	5	0.25523	0.39317	0.994796	7529	2	-0.11215	0.023759	0.075716	0.867507	1667	1	-0.11215
C2orf44	5	0.94414	0.93817	1.0	17362	0	0.22852	0.023821	0.075991	0.867507	1668	4	0.22852
ERAP2	5	0.99509	0.9948	1.0	18595	0	0.30949	0.023824	0.075991	0.867507	1669	4	0.30949
NXN	5	0.90755	0.89968	1.0	16620	0	0.20292	0.023834	0.075991	0.867507	1670	4	0.20292
THAP5	5	0.44136	0.56955	1.0	10608	1	0.28037	0.023837	0.075991	0.867507	1671	3	0.28037
CCDC64	5	0.32816	0.46953	1.0	8756	1	0.23925	0.023852	0.075991	0.867507	1672	4	0.23925
ADGB	5	0.59774	0.67103	1.0	12371	1	0.18399	0.023854	0.075991	0.867507	1673	2	0.18399
HRH1	10	0.24523	0.46101	1.0	7377	3	0.22167	0.023854	0.10308	0.913498	1674	5	0.22167
WDR54	5	0.94744	0.94097	1.0	17424	0	0.38338	0.023886	0.076135	0.867507	1675	4	0.38338
TMEM106B	5	0.22191	0.35955	0.976512	7012	2	0.12008	0.023888	0.076135	0.867507	1676	2	0.12008
MALT1	5	0.94819	0.94151	1.0	17440	0	0.3183	0.023904	0.076135	0.867507	1677	4	0.3183
USP33	5	0.22961	0.36885	0.981996	7143	1	0.52099	0.023919	0.076135	0.867507	1678	4	0.52099
ZNF778	5	0.96163	0.95869	1.0	17724	0	0.20865	0.023949	0.076136	0.867507	1679	3	0.20865
KIAA1324L	5	0.25015	0.38666	0.988205	7455	2	-0.11947	0.023957	0.076136	0.867507	1680	2	-0.11947
FAM76A	5	0.97604	0.97369	1.0	18047	0	0.31895	0.023981	0.076136	0.867507	1681	4	0.31895
C7orf69	5	0.88592	0.88035	1.0	16208	0	0.27383	0.023982	0.076136	0.867507	1682	2	0.27383
KCMF1	5	0.64928	0.69633	1.0	12860	1	0.32737	0.023997	0.076136	0.867507	1683	3	0.32737
MTG2	5	0.89817	0.89016	1.0	16438	0	0.47919	0.024017	0.076136	0.867507	1684	3	0.47919
LRRTM4	5	0.9295	0.92245	1.0	17060	0	0.045307	0.024042	0.076274	0.868022	1685	2	0.045307
ITGB2	5	0.15731	0.2851	0.930892	5825	1	-0.065522	0.024044	0.076274	0.868022	1686	1	-0.065522
PLAC9	5	0.76737	0.76959	1.0	14186	1	0.38993	0.024115	0.076594	0.869183	1687	3	0.38993
DOK4	10	0.96634	0.96479	1.0	17832	1	0.23786	0.024162	0.10403	0.917703	1688	6	0.23786
RBM33	5	0.4673	0.59239	1.0	11053	1	0.010638	0.024179	0.076594	0.869183	1689	2	0.010638
MAPK11	5	0.16342	0.29445	0.939566	5979	1	0.055384	0.024187	0.076745	0.869183	1690	1	0.055384
TIMM10	5	0.49639	0.62187	1.0	11543	1	0.033864	0.024235	0.076745	0.869183	1691	2	0.033864
ATP5F1	5	0.029456	0.070862	0.677728	1966	1	-0.1034	0.024282	0.076745	0.869183	1692	1	-0.1034
NBPF9	5	0.99589	0.9956	1.0	18621	0	0.45955	0.024311	0.076746	0.869183	1693	3	0.45955
STRN	5	0.82257	0.81206	1.0	15007	1	0.097369	0.024316	0.076746	0.869183	1694	2	0.097369
RIF1	5	0.022641	0.055367	0.645287	1603	3	-0.64322	0.024377	0.076746	0.869183	1695	2	-0.64322
TTLL10	10	0.63384	0.80603	1.0	12706	2	0.3144	0.024392	0.10448	0.919913	1696	5	0.3144
C6orf141	5	0.27769	0.4166	0.995356	7887	1	0.083687	0.024437	0.077039	0.871976	1697	2	0.083687
RBM4B	5	0.96834	0.96575	1.0	17876	0	0.13462	0.024463	0.077177	0.872406	1698	2	0.13462
C11orf95	5	0.43565	0.56506	1.0	10520	1	0.10261	0.02452	0.077312	0.872406	1699	2	0.10261
CACNA2D2	5	0.41822	0.55127	1.0	10197	1	-0.012333	0.024567	0.077448	0.872406	1700	1	-0.012333
C20orf166	5	0.92977	0.92245	1.0	17073	0	0.38795	0.024599	0.077448	0.872406	1701	3	0.38795
FAM195A	5	0.79716	0.79226	1.0	14615	1	-0.05926	0.024618	0.077448	0.872406	1702	2	-0.05926
CIC	5	0.19881	0.33531	0.959649	6653	1	0.10573	0.024663	0.077448	0.872406	1703	2	0.10573
SREK1IP1	5	0.019898	0.049365	0.63569	1464	2	0.24536	0.024696	0.077448	0.872406	1704	2	0.24536
KCTD5	5	0.33113	0.47182	1.0	8802	2	0.40761	0.024708	0.077448	0.872406	1705	3	0.40761
PPP5C	5	0.35773	0.50048	1.0	9233	1	0.48035	0.024765	0.079397	0.893282	1706	3	0.48035
TRIM47	5	0.35024	0.49227	1.0	9100	1	0.25859	0.024774	0.079539	0.893282	1707	3	0.25859
RAET1L	5	0.83379	0.82309	1.0	15189	1	0.42622	0.024844	0.079539	0.893282	1708	3	0.42622
CUTC	3	0.96947	0.96776	1.0	17900	0	0.43868	0.024855	0.065532	0.838924	1709	2	0.43868
WIPI2	5	0.81427	0.80649	1.0	14880	1	0.22709	0.024869	0.079539	0.893282	1710	3	0.22709
NFKBID	10	0.606	0.78654	1.0	12441	3	0.17057	0.024893	0.10541	0.922304	1711	3	0.17057
LOC729574	9	0.51951	0.71584	1.0	11704	2	0.20335	0.024896	0.098326	0.90828	1712	5	0.20335
FBXW9	5	0.98436	0.98277	1.0	18262	0	0.26667	0.0249	0.079539	0.893282	1713	2	0.26667
FCGR2C	5	0.56137	0.6563	1.0	12061	1	0.13607	0.024948	0.079838	0.895643	1714	2	0.13607
RPLP0	5	0.24759	0.38326	0.984685	7410	2	-0.35288	0.024995	0.079989	0.895643	1715	1	-0.35288
ZNF488	10	0.14905	0.33315	0.957797	5572	3	0.2359	0.024998	0.10541	0.922304	1716	5	0.2359
LYPD6	5	0.69196	0.71726	1.0	13295	1	0.50143	0.025039	0.07999	0.895643	1717	3	0.50143
BEND7	5	0.70768	0.72473	1.0	13457	1	0.14396	0.025043	0.07999	0.895643	1718	2	0.14396
LRIG2	5	0.14398	0.26646	0.929549	5442	1	0.32924	0.025062	0.080115	0.895643	1719	3	0.32924
ARF1	5	0.18531	0.32651	0.957797	6448	1	0.23463	0.02509	0.080116	0.895643	1720	2	0.23463
ATP1A4	10	0.22109	0.43589	0.999007	6995	2	0.27075	0.025092	0.10556	0.922304	1721	6	0.27075
LGALS9B	5	0.82634	0.81638	1.0	15067	1	0.2303	0.025095	0.080273	0.895643	1722	3	0.2303
CCDC149	5	0.81333	0.80588	1.0	14855	1	0.21332	0.025112	0.080273	0.895643	1723	3	0.21332
TM9SF1	6	0.86021	0.85517	1.0	15706	1	0.34555	0.025127	0.082132	0.90549	1724	3	0.34555
TCTA	5	0.37681	0.51434	1.0	9549	2	0.34838	0.025149	0.080274	0.895643	1725	3	0.34838
TTC7A	2	0.54234	0.53351	1.0	11891	0	-0.056709	0.025152	0.052901	0.838924	1726	1	-0.056709
LRRC6	5	0.77047	0.77144	1.0	14235	1	0.51365	0.025165	0.080274	0.895643	1727	3	0.51365
ZNF843	5	0.74157	0.74756	1.0	13862	1	0.34122	0.02527	0.082202	0.90549	1728	3	0.34122
OR8K5	5	0.18009	0.3232	0.957797	6365	2	-0.14617	0.025281	0.082202	0.90549	1729	1	-0.14617
FAM13B	5	0.95271	0.94833	1.0	17533	0	0.163	0.025375	0.082203	0.90549	1730	2	0.163
ARL13B	5	0.99587	0.9956	1.0	18619	0	0.41309	0.025445	0.082368	0.90549	1731	3	0.41309
ASL	5	0.00064437	0.0014779	0.185332	154	4	-0.62585	0.025471	0.082368	0.90549	1732	1	-0.62585
TRPV6	5	0.7517	0.75845	1.0	13989	1	0.34247	0.025512	0.082368	0.90549	1733	3	0.34247
SNRPC	5	0.19134	0.33168	0.957797	6534	1	0.033183	0.025518	0.082368	0.90549	1734	1	0.033183
RECQL5	5	0.87465	0.86622	1.0	15985	0	0.24704	0.025566	0.082368	0.90549	1735	3	0.24704
FMO3	5	0.47197	0.59497	1.0	11136	2	-0.35304	0.025613	0.082368	0.90549	1736	2	-0.35304
NFIX	10	0.062081	0.16483	0.866196	3128	2	0.074696	0.025651	0.10718	0.922304	1737	3	0.074696
KRTAP2-4	5	0.97915	0.97747	1.0	18138	0	0.1895	0.025661	0.082529	0.90549	1738	3	0.1895
PGAM5	5	0.92758	0.91961	1.0	17028	0	0.31931	0.025664	0.082529	0.90549	1739	3	0.31931
TNFAIP1	5	0.92152	0.91267	1.0	16912	0	0.078711	0.025682	0.082529	0.90549	1740	2	0.078711
CT45A5	5	0.9215	0.91267	1.0	16911	0	0.34023	0.025762	0.08253	0.90549	1741	3	0.34023
GPNMB	10	0.84569	0.91095	1.0	15413	1	0.098826	0.025773	0.10775	0.922304	1742	4	0.098826
WSB1	5	0.67375	0.71046	1.0	13099	1	-0.17433	0.025803	0.08253	0.90549	1743	2	-0.17433
ZBTB5	5	0.96113	0.95747	1.0	17717	0	0.075126	0.025851	0.082837	0.90549	1744	2	0.075126
BTBD18	9	0.98149	0.97974	1.0	18186	0	0.14863	0.025858	0.10311	0.913498	1745	5	0.14863
SHISA7	5	0.94874	0.94286	1.0	17448	0	0.14629	0.02592	0.082837	0.90549	1746	2	0.14629
VDAC3	5	0.99028	0.98985	1.0	18432	0	0.49126	0.025946	0.082837	0.90549	1747	3	0.49126
RSPO1	5	0.64006	0.69069	1.0	12771	1	0.11341	0.025993	0.082838	0.90549	1748	2	0.11341
TET2	5	0.97086	0.96797	1.0	17934	0	0.37645	0.02606	0.082838	0.90549	1749	3	0.37645
C4B_2	4	0.56399	0.60224	1.0	12082	1	0.40128	0.026072	0.072629	0.854004	1750	2	0.40128
CCNL2	5	0.37019	0.51102	1.0	9449	1	0.3518	0.026088	0.082838	0.90549	1751	3	0.3518
PDP2	5	0.88853	0.88365	1.0	16268	0	0.31877	0.026088	0.082838	0.90549	1752	3	0.31877
ZNF646	5	0.20902	0.34748	0.971971	6818	2	-0.017765	0.026136	0.083162	0.90549	1753	2	-0.017765
AAGAB	5	0.9553	0.95051	1.0	17593	0	0.83075	0.026139	0.083162	0.90549	1754	3	0.83075
DHRS4	5	0.55808	0.65508	1.0	12035	1	0.12465	0.026177	0.083162	0.90549	1755	2	0.12465
E2F5	5	0.33538	0.47623	1.0	8877	2	0.081238	0.026183	0.083162	0.90549	1756	2	0.081238
OR8D4	5	0.62273	0.68209	1.0	12610	1	0.45444	0.026223	0.083163	0.90549	1757	3	0.45444
RPS13	5	0.23051	0.36934	0.981996	7162	2	-0.30346	0.026248	0.083163	0.90549	1758	2	-0.30346
SLAMF8	5	0.96598	0.96343	1.0	17825	0	0.40556	0.026278	0.083454	0.90549	1759	3	0.40556
MEX3C	5	0.86226	0.85587	1.0	15748	0	-0.015105	0.026326	0.083454	0.90549	1760	2	-0.015105
DHRS7B	5	0.057549	0.13905	0.866196	2989	2	-0.45772	0.026346	0.083455	0.90549	1761	2	-0.45772
KCNIP2	5	0.87816	0.87046	1.0	16060	0	-0.026396	0.026421	0.083914	0.90549	1762	1	-0.026396
CDRT15	5	0.63091	0.68699	1.0	12674	1	0.3153	0.026463	0.084205	0.90549	1763	3	0.3153
TBP	5	0.82812	0.81825	1.0	15092	1	0.42897	0.026511	0.084205	0.90549	1764	3	0.42897
PITPNA	5	0.075928	0.16467	0.866196	3565	3	-0.4001	0.026516	0.084205	0.90549	1765	1	-0.4001
JMY	5	0.19804	0.33415	0.957797	6640	2	-0.11391	0.026563	0.084205	0.90549	1766	1	-0.11391
CCR6	10	0.11527	0.28062	0.930892	4633	2	-0.13533	0.026636	0.11048	0.935891	1767	3	-0.13533
ATP5J	5	0.67771	0.7117	1.0	13128	1	0.32058	0.026658	0.084205	0.90549	1768	3	0.32058
KRT38	5	0.97875	0.97669	1.0	18130	0	0.42267	0.026695	0.084205	0.90549	1769	3	0.42267
SGSM2	5	0.42601	0.5581	1.0	10340	1	0.050638	0.026712	0.084205	0.90549	1770	2	0.050638
DPH5	5	0.097464	0.19428	0.885371	4161	3	-0.30423	0.02673	0.084205	0.90549	1771	2	-0.30423
ABHD15	5	0.09467	0.18949	0.885371	4073	3	-0.30532	0.026848	0.084205	0.90549	1772	1	-0.30532
DYTN	5	0.19649	0.33415	0.957797	6609	2	0.26653	0.026875	0.084205	0.90549	1773	3	0.26653
TAAR1	5	0.27795	0.4176	0.995356	7891	1	0.2095	0.026909	0.084205	0.90549	1774	3	0.2095
SLCO4A1	5	0.79514	0.79165	1.0	14582	1	-0.12746	0.026918	0.084205	0.90549	1775	2	-0.12746
COX15	5	0.14309	0.26438	0.929549	5408	3	-0.15854	0.026954	0.084205	0.90549	1776	2	-0.15854
ABL2	10	0.87058	0.92638	1.0	15914	1	0.2343	0.026959	0.11178	0.941361	1777	6	0.2343
PLXDC1	10	0.12889	0.30736	0.951677	5009	3	0.13432	0.026975	0.11178	0.941361	1778	3	0.13432
PRG4	5	0.84714	0.83833	1.0	15439	0	0.09717	0.02699	0.084205	0.90549	1779	2	0.09717
ZDBF2	5	0.99539	0.99507	1.0	18606	0	0.36403	0.027028	0.084205	0.90549	1780	3	0.36403
SLC6A8	5	0.50695	0.62674	1.0	11621	1	0.046571	0.027071	0.084205	0.90549	1781	2	0.046571
NADK	10	0.36976	0.59412	1.0	9445	4	-0.035842	0.027099	0.11207	0.941361	1782	4	-0.035842
AGAP11	5	0.67246	0.71046	1.0	13085	1	0.077232	0.027125	0.086165	0.90549	1783	2	0.077232
ZNF292	5	0.49524	0.62187	1.0	11532	1	0.3443	0.027152	0.088045	0.90549	1784	3	0.3443
SYTL1	10	0.28837	0.51066	1.0	8053	3	0.31826	0.027196	0.11207	0.941361	1785	5	0.31826
CSNK1A1L	5	0.77979	0.77937	1.0	14373	1	0.50165	0.027205	0.088045	0.90549	1786	3	0.50165
AARS2	5	0.056709	0.13599	0.864671	2961	1	0.14578	0.027228	0.088045	0.90549	1787	2	0.14578
ATF2	5	0.25632	0.39519	0.995356	7547	1	-0.2487	0.02727	0.088045	0.90549	1788	2	-0.2487
CCNE2	5	0.89708	0.88968	1.0	16417	0	0.462	0.027275	0.088046	0.90549	1789	3	0.462
ASUN	5	0.97746	0.97522	1.0	18088	0	0.40234	0.027282	0.088046	0.90549	1790	3	0.40234
CXorf49	10	0.98641	0.98522	1.0	18323	0	0.14645	0.027357	0.11239	0.941361	1791	4	0.14645
GRM7	10	0.93949	0.94818	1.0	17253	1	0.21807	0.027361	0.1124	0.941361	1792	6	0.21807
ENPP3	10	0.9912	0.98978	1.0	18453	0	0.22062	0.027366	0.1124	0.941361	1793	6	0.22062
MFI2	10	0.95373	0.95574	1.0	17565	1	0.27776	0.02737	0.1124	0.941361	1794	6	0.27776
MMRN1	5	0.92598	0.91706	1.0	17001	0	0.15858	0.027414	0.088206	0.90549	1795	2	0.15858
SLC44A3	5	0.10641	0.20639	0.888746	4396	1	0.094381	0.027417	0.088206	0.90549	1796	2	0.094381
HEPN1	5	0.26399	0.40276	0.995356	7672	2	0.12261	0.027423	0.088206	0.90549	1797	2	0.12261
ZNF230	5	0.38262	0.52348	1.0	9638	2	0.13876	0.027465	0.088206	0.90549	1798	2	0.13876
BHLHA9	5	0.28262	0.42008	0.995356	7973	2	0.30992	0.027512	0.088207	0.90549	1799	3	0.30992
GPR182	5	0.82811	0.81825	1.0	15091	1	0.30829	0.02756	0.088489	0.90549	1800	3	0.30829
C5AR2	10	0.55863	0.75432	1.0	12040	3	0.31769	0.027569	0.11314	0.941361	1801	6	0.31769
C5orf64	5	0.13606	0.24836	0.908048	5208	2	0.19806	0.027596	0.088489	0.90549	1802	2	0.19806
TPT1	5	0.81444	0.80649	1.0	14884	1	-0.17904	0.027607	0.088489	0.90549	1803	2	-0.17904
ANKRD60	5	0.83744	0.82611	1.0	15259	1	0.42026	0.027655	0.088489	0.90549	1804	3	0.42026
RPL36	5	0.41579	0.55127	1.0	10153	1	0.21069	0.027702	0.088489	0.90549	1805	2	0.21069
GRIK2	5	0.29824	0.43107	0.995356	8212	2	-0.21642	0.027749	0.088489	0.90549	1806	2	-0.21642
MAP7D1	5	0.42089	0.55305	1.0	10251	1	0.24263	0.027796	0.088489	0.90549	1807	3	0.24263
AMER2	5	0.90395	0.89592	1.0	16551	0	-0.024191	0.027797	0.088489	0.90549	1808	1	-0.024191
GTF2I	5	0.37643	0.51434	1.0	9540	1	0.11228	0.027823	0.088489	0.90549	1809	2	0.11228
ODAM	5	0.13525	0.24663	0.90533	5183	1	-0.016017	0.027844	0.088489	0.90549	1810	2	-0.016017
COLEC10	5	0.93002	0.92245	1.0	17074	0	0.30889	0.027851	0.088489	0.90549	1811	3	0.30889
CASP2	5	0.74619	0.75186	1.0	13923	1	0.36815	0.027876	0.088489	0.90549	1812	3	0.36815
TRIM11	5	0.41165	0.54772	1.0	10080	1	0.35459	0.027881	0.088489	0.90549	1813	3	0.35459
COMMD7	5	0.90111	0.89286	1.0	16502	0	0.27849	0.027892	0.088489	0.90549	1814	3	0.27849
MICB	10	0.99871	0.99855	1.0	18724	0	0.17957	0.027915	0.11372	0.941361	1815	5	0.17957
LOC100289187	5	0.96171	0.95869	1.0	17726	0	0.36123	0.027933	0.088489	0.90549	1816	3	0.36123
ZNF30	5	0.31999	0.45851	1.0	8601	2	0.044903	0.027939	0.088489	0.90549	1817	2	0.044903
IGSF21	5	0.94435	0.93817	1.0	17367	0	0.44799	0.027949	0.088489	0.90549	1818	3	0.44799
CAPN3	5	0.39056	0.53156	1.0	9754	1	-0.087363	0.027951	0.088489	0.90549	1819	2	-0.087363
DEFA4	5	0.71288	0.72777	1.0	13524	1	0.39442	0.027993	0.088489	0.90549	1820	3	0.39442
MAPK10	5	0.97131	0.96846	1.0	17940	0	0.32581	0.028032	0.088489	0.90549	1821	3	0.32581
SLC51A	5	0.78347	0.78242	1.0	14432	1	0.15659	0.028034	0.088489	0.90549	1822	2	0.15659
MOCOS	5	0.10402	0.20417	0.888746	4331	1	-0.027305	0.028081	0.088489	0.90549	1823	2	-0.027305
LOC401052	2	0.97189	0.96989	1.0	17956	0	0.67868	0.028111	0.058872	0.838924	1824	2	0.67868
C12orf71	5	0.23623	0.37582	0.981996	7239	2	-0.02969	0.028129	0.088489	0.90549	1825	2	-0.02969
FCGR2A	5	0.79622	0.79226	1.0	14596	1	0.27226	0.028134	0.088489	0.90549	1826	3	0.27226
PALMD	5	0.86808	0.86032	1.0	15873	0	0.399	0.028199	0.088489	0.90549	1827	3	0.399
TMC4	5	0.79937	0.79226	1.0	14647	1	0.052797	0.028207	0.088489	0.90549	1828	2	0.052797
DENR	5	0.99283	0.99228	1.0	18511	0	0.56686	0.028224	0.088489	0.90549	1829	3	0.56686
MAP3K8	5	0.52143	0.63418	1.0	11727	1	0.41094	0.028248	0.088489	0.90549	1830	3	0.41094
FAM131A	5	0.63231	0.68759	1.0	12689	1	-0.1985	0.028271	0.088489	0.90549	1831	1	-0.1985
PYGO1	5	0.93884	0.93223	1.0	17244	0	0.34358	0.028318	0.088489	0.90549	1832	3	0.34358
SMTNL2	5	0.81884	0.81084	1.0	14948	1	0.018389	0.028366	0.088489	0.90549	1833	2	0.018389
IRAK2	5	0.9737	0.97209	1.0	17997	0	0.56172	0.02839	0.088489	0.90549	1834	3	0.56172
PEX5L	10	0.32568	0.54888	1.0	8708	4	0.063707	0.028397	0.11849	0.941361	1835	5	0.063707
STK38	5	0.98426	0.98256	1.0	18260	0	0.088702	0.028409	0.088489	0.90549	1836	2	0.088702
TMEM74B	5	0.92419	0.91487	1.0	16965	0	0.29657	0.02841	0.088489	0.90549	1837	3	0.29657
NME7	5	0.024758	0.058727	0.645287	1717	2	-0.2161	0.028419	0.088489	0.90549	1838	2	-0.2161
PKIA	5	0.78332	0.78242	1.0	14429	1	0.3476	0.028428	0.088489	0.90549	1839	3	0.3476
ABRACL	5	0.66263	0.70501	1.0	12984	1	0.28548	0.028437	0.088489	0.90549	1840	3	0.28548
PAAF1	5	0.90729	0.89968	1.0	16611	0	0.3028	0.028465	0.088489	0.90549	1841	2	0.3028
RUSC1-AS1	10	0.14205	0.32231	0.957797	5373	4	-0.065696	0.028488	0.11849	0.941361	1842	4	-0.065696
LYSMD2	5	0.31975	0.45851	1.0	8596	1	-0.0012688	0.028492	0.088622	0.90549	1843	2	-0.0012688
MANBAL	5	0.61774	0.68089	1.0	12562	1	0.61523	0.028696	0.088777	0.90549	1844	3	0.61523
LOC152586	5	0.77104	0.772	1.0	14246	1	0.21542	0.028698	0.088777	0.90549	1845	2	0.21542
UBLCP1	5	0.81697	0.81021	1.0	14922	1	0.30503	0.028705	0.088777	0.90549	1846	2	0.30503
PAQR7	5	0.8678	0.85977	1.0	15868	0	0.40661	0.0288	0.088778	0.90549	1847	3	0.40661
ABI3	5	0.25593	0.39419	0.995356	7543	1	0.33543	0.02881	0.088778	0.90549	1848	3	0.33543
POFUT1	5	0.49012	0.61607	1.0	11433	2	-0.13438	0.02884	0.088778	0.90549	1849	1	-0.13438
PCDHA2	5	0.40489	0.54076	1.0	9976	2	0.043843	0.028862	0.088778	0.90549	1850	2	0.043843
ANKMY2	5	0.88072	0.874	1.0	16105	0	0.5361	0.028879	0.088778	0.90549	1851	3	0.5361
PCSK2	5	0.97019	0.96693	1.0	17922	0	0.29792	0.028917	0.088778	0.90549	1852	3	0.29792
DHRS13	5	0.94183	0.93701	1.0	17313	0	0.35645	0.028924	0.088778	0.90549	1853	3	0.35645
CHD4	5	0.97275	0.97101	1.0	17973	0	0.33173	0.028935	0.088778	0.90549	1854	3	0.33173
TEX33	5	0.49249	0.61862	1.0	11479	2	-0.20407	0.028945	0.089055	0.90549	1855	2	-0.20407
C17orf47	5	0.48018	0.60336	1.0	11264	1	0.29639	0.028954	0.089055	0.90549	1856	3	0.29639
C9orf153	5	0.47577	0.60012	1.0	11198	1	0.32819	0.028969	0.089055	0.90549	1857	3	0.32819
SF3A2	10	0.9825	0.9805	1.0	18206	0	0.13191	0.029097	0.11913	0.941361	1858	3	0.13191
C22orf43	5	0.2549	0.39317	0.994796	7524	1	0.33527	0.029158	0.089837	0.90549	1859	3	0.33527
SHC4	5	0.69495	0.71787	1.0	13329	1	0.054587	0.029171	0.089837	0.90549	1860	2	0.054587
PRTN3	10	0.88867	0.93074	1.0	16272	1	0.2467	0.029176	0.11913	0.941361	1861	5	0.2467
C14orf105	5	0.9023	0.89419	1.0	16520	0	0.27745	0.029263	0.089837	0.90549	1862	3	0.27745
TRPC4AP	5	0.018274	0.045573	0.624187	1380	1	0.01156	0.029314	0.089837	0.90549	1863	1	0.01156
EDN3	5	0.99463	0.99418	1.0	18579	0	0.4652	0.029319	0.089837	0.90549	1864	3	0.4652
ATP2A2	5	0.22447	0.36482	0.981996	7057	1	0.40554	0.029324	0.089837	0.90549	1865	3	0.40554
TBX1	5	0.080193	0.17224	0.882121	3684	2	-0.078536	0.029361	0.089837	0.90549	1866	1	-0.078536
ARMCX6	5	0.53405	0.64091	1.0	11827	1	-0.12389	0.029408	0.089838	0.90549	1867	1	-0.12389
IBTK	10	0.15877	0.35578	0.976512	5867	4	0.050827	0.029436	0.12054	0.941361	1868	2	0.050827
ESPNL	10	0.73021	0.84587	1.0	13718	1	0.14121	0.029439	0.12054	0.941361	1869	5	0.14121
ZMYM1	5	0.18102	0.32362	0.957797	6377	1	0.36665	0.029454	0.089838	0.90549	1870	3	0.36665
SPICE1	5	0.89952	0.89197	1.0	16463	0	0.35163	0.029464	0.089838	0.90549	1871	3	0.35163
GHITM	5	0.33316	0.4748	1.0	8835	2	0.33283	0.029479	0.089838	0.90549	1872	3	0.33283
FKTN	5	0.87628	0.86833	1.0	16026	0	0.38075	0.02952	0.089838	0.90549	1873	3	0.38075
SLC35F5	5	0.019628	0.048327	0.63277	1452	3	-0.51357	0.029645	0.089838	0.90549	1874	1	-0.51357
FAM181B	5	0.44981	0.57873	1.0	10748	1	0.35627	0.029676	0.089991	0.90549	1875	3	0.35627
FAM208A	5	0.88457	0.8789	1.0	16186	0	0.33902	0.029692	0.090153	0.90549	1876	3	0.33902
TRAP1	5	0.94391	0.93787	1.0	17357	0	0.40459	0.029738	0.090154	0.90549	1877	3	0.40459
CMSS1	5	0.43451	0.56442	1.0	10497	2	-0.13949	0.02974	0.090154	0.90549	1878	1	-0.13949
SP7	5	0.95103	0.94576	1.0	17502	0	0.32487	0.029742	0.090154	0.90549	1879	3	0.32487
TMEM131	5	0.91023	0.90254	1.0	16675	0	0.34899	0.029776	0.090331	0.90549	1880	3	0.34899
MT1G	5	0.12671	0.2345	0.894154	4954	1	0.36209	0.029787	0.090502	0.90549	1881	3	0.36209
SHC2	5	0.019039	0.046874	0.624187	1424	2	0.025011	0.029787	0.090502	0.90549	1882	2	0.025011
EXO1	5	0.28012	0.41909	0.995356	7933	1	0.10206	0.029834	0.090687	0.90549	1883	2	0.10206
TP53I11	5	0.62291	0.68209	1.0	12614	1	0.033201	0.029851	0.090687	0.90549	1884	2	0.033201
CACNG3	5	0.44996	0.57873	1.0	10750	1	0.42185	0.029889	0.090687	0.90549	1885	3	0.42185
CPD	5	0.30025	0.43254	0.995356	8255	1	-0.032121	0.029929	0.090687	0.90549	1886	2	-0.032121
IL17C	5	0.74242	0.74756	1.0	13875	1	0.256	0.029954	0.090687	0.90549	1887	3	0.256
OR6B3	5	0.57795	0.66366	1.0	12202	1	0.32496	0.029977	0.090687	0.90549	1888	3	0.32496
FAM157B	5	0.31629	0.45414	1.0	8534	1	0.15468	0.030024	0.090873	0.90549	1889	2	0.15468
AGXT	5	0.93502	0.92782	1.0	17168	0	0.27348	0.030049	0.090874	0.90549	1890	3	0.27348
RASL11A	5	0.47603	0.60012	1.0	11203	1	0.22652	0.030071	0.091038	0.90549	1891	3	0.22652
PCDHGA7	5	0.93748	0.93037	1.0	17218	0	0.31726	0.030071	0.091038	0.90549	1892	3	0.31726
IL34	10	0.55566	0.75174	1.0	12014	2	0.22539	0.030141	0.12206	0.941361	1893	6	0.22539
ZFYVE28	5	0.74864	0.75427	1.0	13959	1	0.25129	0.030166	0.091641	0.90549	1894	3	0.25129
DEGS1	5	0.76825	0.77021	1.0	14201	1	0.11396	0.03019	0.091641	0.90549	1895	2	0.11396
LYZL4	5	0.97704	0.97441	1.0	18073	0	0.33433	0.030199	0.091641	0.90549	1896	3	0.33433
FMO4	5	0.16388	0.29488	0.939566	5987	2	0.35967	0.030204	0.091641	0.90549	1897	3	0.35967
ANKRD49	5	0.33344	0.4748	1.0	8841	2	0.011377	0.030213	0.091641	0.90549	1898	2	0.011377
IYD	5	0.92339	0.91487	1.0	16952	0	0.41366	0.030255	0.091641	0.90549	1899	3	0.41366
GAN	5	0.27919	0.4181	0.995356	7916	1	0.39792	0.03026	0.091641	0.90549	1900	3	0.39792
TMEM258	5	0.47726	0.60012	1.0	11225	2	-0.061962	0.030261	0.091641	0.90549	1901	1	-0.061962
ACOT6	5	0.96418	0.9617	1.0	17784	0	0.30605	0.030275	0.091641	0.90549	1902	3	0.30605
VCPIP1	5	0.90858	0.90096	1.0	16640	0	0.17757	0.030308	0.091641	0.90549	1903	2	0.17757
SMIM17	5	0.94717	0.94069	1.0	17415	0	0.28623	0.030332	0.091641	0.90549	1904	3	0.28623
FAHD2A	5	0.42492	0.55678	1.0	10328	2	0.048667	0.030355	0.091641	0.90549	1905	1	0.048667
FER	10	0.66799	0.82204	1.0	13034	2	0.21835	0.030384	0.12222	0.941361	1906	6	0.21835
BMPR2	5	0.22011	0.35863	0.976512	6983	1	0.52835	0.030388	0.091641	0.90549	1907	3	0.52835
OR13C8	5	0.96698	0.96415	1.0	17843	0	0.36416	0.030531	0.091833	0.90549	1908	3	0.36416
C18orf25	5	0.16619	0.29947	0.943151	6054	1	0.15069	0.030545	0.092015	0.90549	1909	2	0.15069
SERPINF1	5	0.93254	0.92554	1.0	17120	0	0.055973	0.03056	0.092015	0.90549	1910	2	0.055973
RARRES1	5	0.35848	0.5013	1.0	9249	2	-0.25875	0.030598	0.092305	0.90549	1911	2	-0.25875
CBLN2	5	0.55656	0.65508	1.0	12026	1	0.37979	0.030607	0.092305	0.90549	1912	3	0.37979
TMEM56	5	0.77217	0.77262	1.0	14259	1	0.33935	0.030636	0.092305	0.90549	1913	3	0.33935
FCN3	5	0.50493	0.62674	1.0	11604	1	0.084944	0.030639	0.092305	0.90549	1914	2	0.084944
SELK	5	0.98953	0.98842	1.0	18410	0	0.43623	0.030645	0.092305	0.90549	1915	3	0.43623
ZNF302	5	0.9081	0.89968	1.0	16632	0	-0.040894	0.030686	0.092305	0.90549	1916	1	-0.040894
FYTTD1	5	0.95306	0.94884	1.0	17543	0	0.34065	0.030701	0.092305	0.90549	1917	3	0.34065
TMED6	5	0.66373	0.70501	1.0	12994	1	0.17732	0.030712	0.092305	0.90549	1918	2	0.17732
PCDHGB7	5	0.78599	0.78305	1.0	14467	1	0.19571	0.030721	0.092305	0.90549	1919	3	0.19571
LRRC58	5	0.40142	0.53957	1.0	9909	2	0.18034	0.030769	0.092305	0.90549	1920	2	0.18034
PCDHGC5	5	0.1711	0.30836	0.951677	6173	3	-0.27186	0.030781	0.092305	0.90549	1921	2	-0.27186
MYH7	10	0.6164	0.79087	1.0	12551	2	-0.014068	0.030814	0.12324	0.941361	1922	4	-0.014068
NUDC	5	0.89642	0.88923	1.0	16405	0	0.42367	0.03082	0.092305	0.90549	1923	3	0.42367
ASB15	5	0.92253	0.91416	1.0	16931	0	0.37657	0.030845	0.092305	0.90549	1924	3	0.37657
FLVCR2	5	0.17134	0.30836	0.951677	6177	2	-0.24017	0.030876	0.092305	0.90549	1925	1	-0.24017
SLC46A2	5	0.31514	0.45268	1.0	8518	2	0.53831	0.030918	0.092305	0.90549	1926	3	0.53831
PPIH	5	0.058098	0.13925	0.866196	3010	3	-0.49077	0.030923	0.092305	0.90549	1927	1	-0.49077
VWA5A	5	0.071431	0.1595	0.866196	3431	2	0.35117	0.030928	0.092305	0.90549	1928	3	0.35117
HSPA2	5	0.98533	0.98385	1.0	18289	0	0.1587	0.030931	0.092305	0.90549	1929	2	0.1587
KIAA0930	10	0.11959	0.29262	0.938991	4760	1	0.30793	0.030954	0.12364	0.941361	1930	6	0.30793
C1orf198	10	0.27939	0.50105	1.0	7920	2	0.22539	0.030964	0.124	0.941749	1931	6	0.22539
RPL26	5	0.065157	0.15116	0.866196	3234	3	-0.65692	0.03097	0.092305	0.90549	1932	2	-0.65692
F3	10	0.77808	0.87265	1.0	14346	1	0.12726	0.030976	0.124	0.941749	1933	5	0.12726
TBL2	10	0.91119	0.9363	1.0	16700	1	0.23865	0.03098	0.124	0.941749	1934	6	0.23865
OPN3	5	0.31608	0.45268	1.0	8533	1	0.34423	0.031006	0.092471	0.90549	1935	3	0.34423
MICA	5	0.86571	0.85812	1.0	15816	0	0.29898	0.031011	0.092471	0.90549	1936	3	0.29898
DNASE1L3	5	0.95708	0.95211	1.0	17633	0	0.16576	0.031017	0.092471	0.90549	1937	2	0.16576
OS9	5	0.098673	0.19631	0.886794	4186	2	-0.22482	0.031018	0.092471	0.90549	1938	1	-0.22482
CAMTA2	5	0.11388	0.217	0.892395	4590	2	-0.18198	0.031065	0.092471	0.90549	1939	2	-0.18198
GNAI2	5	0.24016	0.37925	0.981996	7313	2	0.3765	0.031089	0.092471	0.90549	1940	3	0.3765
FAM19A3	5	0.90385	0.8955	1.0	16549	0	0.45911	0.031172	0.092471	0.90549	1941	3	0.45911
MRGPRG	5	0.30782	0.44272	1.0	8387	2	-0.077269	0.031179	0.092471	0.90549	1942	2	-0.077269
POC5	5	0.96342	0.96093	1.0	17764	0	0.087457	0.031189	0.092471	0.90549	1943	2	0.087457
IFFO2	5	0.92429	0.91522	1.0	16967	0	0.23134	0.031207	0.092631	0.90549	1944	3	0.23134
SIX6	5	0.93236	0.92521	1.0	17115	0	0.21951	0.031208	0.092631	0.90549	1945	3	0.21951
CRYZ	5	0.50684	0.62674	1.0	11619	1	0.31411	0.031214	0.092631	0.90549	1946	3	0.31411
MEA1	5	0.58957	0.66853	1.0	12298	1	0.077851	0.031254	0.092631	0.90549	1947	1	0.077851
GGT2	10	0.84999	0.91227	1.0	15490	2	0.28143	0.031255	0.12418	0.9427	1948	6	0.28143
FGF3	5	0.14141	0.26316	0.929549	5355	2	0.23417	0.031266	0.092631	0.90549	1949	2	0.23417
THSD1	5	0.90408	0.89592	1.0	16554	0	0.61851	0.031292	0.092631	0.90549	1950	3	0.61851
UBTD1	5	0.42967	0.56077	1.0	10402	1	0.41908	0.031301	0.092631	0.90549	1951	3	0.41908
PCDHA9	5	0.96179	0.95869	1.0	17731	0	-0.0094885	0.031349	0.092631	0.90549	1952	2	-0.0094885
FKBPL	5	0.88646	0.88081	1.0	16218	0	-0.12709	0.031396	0.092631	0.90549	1953	1	-0.12709
MAGEA8	5	0.36791	0.50797	1.0	9407	1	0.46052	0.03141	0.092631	0.90549	1954	3	0.46052
CRYAA	10	0.73943	0.85171	1.0	13838	2	0.19058	0.031421	0.12456	0.942926	1955	4	0.19058
DMPK	5	0.91679	0.9085	1.0	16803	0	0.36561	0.031443	0.092631	0.90549	1956	3	0.36561
SAR1B	5	0.54658	0.64647	1.0	11923	1	0.34733	0.031449	0.092631	0.90549	1957	3	0.34733
C5orf17	5	0.95614	0.95121	1.0	17609	0	0.26734	0.031458	0.092631	0.90549	1958	2	0.26734
TTC17	5	0.97173	0.96942	1.0	17952	0	0.25386	0.031491	0.092632	0.90549	1959	3	0.25386
CLEC4M	5	0.96975	0.96659	1.0	17908	0	0.40689	0.031511	0.092632	0.90549	1960	3	0.40689
TMEM247	5	0.9375	0.93037	1.0	17220	0	0.44644	0.031532	0.092632	0.90549	1961	3	0.44644
TTC6	10	0.26053	0.48131	1.0	7608	2	0.20904	0.031534	0.12456	0.942926	1962	5	0.20904
ZNF880	5	0.1997	0.33737	0.961295	6667	2	-0.24354	0.031538	0.092632	0.90549	1963	1	-0.24354
EFR3B	5	0.024187	0.058338	0.645287	1688	2	-0.084812	0.031585	0.092632	0.90549	1964	2	-0.084812
GINS4	5	0.32497	0.46514	1.0	8694	2	0.53712	0.031606	0.092632	0.90549	1965	3	0.53712
CD3E	5	0.22525	0.36686	0.981996	7070	2	-0.15924	0.031612	0.092632	0.90549	1966	2	-0.15924
ORM1	5	0.70209	0.72229	1.0	13404	1	0.11449	0.031632	0.092632	0.90549	1967	2	0.11449
FBXO42	5	0.43194	0.56382	1.0	10454	2	-0.25026	0.03168	0.092632	0.90549	1968	1	-0.25026
SNAI3	5	0.82352	0.81267	1.0	15026	1	0.26309	0.031708	0.092632	0.90549	1969	3	0.26309
C11orf1	5	0.70978	0.72595	1.0	13484	1	0.40415	0.031711	0.092632	0.90549	1970	3	0.40415
LRCH2	5	0.81689	0.81021	1.0	14920	1	-0.033192	0.031747	0.092632	0.90549	1971	2	-0.033192
KLF2	5	0.24255	0.3797	0.981996	7348	2	0.064949	0.031853	0.094538	0.90549	1972	2	0.064949
RHBDF2	5	0.4025	0.53957	1.0	9926	2	0.024507	0.031911	0.094539	0.90549	1973	2	0.024507
ZNF626	5	0.92469	0.91558	1.0	16973	0	0.13949	0.031963	0.094539	0.90549	1974	2	0.13949
TMEM62	5	0.3847	0.52618	1.0	9671	1	0.071497	0.031998	0.094705	0.90549	1975	2	0.071497
MBTPS2	5	0.97221	0.97006	1.0	17963	0	0.31867	0.032027	0.094706	0.90549	1976	3	0.31867
SLC25A29	5	0.53723	0.64275	1.0	11852	1	0.44969	0.032064	0.094895	0.90549	1977	3	0.44969
ZNF501	5	0.043394	0.10474	0.781232	2538	1	0.26813	0.032076	0.094895	0.90549	1978	3	0.26813
MAP1LC3C	5	0.83222	0.82064	1.0	15158	1	0.38186	0.032105	0.094895	0.90549	1979	3	0.38186
PRR25	5	0.98555	0.98404	1.0	18297	0	0.3327	0.032122	0.095067	0.90549	1980	3	0.3327
OR5F1	5	0.015025	0.039445	0.620333	1190	4	-0.39523	0.0322	0.095067	0.90549	1981	1	-0.39523
SP9	5	0.98852	0.98734	1.0	18375	0	0.33277	0.032212	0.095067	0.90549	1982	3	0.33277
C6orf99	5	0.9629	0.95949	1.0	17753	0	0.30236	0.032241	0.095067	0.90549	1983	3	0.30236
KRTAP2-3	5	0.24631	0.38168	0.982781	7395	2	0.13285	0.032247	0.095067	0.90549	1984	2	0.13285
SYNPO2	5	0.53715	0.64275	1.0	11851	1	0.38757	0.032249	0.095067	0.90549	1985	3	0.38757
FPR3	5	0.37096	0.51159	1.0	9463	1	0.39371	0.032291	0.095236	0.90549	1986	3	0.39371
HPRT1	5	0.4799	0.60336	1.0	11261	2	0.0098518	0.032294	0.095236	0.90549	1987	2	0.0098518
COL15A1	5	0.95844	0.95484	1.0	17659	0	0.21728	0.032341	0.095236	0.90549	1988	2	0.21728
ATP5H	5	0.67888	0.71231	1.0	13143	1	0.32751	0.03235	0.095236	0.90549	1989	3	0.32751
ANKRD65	10	0.83746	0.90517	1.0	15260	2	0.12742	0.032356	0.12474	0.943946	1990	4	0.12742
KIAA1586	5	0.47334	0.59625	1.0	11157	1	0.55802	0.032377	0.095236	0.90549	1991	3	0.55802
BLOC1S4	5	0.81341	0.80588	1.0	14859	1	0.30556	0.032419	0.095236	0.90549	1992	3	0.30556
CCNC	5	0.93153	0.92416	1.0	17097	0	0.34503	0.032483	0.095236	0.90549	1993	3	0.34503
KLF8	5	0.91143	0.90371	1.0	16705	0	0.026033	0.032543	0.095237	0.90549	1994	2	0.026033
CA12	5	0.29197	0.42563	0.995356	8111	1	0.33796	0.032552	0.095237	0.90549	1995	3	0.33796
BICC1	5	0.48142	0.60464	1.0	11288	1	0.0762	0.032578	0.095237	0.90549	1996	2	0.0762
C3orf30	5	0.53101	0.64028	1.0	11804	1	0.50856	0.032582	0.095237	0.90549	1997	3	0.50856
NBPF14	5	0.83505	0.82309	1.0	15214	1	-0.0065267	0.032601	0.095237	0.90549	1998	2	-0.0065267
AIFM3	10	0.97839	0.9763	1.0	18117	0	0.2525	0.032616	0.12582	0.951669	1999	6	0.2525
[truncated: 16,789 more rows]
