# Supplementary material for: The CUL5 ubiquitin ligase complex mediates resistance to CDK9 and MCL1 inhibitors in lung cancer cells
Source: eLife. 2019 Jul 11;8:e44288. doi: 10.7554/eLife.44288 (PMC6701926; doi:10.7554/eLife.44288)
Supplement: Figure 3—source data 1. [file elife-44288-fig3-data1.xlsx]

## Sheet: Sheet1
Putative Substrate Adapter	DMSO (% Apoptosis)		CDK9i (% Apoptosis)		MCL1i (% Apoptosis)
	rep1	rep2	rep1	rep2	rep1	rep2
Non-target (negative control)	4.44	5.34	8.98	10.66	11.92	15.02
CUL5 (postiive control)	9.7	5.04	58.94	43.42	66.1	61.84
SOCS1_+_11349566.23-P1P2	5.04		11.14		9.74
SOCS1_+_11350043.23-P1P2	4		7.56		13.17
SOCS2_+_93964823.23-P1P2	2.28		4.48		8.28
SOCS2_-_93965207.23-P1P2	5.44		11.78		11.26
SOCS3_-_76356125.23-P1P2	2.6		5.34		6.7
SOCS3_+_76355689.23-P1P2	2.86		9.7		7.64
SOCS4_-_55494004.23-P1P2	1.1		3.74		3.62
SOCS4_+_55494397.23-P1P2	2.16		6.87		6.09
SOCS5_+_46926555.23-P1P2	5.08		9.18		14.32
SOCS5_-_46926836.23-P1P2	5.28		10.12		12.26
SOCS6_+_67956710.23-P1P2	4.3		5.88		8
SOCS6_+_67956319.23-P1P2	5.56		8.18		11.82
SOCS7_+_36507799.23-P1P2	3.7		9.78		8.52
SOCS7_-_36507809.23-P1P2	5.35		5.62		3.94
WSB1_+_25621094.23-P1P2	3		4.6		3.52
WSB1_+_25621102.23-P1P2	6.34		10.86		7.38
WSB2_-_118498486.23-P1P2	8.11		11.33		10.16
WSB2_-_118498632.23-P1P2	5.96	3.82	18.74	12.54	19.12	14.19
SPSB1_-_9353152.23-P1P2	3.62		7.38		4.31
SPSB2_+_6982400.23-P1P2	5.04	3.81	9.06	7.83	7.58	5.95
SPSB2_+_6982408.23-P1P2	5.01		5.28		4.83
SPSB3_-_1832863.23-P1P2	4.86		11.46		9.52
SPSB3_+_1832834.23-P1P2	3.41		7.91		6.17
SPSB4_+_140770186.23-P1P2	2.86		5.46		7.14
SPSB4_-_140770653.23-P1P2	5.78		3.62		6.61
ASB1_-_239336142.23-P1P2	9.56		4.15		5.79
ASB1_-_239335717.23-P1P2	11.51		3.7		3.74
ASB2_+_94442860.23-P1P2	6.34		3.97		5.44
ASB2_-_94442824.23-P1P2	3.78		4.66		5.28
ASB3_-_54086664.23-P1P2	10.54		13.84		14.26
ASB3_-_54087116.23-P1P2	11.98		15.2		11.92
ASB4_+_95115678.23-P1P2	15.34		15.24		11.76
ASB4_+_95115682.23-P1P2	16.62		17.5		9.62
ASB5_-_177190327.23-P1P2	10.48		13.46		11.52
ASB5_+_177190311.23-P1P2	9.3		16.24		10.78
ASB6_-_132404356.23-P1P2	3.24		5.48		5.72
ASB6_+_132404367.23-P1P2	3.08	3.26	8.22	6.46	9.3	9.06
ASB7_-_101142768.23-P1P2	5.4		6.76		7.92
ASB7_-_101142815.23-P1P2	6.76		9.58		7.62
ASB8_+_48551219.23-P1P2	5.5		6.66		7.3
ASB8_+_48550854.23-P1P2	6.36		8.56		8.82
ASB9_+_15287821.23-P1P2	9.7	9.36	11.38	13.58	10.34	7.4
ASB9_+_15288172.23-P1P2	11.08		11.02		10.92
ASB10_-_150884414.23-P1P2	8.78		9.76		10.4
ASB10_-_150884821.23-P1P2	3.3		5.08		6.46
ASB11_+_15333577.23-P1	9.58		8.7		11
ASB11_+_15333554.23-P1	12.75		11.68		11.26
ASB12_+_63450511.23-ENST00000362002.2	4.44		6.21		5.01
ASB12_-_63445141.23-ENST00000396130.2	4.78	3.9	10.34	6.4	9.64	5.1
ASB13_+_5708362.23-P1P2	4.81		5.66		8.2
ASB13_+_5708331.23-P1P2	7.86		12.22		9.24
ASB14_+_57326672.23-P1P2	3.84		5.5		5.48
ASB14_+_57326291.23-P1P2	8.3		11.84		9.66
ASB15_-_123241904.23-P1P2	4.24		8.2		5.44
ASB15_-_123241896.23-P1P2	4.3		5.64		5.32
ASB16_-_42248458.23-P1P2	5.71	2.46	5.56	2.03	13.89	3.67
ASB16_-_42248160.23-P1P2	1.91	4.44	5.26	5.16	12.16	5.48
ASB17_+_76398029.23-P1P2	2.56	4.86	5.71	3.14	4.76	4.77
ASB17_-_76397654.23-P1P2	3.57	2	7.69	1.96	16.67	4.55
ASB18_-_237172801.23-P1P2	5.7	2.82	13.92	4.68	22.06	3.94
ASB18_-_237172983.23-P1P2	5.57	4.14	5.71	7.02	10.35	9.09
RAB40A_+_102757754.23-P1P2	3.74	3.6	5.62	2.27	10.44	6.42
RAB40A_-_102757451.23-P1P2	3.7	2.27	6.12	9.41	13.06	4.1
RAB40B_-_80656077.23-P1P2	4.04	2.6	4.42	3.84	9.62	3.83
RAB40B_+_80656489.23-P1P2	7	2.84	8.7	3.92	17.84	3.93
RAB40C_-_640129.23-P1P2	5.3	3.13	12.3	5.51	16.7	5.94
RAB40C_+_640168.23-P1P2	8.68	1.92	13.96	3.51	16.98	4.3
LRRC41_-_46768860.23-P1P2	7.38	4.4	5.54	5.86	7.43	5.3
LRRC41_+_46768906.23-P1P2	10.58	3.02	18.9	5.63	27.94	4.91
CISH_-_50649150.23-P1P2	11.56	2.87	13.36	3.96	14.78	3.8
CISH_-_50649210.23-P1P2	5.52	2.93	4.66	2.73	7.97	4.31
TCEB3_-_24069972.23-P1P2	5.84	2.25	7.66	5.41	6.71	2.41
TCEB3_-_24070127.23-P1P2	9.7	6.62	9.01	6.78	6.31	9.54
NEDD4_-_56285369.23-P1P2	10.28	0	7.08	10.35	4.93	5.56
NEDD4_+_56285616.23-P1P2	5.66	0.53	7.71	2.75	6.33	8.92
ARIH2_-_48956298.23-P1P2	4.66	5.93	6.16	14.91	5.2	24.26
ARIH2_+_48956354.23-P1P2	6.27		7.16		7.98
