# Supplementary material for: The CUL5 ubiquitin ligase complex mediates resistance to CDK9 and MCL1 inhibitors in lung cancer cells
Source: eLife. 2019 Jul 11;8:e44288. doi: 10.7554/eLife.44288 (PMC6701926; doi:10.7554/eLife.44288)
Supplement: Supplementary file 1. [file elife-44288-supp1.xlsx]

## Sheet: Sheet1
Table S10: Protospacer Sequences of sgRNAs
CRISPRi sgRNAs Targeting Individual Genes for Validation
sgRNA ID	Target Gene	Protospacer sequence
non-target		CGCCAAACGTGCCCTGACGG
CUL5_-_107879674.23-P1P2	CUL5	GGCCGCGGAACCTGAGCTG
CUL5_+_107880135.23-P1P2	CUL5	CCCAAAGAGCCGAACCCGG
RNF7_-_141457175.23-P1P2	RNF7	GTCTCCGCCGTCGGCTCCG
RNF7_+_141457122.23-P1P2	RNF7	GGAAGGCGGAAGGCTAGGG
UBE2F_-_238875726.23-P1P2	UBE2F	CGCAGCAGCCGCCCGGACC
UBE2F_+_238875668.23-P1P2	UBE2F	CAGCCGCACCGGCTCCCGG
BCL2L1_+_30310648.23-P1	BCL-XL	TCGATCCGGGCGATGGAGG
BCL2L1_-_30310581.23-P1	BCL-XL	CCGGAGGGATCATGCGACC
PMAIP1_-_57567259.23-P1P2	NOXA	GGGCACTCACCGTGTGTAGT
TCEB2_+_2827251.23-P1P2	ELONGIN B	Ggccggcgcgtcgaggggag
TCEB1_+_74884299.23-P1P2	ELONGIN C	GGGACTGACGAGTGAGTCTC
ST3GAL4_+_126225955.23-P1P2	ST3GAL4	GTCACTCCAAGGGAACGGAG
SEL1L_-_82000023.23-P1P2	SEL1L	GGGGGGCGGATACTGACCCG
SYVN1_-_64901805.23-P1P2	SYVN1	GCACCGGCGTCTGAGGTCTC
UBE4A_+_118230531.23-P1P2	UBE4A	GACAGGGTCGAAGTTCAAGA
DPH1_-_1933485.23-P1	DPH1	GTGGCGGCGCTGGTCGTATC
sgRNA Knockout Pairs
CUL5 5'	CUL5	GCAGTCAACACATATTTACT
CUL5 3'	CUL5	TAAAACCCAAGCTGGAGTGA
UBE2F 5'	UBE2F	TGCTTTCATTGCTGTCTTTC
UBE2F 3'	UBE2F	GTCAAACTTCCTTTTGTTAT
