# Supplementary material for: The CUL5 ubiquitin ligase complex mediates resistance to CDK9 and MCL1 inhibitors in lung cancer cells
Source: eLife. 2019 Jul 11;8:e44288. doi: 10.7554/eLife.44288 (PMC6701926; doi:10.7554/eLife.44288)
Supplement: Supplementary file 2. [file elife-44288-supp2.xlsx]

## Sheet: Sheet1
Table S11: Primer Sequences
qPCR Primers	Sequence
hCUL5 F1	CAGCAGTGGTTTGATCTGTT
hCUL5 F2	GCGCCCGATTGTTTTGAAGC
hCUL5 R1	CCGTATCATCTTGATGGCTC
hCUL5 R2	GCTGGGCCTTTATCATCCCA
hBTBD3 F1	CTCAACGGTTGCCAGGACAC
hBTBD3 F2	CCCACCATTAGAGAGAGAAATGCG
hBTBD3 R1	CATCGCATGGAACACAGAGC
hBTBD3 R2	GCAGCAGGTTCGACATCTGG
hBcl-xL F1	CTGTGCGTGGAAAGCGTAGA
hBcl-xL F2	CGTAGACAAGGAGATGCAGG
hBcl-xL R1	AAGTATCCCAGCCGCCGTTC
hBcl-xL-S R2	CTCTATGGGAACAATGCAGC
Bim-F1	GACACAGACAGGAGCCCAGC
Bim-R1	TCTGCAGGTTCAGCCTGCCT
noxa f3	GCAAGAACGCTCAACCGAG
noxa R2	AGCACACTCGACTTCCAGC
EloB F1	GCGGCTGTACAAGGATGACCA
EloB R1	AAGGTGTCATCTGCCCGGAA
EloC F2	GAGTGGCCCAGGTCAGTTTG
EloC R2	CTCGGTGGAGCTGTTAGTGT
MCL1 F1	AAAGAGGCTGGGATGGGTTT
MCL1 F2	GCCTTCCAAGGCATGCTTCG
BAK F1	GAACAGGAGGCTGAAGGGGT
BAK R1	TCAGGCCATGCTGGTAGACG
HPRT F (mouse + human)	TGACACTGGCAAAACAATGCA
HPRT R (mouse + human)	GGTCCTTTTCACCAGCAAGCT
